# Supplementary material for: Developmental Analysis of Mimulus Seed Transcriptomes Reveals Functional Gene Expression Clusters and Four Imprinted, Endosperm-Expressed Genes
Source: Front Plant Sci. 2020 Feb 25;11:132. doi: 10.3389/fpls.2020.00132 (PMC7052496; doi:10.3389/fpls.2020.00132)
Supplement: Supplementary file 2 [file Table_1.xlsx]

## Sheet: Sheet1
Supporting Table 1. All primers used in this study.
Mimulus gene ID	Gene Name	Primer ID	Sequence (5' - 3')	General Use
Migut.C01325	PHERES1	Mg_PHERES_Fw	TGATCAGGCCGGATTCCTTA	RT-qPCR
Migut.C01325	PHERES1	Mg_PHERES_Rv	ACATCCGCCTCTCCTTTAGT	RT-qPCR
Migut.N01183	ZHOUPI	Mg_ZOU_Fw	GGTTTCGTCGGATCGGAATAG	RT-qPCR
Migut.N01183	ZHOUPI	Mg_ZOU_Rv	GCTGCAGCTAGCCTGTATATC	RT-qPCR
Migut.M01812	FIE	Mg_FIE_Fw	TGCTGTCCAAGAGTGTTGATAA	RT-qPCR
Migut.M01812	FIE	Mg_FIE_Rv	CACACTCGGGAACTGGATATTT	RT-qPCR
Migut.B01455	FEM111	Mg_FEM111_Fw	TGCTGCCGCCGTATAATC	RT-qPCR
Migut.B01455	FEM111	Mg_FEM111_Rv	CATCAGGGCCAGTTCCAG	RT-qPCR
Migut.E00987	ULT1	Mg_ULT1_Fw	AGGCTTGCAAGATCTACCATC	RT-qPCR
Migut.E00987	ULT1	Mg_ULT1_Fw	CCTCGTTCCTCAGCATCATC	RT-qPCR
Migut.A00696	DP1	Mg_DP1_Fw	GATGAACAAGACCAGGGACAT	RT-qPCR
Migut.A00696	DP1	Mg_DP1_Rv	ATCTCCTTCCAAAGCATCCG	RT-qPCR
Migut.A00226	PEX4	Mg_Pex4_Fw	GGCTTGGACCCTGCAATCAGT	RT-qPCR
Migut.A00226	PEX4	Mg_Pex4_Rv	TCTTGGGCATGGCAGCAAGTC	RT-qPCR
Migut.D02188	EF1A	Mg_EF1A_Fw	GCTCTTCTTGCTTTCACTCTTGG	RT-qPCR
Migut.D02188	EF1A	Mg_EF1A_Rv	GGAACGAATGGGATTTTGTC	RT-qPCR
Migut.I00545	DnaJ	Mg_DnaJ_BamHI_Fw	GCATTGTACGCGAATTGGTC	RT-PCR, Sanger & Digestion
Migut.I00545	DnaJ	Mg_DnaJ_BamHI_Rv	TTTCACCTTCGCTCTCATTCA	RT-PCR, Sanger & Digestion
Migut.H00744	ATXR5	Mg_ATXR5_TatI_Fw	AGGAAGCCGATGGGAAATG	RT-PCR, Sanger & Digestion
Migut.H00744	ATXR5	Mg_ATXR5_TatI_Rv	CTGAAAGAGGAGCCATGTTAGG	RT-PCR, Sanger & Digestion
Migut.E01117	Methyl-CpG binding transcription regulators	Mg_MetD_TaqI_Fw	CTCCCAAAGAAGTACCAGCTATT	RT-PCR, Sanger & Digestion
Migut.E01117	Methyl-CpG binding transcription regulators	Mg_MetD_TaqI_Rv	TGCAGCATCCGATTGAGAC	RT-PCR, Sanger & Digestion
Migut.N01317	BETA-GALACTOSIDASE 11-RELATED	Mg_BGAL11_NarI_Fw	CACGATTTGCAGCGTGATTAG	RT-PCR, Sanger & Digestion
Migut.N01317	BETA-GALACTOSIDASE 11-RELATED	Mg_BGAL11_NarI_Rv	GACAAGTTTGCGAGCTTTAGG	RT-PCR, Sanger & Digestion
Migut.L01335	Pec	Mg_Pec_SalI_Fw	AACGAACAAGTTGGCGAGA	RT-PCR, Sanger & Digestion
Migut.L01335	Pec	Mg_Pec_SalI_FRv	TGACGGGTCGGTGACTAT	RT-PCR, Sanger & Digestion
Migut.L01896	AGL45	Mg_AGL45_HinfI_Fw	ACGCACGAGCTAATAAGCA	RT-PCR, Sanger & Digestion
Migut.L01896	AGL45	Mg_AGL45_HinfI_Rv	CTCTCCCTAAACATCGAAGGC	RT-PCR, Sanger & Digestion
Migut.N01183	ZHOUPI	Mg_ZOU_AluI_Fw	GGGACATGTTTGCAAATCTTCAT	RT-PCR, Sanger & Digestion
Migut.N01183	ZHOUPI	Mg_ZOU_AluI_Rv	GCCCTTTCCGCCTTCTTT	RT-PCR, Sanger & Digestion
Migut.N02359	NUCLEOSOME-REMODELING FACTOR SUBUNIT BPTF	Mg_PHD_TaqI_Fw	AAGCACCGAAGCCATTAGA	RT-PCR, Sanger & Digestion
Migut.N02359	NUCLEOSOME-REMODELING FACTOR SUBUNIT BPTF	Mg_PHD_TaqI_Rv	CGTTCAGCATTCCTAACAGAAC	RT-PCR, Sanger & Digestion
Migut.I00995	RWD DOMAIN-CONTAINING PROTEIN	Mg_RWD_MaeII_Fw	GCTTGAACAAGAGGCAACTG	RT-PCR, Sanger & Digestion
Migut.I00995	RWD DOMAIN-CONTAINING PROTEIN	Mg_RWD_MaeII_Rv	GTGCTAATTCTGCTTCGAATCTC	RT-PCR, Sanger & Digestion
Migut.M00083	WD-REPEAT PROTEIN-LIKE	Mg_WD40_MaeI_Fw	TTTCGGTGGAAAGGGACAAG	RT-PCR, Sanger & Digestion
Migut.M00083	WD-REPEAT PROTEIN-LIKE	Mg_WD40_MaeI_Rv	GCTCACACAGGTGACAGTTT	RT-PCR, Sanger & Digestion
Migut.D02207	BETA-GALACTOSIDASE 8	Mg_BGAL8_HpaI_Fw	AATACCGGCAGGAATCCAAG	RT-PCR, Sanger & Digestion
Migut.D02207	BETA-GALACTOSIDASE 9	Mg_BGAL8_HpaI_Rv	TCCCATTCCTGTGAAGTCTATTG	RT-PCR, Sanger & Digestion
Migut.M01812	FIE	Mg_FIE_HpaII_Fw	AGGCAAGATATATGTATGGGAAGTC	RT-PCR, Sanger & Digestion
Migut.M01812	FIE	Mg_FIE_HpaII_Rv	TCCATATCGTCCCGTCTTCA	RT-PCR, Sanger & Digestion
Migut.H00416	Histone-lysine N-methyltransferase EZH2	Mg_CLF_HpaII_Fw	AATTCGCCAACCATTCTCCTG	RT-PCR & Digestion
Migut.H00416	Histone-lysine N-methyltransferase EZH2	Mg_CLF_HpaII_Rv	CTGGAGCTCTATCGGCTTCATA	RT-PCR & Digestion
Migut.D00079	Histone-lysine N-methyltransferase EZH2 (EZH2)	Mg_SWN_TaqI_Fw	GCGATCAATGTTATCTCCAGTTG	RT-PCR & Digestion
Migut.D00079	Histone-lysine N-methyltransferase EZH2 (EZH2)	Mg_SWN_TaqI_Rv	ATAATGCGCCCTCCTCTTT	RT-PCR & Digestion
