# Supplementary material for: Developmental Analysis of Mimulus Seed Transcriptomes Reveals Functional Gene Expression Clusters and Four Imprinted, Endosperm-Expressed Genes
Source: Front Plant Sci. 2020 Feb 25;11:132. doi: 10.3389/fpls.2020.00132 (PMC7052496; doi:10.3389/fpls.2020.00132)
Supplement: Supplementary file 3 [file Table_2.xlsx]

## Sheet: Sheet1
Supporting Table 2. Alignment statistics for RNA libraries. Includes for each sample: raw RNA reads, reads remaining after quality trimming, number and percentage of
uniquely mapped reads to each parental pseudo-reference, number and percentage of properly paired primary mapped reads in final RNA alignments, percentage reads
mapping to IM62 reference genome, and the number of reads unambiguously assigned to annotated genes.
Sample	Maternal Replicate	Raw Reads	Cleaned Paired Reads	Paired reads mapped to SEC39	% reads mapped to SEC39	Paired reads mapped to CSS4	% reads mapped to CSS4	Paired reads in final alignment	% properly paired reads in final alignment	% reads mapped to IM62 reference	Reads assigned to annotated genes
0 DAP (ovules)	1	18825684	18808282	14525605	77.2298	NA	NA	14525605	77.2298	68.53	13492346
0 DAP (ovules)	4	17447679	17434027	13807218	79.197	NA	NA	13807218	79.197	70.45	12683382
0 DAP (ovules)	5	18117905	17996800	14213444	78.9776	NA	NA	14213444	78.9776	70.12	13188469
0 DAP (ovules)	6	25317842	24371712	15084691	61.8943	NA	NA	15084691	61.8943	53.82	12830604
0 DAP (ovules)	7	20239746	20211465	14773344	73.0939	NA	NA	14773344	73.0939	64.42	13366778
2 DAP	1	19971902	19954090	15637228	78.366	14230965	71.3185	15519811	77.7776	70.12	14453869
2 DAP	2	18288588	17398500	13138740	75.5165	11874764	68.2517	13026081	74.869	67.11	12050590
2 DAP	3	23254641	23231598	17428426	75.0203	15792975	67.9806	17269018	74.3342	66.82	15995390
2 DAP	4	18603201	18587627	12703917	68.3461	13251031	71.2895	14494113	77.9772	70.22	13427831
4 DAP	2	22727277	22708092	17607856	77.54	16084273	70.8306	17464715	76.9097	69.73	16417049
4 DAP	3	18214209	18198560	14167061	77.8472	12889624	70.8277	14051352	77.2113	69.7	13184840
4 DAP	4	18692457	18676922	14667927	78.535	13360836	71.5366	14561090	77.963	70.33	13682946
6 DAP	1	18567547	18552444	13789646	74.3279	12718700	68.5554	13806259	74.4175	66.43	12446596
6 DAP	2	19029751	19013602	14697635	77.3006	13675097	71.9227	14710464	77.3681	70.02	13326522
6 DAP	3	16184237	16171460	12515752	77.3941	11491814	71.0623	12438514	76.9165	69.58	11305537
6 DAP	4	15446006	15433922	12021345	77.8891	11100006	71.9195	11983897	77.6465	70.25	10924552
8 DAP	1	18781471	18766315	14553158	77.5494	13575104	72.3376	14578536	77.6846	70.08	13612079
8 DAP	2	18345070	18329913	13879564	75.7208	12971857	70.7688	13932363	76.0089	68.32	12905488
8 DAP	3	19823917	19499981	13785710	70.696	12513139	64.17	13674867	70.1276	62.46	12741251
8 DAP	4	19616390	19593517	14399864	73.493	13044338	66.5748	14282401	72.8935	64.89	13383387
