# Supplementary material for: Developmental Analysis of Mimulus Seed Transcriptomes Reveals Functional Gene Expression Clusters and Four Imprinted, Endosperm-Expressed Genes
Source: Front Plant Sci. 2020 Feb 25;11:132. doi: 10.3389/fpls.2020.00132 (PMC7052496; doi:10.3389/fpls.2020.00132)
Supplement: Supplementary file 4 [file Table_3.xlsx]

## Sheet: edgeR_timecourse_minimum_cpm_ma
Supporting Table 3. Results of edgeR timecourse analysis, where multiple pairwise comparisons were made: 0 vs 2 DAP, 2 vs 4 DAP, 4 vs 6 DAP, and 6 vs 8 DAP. Differentially expressed genes are those with FDR ≤ 0.01.
Gene Name	Day00_BR1	Day00_BR4	Day00_BR5	Day00_BR6	Day00_BR7	Day02_BR4	Day02_BR5	Day02_BR6	Day02_BR7	Day04_BR2	Day04_BR3	Day04_BR4	Day06_BR1	Day06_BR2	Day06_BR3	Day06_BR4	Day08_BR1	Day08_BR2	Day08_BR3	Day08_BR4	logFC.c00_02	logFC.c02_04	logFC.c04_06	logFC.c06_08	logCPM	LR	PValue	FDR
Migut.A00003	14.0423	13.4941	12.6687	6.36126	6.90107	21.0075	13.3209	13.3856	12.4766	28.1494	28.2081	27.8752	24.7587	22.5302	26.9976	27.2148	28.037	29.1341	23.2102	20.2045	-0.907152	-0.560696	-0.0600804	0.351867	6.4996	109.141	1.10943e-22	1.53433e-21
Migut.A00005	5.96276	10.9335	12.1735	7.50785	6.57314	12.4017	8.49161	10.3461	13.8223	12.8101	14.1306	11.4499	13.4661	13.7685	12.2347	12.9844	7.25828	7.9291	3.3233	6.67044	-0.801173	0.200942	-0.238359	-0.698982	4.85431	16.4879	0.00242975	0.00431159
Migut.A00008	0.954657	1.6618	2.84117	0.456315	0.0876023	0.162027	0	0.146412	0.43602	0.998562	0	0.0855781	0.188157	0.0878669	0.207148	0.214372	1.89252	0.0907335	2.29758	2.53731	2.09339	-0.554502	0.843159	3.64349	-0.291386	19.5706	0.000606926	0.00121583
Migut.A00010	29.1856	23.2513	33.2302	17.2636	21.6749	33.5174	23.0749	15.4675	34.0849	20.9879	26.3622	22.9412	10.4418	14.4828	14.4747	14.9795	11.4827	9.30105	11.4203	12.8081	-0.46171	0.519768	0.586006	0.119415	5.50706	26.2065	2.87503e-05	7.35356e-05
Migut.A00011	477.057	532.573	828.05	1316.05	1348.03	584.379	1270.55	1135.86	1137.63	465.977	490.953	386.692	454.734	523.859	482.635	428.271	963.963	773.854	1042.95	1089.42	-0.553034	1.66959	-0.279346	1.42517	10.6759	22.8812	0.000133735	0.000304351
Migut.A00013	27.7735	34.2279	21.2896	29.6268	27.5093	13.0377	15.9515	24.8114	16.5672	16.9712	23.6298	14.3642	19.0446	26.2553	29.0861	26.9866	25.3475	32.7602	43.3957	47.0426	0.209915	0.39872	-0.663684	0.949855	5.65478	26.4394	2.58013e-05	6.65732e-05
Migut.A00015	3.55275	4.56374	3.29172	2.58464	3.04482	12.7025	5.17865	5.25852	3.61472	11.6609	10.6096	12.6029	9.59178	11.8089	7.38657	11.8664	2.52485	4.18151	3.00501	2.18504	-1.26939	-0.536028	-0.00867687	-1.40738	4.39957	83.4775	3.19094e-17	2.98333e-16
Migut.A00016	16.8856	25.2641	29.4724	23.0088	23.7448	36.8188	31.8584	36.3692	39.6969	35.0113	39.2744	41.6577	35.4558	39.3788	43.2262	40.7538	26.6068	28.3331	23.0678	21.6362	-1.0066	0.308368	-0.2441	-0.30315	6.22274	23.3726	0.000106667	0.000246822
Migut.A00017	9.0311	9.82381	13.0946	6.31935	9.69853	20.8222	15.0533	16.1808	23.5732	16.7139	20.2206	16.8397	9.67947	12.7184	10.6564	12.286	14.2688	15.6535	9.09609	10.4395	-1.37912	0.457723	0.46174	0.488023	4.93068	38.3156	9.64511e-08	3.57533e-07
Migut.A00018	7.24262	7.99807	5.20429	6.60067	5.90074	13.8114	7.08584	5.96379	4.31447	11.763	11.1879	14.0964	12.674	11.8895	13.9326	12.6295	10.4778	12.3675	9.84261	13.0385	-0.532776	-0.387029	-0.259435	0.213774	5.43536	51.1048	2.12248e-10	1.06134e-09
Migut.A00021	5.87861	10.7011	8.13972	3.78369	3.14595	13.4114	4.42579	6.24111	8.86028	13.9734	14.5726	12.9427	19.0352	22.6526	16.2087	16.8052	7.33386	9.82819	2.87108	2.96323	-0.781128	-0.446469	-0.636279	-1.36929	4.86033	39.4106	5.73025e-08	2.18177e-07
Migut.A00022	168.421	162.408	195.085	179.916	197.121	208.987	296.533	258.222	342.209	168.179	190.596	154.572	134.118	145.702	157.78	128.016	188.507	162.57	218.777	215.21	-1.028	1.12402	0.0712929	0.861927	8.58739	28.3888	1.04023e-05	2.87176e-05
Migut.A00023	2.52371	3.29253	7.47765	4.35635	5.86387	4.88944	3.86528	3.79566	5.40659	4.03082	4.23931	3.73283	7.43298	10.2928	8.09794	9.73297	4.67263	6.59618	3.328	4.27243	-0.27007	0.546519	-1.34999	-0.552844	4.10689	18.5631	0.000957472	0.00184786
Migut.A00025	0.846719	0.150121	0.317617	0.77167	0.0284891	1.97598	1.23243	0.285688	1.0493	1.18299	1.18417	2.03165	0.152976	0.0571503	0	0.0697159	0	0	0.149439	0	-1.67755	-0.117566	4.08938	-0.507355	0.650854	39.2517	6.18027e-08	2.34329e-07
Migut.A00026	0.0203336	0.216305	0.0208021	0	0.0615739	1.70829	0.500861	0.0514552	0.490352	0.167112	0.353734	0.280705	0.815556	0.699946	0.558135	0.652938	0.967429	0.829073	0.818227	1.27095	-3.60685	1.48211	-1.55282	0.892472	1.10201	51.5986	1.67355e-10	8.46899e-10
Migut.A00029	37.2873	40.0924	53.2761	28.2701	40.4727	48.3443	59.2693	47.505	75.7681	48.6874	53.584	49.1746	30.1676	32.3251	29.2104	32.9547	21.2779	30.4732	21.6396	22.9128	-0.961999	0.609013	0.492845	-0.00442501	6.70891	29.4079	6.4589e-06	1.84136e-05
Migut.A00030	629.477	200.487	514.318	1037.37	1520.55	219.271	372.679	320.529	390.802	241.393	260.601	204.016	21.5099	28.5066	12.4488	27.2189	4.97535	10.7415	10.1325	10.8324	0.960845	0.914324	3.19634	-0.899477	8.1388	151.962	7.7301e-32	1.89023e-30
Migut.A00032	3.63827	9.16452	0.709564	0.588603	0.45445	6.50851	1.11716	0.780064	0.57465	2.93011	3.5737	4.87145	2.07091	2.27912	1.87331	4.38824	0.32565	0.470694	0.309251	0.208542	0.0647153	-0.692386	0.315978	-2.64481	3.63748	17.1249	0.00182783	0.00333436
Migut.A00033	25.8003	31.5228	3.57065	9.66737	6.67762	6.96328	2.0433	0.904385	1.62743	4.38703	4.31864	4.92623	2.64596	3.83391	4.43759	4.81773	2.32897	1.97949	1.83591	2.34576	2.13249	-0.508993	0.00709086	-0.504017	4.15831	39.004	6.95326e-08	2.62458e-07
Migut.A00034	16.7389	14.3194	7.25416	4.69392	3.14456	13.4552	7.2103	5.4517	4.95235	14.5975	14.8692	17.8812	24.1685	16.6412	21.2252	25.6981	6.63666	9.86809	5.46541	6.82038	-0.165061	-0.74506	-0.684795	-1.25029	5.21129	38.7591	7.8121e-08	2.92748e-07
Migut.A00035	122.038	51.3035	89.5986	99.4345	65.6693	45.7619	44.7467	67.3708	39.9112	109.803	77.4731	79.9636	62.0322	64.6904	93.2729	71.0526	126.363	156.636	144.008	132.286	0.360357	-0.412981	0.0844511	1.31553	6.79117	38.255	9.92698e-08	3.67645e-07
Migut.A00036	0.121621	0.18113	0.348386	0.255788	0.368292	0.0908246	0.136172	0.0410358	0	0.339845	0.0497832	0.0479709	0.632832	0.738809	0.377381	0.690958	1.51895	0.762912	0.643955	0.662103	1.64417	-0.84929	-2.19928	0.923055	0.528286	51.1294	2.09748e-10	1.04962e-09
Migut.A00038	8.59476	24.4136	14.5736	2.80756	2.30731	12.6832	3.17356	1.40369	2.59082	8.49135	7.57885	9.75531	3.64746	3.20297	4.03742	3.99754	1.88509	2.1986	0.774589	1.38267	0.788373	-0.676427	0.9998	-0.9053	4.39241	19.3947	0.000657317	0.00130785
Migut.A00040	11.9812	2.22303	3.37311	3.85787	6.09374	0.780289	2.18378	2.0761	1.77315	1.3358	1.23556	1.6485	3.07076	4.32552	4.4337	2.29416	25.869	18.6919	51.0449	45.7868	1.20562	0.752692	-1.53417	3.73363	4.2323	155.782	1.17316e-32	2.96912e-31
Migut.A00042	0.59406	0.4213	0.607748	0	0.19988	0.184847	0.443423	0.453375	0.0284245	0.464979	0.17369	0.167367	0.245323	0.229125	0.0675208	0.279502	0	0	0	0	-0.185592	0.492298	0.190301	-5.87157	-0.476954	22.7451	0.000142369	0.000322359
Migut.A00043	19.1238	17.268	29.2388	37.6867	36.2358	37.3057	55.8731	57.3357	56.6788	39.7749	42.1599	36.6755	31.8304	30.5215	27.064	35.856	28.0603	25.6294	25.3538	29.147	-1.25913	0.836497	0.133764	0.17043	6.49564	16.6473	0.00226292	0.00403998
Migut.A00044	28.7438	62.8556	17.7961	18.2464	18.8855	43.4788	8.70799	6.89306	7.9029	27.5843	25.7374	32.5776	11.6846	12.8206	11.1121	17.3982	6.29755	7.14625	4.89518	5.07995	0.581397	-0.653108	0.908052	-0.809823	5.82297	26.0559	3.08332e-05	7.82992e-05
Migut.A00048	4.80557	4.15266	2.29978	1.74109	2.02453	4.77489	1.62772	1.32848	0.662757	3.50694	3.23711	3.7033	2.11583	2.33047	2.31332	1.82874	0.627101	1.08363	0.655707	0.936369	0.241092	-0.538871	0.488727	-1.01117	3.54846	17.6909	0.00141811	0.00264457
Migut.A00051	104.395	55.0782	71.4397	86.7298	48.433	137.584	153.618	189.273	97.0609	319.746	237.814	408.229	526.534	306.412	424.906	400.073	243.79	305.245	296.756	293.212	-1.41681	-0.724046	-0.584406	-0.170565	8.01523	92.6934	3.5252e-19	3.83117e-18
Migut.A00052	0	0.787309	1.40615	1.8901	0.747056	2.1713	11.8379	76.9658	23.6909	25.8073	20.9898	18.6619	66.0167	68.8297	68.1372	50.6652	42.0244	47.5309	35.4919	48.3918	-5.43347	1.01815	-1.74563	-0.177123	4.58942	60.3354	2.4663e-12	1.50272e-11
Migut.A00053	14.3817	14.326	13.7451	4.01301	6.176	19.5781	14.0189	10.4551	15.655	14.5671	14.4266	13.5283	16.9917	18.2966	14.7922	14.4901	20.9138	19.6189	18.2353	21.9389	-0.944798	0.413699	-0.393025	0.700025	5.19241	48.0553	9.19072e-10	4.30552e-09
Migut.A00059	6.35526	3.19759	5.62309	1.89654	1.30033	10.3418	8.55797	19.1973	20.2792	14.7516	16.4345	11.3479	12.1027	11.3036	12.9142	8.27333	3.74557	4.13021	2.72834	2.59743	-2.54579	0.504884	0.140094	-1.39777	2.99221	54.2426	4.68165e-11	2.505e-10
Migut.A00060	17.3844	13.0898	7.61166	7.44781	11.6262	14.0241	15.3792	29.3279	8.48235	25.5761	25.4036	27.0889	61.2656	25.9302	72.4011	42.0575	26.5918	43.904	31.8941	34.8354	-1.05997	-0.162387	-1.17279	-0.1991	4.88803	49.7039	4.16324e-10	2.02959e-09
Migut.A00062	0	0.178298	0.274351	0.282003	0	11.484	16.2139	23.8649	16.7739	28.018	15.5394	31.3027	59.2672	38.5204	63.2087	41.6905	24.1226	33.3987	21.4761	23.9265	-7.32379	-0.0661923	-1.24405	-0.62349	5.72406	291.053	9.21425e-62	8.21854e-60
Migut.A00063	5.24225	12.1204	2.64519	0.821665	0.516244	11.0469	2.40186	0.970665	1.12772	5.55765	6.90554	6.61213	2.92605	3.2075	3.20442	4.12329	0.873065	0.698076	0.225662	0.386702	-0.162308	-0.651262	0.716711	-2.2716	4.02471	18.2407	0.00110731	0.0021093
Migut.A00065	14.4913	25.5341	24.0337	12.4192	15.1644	18.672	7.83852	6.28232	12.5296	14.9701	14.6768	16.031	13.2175	16.9122	14.0945	14.0866	5.58944	7.49725	5.56585	3.64695	0.363767	-0.140646	-0.141485	-1.02575	5.43699	23.566	9.75773e-05	0.000227347
Migut.A00066	0.06332	0.202076	0.226726	0	0	0.0295539	0.106344	0	0	0.0780593	0	0.031219	0.308881	0.0961619	0.642327	0.391016	0.439341	0.794393	0.804633	0.383013	1.0889	0.0536338	-3.29352	1.11117	-0.50419	46.0152	2.44499e-09	1.09643e-08
Migut.A00068	1.91976	3.06806	1.00483	1.40845	1.12662	2.05877	0.644833	0.271146	0.219814	0.671462	0.662459	0.89368	0.43557	0.641856	0.42625	0.816063	0.207988	0.364071	0.127649	0.0720145	0.90245	0.222225	0.157412	-1.24836	3.65852	31.1068	2.91154e-06	8.71653e-06
Migut.A00072	4.51068	7.01427	2.38174	0.434872	0.54111	5.9978	2.40084	1.66663	1.51591	6.67782	5.06258	7.33253	5.10551	5.75309	4.86222	6.30865	0.948855	1.95357	0.93261	0.725732	-0.39129	-0.917143	0.000444263	-1.92641	5.0061	20.6085	0.00037859	0.000791217
Migut.A00074	5.99601	5.61111	5.3501	4.88302	6.00683	11.1101	4.34099	7.75771	7.7009	11.56	13.9787	10.847	5.96221	6.29884	7.31722	9.07574	4.11113	6.8814	4.965	5.72668	-0.820647	-0.306185	0.561313	-0.0273551	3.58793	18.8717	0.000832908	0.00162528
Migut.A00075	3.92644	14.1592	6.57815	4.94338	4.4542	9.5498	2.66192	1.65601	2.04504	6.08383	5.03174	6.07403	3.72918	5.36118	3.5037	5.20526	1.21399	1.37461	1.29696	1.81578	0.537061	-0.369927	0.163824	-1.25027	4.09287	20.322	0.000431365	0.000890028
Migut.A00077	10.3418	16.3851	24.6118	27.3807	29.688	18.7941	31.5345	29.7278	34.3434	15.5521	16.2873	14.3925	18.2074	21.4236	37.5955	23.6429	94.5837	64.2589	116.66	105.96	-0.7721	1.34358	-0.915481	2.3157	6.45453	84.4904	1.9457e-17	1.84518e-16
Migut.A00078	3.99215	7.05267	6.49085	4.7228	6.64412	4.65822	2.71379	3.06677	4.39336	3.24189	3.55028	3.44447	1.57132	3.22383	2.72248	2.52394	2.73224	1.93778	1.20785	1.77276	0.284327	0.478411	0.243719	-0.0187534	3.45725	20.0387	0.000490683	0.00100079
Migut.A00079	6.98875	7.4345	5.3832	2.78812	3.60955	7.31075	3.66887	1.50245	2.02199	4.59273	4.8003	6.30147	3.34579	3.45526	3.89443	4.5844	1.29381	2.13226	1.7134	1.39816	0.236023	-0.313898	0.247497	-0.854598	4.31131	15.8757	0.00319054	0.00552883
Migut.A00081	3.75951	2.32612	2.90422	1.04886	1.62636	1.79052	0.901994	0.161796	0.501107	1.38724	0.902913	1.09701	0.291099	0.388397	0.137348	0.331656	0.1521	0.681816	0.487486	0.0773494	1.20672	-0.238322	1.75086	0.615294	0.978108	31.4076	2.52774e-06	7.64095e-06
Migut.A00084	0.850606	1.23664	1.18928	0.268343	0.372058	0.79402	0.444441	0.478332	0.655264	0.792279	1.01552	0.58713	0.307358	0.31577	0.203027	0.210108	0.281041	0.148214	0.150125	0.142922	-0.0436775	-0.0884599	1.39872	-0.152483	0.519273	20.3557	0.000424781	0.000877606
Migut.A00091	12.4408	23.5276	24.2486	11.5005	4.35003	7.47645	3.32298	1.749	4.82047	2.57282	3.66118	3.36754	1.85102	1.85229	1.55264	2.00849	0.765671	1.10513	1.07632	0	1.44593	0.701215	0.612304	-0.947609	3.18559	71.988	8.63251e-15	6.54069e-14
Migut.A00094	1.36106	2.36925	0.94938	0.71563	4.37134	0.404257	0.761952	0.260927	0.870293	0.40676	0.189928	0.122009	0.469451	0.501091	0.959832	0.152816	0.613223	1.16424	0.589622	0.686072	1.43202	1.58584	-1.27789	0.888949	0.277931	19.643	0.000587305	0.00118026
Migut.A00100	5.0142	4.00051	4.0076	8.40353	5.5358	2.48659	4.38602	23.7912	10.3915	8.62817	3.84836	6.02593	94.9511	75.3556	84.7122	73.9262	69.426	79.6161	60.0669	63.6616	-1.45585	1.31537	-3.94404	0.0930892	4.18437	106.331	4.40777e-22	5.82914e-21
Migut.A00103	34.9684	23.0973	35.0727	27.5704	23.4983	17.1897	16.4505	22.7488	19.4874	20.3935	18.5101	13.5865	6.47701	11.9004	6.11762	8.75045	7.86423	14.4391	9.9576	6.51738	0.164601	0.542772	0.879767	0.585737	5.26118	36.6637	2.11278e-07	7.52066e-07
Migut.A00106	21.1533	39.8084	38.9347	26.0911	23.1409	32.2386	13.254	8.58616	11.4836	23.2109	22.0187	20.9035	13.3741	17.6439	15.4019	15.7706	10.9453	8.97911	7.41062	9.94122	0.603855	-0.199441	0.301892	-0.359649	5.86374	22.3565	0.000170191	0.000380716
Migut.A00107	57.1289	33.3789	31.1782	23.4006	25.9932	36.3603	34.9298	44.508	29.8251	51.4568	43.6245	51.1764	78.1148	59.4829	73.043	62.94	66.9578	77.1848	66.3783	71.8107	-0.560254	-0.00331124	-0.700982	0.414932	6.77403	58.2866	6.64374e-12	3.88437e-11
Migut.A00108	93.7567	114.41	140.222	96.641	88.8065	155.79	141.35	137.646	226.442	160.38	178.631	134.568	134.993	139.833	124.176	122.972	116.668	115.296	93.3147	91.9788	-1.0519	0.468418	0.0720546	0.0451151	8.1345	19.6613	0.000582455	0.00117203
Migut.A00116	0.661751	0.301696	0.676998	0.198823	0	0.264741	41.7034	178.862	5.31944	4.35088	4.06311	2.14404	2700.72	2373.57	2840.85	2865.78	98.9517	1214.48	213.632	164.688	-7.97108	4.64693	-9.77578	-2.38472	8.99326	121.708	2.30605e-25	3.76233e-24
Migut.A00117	0	0	0.0457873	0	0	0	0.851884	10.1554	0.224856	0.257479	0.366399	0.529592	457.074	352.807	375.655	358.022	1.50832	79.592	3.08064	4.1962	-8.19268	3.53264	-10.1632	-3.88345	7.09301	103.784	1.53793e-21	1.96581e-20
Migut.A00119	0.0772848	0.164428	0.0790655	0	0	0.216431	0.605719	2.8684	1.39781	2.03253	2.76805	3.50558	158.257	199.763	131.525	145.944	1.30228	16.1598	0.736566	0.155828	-4.77591	-0.531357	-6.04313	-4.86078	4.99191	143.172	5.90916e-30	1.28787e-28
Migut.A00120	0	0	0.160985	0	0	0	0.704743	18.0519	1.89738	2.97449	1.93235	1.3965	123.159	141.633	152.115	129.823	17.3132	55.4414	10.1648	11.1048	-7.25237	1.95577	-6.20869	-2.23391	4.02642	98.4489	2.10385e-20	2.49687e-19
Migut.A00122	0.195299	0.415512	0.166499	0	1.14995	0.911537	0.327998	0.247107	0.621419	0.72228	0.932653	0.385158	1.76423	2.37275	1.63153	1.76883	4.5169	2.82449	2.82643	3.51119	-0.629027	-0.100971	-1.65831	1.23967	1.83993	52.1874	1.26046e-10	6.48385e-10
Migut.A00125	0.332572	0.0505406	0	0	0.14387	0.177399	0.531945	0	0.0954772	0.42951	0.194474	0.32794	0.463519	0.33671	0.340201	0.586775	1.03603	0.546379	1.05653	1.19743	-1.19783	-0.37217	-0.628778	1.54133	-0.330049	33.3122	1.03095e-06	3.32223e-06
Migut.A00126	6.28967	2.53167	7.04327	2.1451	2.40223	4.52246	3.14043	3.29797	2.64752	9.01111	5.56658	5.36394	7.46308	10.9287	8.52063	10.0775	15.1646	24.6144	24.5716	24.1639	-0.144065	-0.616562	-0.672745	1.64394	3.12942	130.128	3.65554e-27	6.74692e-26
Migut.A00128	16.7979	34.7838	20.3771	7.86578	4.78903	23.82	7.08279	4.83127	10.0069	15.632	14.784	15.2152	9.86915	12.1602	10.4061	12.5639	4.87219	4.46865	1.49366	2.45618	0.206923	-0.203882	0.233059	-1.40804	4.20194	19.2804	0.000692242	0.00137074
Migut.A00130	144.157	61.7589	68.9084	128.402	87.9263	115.503	137.465	132.558	106.843	192.075	214.779	167.866	45.3685	79.6979	40.6789	49.025	13.1627	31.7263	20.3574	22.7155	-0.716399	-0.226539	1.63989	-0.915558	7.12524	62.4265	8.95963e-13	5.69027e-12
Migut.A00132	23.4174	10.1512	12.3977	5.78691	5.61388	23.6084	20.582	20.6418	14.765	35.46	31.0328	42.9496	70.3162	40.542	72.1032	49.9621	32.2059	45.9043	30.1914	26.7951	-1.26648	-0.494174	-0.893409	-0.436487	5.32126	83.195	3.66283e-17	3.39878e-16
Migut.A00133	5.08968	5.76999	2.47045	6.56326	2.3625	3.43327	0.956702	0.814771	1.45585	1.83195	2.12897	2.08811	0.644357	1.73021	0.886739	1.00943	0.662835	0.543764	1.14089	1.01124	1.16776	-0.0480013	0.714425	0.0564637	2.02773	30.0956	4.68001e-06	1.35988e-05
Migut.A00134	36.3146	32.6689	9.59499	3.488	9.46699	15.161	6.08289	2.55668	6.78065	10.8101	7.72492	9.19185	3.16166	2.0844	3.75376	2.82521	1.98399	1.37514	0.847834	0.749501	0.880189	-0.056479	1.43012	-0.898048	3.23235	49.2977	5.06069e-10	2.44427e-09
Migut.A00135	46.825	7.87683	22.7736	65.9747	74.5988	3.42308	17.6863	44.6925	35.7126	6.78091	10.0308	3.01328	8.23053	8.23446	8.19158	5.10958	20.2941	22.6094	12.2719	11.7305	0.348967	2.49728	-0.368511	1.51417	6.19785	23.6566	9.35828e-05	0.000218342
Migut.A00136	12.4185	4.99902	5.29843	8.25093	4.60099	11.3289	7.91598	5.65424	4.80694	15.8428	14.3689	17.269	7.89359	7.74386	7.10717	7.38988	2.78358	3.39335	3.52675	3.42867	-0.390717	-0.780955	0.862266	-0.818172	5.29277	36.0305	2.85225e-07	9.97056e-07
Migut.A00138	5.83086	3.8127	8.34582	4.47212	2.75383	49.1116	20.394	17.4852	33.0838	52.0535	54.2217	48.3444	17.7445	19.0913	12.0979	18.9284	12.381	11.9124	8.07228	7.63104	-2.89648	-0.493527	1.40167	-0.399492	5.7829	158.064	3.80287e-33	9.96077e-32
Migut.A00140	3.56756	4.69644	3.55852	3.88052	3.13969	3.91303	2.27181	1.58928	2.39727	3.48175	4.2212	3.7927	1.3173	2.00915	1.94254	1.30806	1.20451	1.27046	1.2042	1.51732	0.246795	-0.289921	1.01592	0.0414139	4.05954	34.5573	5.72695e-07	1.91659e-06
Migut.A00141	0.127347	0.541879	0.260563	0	0.128544	0.237751	0.142583	0	0.255918	0.209321	0.130317	0.251147	0.138047	0.644659	0.607919	0.62912	3.53436	2.52963	4.7199	3.08122	0.0516217	-0.0355176	-1.46093	3.14207	-0.453586	115.521	4.83005e-24	7.22794e-23
Migut.A00142	0.930977	1.6781	1.08471	0	0.417654	2.48643	1.01341	0.239951	0.831511	2.63542	2.51404	2.98353	1.03723	1.02111	0.740703	2.07603	0.435761	0.135182	0.0821548	0.391065	-0.80713	-1.06619	0.954484	-1.8141	1.64769	17.0047	0.00192889	0.00350136
Migut.A00143	4.92211	9.82051	11.2572	6.9013	5.93994	11.5173	5.73145	6.03406	11.5841	19.9205	20.7745	22.4558	11.8333	9.5459	30.1281	13.6711	15.9375	26.2786	11.5597	8.04977	-0.53587	-0.927224	0.156071	0.252564	5.49829	27.0437	1.94786e-05	5.12386e-05
Migut.A00144	3.2103	4.08322	5.05135	2.05488	2.46557	2.557	2.7544	2.19284	1.59533	1.33353	1.57117	1.2215	2.49654	3.23258	3.49811	2.37031	2.99183	2.26184	2.56814	2.16349	0.139526	1.09732	-1.27864	0.161061	3.47651	23.4543	0.000102728	0.000238388
Migut.A00146	40.0012	32.1063	21.7281	17.3346	20.2385	18.4786	13.7672	9.8229	9.68224	14.2919	15.696	15.4037	11.3045	12.2629	10.0644	10.5203	8.84992	11.8493	10.9981	8.80144	0.635897	0.0970537	0.249835	0.247702	6.28461	30.8068	3.35216e-06	9.94158e-06
Migut.A00148	37.4065	31.1741	32.5647	15.4998	23.2843	19.7441	17.5955	17.6355	18.3292	13.2592	16.367	14.4312	17.1867	23.143	19.7115	19.2154	17.0622	16.9035	13.8558	14.4907	0.165599	0.707608	-0.633045	0.0265751	6.3863	14.4091	0.00609765	0.0099765
Migut.A00149	32.1774	44.801	34.1799	26.0589	28.9244	24.3066	18.3375	13.3482	23.7876	17.2027	17.1976	15.0583	15.2996	16.4035	17.7145	16.7787	19.5755	19.2006	15.8249	12.7322	0.347597	0.625628	-0.208946	0.390376	5.95102	27.1739	1.83324e-05	4.8469e-05
Migut.A00154	8.28016	13.2227	7.7206	10.7369	5.31869	8.63019	3.17671	2.23046	3.58785	6.24985	6.02412	5.06257	6.82081	5.41292	5.32095	6.60305	3.09927	2.8452	2.45266	3.34681	0.767443	-0.159024	-0.268603	-0.663252	4.40117	18.3779	0.00104093	0.00199448
Migut.A00155	42.0631	50.7357	43.7363	29.9123	26.0812	25.0345	18.1191	9.74535	16.0721	25.4001	19.8255	24.7999	31.0612	28.1235	58.2132	32.5556	47.7496	68.6128	45.2494	44.8443	0.79393	-0.125866	-0.896531	0.81775	6.96265	73.1213	4.97328e-15	3.86541e-14
Migut.A00157	660.273	445.845	981.091	1579.35	2130.44	2173.55	4849.69	6484.42	4841.07	2544.09	2565.24	1808.17	2688.44	2632.44	2034.4	2330.24	478.076	615.958	444.617	493.831	-2.3429	1.48876	-0.272819	-1.88527	8.81633	48.3619	7.93283e-10	3.74833e-09
Migut.A00159	44.1833	69.4578	79.7461	54.5741	71.4552	40.8128	49.8573	55.0953	51.497	37.6217	37.4142	35.2551	35.5523	39.6588	39.8297	38.2521	45.1682	42.1117	44.8068	48.1753	-0.0504946	0.857753	-0.263963	0.616953	7.29925	14.4025	0.00611519	0.00999792
Migut.A00162	23.0759	34.0692	21.4693	14.074	10.9743	30.7614	9.53074	7.35088	10.0775	18.7156	18.6636	22.5717	12.4617	12.8335	11.4061	16.9459	6.8669	6.53797	5.10502	6.10059	0.225738	-0.264443	0.371369	-0.748668	5.92306	21.0195	0.000313866	0.000667527
Migut.A00163	32.6165	69.9663	35.4334	13.2099	10.5969	60.7259	13.1357	14.2293	17.7615	57.9072	61.4516	59.7455	62.1542	65.8402	65.9911	68.9575	24.5251	26.5011	12.97	17.0968	-0.0469472	-0.995184	-0.343073	-1.34221	6.93777	26.2475	2.82078e-05	7.22666e-05
Migut.A00164	7.52872	4.2121	1.65455	2.22849	1.06955	1.45764	0.749287	0	0.280181	0.0916663	0.171207	0.219966	0	0	0	0	0.0552778	0	0	0	2.14476	2.05336	4.36732	1.85386	0.330941	86.5313	7.17849e-18	6.9886e-17
Migut.A00165	338.198	163.032	67.9701	86.6474	92.6584	27.3615	13.8045	4.7487	7.33969	6.00328	6.90363	12.8917	2.06784	3.15604	3.60916	3.84995	1.19904	2.86987	3.10394	1.64167	3.19434	0.836643	1.23109	-0.144928	5.79895	252.671	1.73072e-53	1.10195e-51
Migut.A00167	6.55082	15.9981	4.94459	3.75937	2.68123	6.82348	2.50449	1.46566	1.28435	6.36862	4.65982	7.10946	2.9011	3.88234	4.17115	5.30327	1.6233	2.06714	1.03632	1.08727	0.841129	-0.816337	0.369136	-1.12392	3.84769	18.9444	0.000805966	0.0015769
Migut.A00168	4.51934	5.70216	6.36074	6.88617	7.38211	3.54512	2.73352	2.78244	1.97342	3.47344	2.97027	4.2317	3.11704	2.65856	2.90718	2.68024	1.55414	1.82641	1.95337	1.56976	0.842246	-0.00228604	0.111972	-0.344287	5.55298	31.9232	1.98354e-06	6.10904e-06
Migut.A00169	10.484	12.8953	15.1573	22.2408	17.858	7.40789	11.3308	12.129	14.5945	7.53924	7.52487	7.14325	10.8519	11.0567	12.2947	10.2957	22.0465	18.8768	26.2517	23.5242	0.075171	1.07312	-0.793645	1.41462	4.95587	37.9784	1.1321e-07	4.16076e-07
Migut.A00172	0.389265	0.331274	0.477881	0.654947	0.157169	0.581392	0.958843	0.656702	0.469363	0.127967	0.0796688	0	5.57002	3.15287	32.6121	9.03831	578.376	146.834	776.443	871.832	-1.1137	3.41558	-7.46104	5.96959	7.24873	419.64	1.58578e-89	4.06422e-87
Migut.A00174	11.9686	15.0443	15.1648	9.942	12.1339	9.43663	4.83826	3.77759	5.57884	3.55142	2.73362	1.70442	5.81992	5.51518	6.78238	5.75745	6.56764	7.11889	4.57599	9.13532	0.803431	1.43725	-1.36317	0.574569	4.36391	63.6238	5.01537e-13	3.25052e-12
Migut.A00175	6.34646	12.3945	6.7058	2.07369	1.55596	13.0152	2.82987	2.78795	3.8792	10.911	10.232	11.8451	6.3829	6.95971	6.1653	7.76958	2.80807	2.16329	1.19118	1.79204	-0.295269	-0.789771	0.484652	-1.41297	4.87037	20.9759	0.000320175	0.000679232
Migut.A00177	48.2767	58.3651	65.1177	87.2677	66.9877	79.0348	173.682	243.606	185.856	161.465	184.169	129.86	134.217	161.762	152.543	115.791	220.478	224.355	255.613	255.722	-1.84605	0.60447	-0.0338181	1.1449	8.15484	46.8998	1.60002e-09	7.33096e-09
Migut.A00178	13.715	16.8658	15.378	12.3456	21.4303	20.6891	24.1395	27.0248	31.7513	29.9376	29.8102	22.558	27.8317	27.216	24.159	22.4269	25.1225	27.1862	16.9054	18.9702	-1.11396	0.348679	-0.0938799	0.153728	5.00009	19.2372	0.000705925	0.00139579
Migut.A00179	3.75691	6.6266	2.67065	3.1373	1.47784	6.35641	2.24238	1.98063	2.34547	5.30116	5.18729	5.35257	3.54852	3.52398	3.44512	3.90644	1.68395	1.94943	1.25787	1.42031	-0.207078	-0.468382	0.345023	-0.827358	4.09111	16.4861	0.00243165	0.0043142
Migut.A00182	0.166615	0.0886212	0.113636	0	0	0.12961	0.0932748	0	0	0.0684664	0.0284169	0.10953	0.51174	0.618525	3.31406	1.37185	8.56027	6.82252	7.49859	6.04699	0.0944675	-0.095683	-4.53036	2.68684	2.54608	227.663	4.2044e-48	2.19965e-46
Migut.A00183	117.734	139.477	157.613	116.102	175.166	96.9227	195.721	159.653	148.456	80.0798	85.2536	77.322	81.1536	78.9359	69.6734	78.2426	130.517	128.831	141.376	144.729	-0.521387	1.3447	-0.133537	1.2074	7.97129	31.2382	2.73722e-06	8.22872e-06
Migut.A00187	3.43001	6.21279	1.84936	2.63207	1.90267	3.3028	1.7126	0.886226	1.04016	1.86661	1.24906	2.52906	0.837432	1.15756	0.719124	1.22126	0.39818	0.629971	0.24542	0.12461	0.558227	0.128247	0.727822	-1.14626	2.89607	45.4936	3.13907e-09	1.39195e-08
Migut.A00190	9.53466	10.1428	14.4364	11.2296	6.54448	29.5493	32.4532	39.1408	66.2969	67.2856	68.0391	51.8982	21.0849	21.1086	11.2272	15.701	19.6576	20.8668	21.1358	19.9936	-2.47564	-0.134335	1.64739	0.616094	4.07281	80.7528	1.20642e-16	1.07087e-15
Migut.A00191	1.74204	2.92012	0.0945097	0	0.159855	3.54798	2.11301	0.812645	0.331518	1.59439	0.823812	2.62872	0.772531	1.00211	1.1025	1.71143	0.130812	0.137974	0.0139753	0.106438	-1.25542	0.224584	0.342132	-3.184	2.49406	15.296	0.00412504	0.00699026
Migut.A00193	20.3894	31.6414	26.2316	17.5954	23.8429	13.4362	17.8536	9.32569	15.3174	8.54449	7.91953	10.3357	10.9245	11.9898	11.0629	10.8973	10.3052	13.4256	10.0639	11.9817	0.367809	1.03329	-0.536868	0.40045	5.65757	35.7917	3.1937e-07	1.1126e-06
Migut.A00195	0.0547926	0	0	0.134443	0	0.0170492	0.0817974	0	0	0.0300208	0	0	0.0395975	0.0184915	0.370549	0.112786	2.42587	1.39392	2.05013	2.30161	0.380692	1.26775	-3.55731	4.28635	1.24153	83.3061	3.46939e-17	3.22668e-16
Migut.A00196	0.532826	0.354256	0.585986	0.336184	0.34959	1.86518	1.40195	0.651697	1.00385	2.36468	2.76716	1.82578	0.534274	0.917075	0.317945	0.740324	0.924244	0.389939	0.662977	0.577451	-1.82827	-0.623309	1.68852	0.416993	2.4225	56.8818	1.30986e-11	7.44543e-11
Migut.A00197	4.95311	5.04949	5.80621	3.8793	5.07776	8.33214	5.77678	6.46288	7.95787	6.78452	8.42132	8.95421	6.12432	6.39902	6.31142	5.38453	3.60545	4.34226	4.48019	3.74508	-0.910722	0.200524	0.202904	-0.207711	4.09596	20.0346	0.000491601	0.00100236
Migut.A00198	2.59642	0.401749	0.869318	1.9857	1.04833	1.01355	0.264279	0.836228	1.3756	0.698357	1.1111	0.558601	0.204696	0.621337	0.450712	0.46643	0.280755	0.246772	0.149972	0	0.293043	0.522891	0.6573	-0.986168	0.377865	16.3414	0.00259364	0.00457036
Migut.A00202	51.3707	24.5707	18.7668	18.8089	25.4469	17.7483	13.7583	13.8401	8.77392	15.3655	16.7543	14.2348	12.0992	14.9364	12.3539	14.0458	16.1935	17.1906	24.3472	19.2389	0.64021	0.163491	0.00937986	0.918561	5.27522	20.3263	0.000430508	0.000888351
Migut.A00203	10.0572	9.77875	8.99466	10.6601	7.41981	8.26699	4.55441	5.56556	4.11946	8.14708	8.73492	8.93806	5.55528	5.95053	5.27503	5.10297	2.47632	3.0807	2.32335	2.09886	0.39368	-0.276816	0.446999	-0.767597	4.81107	43.7192	7.33794e-09	3.11863e-08
Migut.A00206	0.779424	2.1859	3.55198	1.3412	2.5748	0.595287	0.0793341	0.537918	0.0711971	0.0582335	0.0725093	0.139739	0.23043	0	0.169125	0.0875114	2.45817	0.888945	3.22645	2.50017	2.32308	2.09184	-0.599844	4.53551	0.400988	67.0455	9.53593e-14	6.58731e-13
Migut.A00207	2.52295	4.31752	1.53368	0.653654	0.959606	8.25995	2.70198	2.25151	1.6533	9.31564	6.99702	11.0329	4.9942	5.07166	4.62552	7.13509	2.50075	1.72022	0.929277	0.70038	-1.23581	-1.09011	0.533562	-1.54201	2.94554	41.5372	2.08041e-08	8.35756e-08
Migut.A00209	6.41019	10.6822	7.59927	9.11309	5.38738	7.55032	2.89549	1.99575	1.02282	3.9342	5.23649	7.46029	6.0839	5.79361	5.15479	8.80032	1.58163	2.15719	1.10707	1.22036	1.00371	-0.522281	-0.425918	-1.72915	3.67137	31.6865	2.21717e-06	6.75968e-06
Migut.A00211	23.9828	36.0542	43.5441	22.5783	26.1531	23.8006	25.0029	15.5569	27.0022	14.3939	16.6196	13.1646	11.3764	12.9593	14.2082	11.814	21.9983	15.0009	17.4169	19.4604	0.0107311	1.00671	0.0233277	0.936335	5.47592	33.1748	1.1e-06	3.52916e-06
Migut.A00216	1.31179	0.533557	1.30254	1.13601	0.662056	0.288123	0.129594	0	0.0775348	0.348795	0.473783	0.152178	0.0418237	0.0781242	0.138135	0	0	0	0	0.155585	2.74823	-1.17042	2.04489	-0.29889	-0.413673	44.7878	4.40106e-09	1.91672e-08
Migut.A00217	20.1356	8.97811	29.3653	59.0622	46.3577	1.31973	3.35771	3.75831	2.75504	2.57029	2.36741	2.66143	0.696618	1.51812	0.511285	2.32811	4.54374	6.6289	5.39869	8.98362	3.19719	0.632691	0.81414	2.73826	4.20936	90.6526	9.56907e-19	1.00178e-17
Migut.A00218	0.633263	0.518195	0.124587	0.409799	0.172095	0.068208	0.109081	0.0616346	0.122366	0.100086	0.0996972	0.048034	0.132013	0.197275	0.406944	0.330893	0.506982	0.662059	0.309505	1.03129	1.58519	0.461288	-1.8288	1.61824	0.12722	40.6364	3.19644e-08	1.25813e-07
Migut.A00219	2.26922	0.705616	0.714308	2.27612	2.81912	0.0977658	0	0.14724	0.175394	0	0.0357252	0.0344247	0.0756884	0.0353454	0.958267	0.12935	0.899702	1.31395	0.813318	0.879881	3.67396	2.43002	-3.68006	2.04925	0.760193	46.0849	2.36467e-09	1.06205e-08
Migut.A00220	10.6909	6.87314	7.79875	6.03664	4.31655	7.91871	7.49428	7.17516	4.01669	13.084	10.7262	12.6733	10.6822	9.01213	9.43047	10.276	7.74034	8.18844	6.59581	8.57552	-0.323841	-0.493394	0.0949569	0.0325879	4.75863	17.0936	0.00185368	0.00337726
Migut.A00221	1.75706	1.18945	2.12437	0	4.19207	2.2366	9.47872	8.21896	3.21001	8.00787	5.72104	5.51278	2.94361	2.26409	0	2.17006	0.316656	0.333993	0.507448	0	-2.07167	0.347499	1.57913	-2.25321	0.655505	23.2493	0.000112903	0.000260389
Migut.A00222	4.21746	5.14725	2.67574	2.13154	1.25402	2.9603	0.36605	0.248197	1.34687	3.35864	3.31214	2.9659	1.31129	1.82052	1.05347	1.61512	0.680524	0.717783	0.173104	0.0329596	1.05542	-1.22595	0.946444	-1.51671	1.96686	20.546	0.000389516	0.00081137
Migut.A00223	0.315964	0.528183	0.277066	0.711985	0.425243	1.32023	0.690687	0.685338	0.151182	1.84245	1.87841	2.01774	2.95212	3.01616	3.17825	3.02893	3.20641	2.31232	2.45366	3.07918	-0.909557	-1.14432	-0.876195	0.24299	3.16811	96.9642	4.35457e-20	5.05255e-19
Migut.A00225	11.8717	9.21002	12.7715	7.05816	7.30469	16.5107	10.9421	9.57134	12.9612	13.584	13.916	14.1424	10.0962	11.4439	9.2627	12.556	6.04617	5.55434	5.44072	3.50454	-0.756207	0.192033	0.15459	-0.705246	5.0814	31.4059	2.52986e-06	7.64508e-06
Migut.A00226	13.6207	15.9514	27.2664	17.0846	21.9483	22.6801	39.8705	40.8023	48.3083	19.4032	24.1096	21.5863	22.2407	25.2447	26.4185	24.9756	29.7262	29.0446	28.8992	34.465	-1.42193	1.26808	-0.390837	0.688023	6.43666	31.057	2.98055e-06	8.9126e-06
Migut.A00229	10.1344	13.1734	13.6163	14.4135	17.7082	12.202	18.6942	16.2489	17.0959	11.0908	11.508	11.2456	10.4696	9.05496	8.4947	9.21579	10.2026	10.4293	12.4971	10.8838	-0.610498	0.944048	0.0698089	0.622417	5.17835	15.2268	0.00425313	0.00719168
Migut.A00231	3.99257	4.21352	2.78788	3.56539	3.10252	0.0887374	0.248347	0	0	0.234378	0.162131	0.21872	0.480892	1.0266	2.60932	0.782701	5.93618	2.4846	5.50303	5.46261	5.0811	-1.02565	-2.75251	2.38065	2.45052	141.649	1.25186e-29	2.685e-28
Migut.A00232	2.50569	1.71036	1.3458	1.0869	1.10654	1.1695	0.841641	0.871853	0.535016	0.695013	0.918811	0.844184	2.27483	2.558	2.71624	2.0502	1.64542	1.49537	1.96794	1.85246	0.451319	0.409665	-1.75695	-0.0779108	3.45942	59.9193	3.01631e-12	1.82357e-11
Migut.A00235	2.15715	2.69073	1.06437	0.722677	0.645515	1.71071	0.641212	0.507229	0.431584	0.855047	0.644655	1.19532	0.351793	0.79242	0.649295	0.907707	0.236523	0.1896	0.303227	0.115471	0.467699	0.102103	0.211343	-1.2836	2.58272	25.0156	4.99472e-05	0.000122565
Migut.A00236	0.654053	1.01203	0.535298	0.431429	0.318095	0.57169	0.17309	0.0150465	0.125465	0.258993	0.365077	0.35765	0.206256	0.481594	0.26965	0.315771	0.106085	0.149192	0.10704	0.0839208	1.20774	-0.44841	-0.157406	-1.13831	1.93057	15.3192	0.00408294	0.00692937
Migut.A00237	330.243	434.845	309.943	117.649	139.043	362.18	139.129	76.997	160.894	302.899	210.972	390.203	125.931	145.484	105.279	157.104	26.4325	25.957	20.9683	25.8953	0.188116	-0.475531	0.966665	-2.04846	7.60147	89.0995	2.04535e-18	2.08206e-17
Migut.A00240	1.50818	0.297954	0.154293	0	0.282721	0.985493	0.627201	0.817823	0.541222	1.61134	2.16069	1.76336	0.58389	1.1343	0.925663	0.505582	0.106779	0.157676	0.182524	0.152045	-1.21791	-0.950222	1.02475	-1.99881	1.33043	22.4826	0.00016062	0.000360659
Migut.A00241	2.43141	4.10271	6.94766	7.2296	3.38517	0.313057	0.375491	0.353609	0.336978	0.275621	0.686377	0.578717	1.45418	0.763965	0.400236	1.65678	0.498626	1.13951	0.799058	0.507146	3.42243	-0.176623	-1.25729	-0.175356	0.651775	61.0114	1.77796e-12	1.09919e-11
Migut.A00246	22.0881	21.0964	24.2486	12.4625	8.77749	30.928	12.0778	11.5287	16.7931	35.703	33.9611	36.2162	26.0917	24.6661	29.0973	27.3025	12.1834	16.0727	9.42211	8.56315	-0.361291	-0.707902	0.190317	-0.859436	6.34022	32.6778	1.39039e-06	4.39039e-06
Migut.A00249	16.6026	12.4344	11.8439	12.2917	19.6894	24.2897	18.7557	38.4968	44.6609	19.3353	23.3896	19.2345	25.5436	28.1912	26.7889	28.045	32.5072	32.0687	19.9071	23.3803	-1.54079	1.0643	-0.595783	0.352959	5.66502	31.3774	2.56387e-06	7.74325e-06
Migut.A00250	3.88476	8.05461	6.29259	5.40899	3.86679	6.63148	2.55737	2.26042	3.01792	3.66568	3.88334	4.25627	2.4565	2.98624	3.04786	3.46512	1.81833	2.0307	0.799898	0.634599	0.307848	0.140371	0.194025	-0.832933	3.78727	24.7154	5.73926e-05	0.000139416
Migut.A00255	2.45135	5.0376	0.721951	0.937373	1.12472	1.6642	0.665365	0.516937	0.22392	0.82417	0.931193	0.402867	3.86517	4.28683	3.59039	5.32111	1.69349	1.24258	0.845619	0.917378	1.05607	0.298699	-2.75598	-1.49165	2.85404	42.4922	1.31882e-08	5.43499e-08
Migut.A00256	1.64862	6.51944	2.01659	1.8844	1.19381	4.85102	0.361147	1.33017	0.972316	1.67892	1.32031	1.69633	3.57426	4.31797	5.81697	4.78046	1.52754	2.36056	0.569284	1.04781	0.212391	0.426776	-1.76512	-1.40748	2.31337	14.8495	0.00502366	0.00836396
Migut.A00260	3.39483	4.90703	5.56748	6.62206	5.28395	4.7172	4.03311	3.58495	5.39012	3.55677	3.63312	4.21637	8.00623	9.78647	9.03079	9.76181	10.0949	15.9579	4.74753	7.23682	-0.128229	0.604733	-1.47006	0.395923	4.28548	42.6514	1.2223e-08	5.06132e-08
Migut.A00264	2.35013	1.01853	1.42476	0.823779	0.527157	2.43754	2.38766	0.624079	1.70547	2.21759	1.38061	1.93116	1.4625	1.85062	0.934903	1.98876	3.32163	3.094	2.81127	1.88663	-0.911984	0.25647	0.0405214	1.20213	1.72781	25.6898	3.65446e-05	9.17217e-05
Migut.A00265	3.10338	1.94195	1.68082	5.75901	8.47628	2.2153	7.76693	2.46376	7.70402	7.20145	6.35153	4.50023	7.32192	4.43576	106.971	25.2516	1128.02	403.655	1053.94	1043.86	-0.56422	0.178152	-2.78828	5.04719	6.64777	183.536	1.29741e-38	4.47508e-37
Migut.A00266	0	0.815621	0	0	0	3.93642	7.72605	6.46738	4.10881	9.97701	8.36907	13.7347	84.0834	72.8389	78.692	69.1262	66.2444	73.0777	40.7311	48.8253	-5.47403	-0.50706	-3.04537	-0.0590309	4.23034	474.049	2.74277e-101	1.11066e-98
Migut.A00269	307.663	226.421	417.031	388.839	474.156	280.733	414.641	369.804	383.897	203.786	210.652	195.041	219.47	218.784	191.45	198.432	294.942	251.886	405.108	389.873	-0.373149	1.26865	-0.232534	1.09253	9.38573	21.2686	0.000280101	0.000601529
Migut.A00270	27.381	36.5952	38.7131	20.0288	26.142	42.3468	28.778	26.0688	44.7957	29.5827	31.6258	34.2804	22.2839	24.9184	23.0977	27.841	19.3225	19.5617	13.6535	14.6337	-0.653223	0.520882	0.17194	-0.179594	6.17419	19.4389	0.000644272	0.00128417
Migut.A00272	3.2811	3.47406	2.11232	2.33246	1.18136	2.29474	1.69377	0.875131	0.559748	2.05813	1.55852	2.22245	1.71745	1.69201	1.7444	2.27233	0.552172	0.475541	0.378842	0.613131	0.523657	-0.245518	-0.138576	-1.49564	4.48022	33.1131	1.13248e-06	3.62748e-06
Migut.A00276	7.20404	8.24081	6.66217	6.46279	5.36819	5.9776	2.85574	2.22012	1.89486	3.92479	3.81792	5.47158	3.27962	4.14819	4.27446	4.54082	2.39367	2.3687	3.36181	2.24309	0.779696	-0.179591	-0.0888298	-0.259555	4.50112	17.4813	0.00155803	0.00288165
Migut.A00277	8.14186	11.5854	12.3868	7.32606	7.11692	7.46312	3.78266	3.13298	5.54535	3.96654	4.2303	4.82121	3.66231	3.97287	3.03022	5.33879	3.34873	4.03666	4.1998	4.20985	0.552104	0.512104	-0.0844285	0.367569	4.25252	27.4665	1.59965e-05	4.27849e-05
Migut.A00278	10.8264	11.2666	10.6381	12.7348	12.7639	6.17158	4.43185	3.39301	2.98835	4.88846	4.07249	4.53608	2.82964	4.50577	2.80882	3.80523	4.22037	3.95932	2.19777	4.89646	1.15662	0.239467	0.167126	0.510626	4.30978	49.9617	3.67797e-10	1.80179e-09
Migut.A00279	2.44689	7.00795	2.82914	1.12668	0.584586	4.17628	0.291796	0.525156	0.509187	1.27322	1.14086	0.999386	4.03364	3.60606	4.95913	4.45257	1.77956	1.45315	0.812603	0.890387	0.790316	0.322742	-2.10905	-1.43396	3.42555	17.6489	0.00144513	0.00269103
Migut.A00280	0.156528	0.333024	0.250211	0.33949	0.138249	0.118719	0.109535	0	0.12779	0.152763	0.0700782	0.106114	0.0636298	0.0495237	0.0233506	0.120825	0.0290909	0	0.0621583	0	1.14245	-0.0201915	0.571806	-1.05985	-0.0839106	15.5243	0.00372858	0.00638199
Migut.A00281	3.70174	2.59638	1.08201	0.513317	0.533787	1.06323	0.546543	0.171564	0.163495	0.802357	0.749289	0.6819	0.92602	1.02961	0.582561	0.854077	0.201603	0.46781	0.172306	0.0820192	1.42549	-0.4116	-0.389615	-1.5234	0.604445	16.1424	0.00283393	0.00496098
Migut.A00282	16.2729	9.34831	11.3651	16.4147	16.3779	7.18611	5.56936	4.25578	3.97471	9.42203	10.9562	10.2537	6.72737	7.6741	6.53003	5.96789	3.49829	4.38322	3.21065	3.96403	1.11964	-0.626278	0.397158	-0.46622	4.62079	35.4834	3.69555e-07	1.27406e-06
Migut.A00283	0.0814463	0	0.166646	0	0	11.1001	25.6246	42.4916	18.2498	30.5565	34.3385	30.4381	59.507	41.6422	43.2055	55.9784	17.7606	28.951	17.077	14.4512	-9.32943	0.134212	-0.863107	-1.00636	5.50554	277.955	6.15138e-59	4.86512e-57
Migut.A00284	4.11299	10.0049	6.87267	0.865024	1.9651	11.3902	3.59196	2.42856	5.04196	9.41966	10.0172	10.707	10.225	10.5215	10.3734	13.2751	3.20709	4.47202	2.20676	2.07324	-0.60963	-0.622205	-0.346918	-1.54083	4.09201	23.2291	0.000113957	0.00026255
Migut.A00286	37.8598	30.4146	23.1997	57.0577	40.9476	25.8398	16.6425	16.4329	14.6613	18.1232	19.1212	19.5241	16.15	14.9109	15.2963	14.5094	11.656	12.8649	17.8359	18.1611	0.763144	0.297061	0.106697	0.383972	7.15031	21.0908	0.000303805	0.000647946
Migut.A00287	0.111453	0.0592807	0	0	0.0281249	0	0	0	0	0	0	0	0.0604085	0	2.19468	0.275299	26.6515	17.1868	30.2434	31.6856	3.34119	0	-7.51443	5.76425	4.22255	171.801	4.29452e-36	1.27308e-34
Migut.A00288	2.6389	2.17332	2.23523	3.96855	4.21034	1.43033	3.59002	6.5103	4.39078	1.88893	1.50992	1.399	3.66035	3.07393	3.69115	3.53952	3.48758	2.96655	3.57571	4.6056	-0.839085	1.83753	-1.33026	0.455705	3.21405	15.7836	0.00332372	0.00573899
Migut.A00289	12.1357	12.9928	19.582	24.0717	25.4719	7.92499	10.4094	6.48026	10.2576	5.97137	6.95554	5.4954	5.84366	6.43336	7.61448	5.1783	13.0356	11.2445	13.7335	12.9171	0.784589	0.908824	-0.23427	1.40455	5.04395	38.4971	8.84817e-08	3.29924e-07
Migut.A00292	4.48932	3.42405	3.03295	1.60331	3.20624	26.8836	26.1754	25.6502	37.9595	28.2981	37.9223	37.0847	15.7014	14.1501	8.44087	14.5413	2.43481	2.83379	1.43516	1.70787	-3.65847	0.169272	1.17731	-2.29113	4.70747	259.171	6.88177e-55	4.64451e-53
Migut.A00296	0	0	0	0	0	0.910837	1.50217	1.20029	1.87917	1.10264	1.9138	1.84413	1.45438	0.946726	0.242601	0.652759	0.0402985	0.340039	0	0.163948	-8.30248	0.197846	0.752627	-2.24028	0.549143	88.3965	2.88452e-18	2.8984e-17
Migut.A00298	2.76692	2.71189	2.92609	3.13847	1.66319	1.16083	0.313277	0.314688	0.56229	0.970917	0.668095	0.643774	0.303309	0.59804	0.333922	0.537549	0.184893	0.422535	0.263373	0	1.88483	-0.118788	0.580499	-0.672201	1.24145	66.6387	1.1618e-13	7.9712e-13
Migut.A00300	4.85561	12.1075	10.7695	8.74155	9.1751	5.58416	5.00163	2.98173	4.05928	4.08636	3.21982	4.29003	5.17936	4.24745	5.00673	4.84551	5.89099	4.46725	3.70213	4.19024	0.709774	0.529903	-0.527698	0.290092	3.41659	19.4874	0.000630261	0.00125922
Migut.A00302	63.6561	51.7401	45.5805	46.0207	51.7543	41.0982	26.609	28.1587	24.727	36.7033	35.9406	34.7102	22.335	20.8069	17.2943	21.3792	12.7446	14.7095	14.4527	12.8295	0.425077	0.0992286	0.601403	-0.204251	6.38771	60.4879	2.29079e-12	1.40041e-11
Migut.A00303	44.4515	97.7677	69.6797	82.9623	83.7678	36.3129	56.9524	53.6143	54.8141	28.0817	29.3322	23.8229	24.8576	31.3696	32.9592	26.7474	33.0115	37.1497	33.196	35.548	0.162066	1.33917	-0.300128	0.637634	6.2384	32.8334	1.29207e-06	4.10362e-06
Migut.A00304	3.46205	5.11091	6.77041	11.0704	8.29663	2.08854	11.3387	12.4957	11.7139	2.76786	1.61474	1.23083	2.17006	3.05208	2.69826	5.78832	11.3453	8.74092	11.0483	10.6606	-0.877393	2.85172	-1.06123	2.00575	4.56712	35.132	4.36407e-07	1.48528e-06
Migut.A00305	11.5218	20.9346	17.8325	18.8248	13.0728	15.8808	6.9283	5.91069	7.65389	11.4748	11.5051	13.2176	8.52183	10.2887	9.1323	11.2376	6.01259	8.16414	4.85457	5.76387	0.573097	-0.132636	0.0975726	-0.294733	5.47494	15.9004	0.00315578	0.00547328
Migut.A00307	16.7072	22.2934	25.8862	33.7275	18.1853	14.4042	6.62131	5.02924	6.94879	11.9514	8.08547	9.81459	4.13364	4.05701	3.37457	3.75168	4.32425	4.08801	4.44869	4.17009	1.25797	0.00197401	1.16874	0.531988	5.51284	104.988	8.52217e-22	1.10608e-20
Migut.A00310	21.0733	22.0001	29.7187	19.8456	44.2363	6.2859	4.29435	0.514703	3.0656	7.4327	5.59748	5.24329	1.03943	1.14731	0.780231	1.02276	0.820829	0.546802	0.530773	0.703036	2.77886	-0.554993	2.40293	-0.235686	4.76641	182.893	1.78342e-38	6.09948e-37
Migut.A00313	5.92564	6.10963	4.84974	2.87597	1.93242	3.74436	1.27588	1.69175	1.87784	1.68576	1.95909	1.70798	2.17411	2.21515	2.28474	2.36442	1.76206	2.47804	2.50998	5.19268	0.626047	0.55899	-0.543574	0.79957	2.21425	16.3433	0.00259146	0.0045677
Migut.A00315	0.607735	0.146931	0.282608	0.174294	0.585561	0.07736	0	0	0	0.0454061	0.0282686	0.0272395	0	0.391553	0.0659353	0.102352	0.60239	0.664252	0.468045	0.278492	3.79452	-0.514249	-2.11837	2.17342	-0.374657	40.5816	3.28101e-08	1.28866e-07
Migut.A00325	6.0397	11.0474	4.13788	7.64443	4.88266	3.87766	2.08071	0.39189	0.411904	2.29095	1.90171	2.61398	1.09613	1.41112	1.01107	1.51887	0.433417	0.257145	0.0868199	0	1.80893	-0.269905	0.644463	-2.33047	2.69404	63.3275	5.7899e-13	3.72763e-12
Migut.A00326	0.224012	1.29363	0.196435	0.336523	0	0	0	0.0539879	0.0321555	0.0789019	0.0654963	0.094668	0.728501	0.842399	0.916603	0.909046	0.444084	0.200742	0.237218	0.129049	3.38605	-1.25823	-3.54351	-1.36455	-0.167311	36.569	2.20983e-07	7.84541e-07
Migut.A00327	9.93649	25.414	8.95432	6.75509	7.34607	22.2648	8.34398	8.9709	9.55522	23.191	21.8061	30.1788	13.5694	15.8565	15.0547	15.0524	3.17402	4.17968	2.36339	2.07391	-0.451305	-0.755615	0.543668	-1.98096	5.49037	70.9142	1.45533e-14	1.08252e-13
Migut.A00329	0.513981	0.51552	0.135212	0.293409	0.222347	0.301582	0.0822107	0.074323	0.0737787	0.0844831	0.0901661	0.173767	0.397975	0.520377	0.753605	0.544107	0.334788	0.506648	0.404323	0.355314	1.01011	0.454038	-2.44882	-0.0976196	0.801187	41.7865	1.84711e-08	7.46623e-08
Migut.A00331	48.0457	16.1982	23.5142	29.5682	35.5723	62.5901	60.833	35.3944	30.3105	70.8194	72.0672	83.4917	19.3199	26.1612	18.31	19.3759	27.7563	24.271	36.5857	32.737	-0.937865	-0.338042	1.65541	0.940946	6.63009	33.0389	1.1728e-06	3.74952e-06
Migut.A00332	6.19636	7.00035	7.07623	13.638	10.0849	5.6048	2.58147	2.14741	2.50976	4.97404	3.44078	4.87856	1.82243	1.50758	0.859873	2.37296	0.952225	1.20523	1.72942	2.27597	1.24643	-0.184244	1.22648	0.310586	2.64165	44.5729	4.87776e-09	2.11161e-08
Migut.A00333	13.5399	20.3527	19.8142	22.843	28.582	1.75849	1.71372	0.496569	1.95201	0.870867	0.542178	0.638539	0.12763	0.298008	0.281024	0.945179	3.85118	2.09256	2.99229	1.66175	3.55066	1.42187	0.559493	3.07425	2.91083	198.098	9.63306e-42	3.84695e-40
Migut.A00338	3.30816	3.87463	1.88021	1.54612	1.92259	0.280735	0.0374137	0.281867	0.167881	0.274627	0.170975	0.263602	0.579573	0.947283	0.957103	0.825401	1.49048	1.04806	0.495398	0.235814	3.21833	0.0822351	-1.98168	0.330203	1.17923	64.8562	2.75909e-13	1.83399e-12
Migut.A00340	0.714659	0.411797	0.792053	0.876771	0.931773	0.277966	0.333401	0.22606	0.209444	0.0734178	0.0609439	0.117451	0	0.271332	0.0355373	0.0735532	0.619826	0.498105	0.756788	0.300199	1.18541	1.9554	-0.406006	2.81385	0.148727	42.4003	1.37798e-08	5.6661e-08
Migut.A00354	16.4805	10.2219	17.0105	13.5243	17.2844	40.5269	28.676	26.3152	24.1287	46.643	37.8095	44.8032	31.9063	35.2684	31.5086	27.1616	15.0061	20.4953	14.6309	14.466	-1.32368	-0.180685	0.245057	-0.598025	6.69081	51.1637	2.06317e-10	1.03398e-09
Migut.A00356	0	0	0	0	0	0	0	0	0	0	0	0.241999	0	0.745414	0	0.303102	4.1354	3.33551	3.11862	12.1234	0	-1.66001	-1.61385	4.66291	-0.837039	105.483	6.68379e-22	8.73347e-21
Migut.A00357	110.436	70.2089	100.064	99.3201	173.955	64.4406	124.475	166.184	91.3602	54.4437	53.5276	34.9249	132.424	162.777	147.551	125.762	140.183	170.144	190.657	192.254	-0.432462	1.71208	-1.7772	0.672401	6.88289	31.4219	2.51086e-06	7.59333e-06
Migut.A00358	9.19741	12.2015	13.8394	8.6933	5.99655	9.90514	6.43112	7.10912	10.3384	7.77948	8.89921	7.7636	11.8905	15.7975	9.63109	11.6907	11.103	9.87755	8.28055	9.12797	-0.178358	0.422337	-0.789153	0.023061	5.35438	15.9978	0.00302208	0.0052644
Migut.A00361	7.91994	12.9635	13.2796	8.1375	8.61281	15.8877	8.588	8.28852	12.3816	15.741	15.0017	15.7759	12.0047	14.0611	15.1663	14.406	8.27765	10.4628	4.8062	5.21618	-0.508728	-0.1267	-0.0476289	-0.601854	5.18558	14.8177	0.00509469	0.00847075
Migut.A00364	3.98031	3.94217	5.19534	3.51205	3.48662	6.36337	6.3006	5.07476	7.86095	6.63643	8.02924	6.18053	4.88507	5.58156	6.71582	5.22665	5.01098	7.07901	4.62675	4.26639	-1.07481	0.268111	0.107966	0.264876	4.19605	24.6857	5.81861e-05	0.000141174
Migut.A00366	2.94345	7.91147	2.36887	0.969848	0.713064	5.31211	1.12051	1.17521	1.00558	2.51584	1.6667	3.23139	1.38266	1.1523	1.31144	2.08424	0.233405	0.451337	0.166238	0.494569	0.119447	-0.036441	0.527427	-1.7607	2.69082	21.4096	0.000262618	0.000567413
Migut.A00382	1.96118	0.34771	1.46297	1.11709	0.824833	0.190699	0	0.0689283	0.164217	0.436527	0.334486	0.0805774	0	0.0413662	0	0.100923	0	0	0	0	3.04826	-1.08769	2.68343	-2.94398	-0.435596	66.4067	1.30028e-13	8.8792e-13
Migut.A00383	34.2609	44.6509	68.509	92.5587	91.5858	61.8623	116.748	104.988	118.843	58.4366	63.0063	56.1755	40.7278	47.5902	43.4953	44.1945	44.2294	46.9971	46.341	43.2165	-0.966398	1.22248	0.225772	0.417134	7.22282	18.511	0.000980276	0.00188756
Migut.A00389	0.88444	0.698918	1.05993	0.318876	0.510142	0.778427	0.226344	0.0426308	0.583996	0.539966	0.413745	0.573108	1.64357	1.4583	0.814255	1.18595	1.0019	1.32094	0.374631	0.458558	0.470836	-0.0829785	-1.52963	-0.3597	1.19957	16.1	0.00288787	0.00505059
Migut.A00390	2.96116	3.79856	1.47014	0.137377	0.747244	6.30069	1.51145	1.87334	2.88788	3.75781	4.99095	4.85221	5.99506	4.67336	6.28832	6.29249	3.28042	2.36739	2.67458	2.37065	-1.1933	-0.289556	-0.565333	-0.743562	2.56333	21.3648	0.000268056	0.000578298
Migut.A00391	12.6337	8.14607	10.5774	12.6167	10.2689	6.06439	5.04525	2.93818	4.19444	9.22431	5.99742	6.924	4.52511	4.67415	6.8294	5.46285	7.80951	7.97697	6.85026	8.02656	0.938461	-0.364376	0.252273	0.888292	4.30159	26.3591	2.67829e-05	6.88863e-05
Migut.A00392	1.99132	1.96333	6.16131	2.60476	5.29471	1.3148	1.46825	1.88455	2.97694	1.51682	1.83896	1.29309	1.05299	0.835945	1.62298	0.839788	0.625841	0.660107	0.51432	1.27307	0.525265	0.740823	0.302372	-0.1152	1.58261	17.5915	0.00148283	0.00275288
Migut.A00395	30.0425	25.8197	30.9662	19.5144	30.3818	25.4561	35.9806	34.5042	33.3704	21.5285	25.5903	19.1356	20.9138	20.7358	20.999	24.1071	39.1996	39.0981	39.6021	39.9835	-0.680466	0.980534	-0.174819	1.244	5.32735	42.2019	1.51494e-08	6.19529e-08
Migut.A00396	7.58977	8.79406	7.40011	2.51052	4.89158	5.62133	2.75282	2.0138	1.826	5.71053	4.84968	4.84882	2.12446	2.38102	2.16878	2.86053	1.66001	1.63914	1.28293	1.32914	0.687337	-0.486807	0.905738	-0.314958	2.85338	34.1075	7.08306e-07	2.33906e-06
Migut.A00398	5.74543	11.5617	11.3638	11.3535	9.52069	5.2068	5.17307	4.40211	6.20602	5.27277	4.75254	4.72117	2.62102	3.17507	3.51409	3.90274	3.51185	3.75419	2.6111	4.19935	0.538962	0.486495	0.372505	0.470552	4.10405	30.4925	3.88491e-06	1.14212e-05
Migut.A00399	25.3069	35.7096	21.9309	14.975	13.9574	37.4443	16.066	13.8644	24.2488	32.4842	31.4592	29.4564	21.3997	24.6533	18.3184	25.1599	14.0937	13.2516	8.7257	9.88516	-0.406363	-0.154393	0.274806	-0.59555	6.13829	17.1644	0.00179585	0.00328066
Migut.A00402	4.21426	2.5339	2.43686	0.289018	0.462375	4.10496	1.74378	1.93195	2.30137	9.78813	8.90636	6.143	10.9243	12.2436	7.87214	10.0702	10.6246	10.919	8.3433	4.15621	-0.783921	-1.41041	-0.511551	0.0835508	2.34909	61.1008	1.70272e-12	1.05364e-11
Migut.A00403	80.6967	40.6225	36.5114	86.6771	42.0365	19.5495	19.7913	16.0853	13.9485	30.9496	29.0009	23.7771	16.3498	21.1547	21.0382	17.9752	15.6641	18.6811	15.6665	16.2223	1.36872	-0.311859	0.343092	0.165952	5.43248	39.8296	4.69423e-08	1.80899e-07
Migut.A00408	0.269513	0.0716757	0	0	0.204034	2.70453	2.79126	3.35324	1.28634	0.664498	0.758447	0.863716	1.82598	1.70542	0.804111	1.58109	0.467499	0.915749	0.998903	0.950975	-4.83731	2.12744	-1.15951	-0.448559	0.529593	77.6838	5.38911e-16	4.53317e-15
Migut.A00426	2.85317	4.6586	22.0615	3.55852	0.937666	0.991021	0.371457	0.447757	0.200015	7.19823	0.746904	3.07514	0.431566	0.403071	0	0	0.0657692	0	0	0	3.39637	-2.57824	3.83314	-2.88606	1.29366	58.3648	6.39744e-12	3.74686e-11
Migut.A00427	0.0562195	0.0996755	0.210888	0.21677	0.397234	0.612262	0.482584	0.316147	0.659046	1.04729	0.575307	1.23808	0.32503	0.360488	0.134188	0.138868	0	0.058776	0.119067	0	-1.63419	-0.520485	1.75829	-2.04037	0.594623	32.6984	1.37692e-06	4.35058e-06
Migut.A00428	44.4289	22.0501	17.1228	17.6433	21.005	12.3926	12.4931	10.8891	6.79252	13.9563	12.7936	12.6491	15.6713	14.5129	21.2869	12.4229	12.2709	20.436	17.1633	13.2196	0.781369	0.0716995	-0.492742	0.344315	4.89779	14.5266	0.00579093	0.00951697
Migut.A00429	2.39474	2.82071	2.10987	2.99489	2.768	5.26773	3.97536	2.81016	1.15378	3.12912	2.43513	3.62774	3.03816	3.12054	2.50634	4.14253	0.741306	0.90826	0.863969	0.357947	-0.615443	0.412274	-0.269134	-1.78975	4.60633	34.2518	6.61634e-07	2.19428e-06
Migut.A00430	70.1008	42.3138	25.7168	22.2116	27.7802	16.906	12.972	10.4785	8.32138	8.24997	8.34634	7.96002	10.2923	11.2642	18.3194	10.8481	24.9579	27.1115	29.6313	30.0227	1.2173	0.906107	-0.838283	1.52004	5.22314	86.9091	5.96813e-18	5.85449e-17
Migut.A00431	4.4307	4.47465	3.41394	1.23853	1.27376	10.1828	3.7677	2.79119	2.5923	8.9421	8.95329	11.4478	5.04615	4.94009	5.68932	5.7492	2.39043	3.1663	2.07869	2.3182	-1.0363	-0.799587	0.660355	-0.740392	3.58464	38.8151	7.6066e-08	2.85575e-07
Migut.A00434	0	0.947383	0.101233	0	0.499415	0.369483	0	0	0.397715	0.0813248	0.101261	0	0.107267	0	0.94475	0.122212	2.74632	2.06906	1.15265	2.09494	0.342993	1.67716	-2.2078	3.10132	-0.694827	29.9097	5.10604e-06	1.47499e-05
Migut.A00435	8.23512	11.0775	6.97837	11.6335	9.12252	4.78003	9.4985	11.5237	7.79472	3.70593	4.49711	2.95801	21.458	20.2153	25.0375	16.0467	38.3892	33.5595	31.1392	33.0738	-0.302787	1.65104	-2.68009	1.08898	6.07266	122.532	1.53766e-25	2.5394e-24
Migut.A00438	4.97292	7.39228	8.08669	7.44448	3.11261	4.66238	1.19138	1.557	1.89835	3.76575	3.26668	3.16917	1.83615	2.39648	2.28063	3.19159	1.63589	2.31574	1.79369	0.941383	1.13919	-0.302637	0.289281	-0.172591	3.42847	25.9699	3.20903e-05	8.12063e-05
Migut.A00439	28.1714	56.428	34.7721	8.74281	9.59429	49.4947	11.0525	8.67447	11.9441	44.4231	44.2505	40.4941	37.4902	40.4873	44.8548	48.8518	20.0687	16.3306	10.2836	12.7457	0.136773	-0.940562	-0.197866	-1.16637	6.4446	15.8061	0.00329063	0.00568923
Migut.A00441	8.6925	7.30199	5.04252	4.01386	2.69808	3.53314	1.68792	1.32576	0.999122	2.17042	2.40707	2.50922	1.57627	1.76446	1.90124	1.71665	0.932609	1.0731	0.83784	0.948545	1.20824	-0.0659692	0.235536	-0.50317	4.06389	69.2416	3.28158e-14	2.36197e-13
Migut.A00442	59.935	45.3886	42.9909	48.7915	39.5771	76.9038	54.3647	33.0523	44.7904	38.0409	38.4234	39.7994	16.5417	23.5695	21.1552	23.7148	34.0965	33.9675	43.2529	41.1026	-0.463972	0.741737	0.666582	1.23627	7.9069	44.6778	4.63897e-09	2.01383e-08
Migut.A00443	76.0052	63.5034	99.402	85.7524	100.809	37.914	64.4409	48.0703	54.478	52.3214	39.1145	36.5108	24.9835	39.6549	39.9801	36.7859	56.1748	66.7555	51.3455	55.3572	0.337013	0.696326	0.0706849	1.07393	6.08539	23.2765	0.000111497	0.000257233
Migut.A00447	36.7245	52.213	80.9264	46.8701	59.5484	19.9876	36.9211	33.4966	32.5596	23.2109	21.3913	21.7403	36.8139	41.8774	37.1932	40.6482	32.5913	37.8298	31.6565	26.8068	0.404693	0.930204	-1.02715	0.0893693	6.46834	16.6231	0.00228755	0.00407927
Migut.A00450	9.52921	4.34443	3.63645	1.59058	2.67187	6.21259	5.75804	5.86904	5.16746	8.95038	7.35229	8.94902	6.55863	6.66157	6.1375	6.07133	9.89517	6.32542	8.64939	6.25204	-0.883549	-0.15952	0.196317	0.670233	2.69739	21.3907	0.000264899	0.000571914
Migut.A00451	5.55871	1.13953	1.77712	4.6885	3.38993	0.729692	2.88497	1.02569	2.00726	0.951754	0.355522	0.685159	1.63197	1.96389	2.83324	2.53872	4.79239	7.99079	4.13887	4.93265	0.598735	1.75862	-1.95044	1.64183	2.97199	39.3535	5.88814e-08	2.23882e-07
Migut.A00453	5.05054	5.6241	2.40529	1.02034	0.878963	6.6538	3.73272	1.81531	1.16246	8.36292	5.39747	7.53162	5.70413	4.76074	4.85463	6.03793	1.67693	2.48404	1.7125	1.14123	-0.545329	-0.863519	0.200459	-1.25085	4.44902	20.3898	0.000418247	0.000865439
Migut.A00454	4.77165	3.11732	3.97956	3.35425	2.48676	2.29973	1.27756	1.57498	1.09441	2.89856	2.22916	2.94074	4.24487	2.78309	4.05432	3.20283	2.7247	3.5788	2.27931	2.69283	0.812612	-0.443327	-0.621643	0.0175176	3.04945	21.8045	0.000219204	0.000480848
Migut.A00457	3.21112	2.76967	11.1871	3.468	0.525614	0.0810136	0	2.12298	0	2.49641	0.0888111	0.0855781	0	0	0	0	0	0	0	0	2.18665	-0.0236168	6.1668	0	0.210868	33.6064	8.97366e-07	2.91918e-06
Migut.A00462	3.17353	3.16228	1.89046	1.31658	1.08806	1.96245	1.02699	0.86407	0.77365	2.10194	1.83617	2.14564	2.30071	2.48094	1.9736	2.22434	1.16136	1.28094	1.03513	1.01921	0.490471	-0.520358	-0.353189	-0.627488	4.20603	14.9534	0.00479885	0.00802531
Migut.A00464	2.00839	2.68784	4.24189	5.72277	6.93191	2.84242	1.16061	1.36622	2.21333	2.23629	1.98893	1.46934	0.912992	1.50864	1.77832	1.28024	1.54121	1.55786	1.85236	1.11034	0.964794	0.313607	0.271744	0.521361	1.47599	15.6229	0.00356918	0.00613301
Migut.A00470	4.01196	3.27852	2.25707	2.2415	1.28821	4.20766	2.40939	1.4029	1.24143	4.6641	3.79293	4.79951	3.54694	2.94847	3.07047	3.5213	1.86386	1.61105	1.55274	1.96414	-0.154319	-0.675096	0.223862	-0.524706	4.86955	15.0878	0.0045226	0.0076054
Migut.A00472	0.506698	1.02903	0.989621	0.629709	0.0464962	0.945981	0.876768	1.74848	2.08281	0.870716	1.13131	1.36265	4.79363	3.3112	4.01306	3.81167	1.91765	2.79317	0.87802	1.2074	-1.68066	0.795028	-2.03742	-0.891937	1.60516	42.4242	1.36238e-08	5.60768e-08
Migut.A00473	0.536749	0.261701	0.274558	0	0.0451493	0.334028	0.125201	0.339567	0.11236	0.128662	0.411951	0.374901	0.751551	0.566071	1.04093	0.690532	1.2414	0.818354	1.18415	1.24006	-0.537852	-0.0372	-1.52914	0.940174	0.997642	42.3673	1.39987e-08	5.74911e-08
Migut.A00476	0.72146	1.50543	2.81039	1.63406	1.62453	0.751173	0.403888	0.18725	1.14315	0.13683	0.283956	0.273619	0.0902395	0.0280937	0	0.137083	0.0275044	0.0870308	0	0	1.09706	1.7515	1.61152	-0.745002	0.698776	75.8208	1.33593e-15	1.08498e-14
Migut.A00486	7.85079	5.31273	4.65201	4.84307	4.62919	3.80938	1.82764	2.52432	1.8745	3.817	3.26128	4.46473	2.56997	3.10856	3.17723	2.76003	1.98396	1.93005	2.2636	2.09622	0.761324	-0.280385	0.19776	-0.106712	3.66494	17.8913	0.00129592	0.002434
Migut.A00487	4.49583	5.14648	5.26601	6.355	5.37662	6.52322	3.50172	2.4595	3.53538	6.23849	6.80102	6.98712	3.49626	4.27141	3.49921	4.08396	2.01825	2.14578	2.22519	1.9542	0.145889	-0.447806	0.595271	-0.499579	4.24888	19.7747	0.000553235	0.00111701
Migut.A00488	4.06976	3.76033	20.4132	1.95641	0.0938969	0.738096	0.286419	2.45207	0.397247	6.02051	1.02332	1.16952	0.176468	0.0706354	0.0832622	0.028722	0	0	0	0.0234451	2.00187	-0.965274	4.65368	-3.1343	2.5839	57.2607	1.09078e-11	6.25286e-11
Migut.A00489	2.6692	2.80055	12.868	0.461403	0	0.34132	0	0.370112	0.0734802	4.68787	1.04768	0.612937	0.158546	0.0370194	0	0	0	0	0	0	3.7279	-3.03594	5.05663	-3.58639	1.2492	40.7927	2.96704e-08	1.17331e-07
Migut.A00490	5.02853	5.8144	27.735	2.52898	0	0.612262	2.2031	5.25594	1.53777	5.92951	1.56611	1.5091	0.829503	0.332028	0.391382	0	0	0	0	0	1.08905	0.24387	2.67212	-4.89908	1.01808	35.6154	3.47176e-07	1.2022e-06
Migut.A00491	42.9278	102.727	79.6427	3.8116	3.98635	56.813	7.29891	0.981122	14.079	9.07015	6.33884	10.6425	0.410513	0.958519	0.129127	2.2049	0	0.0282797	0.0572885	0.0272699	0.981556	1.23796	3.04155	-4.5105	5.20821	79.2091	2.56179e-16	2.22421e-15
Migut.A00492	20.4107	74.7362	39.3432	5.61104	8.21031	11.9663	1.21427	0.311035	2.50638	0.71305	0.77687	2.50243	0.0940512	0.0658809	0.0517719	0.40183	0.0214996	0.0680302	0.0459381	0	2.67235	1.62712	2.90395	-1.74616	4.48074	122.826	1.3303e-25	2.20775e-24
Migut.A00493	4.24953	5.69986	9.96403	2.13721	2.95733	10.4715	3.90093	6.59022	7.98295	23.4278	16.6653	17.6983	9.04148	19.0535	15.2775	15.6147	40.8657	42.3581	32.5904	24.4009	-0.946353	-1.07162	0.187752	1.61873	5.56495	128.004	1.04068e-26	1.84993e-25
Migut.A00495	42.3582	53.2897	53.8725	71.1516	55.872	70.9412	66.7122	60.499	103.033	74.1205	74.445	58.585	70.8911	69.0231	65.2935	56.8543	84.3948	79.1845	63.5939	76.357	-0.813184	0.52518	-0.1295	0.581997	6.9324	17.5678	0.00149871	0.00277983
Migut.A00496	8.66523	4.68451	4.83209	5.04155	5.91473	3.97809	5.12931	2.45639	1.64146	6.09998	5.74195	5.60297	1.80936	2.55281	2.4158	1.92986	5.28013	4.78953	8.9504	8.37775	0.468962	-0.473066	1.21176	2.05436	3.37827	37.2611	1.59141e-07	5.76411e-07
Migut.A00500	75.0363	57.348	51.6214	131.968	116.534	34.8613	36.748	32.0514	30.8214	51.0806	53.9898	40.8331	16.0021	43.7109	30.5213	24.8613	15.8862	23.6107	35.9741	34.0161	1.06187	-0.142423	0.564709	0.337078	6.48605	19.3107	0.000682823	0.00135394
Migut.A00501	1.49214	3.35546	3.03373	1.23145	1.41083	1.69261	0.169181	0.382373	0.322637	1.009	1.72023	1.43411	0.655195	0.382458	0.879112	0.489877	0.243383	0.414683	0.380025	0.323708	1.47709	-0.9515	0.992543	-0.45324	1.94383	27.6541	1.46568e-05	3.94726e-05
Migut.A00503	21.2542	39.265	40.7752	27.5728	22.6009	32.3338	25.4935	19.8808	47.8297	28.3981	31.6558	25.6063	25.4124	31.4471	30.9407	30.1485	41.5921	32.517	37.1256	32.5439	-0.46158	0.51491	-0.247047	0.667183	5.82178	15.7385	0.00339086	0.00584645
Migut.A00504	58.135	97.8966	123.977	78.2874	76.2124	47.3998	54.9285	36.9563	68.8065	42.1033	39.7737	35.6498	28.3718	34.3442	33.1066	30.5371	34.0123	34.4874	26.215	29.9121	0.331847	0.807156	0.107508	0.350909	6.92599	34.7618	5.19916e-07	1.74805e-06
Migut.A00505	2.23578	1.07027	0.914918	1.2931	0.338517	0.41741	0.438073	0	0.393141	0.275621	0.114396	0.330695	0.0605907	0.45272	0.133412	0.207097	0.110806	0.175309	0.118379	0.0563495	1.54655	0.631291	-0.0383909	-0.518013	-0.506017	24.1269	7.53317e-05	0.000178683
Migut.A00510	1.19916	2.09983	1.21165	0.358064	0.513062	1.93935	0.779058	0.703479	0.366931	1.34243	1.11603	1.68366	1.21967	1.33399	1.1602	1.23723	0.464684	0.283757	0.371027	0.34825	-0.184343	-0.307884	-0.0519055	-1.36914	3.79585	15.7232	0.00341399	0.00588231
Migut.A00512	110.891	152	220.345	97.4872	128.898	202.113	176.895	244.196	337.974	313.682	386.186	284.068	106.554	135.889	57.8565	130.002	14.2512	20.3243	12.0087	12.984	-1.2143	-0.0202515	1.41407	-2.48654	8.12504	131.117	2.24696e-27	4.20464e-26
Migut.A00513	2.79862	5.39919	7.23056	1.97029	0.694259	12.5088	5.84204	3.26094	12.3922	14.6189	12.9603	12.6289	6.19607	8.74047	5.17976	8.934	3.73786	4.16567	1.95899	2.48666	-1.65154	-0.355149	0.686248	-0.873619	4.33929	28.5747	9.53713e-06	2.65063e-05
Migut.A00514	0.572155	1.07684	3.19685	1.38846	0.133276	4.31383	6.01187	12.511	10.0829	11.0684	9.00768	11.4139	9.2557	11.5409	11.9757	10.4909	12.3022	16.7028	7.45703	8.03102	-3.23517	0.154399	-0.249918	0.387383	3.85443	51.1577	2.06907e-10	1.03643e-09
Migut.A00516	0.407511	0.216751	0.547182	0.455312	0.20567	0.998555	1.5399	2.70697	2.27767	2.19787	2.44997	3.11422	2.42962	2.88807	2.73564	3.55453	4.61991	4.87286	4.04563	3.82584	-2.84919	0.0320536	-0.369089	0.95469	2.90483	106.715	3.65048e-22	4.8722e-21
Migut.A00517	10.3823	12.6569	10.6215	3.4666	5.96663	13.5825	9.88505	9.78043	13.44	13.2662	14.2306	14.0488	11.0903	11.2788	10.4913	11.0911	10.2534	10.4979	10.9141	9.47364	-0.897621	0.124228	0.128279	0.281496	4.42239	20.083	0.000480901	0.000982721
Migut.A00520	0.540515	0.853773	1.02216	0.792305	0.644791	0.672744	0.16505	0.110529	0.131664	0.363455	0.385509	0.161511	0.816749	0.713071	0.860088	0.627104	0.811759	0.650715	0.329551	0.462353	1.30624	0.0136657	-1.50697	-0.0644729	1.38439	22.2815	0.000176151	0.000393265
Migut.A00521	15.2964	18.5548	5.03803	1.0415	2.33268	10.8375	0.985698	0.83543	2.07328	1.60533	1.88626	2.90273	0.417522	0.557077	0.656661	0.849452	0.490852	0.690302	0.495267	0.194149	0.9364	0.843947	1.57317	-0.0477603	2.91954	42.3647	1.40163e-08	5.7552e-08
Migut.A00523	7.0959	13.0264	12.2924	2.88483	2.52159	19.8572	8.04782	3.71023	9.87111	15.7193	16.1539	21.2481	7.67547	9.91511	7.49905	10.9594	4.89153	5.44776	3.13227	2.85838	-0.816654	-0.541741	0.771479	-0.783181	5.38621	21.2769	0.000279046	0.00059977
Migut.A00527	121.952	81.461	89.0149	120.272	116.739	63.7188	114.447	103.2	82.8293	65.8467	65.4702	56.0017	77.9426	71.8495	72.5943	66.3734	150.538	161.97	185.842	163.182	-0.199915	0.991982	-0.415602	1.57587	7.36331	47.2864	1.32918e-09	6.13165e-09
Migut.A00530	7.51976	7.0113	5.76651	5.82031	5.62537	7.95783	5.1001	4.26088	3.24737	7.16308	6.74464	7.54048	6.84125	6.06748	6.30175	5.67293	8.00854	6.77092	8.79843	8.69697	-0.0269905	-0.16339	-0.00929131	0.759694	5.28256	31.608	2.30055e-06	6.99912e-06
Migut.A00531	6.02002	3.89808	6.18105	8.30306	9.11486	6.31181	6.59374	6.49466	5.52295	6.56089	6.94164	6.0222	3.97224	4.32829	5.64866	4.60648	9.85864	6.22537	13.512	11.6763	-0.22226	0.336782	0.284564	1.5556	4.6515	24.9972	5.03748e-05	0.000123584
Migut.A00534	9.76269	2.26769	7.20626	12.3129	9.07478	1.21125	0.968544	0.677561	1.21068	10.8672	7.20825	5.8796	1.57404	2.97151	2.94964	2.32753	2.35796	9.85134	5.75798	4.82765	2.71945	-2.61827	1.50112	1.57166	3.60319	44.2393	5.72186e-09	2.45498e-08
Migut.A00535	4.12042	2.2464	2.16037	2.27479	1.29973	0.9135	0.69201	0.130336	0.776291	0.169318	0.579772	0.355515	0.390829	0.573608	0.553211	0.381669	1.0721	0.430779	0.109083	0.0519246	1.59842	1.0515	-0.576246	0.154029	0.511862	27.2058	1.8062e-05	4.77977e-05
Migut.A00536	5.78351	3.3501	3.16101	3.14504	3.61866	2.29263	1.50798	1.30315	1.63194	1.70919	2.02685	2.63664	1.65324	2.04541	2.08012	1.71234	1.55095	2.19497	0.755069	0.898551	0.821517	0.00605245	-0.0277361	-0.129257	3.03424	16.9763	0.00195355	0.00354232
Migut.A00537	27.5848	26.4292	24.0287	29.5563	24.4721	18.2465	11.8047	12.9219	11.5642	18.6383	17.4122	19.2231	12.5041	13.9244	11.7106	13.5694	13.684	14.0785	13.4862	12.8391	0.608518	-0.0816194	0.306209	0.442135	5.6	21.4466	0.00025821	0.000558784
Migut.A00539	7.7323	9.07204	5.37085	5.37077	4.81964	7.18466	4.8939	4.50851	3.05527	8.65853	7.53585	10.2364	9.12874	6.97472	7.44189	8.39089	4.15591	4.27169	4.6915	3.74795	0.0171054	-0.510825	-0.069865	-0.545962	5.27395	15.0325	0.00463434	0.00777201
Migut.A00540	0	0	0	0	0	0	0	0	0	0	0	0	0	0	0	0	12.9075	2.41747	16.7538	13.9869	0	0	0	9.97498	0.917934	221.818	7.61718e-47	3.76159e-45
Migut.A00546	2.53775	1.44226	1.28033	0.840802	1.47379	2.14177	2.49106	1.46618	1.08285	2.59991	2.20561	3.42794	2.93939	2.67491	2.48927	2.18967	2.41205	3.05294	2.68735	3.60981	-0.633599	-0.257769	-0.121588	0.568182	2.34388	27.7771	1.38401e-05	3.74325e-05
Migut.A00547	13.4488	9.85149	14.5432	18.7946	24.5008	6.13943	10.3688	12.3394	10.876	7.61101	6.66999	6.07819	4.12427	4.89705	4.47013	4.26177	8.79933	12.8579	6.9022	10.3174	0.322234	1.01717	0.408919	1.49373	4.69372	29.1735	7.20804e-06	2.04028e-05
Migut.A00548	1.09784	1.01878	0.525725	0	0.589445	0.763157	0.078459	0.275844	0.0938824	0.345547	0.406353	0.138198	1.59522	1.06421	1.83985	1.58668	0.87981	0.757037	0.568913	0.612262	0.768605	0.223736	-2.5448	-0.745752	1.24198	21.5882	0.000242015	0.000526719
Migut.A00550	0.89875	0.838201	0.869077	1.26877	0.434955	2.04569	1.88849	1.01774	1.63295	2.14508	1.47406	2.34305	1.26788	1.70768	1.54277	1.3837	3.84406	3.4753	6.47959	6.14388	-1.28211	0.0728524	0.221142	2.15991	3.85284	123.578	9.18763e-26	1.55018e-24
Migut.A00551	18.3273	22.1082	19.9159	17.7234	21.5267	19.6621	10.8	7.16013	9.04028	17.8009	17.8574	18.833	12.9279	14.7733	14.3583	14.9024	7.7532	8.26937	8.1531	8.04481	0.496617	-0.360483	0.146695	-0.442287	5.87899	16.1214	0.00286053	0.00500623
Migut.A00552	7.63998	16.2545	7.56114	0.829599	2.01176	12.7131	5.43925	3.74758	2.58671	13.6157	11.7697	16.5001	11.7027	10.0471	10.0097	12.2049	3.70408	3.64642	0.967325	1.29765	-0.245791	-0.970123	0.134894	-1.85804	3.67248	17.5488	0.0015115	0.00280097
Migut.A00554	2.59649	2.11087	1.123	0.799143	0.660548	0.472929	0.330894	0.0178063	0.148478	0.225537	0.194418	0.166525	0.0686499	0.170979	0.151157	0.417144	0	0.132418	0	0	2.25518	0.503162	-0.219037	-2.20953	0.699074	51.3731	1.86537e-10	9.3857e-10
Migut.A00555	13.6183	13.0488	16.2882	8.7749	7.95123	52.8434	29.6169	17.8925	25.6234	62.4759	62.7798	74.4496	23.3196	20.4619	20.7537	22.0134	10.0577	18.1633	7.2989	5.50175	-1.72571	-0.80299	1.41196	-0.745262	6.75798	113.471	1.32274e-23	1.9295e-22
Migut.A00556	3.93216	3.41242	2.88475	2.63876	4.43913	1.56966	0.897902	0.872852	1.6636	1.67961	1.40306	1.45402	1.59845	1.70244	1.35843	1.62945	1.35902	2.40708	1.53409	2.37329	1.12562	0.0743207	-0.259696	0.658693	2.56386	24.8456	5.40364e-05	0.000131927
Migut.A00558	4.18714	4.93144	2.86849	2.04429	2.45286	1.20399	0.586012	0.819908	0.39443	1.01392	0.899042	0.903178	1.13473	1.66542	1.3385	1.47752	1.53784	1.52432	1.10849	0.961083	1.72807	0.00752719	-0.779565	0.236746	2.65787	58.3365	6.48534e-12	3.79505e-11
Migut.A00559	0.10313	0.658247	0.879219	0.433796	0	11.6807	2.38635	0.550947	1.86526	4.26612	3.16606	4.7118	1.34154	0.974524	0.246156	0.636853	0.136297	0.610978	0	0	-3.4369	0.0843841	2.11503	-1.81617	1.81199	30.8654	3.26119e-06	9.6931e-06
Migut.A00569	7.85064	4.11817	8.49616	6.29968	5.28293	5.16823	4.09227	2.20738	2.58599	2.23955	2.19102	2.4738	0.586105	0.481717	0.361346	0.641052	1.00753	0.768759	1.85506	1.70065	0.558858	0.917757	1.9417	1.76628	3.31753	100.903	6.31884e-21	7.79631e-20
Migut.A00574	0.849008	0.854339	0.117374	0.579111	0.277941	0.556912	0.256915	0.0387108	0.161395	0.678899	0.258295	0.678796	0.273615	0.302012	0.410769	0.396755	0.113722	0.0239896	0.0242988	0.0462659	0.810465	-0.885289	0.430718	-2.29099	0.223946	17.2904	0.00169728	0.00311472
Migut.A00575	3.19872	2.40038	2.84117	4.25025	3.45403	1.41195	1.80459	6.02382	2.36696	2.42508	1.44635	1.73601	19.1383	23.9751	27.7578	16.1392	15.7546	19.2614	13.129	19.0486	-0.33812	1.16967	-3.7462	-0.00278743	4.94265	113.349	1.40494e-23	2.04352e-22
Migut.A00578	14.8109	12.3257	12.5134	16.1345	13.4106	9.31584	8.14822	7.14023	4.77214	9.83379	7.86623	10.093	7.14557	7.3059	6.64522	6.69998	3.84518	4.89039	4.11882	4.29268	0.573201	0.026758	0.205822	-0.32409	5.90684	28.1982	1.13708e-05	3.11662e-05
Migut.A00581	4.15443	5.62233	3.67173	0.672108	1.24067	4.33701	1.12847	1.4515	0.765717	3.71737	3.14447	3.7572	3.62411	2.76261	3.31513	3.6129	0.828452	0.84811	0.702853	0.966521	0.316962	-0.671804	-0.120869	-1.61428	2.82474	15.7504	0.00337305	0.0058187
Migut.A00582	0.179942	0.319032	0.0818169	0.294346	0.282539	0.223962	0.111928	0.118054	0	0.262907	0.143219	0.276011	0.0866936	0.161939	0.119304	0.24693	0.0198177	0.0418055	0	0	0.738102	-0.699021	0.369338	-2.80127	-0.580226	17.1642	0.00179596	0.00328066
Migut.A00585	1.60734	1.32989	1.12061	0.863898	0.468704	2.88968	1.39972	0.652799	0.909219	3.77705	3.78919	4.46133	1.65204	2.00102	1.81878	1.94102	0.578272	0.659724	0.45389	0.720188	-0.743692	-1.22597	0.907658	-1.2411	3.28846	68.0506	5.85301e-14	4.1105e-13
Migut.A00587	19.5848	27.1099	36.7081	21.2729	30.54	46.2692	42.9717	40.8447	52.7039	38.0602	35.514	39.4029	48.9608	60.8891	47.458	48.3565	28.5037	30.553	24.7848	25.0094	-1.14371	0.677042	-0.653968	-0.546018	7.45053	30.3818	4.09218e-06	1.19905e-05
Migut.A00601	16.9257	11.5346	10.315	13.5576	11.0784	6.48037	4.58963	5.7443	3.62064	6.68351	5.64945	4.75924	5.05281	5.48898	4.89209	4.61359	6.97942	9.15874	10.362	9.09832	0.934852	0.210569	-0.0189012	1.20948	4.14788	44.4913	5.07187e-09	2.19143e-08
Migut.A00603	3.24359	4.48562	4.97749	3.75197	10.1496	1.36252	2.36058	1.36801	2.28142	1.19959	2.32347	1.11944	0.703223	0.985186	0.580649	1.4021	0.482259	0.339109	0.51522	0.4905	1.19703	0.640856	0.547104	-0.598038	0.170236	35.7444	3.26606e-07	1.13641e-06
Migut.A00604	9.14111	8.09048	7.81804	7.8823	8.74718	4.53956	4.21672	4.07123	3.71075	3.69621	3.06821	2.95652	3.01238	3.70194	3.5346	3.34175	3.84174	4.89307	5.30463	4.82894	0.632137	0.730184	-0.270132	0.854177	3.36466	38.4946	8.85851e-08	3.30188e-07
Migut.A00606	3.21475	2.61974	1.31251	0.85289	0.788909	4.06084	2.09688	1.71657	1.15576	4.70234	4.10461	4.37688	3.94842	2.7322	3.46699	3.27828	4.00501	4.20887	3.35741	2.08132	-0.75226	-0.689597	0.177438	0.378596	3.87905	33.283	1.04528e-06	3.36641e-06
Migut.A00607	0.958716	3.47146	1.6221	1.68673	0.744401	2.51271	1.15599	1.08862	0.815119	1.13642	1.11314	1.69074	4.17705	4.12524	3.43247	4.6907	10.8917	9.59906	7.14567	10.2042	-0.0732818	0.366736	-1.8518	1.57847	4.02287	181.498	3.55479e-38	1.18965e-36
Migut.A00610	1.64733	0.9993	0.724254	0.744454	1.67654	0.381258	1.20421	1.83741	0.642945	0.995811	0.459749	0.939724	3.04017	3.01863	9.06619	3.63188	14.9114	21.1223	14.3592	13.0526	-0.322061	0.878415	-2.76857	2.11213	4.92012	140.42	2.29436e-29	4.83894e-28
Migut.A00611	22.5888	39.4879	39.5405	21.7151	5.56559	46.6385	11.7097	4.09585	13.5648	14.0915	14.4518	18.5384	5.10942	7.59927	4.9034	8.0839	3.1734	2.80788	2.39204	1.97244	0.21215	0.405822	1.08846	-0.936774	5.7216	46.0964	2.35167e-09	1.05669e-08
Migut.A00612	0	0	0	0	0	0.219173	0.175256	0.0495127	0.0786401	0.160803	0.240268	0.733152	0.0424199	0.673523	0.490363	0.555794	0.271515	0.14319	0.145036	0.315605	-5.8108	-1.2382	-0.421843	-0.595293	-0.0653388	54.3675	4.40808e-11	2.36676e-10
Migut.A00613	120.669	52.9276	42.3168	30.9201	29.4569	65.4412	35.5997	39.3609	31.6525	45.3969	37.8094	48.408	85.2899	83.7195	86.3881	88.1282	69.7435	79.4871	66.5215	66.4833	-0.0601015	0.296984	-1.17784	0.0875935	6.93762	33.0522	1.16547e-06	3.72784e-06
Migut.A00614	13.3534	8.58029	6.96809	4.00531	3.70896	7.44561	3.41165	3.66641	3.28686	7.91786	7.56613	6.49534	8.84067	6.21539	6.36385	5.25756	8.48347	8.47947	9.15819	8.04116	0.320492	-0.420695	-0.076179	0.726803	3.51867	20.8849	0.000333746	0.000705473
Migut.A00617	6.64673	7.92342	10.1486	3.7582	5.1246	4.89506	2.13162	1.97218	6.17525	2.47053	2.87109	3.32648	1.73793	2.23187	2.43154	2.92885	2.8803	2.72372	2.82957	1.81832	0.430422	0.733963	0.107156	0.512676	3.05965	20.628	0.000375233	0.000784525
Migut.A00620	5.78935	5.43406	4.52916	3.02769	1.9375	5.40422	3.50097	3.99551	5.47498	8.09111	9.66275	8.02882	10.1688	12.5691	8.12844	10.5149	10.9859	8.86854	7.34365	8.17732	-0.60173	-0.53406	-0.46821	0.147754	4.12754	69.3919	3.05037e-14	2.20181e-13
Migut.A00621	4.96103	4.41304	3.17209	3.32802	2.22322	5.54922	2.82517	1.69553	3.67419	5.39529	4.52967	5.62993	3.22208	3.00933	3.39416	3.03715	4.17555	4.06882	6.45363	4.54871	-0.263588	-0.306041	0.502096	0.991838	3.80517	24.5667	6.14772e-05	0.000148429
Migut.A00625	1.39049	1.04775	1.02244	0.411246	0.774879	1.79826	1.73524	1.12403	0.611263	2.4403	1.51185	2.27092	1.38171	1.93572	1.38288	1.35955	1.14855	1.27201	0.644202	0.963746	-0.896786	-0.319563	0.245802	-0.226108	2.75669	16.3106	0.00262952	0.00462634
Migut.A00632	63.81	70.083	109.1	80.4239	108.21	158.59	275.466	315.878	292.748	213.393	220.877	200.007	213.72	219.762	184.697	195.411	161.756	156.399	149.901	151.576	-2.02551	0.771689	-0.148659	-0.0164234	9.15804	40.6472	3.18005e-08	1.25241e-07
Migut.A00637	104.768	105.341	136.837	110.851	133.812	321.248	358.644	565.271	535.578	432.474	467.518	354.863	489.759	574.503	449.399	444.716	189.942	190.394	154.056	149.096	-2.35197	0.548813	-0.428392	-1.14938	9.46718	77.4054	6.17229e-16	5.16834e-15
Migut.A00639	6.33175	6.98506	5.08386	6.69354	4.64407	5.33721	3.1508	1.59192	2.39002	4.18502	4.04535	4.32754	3.11108	3.19962	3.01193	3.84794	1.80423	1.77459	1.3481	1.51983	0.649702	-0.157556	0.142584	-0.658017	4.54661	35.4108	3.82474e-07	1.31543e-06
Migut.A00640	65.5588	41.7539	87.9788	97.2746	75.8831	20.7953	55.5071	47.664	43.1342	44.2312	41.3238	26.7788	32.122	42.9609	48.9526	29.2604	58.6732	73.1241	68.8992	72.438	0.395365	0.630086	-0.235296	1.21101	5.88343	17.1771	0.00178563	0.00326356
Migut.A00641	53.8582	69.3278	83.5523	62.762	52.2776	60.5901	77.5971	67.6856	99.9634	61.2829	71.4602	55.7763	55.2462	53.5771	54.6771	47.9501	66.7213	56.6217	68.9333	76.8414	-0.687611	0.706961	0.0448766	0.733895	7.05022	16.7644	0.00214762	0.00385486
Migut.A00642	11.3099	5.63167	11.3243	13.4115	7.77271	3.1448	6.19682	1.62384	4.59406	2.57097	5.66373	2.61013	0.782564	1.21815	0.287183	0.891594	0	0.503159	0	0	0.996285	0.467855	1.92877	-2.14303	0.378639	68.3442	5.07507e-14	3.58907e-13
Migut.A00645	19.6408	20.5926	18.1179	5.46596	5.30577	30.4781	11.3229	9.13092	12.7289	23.9081	22.7135	30.022	23.9233	21.4748	25.6511	29.5809	10.3623	11.99	6.72288	6.74442	-0.575579	-0.438486	-0.186175	-1.136	6.96375	24.3733	6.72267e-05	0.000161024
Migut.A00646	5.87652	14.872	9.14934	4.97251	5.56856	6.09333	3.18429	1.92207	3.94224	2.52041	2.96296	3.27745	2.8044	3.41714	3.47593	3.13164	2.85298	1.34338	1.2337	1.64086	0.727721	0.660821	-0.340834	-0.482615	4.08374	37.2941	1.56669e-07	5.67759e-07
Migut.A00647	0	0	0	0	0	0	0	0	0	0	0	0	1.87663	0.328635	7.42482	3.0735	0.107247	2.0927	0.286442	0.218159	0	0	-8.87815	-1.95007	0.248738	87.523	4.42111e-18	4.39442e-17
Migut.A00648	0	0.204125	0	0.655794	0.774756	0	0.053711	0	0	0	0.0490904	0	0.312013	0.0485685	0.85876	0.177742	3.13827	2.4575	5.23235	4.11078	4.08213	0.00178421	-4.19977	3.7874	0.849715	65.2536	2.27529e-13	1.5224e-12
Migut.A00652	0	0.0736853	0	0	0.0699181	0.0646595	0	0.058428	0	0	0	0	0.225261	0.0701293	0.495994	0.171097	2.05974	1.59318	3.15408	3.00275	-0.440823	2.3545	-4.82212	3.71778	-0.276631	158.244	3.47911e-33	9.13652e-32
Migut.A00660	94.7148	63.7395	38.6728	32.4995	25.5845	27.2507	13.7437	10.6584	14.2664	21.3372	22.0016	22.8007	13.3553	15.7439	17.6259	12.6552	13.9542	17.9697	10.8826	13.0566	1.24356	-0.133754	0.363697	0.27271	6.82239	51.4271	1.81754e-10	9.16099e-10
Migut.A00663	6.49192	4.6451	6.83917	2.70225	4.23209	2.75949	0.670617	1.02676	0.912459	1.47676	0.968819	0.723978	6.09486	4.69479	7.74764	5.6793	7.25832	6.18114	5.2378	4.1684	1.59682	0.585819	-2.71852	0.276806	3.98197	103.503	1.76534e-21	2.24233e-20
Migut.A00664	6.87051	4.31707	6.77389	13.3641	7.22252	5.35009	9.92454	13.993	9.157	10.1813	6.48432	8.28422	13.159	10.0916	13.0002	9.62852	19.3717	18.497	25.9733	23.9016	-0.734824	0.699561	-0.677843	1.32014	4.76987	36.0913	2.77119e-07	9.70732e-07
Migut.A00665	4.59031	5.02587	4.0919	2.85107	2.89928	2.02971	2.31428	0.747227	1.42956	2.62534	2.28001	1.98525	1.42587	1.38608	1.37756	1.3593	1.22396	1.17871	1.42132	1.38019	0.882382	-0.178666	0.522765	0.288142	2.54528	27.6575	1.46336e-05	3.94154e-05
Migut.A00666	235.432	120.642	82.766	48.8398	59.6366	141.482	93.1289	106.836	67.9804	185.342	161.627	196.933	198.656	152.339	194.12	184.529	159.696	179.867	160.198	148.906	-0.366052	-0.472448	-0.220545	0.199107	8.0446	23.9997	7.98858e-05	0.000188558
Migut.A00668	223.095	263.852	96.753	80.2941	57.7296	172.012	43.0801	36.2764	55.6166	54.6533	53.5344	43.9778	12.7341	17.1847	16.336	37.1312	7.59804	16.9648	11.9652	12.8463	0.590957	0.777528	1.0927	-0.374218	6.40263	75.2647	1.75156e-15	1.4101e-14
Migut.A00669	0.990661	2.22479	1.57653	0.578752	0.88886	0.479504	0.164324	0.123798	0.294939	0.452319	0.262828	0.39798	1.03412	1.41161	0.613035	1.22351	0.836473	1.07407	0.310833	2.07143	1.85383	-0.202233	-1.71221	0.391633	0.874623	27.9538	1.27445e-05	3.46593e-05
Migut.A00670	2.0329	2.7032	1.29984	0.9798	0	1.0279	2.27612	2.14347	0.851111	1.53151	2.16699	2.58925	5.87654	8.57581	10.5132	9.51984	3.94608	3.54224	5.38184	2.04945	-0.749609	0.0393497	-2.23963	-0.824633	1.69018	45.5909	2.99608e-09	1.33264e-08
Migut.A00673	19.4749	38.553	43.5696	29.5449	38.8774	25.5514	22.453	18.6421	28.6879	16.3792	18.8501	15.5953	14.0293	19.6544	18.5293	17.3627	26.1274	18.3503	19.0247	18.2995	0.146336	0.871168	-0.237719	0.612991	6.39887	18.0924	0.00118385	0.00224139
Migut.A00674	17.3685	12.484	15.8478	7.67869	11.056	18.7936	20.9649	27.3214	17.6092	24.8193	23.111	22.9383	44.61	35.1165	52.3493	41.6136	56.9722	62.2727	68.3777	67.1476	-1.19281	0.275884	-1.0877	0.931405	5.66274	146.992	8.98056e-31	2.0639e-29
Migut.A00675	5.47136	5.1086	7.36183	3.01748	4.8174	14.3506	18.9439	21.0066	17.957	23.2896	21.2852	21.9911	37.1336	26.7489	31.2466	36.119	19.335	23.7977	16.2324	15.2137	-2.28029	0.144742	-0.773314	-0.457353	6.59243	120.818	3.57177e-25	5.77617e-24
Migut.A00676	18.8713	19.5367	9.16585	8.63898	5.13772	16.8657	4.29914	7.25611	5.2639	8.26841	6.67068	6.83875	29.6528	27.8757	15.8433	32.2769	3.983	4.79233	2.08033	2.16056	0.18082	0.46507	-2.06545	-2.67126	4.79459	71.3837	1.15822e-14	8.68537e-14
Migut.A00678	1.4005	1.80348	0.41475	1.31771	0.632427	7.32797	1.56806	1.0259	0.777681	2.96838	1.5086	2.65296	0.918893	1.23136	0.879684	2.5035	0.474905	0.154125	0.039028	0.111466	-1.41206	0.272232	0.58395	-2.42397	1.52483	27.8469	1.33967e-05	3.63013e-05
Migut.A00681	4.27087	3.91421	1.68049	1.58917	1.85704	2.39206	0.441402	0	0.528172	0.216001	0.0672382	0.388743	0	0	0	0	0	0	0	0	1.4856	1.95148	4.60572	0	-0.00296812	79.4207	2.31061e-16	2.01477e-15
Migut.A00682	3.06005	10.1486	0.782638	3.31251	1.72609	2.64644	0.201539	0.493463	0.180867	2.32998	1.61176	2.30744	2.92689	3.09812	3.92047	3.61257	0.669073	0.846846	0.667148	0.226835	1.87809	-1.13343	-0.908304	-2.12979	1.78713	20.1749	0.000461215	0.000945931
Migut.A00683	6.28647	20.5563	4.38499	3.60584	2.77617	11.0697	1.67967	0.994262	0.897255	6.66366	7.05447	8.77004	1.66494	2.53141	1.66248	2.38217	0.212426	0.186714	0.151297	0.252066	0.828827	-0.991894	1.65993	-2.95198	2.89697	54.5699	3.99812e-11	2.15407e-10
Migut.A00685	4.0203	5.6563	9.41993	14.1831	10.407	7.92941	16.9161	13.3459	14.7902	10.4452	9.09074	6.45796	3.51458	5.05508	4.72055	2.32246	10.6051	8.81298	11.8792	7.45234	-0.963836	1.06273	0.94454	1.6872	3.45313	22.1377	0.000188155	0.000418176
Migut.A00686	0.378788	0.626807	0.387515	1.23923	0.29738	1.33578	0.895336	0.568023	0.634346	0.242127	0.301484	0.290509	0.228118	0.298278	0.251142	0.2599	1.00122	1.18804	0.31198	1.06075	-0.827719	1.90977	-0.108753	2.11731	0.287069	26.4035	2.62356e-05	6.75902e-05
Migut.A00687	12.7961	7.74166	6.74789	4.97087	4.61613	10.5287	5.71112	3.82044	3.62309	10.0286	9.83213	11.2303	3.21754	4.58555	4.11955	3.61151	3.20357	5.24085	5.54123	2.90366	-0.0204195	-0.54097	1.21077	0.493623	4.32196	17.1778	0.00178508	0.00326285
Migut.A00688	1.3796	2.0772	1.10739	1.07132	0.299935	5.3494	1.1169	0.322258	1.85541	3.05259	2.62807	3.07655	0.805273	1.11741	1.24117	1.52037	0.610098	0.665691	0.651796	0.064192	-1.09589	-0.304969	1.1159	-0.871058	2.3088	15.7958	0.0033058	0.00571193
Migut.A00691	0.217562	0.385731	0.741916	0	0	1.55702	1.46155	0.734067	1.09304	1.78803	1.8553	2.7174	1.65089	1.24819	2.59645	0.895665	0.934476	0.530729	0.153591	1.16978	-2.55327	-0.470729	0.187644	-0.813497	0.318635	27.9627	1.26919e-05	3.45254e-05
Migut.A00694	1.08698	1.75588	2.22406	0.508019	1.74738	4.77272	3.92154	3.09024	3.19571	6.98126	5.23209	6.70893	3.14216	2.77165	2.73861	4.02743	2.75341	2.31491	2.38738	2.3946	-1.72746	-0.400858	0.787305	0.0168131	2.58852	49.2005	5.30263e-10	2.55564e-09
Migut.A00695	2.36773	8.48419	6.24694	0.982833	1.19498	15.7042	4.91832	3.99443	8.20165	13.263	14.9521	15.9131	12.3943	14.2885	15.2812	15.5063	12.1359	11.1719	3.85993	4.14585	-1.48596	-0.602402	-0.170091	-0.537334	4.43914	28.2712	1.09899e-05	3.02093e-05
Migut.A00696	0	0.174625	0.251906	0	0.248546	2.06867	4.68678	15.5083	1.40202	20.7763	17.8903	8.65997	28.3826	38.641	25.2721	11.6575	0	2.31687	2.25982	0.248238	-5.91784	-0.840178	-0.920967	-4.07004	3.05147	65.3172	2.20626e-13	1.47767e-12
Migut.A00700	220.189	134.437	92.6385	78.0313	106.748	68.6098	51.1123	55.0842	45.0729	95.7503	85.9453	95.9386	41.6524	38.3668	38.6518	42.2311	19.0867	22.5273	17.9648	19.2796	0.776029	-0.38273	0.994405	-0.658211	6.72849	91.623	5.95212e-19	6.32944e-18
Migut.A00703	75.3365	132.545	166.569	81.1626	122.704	107.474	156.569	110.624	179.361	100.615	102.862	98.8244	87.5387	96.706	97.5106	101.72	174.013	164.526	162.014	157.421	-0.69002	0.881473	-0.131582	1.15719	8.34305	29.9285	5.06113e-06	1.46264e-05
Migut.A00704	14.6191	9.21181	13.9791	16.758	17.5814	11.9254	13.7138	10.8039	10.223	9.20043	9.29948	11.1363	8.38768	8.66724	8.29117	8.29566	14.0989	12.4956	15.3763	16.8625	-0.0333235	0.633055	0.0241592	1.1942	4.82603	22.3784	0.000168486	0.000377234
Migut.A00705	0	0.0285768	0	0	0	5.49172	6.94787	0.339895	5.15556	1.63375	1.6494	0.9801	0.145602	0.108791	0.0641191	0.0995327	0	0	0	0.0270821	-9.23968	1.95421	3.51444	-3.13626	1.73042	180.928	4.71316e-38	1.56438e-36
Migut.A00706	0.0268926	0	0.0825368	0	0	0	0.0903304	0.181475	0.0540437	0.0221017	0	0.026518	17.6662	18.1878	4.36484	10.1966	11.4355	23.4765	2.96171	2.76538	-2.28346	2.57913	-9.47367	-0.0161875	3.78627	201.488	1.79898e-42	7.31405e-41
Migut.A00707	0.440543	1.11581	1.20185	0.176482	0.381155	0.332906	0.798596	0.371604	0.189711	0.17241	0.107338	0.124116	8.95988	7.4125	6.30908	5.98501	13.8694	17.6554	11.996	10.9975	0.164368	2.0013	-5.90123	1.28256	4.1806	330.281	3.16885e-70	4.13933e-68
Migut.A00708	31.2467	39.8369	38.5774	8.91574	7.1573	265.873	63.9978	34.2038	67.8704	173.933	237.897	150.487	45.719	46.5422	29.786	83.3956	5.76021	5.9169	3.07695	3.12606	-2.37912	-0.669564	1.6774	-3.16163	7.69223	110.738	5.06485e-23	7.12633e-22
Migut.A00710	42.8815	40.4072	48.7439	37.9487	26.496	30.1863	14.6209	9.08	17.5542	9.86199	12.1893	12.2241	4.01716	3.21593	3.68551	4.30442	3.14846	3.13635	3.87754	4.44759	0.834617	0.917743	1.37921	0.328643	4.67391	233.345	2.51492e-49	1.3762e-47
Migut.A00711	4.75416	5.44641	2.99305	6.28124	4.67577	0.568961	2.32026	0	1.10238	0.100185	0	0.480814	0.660718	0.493673	1.30933	0.602217	0.241658	0.127445	0	0.860257	1.92002	2.64096	-2.11771	-0.883571	0.119749	34.8608	4.96142e-07	1.672e-06
Migut.A00712	0.244179	0.178581	0.148322	0.0240725	0.053916	2.1369	1.87104	1.37098	0.874069	3.45544	2.87356	4.55221	6.25342	4.1718	5.54591	4.55187	1.67153	2.28957	0.985813	1.79241	-4.01806	-0.871796	-0.71849	-1.25508	4.4709	235.714	7.76883e-50	4.34518e-48
Migut.A00713	37.779	39.2683	48.9757	85.9751	96.0625	26.5167	59.0894	58.5042	53.3186	26.6639	21.9861	19.9061	19.2261	19.4165	19.4457	14.9593	25.4409	27.5876	38.1737	34.4524	-0.048419	1.58434	0.115986	1.16981	4.39291	26.1145	3.00064e-05	7.63432e-05
Migut.A00715	2.35051	2.59303	1.23877	1.01532	1.15833	2.96985	1.85195	0.727652	0.660031	3.33018	2.5835	3.82392	3.38874	3.13294	2.9185	3.27441	1.5846	1.93613	1.44148	1.02126	-0.20671	-0.831129	-0.180619	-0.728241	4.28662	24.5284	6.25757e-05	0.000150794
Migut.A00717	0.544281	1.67709	0.403216	0.53288	0.795674	0.455514	0.189124	0.664917	0.0565755	0.262221	0.422533	0.240589	2.7466	3.80037	4.81571	2.36434	9.28301	4.68961	10.3547	10.6526	0.731091	0.5576	-3.66982	1.75069	3.68357	159.553	1.8226e-33	4.83645e-32
Migut.A00721	34.0017	38.8305	28.3895	20.5621	26.2229	26.6498	33.9089	29.5305	32.0712	28.3725	27.1534	27.706	22.0247	24.7549	25.201	23.2917	29.4683	35.911	31.5559	31.9676	-0.506107	0.555586	0.0149017	0.810999	5.985	24.1403	7.48641e-05	0.000177699
Migut.A00722	0	0.232348	0.0744831	0	0	0.339812	0.0815162	0.491301	0.512088	0.418847	0.596029	0.538436	0.157845	0.110567	0.0434441	0.224796	0	0	0.0385487	0	-3.01034	-0.100378	1.71617	-3.0373	-0.88738	34.7981	5.11074e-07	1.72003e-06
Migut.A00723	0.69769	2.59766	2.63544	2.31389	2.00439	6.9386	9.31386	5.09289	10.3269	9.19639	9.58356	8.83778	1.91986	3.53185	1.72933	4.20898	0.372374	0.364708	0.681986	0.541054	-2.33173	0.178872	1.50095	-2.12748	3.51964	101.291	5.22257e-21	6.49118e-20
Migut.A00724	23.0621	18.3997	19.7467	21.3519	9.02471	50.5437	27.7859	27.8406	41.3921	28.293	33.0912	20.5986	4.71009	8.62899	5.48464	21.2589	3.06446	4.80468	3.71632	2.86411	-1.38293	0.765188	1.26844	-1.08427	4.02631	73.9036	3.39836e-15	2.66176e-14
Migut.A00725	10.2846	11.807	10.6032	9.42116	6.77035	15.1907	7.24161	8.33843	6.59515	14.5161	15.8194	16.3773	14.1782	13.5978	12.9982	14.1812	7.58227	8.9157	5.46234	5.69935	-0.276835	-0.429625	-0.025708	-0.631516	5.60758	23.8	8.75978e-05	0.000205253
Migut.A00732	7.43131	3.95265	5.81709	8.4954	6.47824	5.3341	3.84504	3.989	3.13954	6.47757	7.02852	5.02398	1.98341	4.07538	2.75468	2.81599	5.38495	5.7975	6.55782	5.33508	0.341754	-0.247064	0.890988	1.37366	3.77769	20.077	0.000482214	0.000984906
Migut.A00735	2.05817	1.90693	1.42637	2.90903	1.74242	1.77664	0.842472	1.77343	0.7783	1.72788	1.65323	2.46595	5.92558	5.53433	4.59561	8.66444	0.614212	1.38823	0.703063	1.02631	0.281593	-0.211347	-1.86872	-2.35847	3.04619	63.6311	4.99757e-13	3.24002e-12
Migut.A00736	0.802583	2.70071	0.921615	0.378928	0.297596	0.397531	0.3301	0.4283	0.181037	0.376916	0.184374	0.646044	2.00636	1.7578	1.27058	1.69925	1.18517	1.67816	0.173448	0.759579	1.04269	0.13057	-2.27682	-0.499956	2.05106	22.0267	0.000197978	0.000438036
Migut.A00738	6.15562	4.0017	4.67538	10.7885	6.59001	2.75698	7.62306	9.99134	6.09148	4.98234	4.58122	4.07724	1.21324	2.29773	1.74382	0.921513	2.31116	2.73023	4.60903	3.3536	-0.475959	1.04822	1.35215	1.46773	3.53123	24.6445	5.93056e-05	0.000143666
Migut.A00739	1.04634	3.12723	1.65665	0.484661	0.578381	1.65115	0.571819	0.241666	0.713431	1.11587	1.058	1.44939	0.742669	0.895415	0.431112	1.06152	0.259285	0.403711	0.224244	0.138137	0.443273	-0.395484	0.423078	-1.25048	2.29488	15.0337	0.00463179	0.00776838
Migut.A00740	1.03791	1.60597	1.73753	0.496109	0.714313	2.95063	5.33503	3.74073	3.3183	4.34257	3.76568	6.18722	2.25022	2.38823	2.36473	2.622	5.09713	6.51063	7.84353	4.70861	-2.26209	0.112088	0.774803	1.70493	2.58035	87.4144	4.66207e-18	4.6271e-17
Migut.A00741	7.78666	4.71885	2.06456	2.22224	1.40285	3.71431	1.34291	0.562068	0.82258	2.45652	1.9872	2.49682	0.495309	0.751733	0.522579	0.540804	0.547254	1.19424	1.16931	0.940472	0.885978	-0.353226	1.79148	1.11174	2.74847	30.227	4.40032e-06	1.28432e-05
Migut.A00742	28.6235	25.0577	19.8645	12.6149	11.4518	35.756	18.096	11.6486	12.8668	33.1387	32.0889	38.9077	28.8712	24.8464	26.8353	30.6195	14.3702	17.6945	12.2898	12.2251	-0.34139	-0.569988	0.112014	-0.611988	7.41911	23.4633	0.000102303	0.000237455
Migut.A00745	11.1113	20.5948	13.9734	28.012	10.726	21.6955	9.72442	6.36435	16.5033	13.3987	15.7896	15.5976	3.05068	5.69849	4.11136	4.31467	3.8235	3.72848	7.09065	6.33465	0.0474331	0.148339	1.59886	0.697783	5.02682	33.8359	8.0521e-07	2.63761e-06
Migut.A00747	0.15551	0.264686	0.0954559	0	0	0.435495	0	0.183645	0	0.127806	0.12731	0.122675	3.3378	2.20423	4.89958	3.84125	10.2967	8.64934	7.147	5.20497	-0.955962	0.558067	-4.98523	1.48993	2.72759	282.296	7.12795e-60	5.93907e-58
Migut.A00749	87.3906	77.6666	65.7328	108.668	107.473	53.8684	43.0399	36.2356	32.1416	16.0614	18.6782	15.0894	14.4898	14.653	25.1935	24.9336	18.0005	26.1179	28.0165	27.6945	0.809241	1.6613	-0.454224	0.719642	5.05705	83.9421	2.54315e-17	2.39605e-16
Migut.A00751	20.4418	34.0785	22.8846	11.8536	10.7885	17.8007	9.0896	8.22735	12.2947	14.3041	13.4476	14.8298	12.884	14.6056	17.9135	17.2038	63.7674	56.4509	54.6737	48.0171	0.34198	0.0554021	-0.345512	2.20726	6.02698	214.304	3.15167e-45	1.46357e-43
Migut.A00753	41.7372	43.5209	42.8013	8.97268	25.1563	36.7884	35.7765	28.093	23.7094	49.4578	30.8807	76.7847	68.2185	42.5606	66.1451	61.004	51.291	61.7642	43.5882	43.7672	-0.39767	-0.373922	-0.405857	0.110468	7.04533	22.7023	0.000145202	0.000328224
Migut.A00754	4.21228	6.5436	4.58295	2.39054	2.53086	6.11655	2.05868	3.15833	1.41084	5.13784	4.31052	6.59302	5.14603	5.00932	5.62551	6.35845	1.9882	2.72618	2.01789	1.65145	-0.014091	-0.464943	-0.258182	-1.0348	3.09309	14.7776	0.0051854	0.00860494
Migut.A00759	10.3587	18.2752	24.4786	23.6271	29.8218	13.8235	22.747	19.1369	24.1522	10.1321	12.168	11.3654	10.4383	12.371	11.6659	11.4872	10.5569	10.1053	9.42441	8.2368	-0.280512	1.27248	-0.237112	0.111505	4.9905	18.0558	0.00120347	0.00227514
Migut.A00762	0	0	0.511459	0.131431	0.378477	2.56675	4.05821	3.1628	5.149	3.38972	2.1743	3.82056	2.16778	2.5308	2.38657	2.77852	4.21211	2.87471	3.57353	2.39405	-4.49331	0.675797	0.137763	0.780104	0.744681	78.5802	3.48123e-16	2.97654e-15
Migut.A00766	13.2116	21.3638	13.1965	7.71832	6.95159	4.97099	1.73101	0.843058	2.68326	1.01392	0.878942	1.30892	1.28658	0.885408	0.745489	1.42725	0.572729	0.359187	0.562262	0.314874	1.96374	1.48878	-0.233937	-0.88106	4.0606	208.926	4.52367e-44	2.00857e-42
Migut.A00768	25.5015	33.4387	17.8919	9.64106	7.31015	17.1166	10.7827	8.05845	11.6895	25.5173	20.8928	23.171	39.3365	35.4911	44.502	38.5369	34.5175	38.421	24.3941	27.0295	0.205516	-0.639765	-0.975249	0.0152291	4.58668	67.0981	9.29554e-14	6.42344e-13
Migut.A00769	25.1509	23.0302	14.0913	7.82871	6.06526	27.4783	14.9024	13.5751	12.0865	39.0892	30.8465	39.0905	48.4694	35.8864	43.1188	39.0157	20.9772	25.3938	16.469	17.4049	-0.587062	-0.792381	-0.409418	-0.696732	7.36464	52.8259	9.26745e-11	4.82484e-10
Migut.A00770	1.40759	1.11622	1.46621	2.61051	2.11831	14.8596	16.8775	19.7312	12.2663	26.7122	23.8586	23.4696	25.8286	21.4284	27.8551	28.6369	2.94263	6.26099	5.14924	4.79897	-3.54682	-0.206561	-0.278536	-2.06651	5.30126	156.7	7.4573e-33	1.91609e-31
Migut.A00771	2.09912	9.48261	5.13337	1.36071	1.30613	7.78422	2.26977	1.91617	2.74485	8.0468	7.28286	9.39951	6.18744	7.26365	8.42484	6.99623	2.96422	4.52443	2.04016	2.1307	-0.293172	-0.95258	-0.0165102	-0.961591	4.60073	16.4727	0.00244622	0.00433739
Migut.A00773	58.859	40.7828	42.5621	35.1377	37.0495	19.9071	9.90563	9.55964	8.86515	12.2986	11.0487	11.1272	7.34476	10.3884	9.48222	8.33796	13.1177	12.8932	19.3826	17.7155	1.50734	0.365624	0.167565	1.22398	5.84511	122.852	1.31339e-25	2.18507e-24
Migut.A00774	20.0127	28.9826	30.1318	20.5514	25.1325	22.3919	25.2505	27.8712	34.0048	26.1117	29.0385	22.102	48.4753	46.588	54.0267	41.524	56.172	58.7281	49.0496	47.7537	-0.573158	0.516894	-1.09316	0.518522	6.66913	62.6971	7.85892e-13	5.01006e-12
Migut.A00775	3.99176	1.93016	1.23255	1.37377	2.52012	1.58533	1.46269	1.51826	0.875114	4.24692	3.59468	3.26343	2.20291	3.62994	2.13075	1.64931	3.25165	3.00476	4.24244	5.38519	0.295067	-1.06315	0.420438	1.12379	3.82405	31.2236	2.75611e-06	8.27693e-06
Migut.A00776	30.4405	58.7891	49.7016	40.9382	34.2781	44.4162	31.4079	34.0908	46.3505	46.0822	49.0216	43.9584	36.3924	42.062	35.1343	40.9444	20.2858	22.1052	17.5019	17.3781	-0.271131	0.130897	0.0611354	-0.62877	6.37901	14.4447	0.00600308	0.00983368
Migut.A00779	3.73308	2.67291	2.14457	4.39367	2.07248	4.55698	3.95466	3.92403	2.81327	5.26286	3.58506	4.75709	4.9806	4.60813	6.8027	5.90504	2.44786	3.12227	2.7368	2.43179	-0.710543	0.126134	-0.506556	-0.683019	4.32603	17.3436	0.00165725	0.00304817
Migut.A00785	4.11931	8.41285	4.53592	3.75309	2.41228	7.14752	3.20386	2.45351	2.84366	5.42706	4.71415	6.60451	4.58471	4.63219	4.27813	6.15554	0.685707	1.06844	0.83247	0.459666	-0.0971531	-0.249086	-0.0215859	-2.32447	4.10299	70.1024	2.15962e-14	1.57912e-13
Migut.A00787	11.9097	13.1483	2.68942	2.39788	1.24614	12.7172	7.54543	5.85609	1.85341	7.62746	4.16157	7.81965	11.0525	9.94041	7.47069	15.4445	0.993343	1.00218	0.661349	0.439268	-0.616023	0.370064	-0.955786	-3.46539	4.89503	39.5899	5.26171e-08	2.01616e-07
Migut.A00789	0.451796	0.389067	0.616275	2.82796	1.06409	0.200829	1.0117	1.43365	0.367497	0.26522	0.37427	0.403074	11.1711	3.65934	42.8525	9.24669	401.739	247.417	211.17	208.325	0.115153	1.65266	-5.80234	4.34673	7.95098	217.403	6.78936e-46	3.26518e-44
Migut.A00793	0	0	0	0	0	0.357241	0.142829	1.18365	0	0.838723	0.261083	0.377368	52.2715	28.543	56.9383	35.9216	107.983	114.429	50.7925	52.728	-5.05105	0.230191	-6.59024	1.24189	4.08966	490.144	9.06958e-105	4.83242e-102
Migut.A00794	1.86546	0.534272	1.39463	1.50898	1.08634	0.535804	0.401663	0.423646	0.793024	0.589664	0.513952	0.212247	1.0111	1.45282	1.6269	1.15197	2.0624	2.25033	1.3676	2.09764	0.874714	0.633413	-1.74283	0.935095	0.451376	35.4882	3.68728e-07	1.27161e-06
Migut.A00795	4.08703	5.35243	3.05685	1.80581	1.6987	3.28616	1.03825	0.927051	1.31137	1.67946	2.17904	2.65851	1.28445	1.42566	1.10668	1.4634	1.19149	0.825852	0.363694	0.640552	0.621246	-0.164904	0.51129	-0.441367	2.90388	21.2836	0.000278192	0.000598127
Migut.A00797	0.653581	0.333728	0.534912	0.137458	0.395833	0.390466	0.175626	0.0882088	0.0525377	0.859433	0.588565	0.850709	0.878533	0.846994	0.499201	0.742628	0.310959	0.519309	0.387581	0.237205	0.910959	-1.84562	-0.162087	-0.667699	0.530126	22.7135	0.000144455	0.000326718
Migut.A00798	18.9237	25.0494	21.7365	9.93801	9.28893	27.5395	11.5662	12.4808	23.1167	26.3224	27.5358	28.0458	27.213	28.4305	26.4872	28.9431	20.0763	20.8454	12.4201	15.6443	-0.546997	-0.228091	-0.229319	-0.324866	6.09392	19.8668	0.000530552	0.00107518
Migut.A00799	2.99704	0.430838	1.90595	3.2368	1.63524	1.05858	3.08354	3.21131	2.27893	1.86398	1.82359	1.27797	1.58052	3.77242	1.74004	1.90077	11.401	9.73873	15.5255	16.9854	-0.677288	1.01427	-0.63426	2.9749	2.26371	77.8415	4.99047e-16	4.20134e-15
Migut.A00800	0.548898	1.16782	0.44013	0.0936013	0.209642	0.817044	0.56474	0.362895	0.178876	0.731533	0.5617	0.555881	1.9137	2.10276	2.23078	2.01542	1.17637	1.00813	0.282773	0.164515	-0.410813	-0.0773838	-1.94532	-1.32191	2.11736	30.6907	3.53989e-06	1.04692e-05
Migut.A00803	19.8437	17.4152	14.6166	13.981	12.3686	6.99266	10.2202	16.6547	6.43033	7.665	6.65037	5.87017	4.35596	6.78057	7.34142	7.10729	10.1296	14.4704	10.7694	8.75228	0.122905	1.0591	-0.124936	1.15382	3.99698	23.0295	0.000124917	0.000285784
Migut.A00807	0.282445	0.136573	0.446563	0.0945038	0.233262	0	0.114995	0.0758057	0.0645004	0.116064	0.0656891	0.151915	0.111337	0.20797	0.0612868	0.0951363	1.78157	0.590577	3.83385	4.08996	1.3858	-0.316149	-0.306075	4.8458	2.19846	122.562	1.5145e-25	2.50319e-24
Migut.A00809	23.8797	9.09889	12.9871	15.2621	9.33689	8.88755	5.24334	6.43136	6.14444	11.101	10.0598	11.3728	4.69893	4.97643	6.69743	5.2102	9.36045	9.42785	8.9756	8.27182	0.703711	-0.343264	0.799627	1.11329	4.15065	24.1553	7.4349e-05	0.000176601
Migut.A00811	7.11185	6.7839	4.78033	1.45246	1.95782	6.06266	4.86977	3.24737	4.22265	8.45333	8.9919	7.47644	6.8811	6.09947	5.12055	7.62203	1.77689	3.34894	2.64522	1.62949	-0.526151	-0.517987	0.167083	-1.08925	3.61159	20.8308	0.000342098	0.000722032
Migut.A00813	13.5699	31.6293	36.0771	31.8344	25.8681	17.5284	12.4354	9.20455	17.8038	8.24003	9.97258	7.43621	11.8758	11.3761	12.5587	9.23375	6.44686	9.26222	5.19421	3.24583	0.630911	1.08324	-0.60294	-0.55775	5.58669	43.6825	7.46775e-09	3.17113e-08
Migut.A00814	3.8988	2.07373	2.47295	1.92694	1.92836	0.764281	1.09131	2.17054	0.430928	0.993309	0.797945	0.538228	9.34027	5.96044	7.7704	5.92269	0.46374	1.22283	1.11473	1.13986	0.616357	0.996333	-3.42029	-2.5058	2.329	65.6765	1.8533e-13	1.25204e-12
Migut.A00815	7.50677	6.29847	8.54505	5.93712	6.10452	2.86217	1.39687	1.46262	1.84853	0.851556	0.952116	1.10512	1.14612	0.984811	0.958969	1.09688	0.0838393	0.221074	0.0447847	0.10659	1.52713	1.28643	-0.319951	-2.81627	2.99547	317.303	2.00271e-67	2.25272e-65
Migut.A00821	50.0284	48.3811	68.2414	69.6134	56.2793	649.559	274.6	188.264	488.808	596.525	644.163	489.495	110.107	121.085	49.2518	176.417	12.1884	25.8875	14.8052	15.4534	-3.02999	-0.247385	2.14345	-2.37269	6.44017	207.56	8.89552e-44	3.88163e-42
Migut.A00823	134.102	255.154	525.494	261.571	292.342	291.841	309.049	125.861	523.091	66.463	110.675	57.836	4.1424	16.3753	13.8936	23.7074	12.6845	12.0782	15.4335	12.5428	-0.451432	2.36765	2.25168	0.262898	6.9643	139.947	2.89663e-29	6.05868e-28
Migut.A00827	1.63101	0.363147	0.194022	0.518527	0.306294	0.955994	3.14267	3.16749	1.60073	4.36424	3.37691	2.91736	4.56402	7.18125	2.7613	2.90445	0.0375968	0.555174	0.240999	0	-2.43325	-0.185533	-0.492996	-4.04099	2.03622	45.9605	2.50995e-09	1.12407e-08
Migut.A00829	150.431	65.2473	198.603	186.947	118.944	49.2063	39.5659	56.8613	34.0638	41.7654	35.8948	39.3329	14.138	24.2045	16.9941	18.2859	10.575	16.7538	17.3387	17.3409	1.30997	0.611457	0.883052	0.142462	7.53304	102.522	2.8568e-21	3.59265e-20
Migut.A00830	24.8943	11.3248	11.5537	17.6224	11.2362	12.2426	9.97071	7.40929	5.32816	13.2736	10.6042	13.5311	8.64425	7.49974	8.21239	7.39894	13.2805	15.1503	16.4172	15.5071	0.467564	-0.179607	0.439969	1.30451	4.48744	27.1214	1.87865e-05	4.95661e-05
Migut.A00833	14.2094	8.97871	7.00673	3.67579	3.52834	3.39561	2.7046	3.35603	2.48431	4.62448	4.59488	4.11936	2.21807	3.10742	1.96711	1.71983	1.74646	3.08995	1.5348	2.09146	0.824201	-0.187091	0.774398	0.265993	3.29533	24.7649	5.60928e-05	0.000136553
Migut.A00836	18.0228	24.1715	27.2863	13.1168	11.1525	19.134	12.7904	10.2896	18.0592	11.3813	13.1225	14.0745	8.10207	11.1102	7.96518	10.4658	8.54811	9.80014	6.5647	6.95534	-0.0966262	0.576535	0.249009	0.128096	5.23295	21.1529	0.000295309	0.000631642
Migut.A00837	29.2134	18.7698	23.3902	33.5576	36.6641	28.0393	30.7366	37.0447	21.2523	36.9829	31.6144	34.4148	20.0552	24.1458	23.9498	19.6165	33.3768	36.809	39.5078	39.795	-0.41079	0.193893	0.439643	1.15126	7.17033	16.4708	0.00244832	0.00434036
Migut.A00838	21.017	18.8399	22.7374	17.5203	22.4662	11.5458	10.9648	6.57096	11.4695	7.21227	6.54002	8.55935	4.41181	4.95749	7.39948	5.2621	7.68994	9.73982	10.4714	9.58435	0.66452	0.808862	0.224878	1.14773	4.69995	59.824	3.15866e-12	1.90621e-11
Migut.A00839	10.1948	7.3475	15.3577	6.08393	4.5793	3.83043	1.76925	0.94594	1.8951	3.47711	3.49491	3.14149	1.51956	2.32237	1.49043	1.95161	1.69261	1.43888	1.34947	0.256945	1.73641	-0.425189	0.688559	-0.260307	3.29449	53.3168	7.31525e-11	3.85206e-10
Migut.A00840	35.5357	19.9665	14.345	15.8826	15.4882	9.68599	5.94341	4.02143	3.92489	12.5446	12.5246	10.0737	1.91087	3.50855	2.7731	2.77085	1.64798	2.89003	3.18183	3.19072	1.44327	-0.706382	1.89762	0.384168	4.92514	121.793	2.21131e-25	3.61651e-24
Migut.A00841	14.7597	9.88858	12.9427	19.3357	17.0038	13.0583	11.4994	11.1305	8.38353	17.9252	15.7536	16.3874	7.56981	7.78158	6.98093	6.52435	7.21383	7.89323	6.7225	8.70851	0.104444	-0.223699	1.00224	0.458363	5.20753	14.7414	0.00526876	0.00873003
Migut.A00843	3.81727	5.78249	7.43554	7.67505	5.91841	11.0321	12.651	10.5356	17.9813	13.5277	13.5939	11.5332	14.5657	13.8513	11.9904	12.6349	16.6785	15.4845	18.7239	17.3022	-1.47561	0.430826	-0.246529	0.745151	4.98288	51.422	1.82195e-10	9.17866e-10
Migut.A00844	0.636736	0.180626	0.0434272	0.84813	0	0.277377	0.8555	0.179032	0.170612	0.558188	0.95566	0.795298	1.33445	0.601682	1.7731	0.419413	3.53436	2.88466	2.20262	2.61048	-0.467214	-0.684351	-0.641887	1.79067	1.10185	35.4327	3.78534e-07	1.30277e-06
Migut.A00846	0	0	0	1.21148	0	0.537712	0.214983	0.323928	0.964666	1.57804	0.785955	1.32535	0.832573	1.944	0.687453	1.66	7.80319	3.61336	5.08324	6.96866	-1.31156	-0.887074	-0.248043	2.56898	-0.140225	69.0454	3.60979e-14	2.589e-13
Migut.A00848	24.8052	22.7087	31.8393	34.1017	38.6155	22.1892	31.9496	34.4745	33.5152	20.2519	21.6221	19.9758	19.1856	18.7458	19.6272	18.9329	22.212	27.4989	33.0434	30.6344	-0.399936	1.01443	-0.0969061	0.953775	6.23509	17.1868	0.00177787	0.00325083
Migut.A00851	6.52823	7.24774	7.31471	14.3292	13.153	3.9659	2.72648	2.31629	2.6811	2.53358	2.06777	2.70775	2.07808	2.41298	3.1844	2.23963	0.975756	1.24585	0.768118	0.887963	1.48151	0.602486	-0.232937	-0.989248	3.49766	85.0321	1.49334e-17	1.42285e-16
Migut.A00852	0.0874268	0.0697523	0.380125	2.50525	2.2062	0.510068	0.29366	0.239674	0.329426	0.377221	0.514429	0.366388	0.0473862	0.132772	0.0260844	0.107976	0.0649934	0	0.0925806	0.0881386	1.53478	0.0226428	2.18393	0.0683415	0.669221	23.8962	8.37947e-05	0.000196912
Migut.A00853	6.92039	11.3385	9.76639	6.53008	8.17042	5.39296	4.94649	4.32597	6.33277	4.11329	4.48935	3.53385	2.4113	3.09662	2.02788	3.12882	3.8891	5.03872	4.02404	5.13911	0.291145	0.758856	0.402163	1.14135	3.65089	40.5479	3.33421e-08	1.30829e-07
Migut.A00854	0.330875	0.703958	0.0846248	2.43558	0.918455	0.308864	0.648309	0	0.166233	0.339912	0.592537	0	0.269006	0.251244	0.888471	0.510809	2.29576	1.47017	2.36507	1.33428	1.4884	0.112379	-0.787477	2.32567	-0.148204	18.5237	0.000974662	0.00187782
Migut.A00855	39.6778	22.1783	15.7454	9.81407	10.1917	8.86473	11.7326	7.08967	6.47107	5.87593	4.91482	5.48935	7.86867	6.79655	2.93104	7.34722	0.919654	2.16825	1.15589	0.605239	0.705675	1.03277	-0.405789	-2.01324	3.4657	72.4996	6.73044e-15	5.1657e-14
Migut.A00856	1896.38	933.573	578.892	263.433	372.385	31.8595	17.719	11.7867	19.2954	18.155	8.36215	10.3139	2.8346	3.28172	3.80335	3.22953	10.3136	6.80605	9.66283	7.30444	4.89382	1.01081	1.69279	1.75775	8.81742	514.918	3.97575e-110	2.51553e-107
Migut.A00857	8.56833	6.83613	2.05995	0.630717	0	0.999792	0.0959347	0.108413	0	0.316885	0.0876817	0.211224	1.81121	1.86511	2.09627	1.26988	0.509578	1.29891	0.31757	0.388714	3.28492	0.576369	-3.26806	-1.1607	1.22142	20.8559	0.000338195	0.000714241
Migut.A00858	16.236	7.28992	3.61323	1.82929	1.48986	1.72226	0.413147	0.578047	0.21187	0.389908	0.431549	0.207919	3.37145	2.45502	1.69858	2.60418	0.836008	1.984	0.33493	0.850293	2.6638	1.27943	-3.05826	-1.00735	1.64477	42.1756	1.53407e-08	6.26848e-08
Migut.A00859	17.0982	9.49145	3.1275	1.60737	0.358812	2.2896	0.557203	0.929524	0.428617	0.496647	0.254634	0.280417	4.85528	3.38302	3.01204	3.07318	0.880865	2.34132	1.20457	1.72016	2.14489	1.82038	-3.56666	-0.864924	2.44263	31.7838	2.1179e-06	6.48633e-06
Migut.A00860	21.4616	7.2744	1.34535	0	0.26548	1.22757	0.471162	0	0.105709	0.345847	0.107657	0.207477	1.53958	0.852103	1.00443	0.909522	1.1992	1.04488	1.00265	0.424241	3.4078	1.08025	-2.4597	0.12026	1.3416	19.3787	0.000662099	0.00131646
Migut.A00862	39.541	53.3404	34.6107	27.2639	21.6458	73.092	29.8199	19.3594	21.9399	61.5084	53.3102	66.0596	51.7947	45.8892	45.1473	57.8164	26.3807	26.5418	18.0408	18.2064	-0.321932	-0.521467	0.057615	-0.807896	7.22905	22.9823	0.000127662	0.000291604
Migut.A00863	34.8499	20.3399	18.1057	15.132	12.3212	13.9576	13.5374	13.1426	10.1047	31.4553	23.8993	23.7469	17.3739	18.2363	26.5495	18.1603	29.8709	34.498	25.2743	27.2799	0.211918	-0.666721	0.185113	0.906828	6.60823	39.4138	5.72156e-08	2.17916e-07
Migut.A00864	0.410237	2.03654	2.09844	1.58178	1.93242	1.02119	7.5022	8.30498	8.10675	1.34861	0.559739	0.269681	1.63058	3.46118	3.59031	1.3511	5.82834	3.86002	10.7157	15.1645	-2.44956	3.57176	-1.94169	2.2383	1.42947	43.1143	9.79811e-09	4.09627e-08
Migut.A00867	4.10911	7.60911	2.10189	0.0400096	0.960117	2.27304	1.70397	6.61125	6.42265	10.7566	7.59226	7.61601	21.5294	24.6147	25.6094	17.4804	8.33449	10.3819	8.38035	8.36183	-1.24441	-0.515803	-1.57326	-0.962823	4.1974	31.7408	2.16123e-06	6.60705e-06
Migut.A00868	0.630634	0.776782	0.611209	0.104709	0.100509	1.20835	1.18919	0.559946	1.63419	1.03657	0.781204	1.44007	0.611659	0.739294	0.594171	1.39376	0.789583	0.659311	1.12473	0.702691	-1.84409	0.442999	0.180675	0.37158	1.02224	17.6561	0.00144045	0.00268256
Migut.A00870	12.7568	8.91614	3.50537	1.49669	1.59628	1.77147	0.354126	1.51182	0.264837	0.303262	0.593379	0.0519799	6.68575	3.04209	4.21501	4.49221	1.41076	2.36978	0.614038	0.531433	2.019	1.92322	-4.04006	-1.58654	1.90107	34.9419	4.77467e-07	1.61336e-06
Migut.A00871	65.6265	34.0128	36.053	35.6456	25.3382	8.32394	9.30017	5.33219	12.5808	5.82268	2.15628	3.19195	0.92691	1.42223	1.64003	0.980618	2.69399	2.68185	3.00747	1.50855	1.71393	1.6422	1.37487	1.36114	4.81283	233.79	2.01651e-49	1.10946e-47
Migut.A00873	3.74945	8.25181	2.38954	2.53375	1.48905	13.0247	1.85815	1.48285	1.3217	5.63759	5.43455	8.01266	4.31767	4.23172	4.29864	6.83225	1.54751	1.27238	0.598826	1.02865	-0.447222	-0.468006	0.165259	-1.7807	4.43734	17.6374	0.0014526	0.00270395
Migut.A00874	2.51241	1.65889	3.03561	2.2548	1.9676	5.45883	5.74725	3.58081	4.04787	4.84165	5.43014	6.68474	3.24003	2.32439	3.3861	3.0762	2.85527	2.78516	2.29355	2.5547	-1.40291	0.0984126	0.698971	0.172178	3.60438	38.6834	8.09847e-08	3.02863e-07
Migut.A00875	13.0707	23.252	15.0245	6.46057	8.2768	17.7762	9.37264	8.03154	17.167	15.2281	15.7801	14.6264	9.31324	9.98694	8.38368	11.1852	5.09494	7.21637	4.89885	4.29366	-0.418232	0.114281	0.444658	-0.490632	5.02247	17.7609	0.00137421	0.00256864
Migut.A00876	1.06215	1.51063	0.523629	0.303515	0.198112	1.03101	0.693719	0.181786	0.150808	0.537675	0.515897	0.743777	0.367112	0.36625	0.394979	0.361224	0.0877343	0.128748	0.110032	0.116392	0.113723	-0.0144674	0.474512	-1.37339	3.03538	19.3892	0.000658941	0.0013107
Migut.A00877	1.33426	3.51699	1.72739	1.16716	0.679354	1.42185	0.237964	0.428274	0.759315	0.980108	1.2083	1.03624	2.44473	2.57022	3.19877	2.52284	1.62682	1.56775	1.13783	1.16656	0.877689	-0.345672	-1.52421	-0.600672	3.24927	32.6472	1.41055e-06	4.45057e-06
Migut.A00878	4.32745	2.48441	1.12436	2.38367	2.7734	4.23193	3.76848	4.28761	3.58902	8.52433	7.5915	8.39887	4.02089	4.8681	3.36102	3.6479	2.04256	1.43626	1.81847	1.31573	-1.00512	-0.647514	0.83129	-0.886271	2.05598	33.3457	1.01478e-06	3.2743e-06
Migut.A00881	2.59088	0.768101	0.564877	1.1166	2.52947	0	0	0	0	0	0	0	0.046042	0.129006	0.202756	0	0	0.0444048	0.179909	0	7.9939	0	-4.23065	-0.36939	-0.302333	80.848	1.15169e-16	1.02498e-15
Migut.A00882	31.2846	10.2853	4.44169	3.85322	5.34596	0.143718	0.0344759	0	0	0	0	0.0910889	0	0	0	0	0	0	0	0	7.52172	0.702271	2.90969	0	2.44353	232.657	3.53605e-49	1.92458e-47
Migut.A00883	1070.69	332.739	227.197	258.908	337.588	7.39686	0.733777	3.89481	2.60413	0.171377	0.0609684	0.558115	0.0322923	0	0	0.0367914	0.0295274	0.0311441	0	0.480511	6.59011	4.05891	3.4701	3.17454	7.8315	295.4	1.06415e-62	9.83832e-61
Migut.A00895	12.0942	8.88826	9.3596	10.4803	9.25901	4.78071	3.20358	3.17407	3.34611	7.24229	5.20394	5.48868	5.66899	5.52594	7.79068	6.32518	6.26799	7.96859	3.89562	4.48438	1.11774	-0.370967	-0.288865	0.188119	5.3022	26.7601	2.22273e-05	5.79644e-05
Migut.A00898	55.0967	69.2899	48.2875	8.6297	8.49193	33.1715	6.29889	2.69925	14.0024	14.21	17.139	16.8713	2.68557	3.16143	2.12507	4.14338	0.434851	0.755439	0.546555	1.35286	1.10895	-0.0495582	2.20889	-1.56917	5.19569	81.4124	8.74446e-17	7.84444e-16
Migut.A00899	0.760722	1.21386	6.50395	0.399978	0	0.152168	0	0.32084	0	0.803828	0	0.321482	0.0589027	0	0	0	0	0	0	0	3.25578	-1.14669	3.90122	-1.69561	-0.355773	27.2208	1.79366e-05	4.75095e-05
Migut.A00900	16.7003	24.6661	16.3791	0	0.417946	6.18419	1.54532	0.931367	4.02178	2.83577	4.51961	5.71604	0.149615	0.698681	0.494147	0.17046	0.27361	0	0	0	1.41396	-0.228191	3.25613	-1.88424	1.03439	35.1748	4.2767e-07	1.45677e-06
Migut.A00901	19.2784	25.0515	26.5574	1.7306	1.24588	4.37097	0.987115	0.578411	2.44107	5.76437	3.3682	3.80584	0.722091	0.714084	0.280578	0.871089	0.466069	0.389173	0.352696	0.276519	2.42428	-0.839203	2.53002	-0.426522	3.92467	69.9358	2.34175e-14	1.70736e-13
Migut.A00907	26.3936	41.8485	49.1124	30.0047	32.0184	59.0574	68.5378	55.502	86.515	42.1452	41.8877	46.864	28.4692	41.2656	27.669	37.6393	12.6155	12.5302	11.6977	12.721	-1.33736	1.04029	0.169642	-1.06215	7.02544	79.4042	2.32926e-16	2.03015e-15
Migut.A00911	16.9003	8.56993	4.67628	7.99276	9.61671	0.114437	0.0784343	0.310226	0	0	0	0.207232	0	0	0	0	0	0	0	0	5.71157	1.37036	4.77383	0	3.15503	161.089	8.53706e-34	2.31083e-32
Migut.A00913	23.4267	22.9014	37.6616	29.883	34.4528	45.9471	50.2021	42.1464	55.1413	44.7955	53.2335	51.1026	42.1128	40.7192	40.4773	41.3814	23.3176	27.6021	21.7612	20.0857	-1.07114	0.362371	0.0663476	-0.461638	7.16515	21.816	0.000218054	0.000478636
Migut.A00914	1.28593	0.911963	0.558114	0.73759	1.10134	0.945755	0.959851	0.756001	0.939712	2.85026	2.63183	1.69068	0.929312	1.49919	0.790583	1.01066	0.617995	0.407394	1.11414	0.628555	-0.349697	-1.03958	0.97368	-0.217523	1.16037	14.8344	0.00505735	0.0084152
Migut.A00915	0.075764	0	0	0	0	0	0.530178	1.03851	0.133224	0.0778332	0.0581482	0.0373543	7.61752	11.3526	12.2744	8.88935	16.8969	17.1686	23.006	19.8208	-5.23512	3.40881	-7.56477	1.32854	4.79086	180.24	6.62372e-38	2.17359e-36
Migut.A00917	6.81919	6.21135	8.19717	3.20449	6.3455	4.33653	4.62875	3.25353	4.21824	3.09991	3.55454	3.63527	5.17449	5.99789	4.62861	5.63223	3.8443	5.5252	6.04774	6.57394	0.176714	0.638591	-0.847159	0.425735	4.16477	18.6137	0.000935871	0.00180945
Migut.A00919	1.38566	1.43809	1.9708	1.19058	0.682283	2.14529	1.30549	0.612922	0.764079	0.958264	1.55632	1.29971	0.311408	0.307955	0.302504	0.146092	1.25623	0.936338	1.71787	1.17548	-0.16314	0.182088	2.02561	2.62184	2.26932	46.8501	1.63856e-09	7.4957e-09
Migut.A00923	0.0789029	0.139892	0	0	0	0.441924	0.0588953	0.177482	0.132137	0.453924	0.457544	0.389019	0.627236	0.772218	0.910261	0.779591	0.443183	1.01739	0.111406	0.0530302	-2.5083	-0.831273	-1.02846	-0.625679	0.17935	35.4409	3.77075e-07	1.29841e-06
Migut.A00925	1.81227	3.75634	2.00693	1.00198	0.754347	2.80789	0.878575	1.245	0.750917	1.52012	1.07066	1.84229	3.07844	4.04795	4.4371	3.59964	5.72232	4.72693	4.13497	4.06842	0.00781911	0.210059	-1.56637	0.67107	3.47668	74.6899	2.31738e-15	1.84072e-14
Migut.A00927	5.76602	5.77541	5.09027	6.51306	5.96406	9.55536	4.55539	5.08232	5.12973	8.62569	7.59773	9.36544	10.2255	10.8622	9.37099	9.31372	8.60507	8.48016	8.34249	7.30213	-0.360185	-0.173231	-0.429506	0.0931256	5.46495	35.4521	3.75075e-07	1.29196e-06
Migut.A00930	5.79223	5.12026	3.1715	3.04548	3.2733	1.67538	0.479541	0.619331	0.963179	1.15656	1.1479	1.22678	0.221088	0.351032	0.243402	0.302268	0.505395	0.788937	0.367157	0.370102	1.78683	-0.0469117	1.8587	1.20888	2.36737	153.594	3.45547e-32	8.57389e-31
Migut.A00931	1.8689	4.27579	1.4929	4.71132	1.42131	2.10305	1.00325	0.647855	0.951803	1.36763	1.36232	1.03504	0.721563	0.959039	0.824943	0.948569	0.355267	0.535312	0.271106	0.129049	0.954631	0.167116	0.339883	-1.06405	1.91166	35.8085	3.16844e-07	1.10416e-06
Migut.A00932	12.5621	26.7266	9.17964	12.2664	14.6726	17.422	6.83157	5.29814	5.04896	7.81683	10.284	10.9714	4.86339	11.0831	6.21093	3.76786	2.84607	6.37903	0.380074	1.26643	0.526311	0.0711062	0.373209	-0.933892	1.80662	15.5207	0.00373467	0.00639018
Migut.A00935	1.31879	1.19247	1.7989	1.08633	1.86365	1.43624	2.33791	8.26899	2.4294	1.4632	1.28207	1.38712	18.2512	22.2979	17.7586	17.5364	0.675382	1.90729	0.768094	1.35169	-1.85343	1.95094	-3.98449	-3.65174	4.20641	114.018	1.01108e-23	1.48558e-22
Migut.A00936	14.3662	16.9633	18.2783	9.89251	10.5998	8.37307	6.09652	5.02359	8.23127	5.11431	4.3283	4.96173	8.14236	8.36767	8.90614	7.86575	12.1918	10.6229	9.96188	8.92027	0.612152	0.88658	-1.00002	0.696351	4.83868	62.8916	7.15174e-13	4.57219e-12
Migut.A00943	0.0796014	0.461882	0.133258	0.144584	0.0438268	0.553917	0.170148	0.231955	0.0945263	0.499574	0.481342	0.67789	0.38438	0.351674	0.492265	0.68818	0.10042	0.0832211	0.114946	0.196976	-0.971417	-0.825954	0.00266981	-1.54187	1.61421	21.4939	0.000252691	0.000547718
Migut.A00944	12.6	12.0609	12.0747	5.49553	10.5055	18.8726	19.8843	18.9403	21.4494	21.4385	24.0201	20.6346	21.6041	19.2584	17.8649	22.5355	10.2942	13.2887	7.29277	6.94286	-1.35433	0.250002	-0.0867156	-0.751108	5.73802	43.2772	9.06413e-09	3.81046e-08
Migut.A00945	2.37347	2.75824	1.87723	0.964795	1.89245	1.88045	0.468959	0	0.400819	0.327838	0.67354	0.531017	0.0216209	0.201933	0.0238031	0.172432	0.0197697	0.0625563	0.295692	0	1.39131	0.492323	2.07471	0.265312	1.3634	28.0575	1.21429e-05	3.31389e-05
Migut.A00946	19.1623	11.2368	11.5198	19.723	15.5654	5.7492	4.15048	3.47976	4.43704	2.82691	2.58048	2.64696	2.20446	2.41186	2.08025	2.03798	2.822	2.75783	4.02394	3.58485	1.47806	1.07787	0.091916	0.985202	5.25903	141.019	1.70804e-29	3.64029e-28
Migut.A00947	0.456362	0.910256	0.233439	0.28494	0.431859	0.186377	0.0319352	0.0360889	0	0.0117207	0.0875636	0.042188	0.0463786	0.0144388	0.0680795	0.158521	0.0706794	0	0.0302041	0.244416	2.61504	0.570535	-0.776515	0.710507	-0.0882987	19.6642	0.000581694	0.00117073
Migut.A00948	5.62488	4.42488	2.76602	4.80158	1.28822	3.75932	2.31803	1.49118	1.19687	1.73258	1.42209	1.7898	1.54743	1.34954	1.07181	1.92648	0.87145	0.820328	0.860935	0.838688	0.456946	0.687385	-0.0435898	-0.415336	3.95012	30.1347	4.59494e-06	1.33765e-05
Migut.A00953	7.02614	7.02693	3.87185	5.14063	4.79294	4.62873	1.74599	1.47797	1.91902	2.66401	2.4923	2.79895	2.33622	2.09327	2.21653	1.73119	1.5457	1.53874	1.4658	1.27182	0.902689	0.137706	0.129083	-0.156364	3.58074	44.6927	4.60604e-09	2.0004e-08
Migut.A00954	7.73204	6.81728	6.36616	11.012	2.43749	4.79011	4.18557	3.23166	2.96302	4.23638	3.56413	4.41891	3.549	4.09044	3.46382	3.44124	1.93327	1.96629	1.52446	1.87267	0.492065	0.25114	-0.043576	-0.621619	3.68919	19.274	0.000694275	0.0013745
Migut.A00957	1.41849	1.45507	0.829242	0.586005	1.27841	1.60787	1.41804	1.19652	1.22169	1.45723	1.24421	1.04905	3.34992	3.59035	2.47884	3.19097	2.91245	3.44266	3.00422	1.53218	-0.679929	0.471582	-1.52969	0.14947	1.60776	57.19	1.12868e-11	6.45731e-11
Migut.A00959	32.4408	37.9758	55.5387	62.6158	73.0369	41.7577	56.307	57.3925	63.0041	40.6903	38.4951	36.7784	37.4198	41.1416	39.5745	37.9676	63.0032	53.3712	61.2346	63.0118	-0.4249	0.938306	-0.218452	1.00843	7.60931	16.2145	0.00274441	0.00481549
Migut.A00960	0.421433	0.35865	0.143715	0.472714	0.368673	0.917929	1.44702	0.402883	0.451689	0.900523	0.891276	1.3298	0.761403	0.568903	0.838251	0.832785	0.278484	0.499344	0.357022	0.453189	-1.5025	-0.038311	0.260718	-0.54277	0.856697	16.7622	0.00214978	0.00385806
Migut.A00964	8.23512	14.3573	12.0522	12.5087	17.2022	10.4633	6.91529	9.06897	13.3314	9.02404	9.2465	6.31587	6.4473	8.68499	5.59651	6.35673	13.6045	10.2837	10.2951	13.7216	0.012281	0.666014	0.0747825	1.20417	2.79765	16.1629	0.00280816	0.00492012
Migut.A00965	0.283535	0.361943	0.551129	0.149079	0.343438	1.16456	0.253966	0.478332	0.256408	1.002	0.899459	1.17426	0.860601	1.06213	0.812109	0.945485	0.47777	0.6225	0.480399	0.400181	-0.965419	-0.654898	-0.0509317	-0.524368	0.815858	22.9278	0.000130901	0.000298228
Migut.A00967	2.44413	4.1421	1.8624	1.34713	1.71846	3.7606	1.2456	0.966847	1.0501	2.56283	1.88016	2.80899	0.858798	1.09221	1.26734	1.58217	0.618188	0.951618	0.499792	0.305879	0.0959305	-0.24563	0.807245	-0.658944	2.76292	20.9568	0.000322974	0.000684467
Migut.A00970	0.0848334	0.0601628	0	0	0	1.53101	1.61471	0.882551	0.738755	0.906364	0.868119	0.975936	0.980917	0.744371	0.506213	0.62864	0.336349	1.21211	0.868398	0.541652	-5.56736	0.711938	0.143253	0.396354	0.986849	99.4616	1.28071e-20	1.5518e-19
Migut.A00978	2.3818	7.89924	6.88004	0	0.565689	2.22336	31.06	11.3454	16.0488	37.077	5.30483	29.2887	7.13825	80.5705	95.1405	64.5431	76.6583	71.1879	11.2758	16.6671	-2.77558	-0.149081	-1.57694	-0.161693	4.00935	26.8374	2.14413e-05	5.60735e-05
Migut.A00982	0.156502	0.184009	0.252802	0	0.174601	0.46134	0.368897	0.437723	0.488315	0.778497	0.649038	0.62541	1.13398	0.817266	0.560322	0.803669	0.359238	0.404741	0.409958	0.257424	-1.95523	-0.246744	-0.485373	-0.845236	2.13574	43.0017	1.03396e-08	4.3155e-08
Migut.A00985	13.3247	8.31517	8.16245	9.24191	7.15419	3.89405	3.21958	1.469	1.13947	2.16355	2.07226	1.79714	5.61964	1.47616	4.35011	3.55143	0.92332	1.01622	1.0722	1.14325	1.62006	0.553157	-1.11301	-1.48095	2.8052	64.153	3.8804e-13	2.54425e-12
Migut.A00986	0.790185	0.75481	0.577422	0.186537	0.602275	0.677405	0.252778	0.14963	0.30787	0.55664	0.363051	0.39754	0.192292	0.163269	0.192455	0.0995833	0.0159844	0	0.256153	0.0487725	0.44744	-0.103565	1.21588	-0.600792	0.631523	16.2625	0.00268643	0.00472073
Migut.A00987	0.944727	1.93818	0.414212	0.544033	0.181638	2.70863	0.503693	0.815865	0.632844	2.12592	2.18672	3.08304	1.14602	1.66246	1.82542	2.25023	0.535096	0.25868	0.404931	0.27212	-0.880797	-0.875658	0.31591	-1.83185	1.95968	26.7016	2.28398e-05	5.94622e-05
Migut.A00990	0.626585	1.80921	0.0915747	0	0.451765	4.01076	0.300665	0.755048	0	1.9127	3.1144	3.08929	2.81395	1.90315	1.28192	2.32159	0.266175	0	0.189578	0	-1.29656	-1.02594	0.169109	-3.70773	0.140818	18.0747	0.00119329	0.00225821
Migut.A00993	0	0	0.0540441	0	0	35.653	27.0894	10.6053	33.3877	69.8125	48.7612	119.08	41.6892	53.8586	33.0987	49.5852	108.442	128.187	73.003	52.7776	-10.8329	-1.24171	0.6191	1.37667	6.05402	474.634	2.04965e-101	8.6457e-99
Migut.A00995	0	0	0.0790243	0	0	10.1309	1.25405	0.0325784	1.62993	0.920509	0.948553	2.05655	0	0.156411	0	0	0	0	0	0	-7.28356	1.32214	4.64413	-3.2181	0.692253	65.4658	2.05272e-13	1.37894e-12
Migut.A01002	1.88317	2.28946	0.137611	0	0	11.803	3.46392	1.13463	1.48674	6.08017	9.77309	3.44859	7.14486	5.99217	4.65538	6.81128	0	0	0	0	-2.6721	-0.431436	-0.129543	-8.5089	0.874394	54.0851	5.05117e-11	2.69631e-10
Migut.A01004	25.1251	24.2399	13.7415	13.1159	11.4398	30.9544	13.1592	9.61037	10.4839	27.8935	24.4225	28.6185	28.8612	22.6451	28.2675	26.8094	17.6528	15.9236	16.7003	12.8764	-0.187117	-0.504087	-0.192498	-0.383887	4.60471	19.4547	0.000639682	0.00127615
Migut.A01013	1.56034	1.03741	0.718331	3.88326	2.50687	4.32107	4.36755	2.34717	1.56784	3.61199	3.33983	5.2569	4.24269	4.69977	4.5002	4.54473	6.8051	5.66874	8.97761	8.23225	-0.902189	-0.0387034	-0.354028	1.1183	4.67352	34.3481	6.32192e-07	2.10111e-06
Migut.A01015	0.328529	0	0.0672197	0.0690946	0	33.1208	18.3182	10.9739	35.0574	73.0623	55.5387	130.877	109.332	148.879	39.5212	69.8699	2.47486	4.05292	0.556633	0	-8.26766	-1.49478	-0.299399	-5.39405	5.29908	153.742	3.21124e-32	7.98746e-31
Migut.A01016	0	0.0431309	0	0	0	1.02189	1.0895	11.9017	2.3629	3.56543	4.77141	2.71865	100.781	79.1022	118.114	64.2461	108.83	132.676	64.8319	74.229	-8.82527	0.759544	-4.82411	0.413384	6.31286	229.802	1.45655e-48	7.82246e-47
Migut.A01017	0.0335064	0	0.102835	0.176172	0	43.3192	17.8197	15.0642	44.9796	57.0846	50.9174	93.4031	114.703	138.204	53.6632	78.9568	3.32116	8.44224	1.59667	2.33076	-9.13628	-0.823455	-0.732719	-4.29978	6.27715	310.784	5.10986e-66	5.41672e-64
Migut.A01019	0	0	0.0395534	0	0	2.3098	0.562747	0.554411	0.815814	3.08216	2.17603	6.5192	2.17937	1.87889	0.553692	0.955002	0	0	0	0	-6.53234	-1.6578	1.26559	-8.17295	1.05392	153.371	3.85754e-32	9.54812e-31
Migut.A01023	0	0.0405364	0	0	0	11.774	1.53594	0.160715	3.29286	3.22569	2.76862	5.8993	0.16523	0.270061	0.0454767	0.329439	0	0	0	0	-8.39857	0.147688	4.05501	-5.42233	1.44376	119.652	6.33841e-25	9.99484e-24
Migut.A01024	0	0	0	0	0	11.324	2.93308	0.577926	3.76613	7.48569	5.73269	11.5646	0.174754	0.244823	0	0.0995508	0	0	0.0426782	0	-9.76305	-0.692522	5.69736	-2.88548	1.92439	200.343	3.17108e-42	1.28198e-40
Migut.A01025	0.498092	0.847778	1.22296	0	2.01108	0.185983	0.334611	8.57102	0.500485	1.06433	0	0	37.6879	18.7596	14.742	27.8056	160.752	39.0557	461.206	445.605	-1.99037	3.34565	-6.25184	3.91604	5.89385	88.6737	2.51886e-18	2.54107e-17
Migut.A01029	0	0.0996125	0.0136854	0	0.0877683	0.118629	0.134799	0.163615	0.0604864	0.120934	0.130047	0.065954	0.362527	0.426623	0.351223	0.421296	0.2453	0.244745	0.0779115	0.0337151	-1.97545	0.581888	-2.07136	-1.04406	0.951577	24.7612	5.61893e-05	0.000136753
Migut.A01033	1.5365	0.645199	0.785953	0.765355	0.857097	0.792634	1.53925	0.409283	0.365657	0.631388	0.289641	0.478453	0.613642	0.368437	0.434299	0.59926	1.00197	1.52183	0.984812	2.85345	-0.114863	1.05828	-0.306708	2.03911	0.869103	25.6726	3.68369e-05	9.2398e-05
Migut.A01035	0	0.0671007	0.0645309	0	0	0.647695	1.55373	2.50072	1.26761	1.39969	1.09733	1.24398	1.02566	1.14952	0.602228	0	0.812795	0.857297	1.26912	1.58978	-5.9711	0.764191	0.611651	1.07308	0.319715	50.5932	2.71467e-10	1.34518e-09
Migut.A01037	53.3068	26.9009	22.8812	36.7581	16.4014	23.6822	18.6208	18.3592	12.0736	21.0971	20.0371	21.5966	6.30549	6.44213	6.09453	6.77926	5.6032	6.62375	4.48239	5.42363	0.386928	0.157061	1.50074	0.15654	5.43328	87.9303	3.6228e-18	3.61691e-17
Migut.A01039	2.10653	3.52876	6.01934	4.17574	3.81272	3.00611	4.50025	5.47365	6.47161	3.20382	4.26177	2.76959	7.08679	7.3543	8.17771	5.17344	6.84002	6.73355	7.07675	4.3206	-0.749337	0.969702	-1.22991	0.212375	4.05946	20.9943	0.000317495	0.000674253
Migut.A01044	22.684	18.8746	22.9769	17.4509	18.2875	29.6077	27.4656	24.7967	35.2803	29.2461	30.1847	29.1843	27.2951	26.7308	30.6158	30.574	22.3608	32.1164	19.6081	20.5542	-0.952031	0.380912	-0.168748	0.0754251	6.29003	24.2985	6.95893e-05	0.00016629
Migut.A01045	0.976014	0.713808	2.12182	4.2337	3.63286	9.50946	9.22039	15.5395	10.1135	10.2774	11.2362	11.9701	12.4317	9.26399	12.5944	11.8282	4.05111	5.54841	2.64847	2.09092	-2.55634	0.439936	-0.256593	-1.34394	3.25625	36.162	2.67993e-07	9.40879e-07
Migut.A01046	0.528502	0.374807	1.21009	1.69374	0.55887	0.446359	0.281778	0.424571	0.227589	0.910065	0.849873	0.297794	1.14581	1.12112	1.20139	1.52303	1.57156	1.39449	1.03936	0.710406	1.02192	-0.624644	-1.05094	0.279337	1.47996	17.883	0.0013008	0.00244227
Migut.A01051	0.573253	0.609816	0.681052	0.311132	0.671967	0.138095	0.0414089	0.561539	0.20439	0.45593	0.22708	0.182345	0.400914	0.430609	0.463447	0.570964	1.35637	1.23731	2.21278	1.64055	0.715592	0.232738	-0.87756	2.18362	1.58738	48.283	8.23906e-10	3.88758e-09
Migut.A01052	37.2586	26.1122	32.8843	43.3725	37.2543	26.9159	33.9682	34.1565	38.8989	32.2283	31.3283	26.7759	16.0632	20.5873	18.3128	20.0044	21.746	24.1424	22.0375	19.969	-0.316003	0.584018	0.483744	0.606016	6.40765	14.8955	0.00492291	0.00821986
Migut.A01053	1.63118	1.62829	1.22937	0.989789	1.21297	1.31794	0.803182	0.67062	0.45911	1.81749	1.44012	1.89231	1.66917	1.50808	1.30871	1.39949	0.507243	0.621	0.54675	0.432996	0.381281	-0.774274	0.0116995	-1.11401	4.16363	34.4001	6.16873e-07	2.05323e-06
Migut.A01054	25.2186	16.0796	13.6152	9.40155	11.1655	11.6605	7.14253	6.71966	6.37837	10.2403	9.6474	9.29621	7.15373	7.15863	7.23819	6.81142	6.63467	7.80285	7.33771	9.21915	0.528914	0.039321	0.250119	0.509222	5.48108	17.5602	0.00150383	0.00278778
Migut.A01055	1.47797	1.19159	0.668472	0.507157	0.361185	2.00412	0.661917	0.564289	0.406439	2.63391	1.49652	2.36249	1.92257	1.71687	1.41108	2.421	0.154207	0.471685	0.131797	0.156842	-0.426622	-1.03708	0.00582339	-2.68164	2.36579	49.2611	5.15055e-10	2.48649e-09
Migut.A01059	10.2288	19.715	9.9881	5.94129	5.18594	8.36023	1.84215	1.09979	2.65137	4.06932	4.35213	4.37737	4.72805	5.21732	4.00119	4.67749	4.18476	2.83982	2.87642	2.91054	1.28308	-0.138534	-0.330355	-0.162517	4.57685	20.783	0.000349627	0.000736618
Migut.A01066	3.27266	2.96942	1.87098	1.6195	1.94318	3.41436	6.14293	2.19219	1.25732	7.91069	6.10697	5.78975	5.63446	3.11848	6.31802	3.92301	5.81989	4.4278	5.70802	10.2861	-0.873909	-0.672607	0.26311	0.856337	1.90037	29.3186	6.73479e-06	1.91381e-05
Migut.A01068	6.7209	14.2001	6.19009	4.67906	4.9048	4.34474	2.95997	2.3085	1.94552	3.59568	3.50551	3.10252	2.38144	3.44939	2.57736	3.05813	1.2364	1.05106	1.30119	1.65167	0.937552	0.0786844	0.0472534	-0.735304	3.78822	50.8506	2.39859e-10	1.19176e-09
Migut.A01070	4.51588	12.7725	11.8673	4.83881	5.59526	13.2458	3.78614	4.63966	6.34401	12.4709	15.0025	15.3427	10.8114	12.5895	9.68045	14.1416	10.5434	6.28752	7.68308	8.0912	-0.144846	-0.770587	0.0726364	-0.146772	5.01513	14.9698	0.00476437	0.00797093
Migut.A01072	6.24762	5.43952	7.38074	2.03352	1.91442	21.8006	11.825	11.3555	17.5998	30.5173	27.3048	37.3669	26.2234	21.1034	15.6445	26.7308	6.78244	6.62892	4.4303	4.31146	-2.20167	-0.683511	0.291479	-1.65674	5.82381	119.694	6.20873e-25	9.79798e-24
Migut.A01080	1.1456	1.71231	0.51924	0.365981	0.161013	1.80037	0.746868	0.587138	0.218564	1.85919	1.15748	2.17349	1.77632	2.23162	1.40181	2.25663	0.689939	0.621589	0.537465	0.365484	-0.484299	-0.822196	-0.354163	-1.41924	2.46782	19.6947	0.000573675	0.0011554
Migut.A01081	3.00077	3.87398	2.92089	2.69599	3.5877	1.41417	1.20691	0.810965	1.93206	0.550701	1.07327	0.80438	0.757955	1.00287	1.73845	1.40328	2.02142	1.2488	1.48085	0.910497	0.888747	1.09524	-0.798196	0.586093	2.15192	29.2328	7.01061e-06	1.98829e-05
Migut.A01082	5.33047	6.85247	7.09696	3.71061	2.74332	14.6333	9.14567	9.73994	13.7146	15.0676	14.6588	14.5545	10.694	11.3713	9.64086	11.3679	7.30772	6.34208	4.83377	5.13167	-1.6309	0.0393293	0.250778	-0.498347	5.50332	73.975	3.28223e-15	2.57578e-14
Migut.A01093	6.32149	6.46911	4.54697	1.8632	2.31894	7.35868	3.83311	2.11518	2.73085	7.56467	7.72891	8.91337	7.60136	7.02344	9.12119	8.01134	4.42035	5.47868	3.73663	2.46744	-0.258242	-0.758333	-0.185369	-0.626499	4.7123	25.9954	3.17123e-05	8.03301e-05
Migut.A01095	0	0	0.119974	2.58973	0	7.88191	3.28257	1.28597	8.2485	0.578281	0.360022	0.115639	0.127125	0	0	0	0	0	0	0	-3.30321	4.08872	2.75371	-1.69529	-0.0868223	38.9855	7.01469e-08	2.64629e-07
Migut.A01096	12.9593	17.7163	15.9659	7.24876	6.67967	15.4947	2.65498	2.18627	5.92896	16.8597	16.6475	14.1926	6.21704	8.59814	7.04196	8.03672	4.42753	5.41944	1.40152	2.89093	0.630635	-1.11173	0.889372	-0.731921	3.46596	17.8448	0.00132334	0.00248158
Migut.A01097	0.244004	0.194675	0.124813	0.384882	0.205246	0.645353	0	0.222972	0.347333	0.969249	0.645044	0.621562	0.617177	1.04992	1.0192	1.3561	3.5674	2.59351	2.02404	1.55794	-0.635561	-1.02665	-0.630002	1.63765	1.93341	88.1836	3.20083e-18	3.20828e-17
Migut.A01098	2.74445	9.70082	1.3998	1.96281	1.86013	2.76122	0.584453	0.473672	0.516561	1.12451	1.125	1.70796	1.04598	1.32124	1.11379	1.92432	0.65068	0.901293	0.343389	0.542197	1.42232	-0.144792	-0.236925	-0.790252	3.8045	21.2799	0.000278666	0.000599032
Migut.A01099	10.5143	5.14821	6.35844	7.00079	8.25738	7.81979	10.562	10.9412	6.73878	16.818	15.4857	14.0257	11.158	15.2464	10.144	10.8619	8.40077	10.7099	9.39117	10.5751	-0.689593	-0.347888	0.180266	0.101194	4.99306	16.0133	0.00300136	0.00523146
Migut.A01101	36.1738	25.597	28.0159	25.8105	25.8571	12.3063	11.9405	5.96701	10.662	4.88884	5.59375	4.33323	1.8009	3.09269	4.02928	4.89785	6.53369	7.78786	5.95875	5.88896	1.11443	1.38866	0.32465	1.30039	3.96914	145.295	2.07351e-30	4.66989e-29
Migut.A01106	9.00671	10.8587	11.2707	16.3344	15.7319	11.6975	11.7504	12.1777	11.0698	10.6205	10.8464	9.47333	6.19767	6.63425	5.29654	6.09386	8.46171	7.04174	9.04004	12.3173	-0.229034	0.581363	0.564688	1.00065	4.88727	15.5267	0.00372462	0.00637682
Migut.A01108	0	0	0.825552	1.17495	0.125314	0.405611	3.68352	2.67037	2.43251	1.22437	0.127043	1.46902	0.403735	1.25692	2.37058	1.0733	4.86069	4.02358	5.52157	6.32049	-2.81811	1.80749	-0.650655	2.4124	1.54016	25.7714	3.51866e-05	8.84887e-05
Migut.A01110	8.30488	13.0133	8.78984	3.50837	4.00134	11.9216	4.19737	3.43456	5.24477	13.8055	11.307	15.5206	9.69291	8.98027	8.64828	11.0323	4.34704	4.97886	2.90616	2.1971	-0.074511	-0.883454	0.289851	-1.05922	5.91244	26.1575	2.94125e-05	7.50114e-05
Migut.A01114	2.94445	0.715944	1.20492	2.16742	5.94423	0.117796	0.61225	1.31281	0.0845314	0.51855	0.473491	0.165911	22.9813	14.9906	34.1359	11.6369	5.83711	18.9099	4.45433	3.30767	1.83964	1.01103	-5.94667	-1.07056	3.62538	65.9247	1.64297e-13	1.11628e-12
Migut.A01118	93.455	113.962	192.701	123.419	159.375	134.048	251.866	199.374	280.913	96.375	122.035	106.46	102.729	127.459	105.46	123.031	167.476	155.617	202.475	200.294	-1.08655	1.44973	-0.28246	1.05519	9.25567	29.1147	7.4089e-06	2.0945e-05
Migut.A01120	3.7314	2.44135	4.15519	5.05238	3.13315	1.91112	1.68222	1.9637	1.14471	2.90382	3.04122	2.29557	0.823299	1.52116	1.73397	1.06035	0.998288	0.914854	1.20639	1.39818	0.78494	-0.326861	0.89577	0.207681	3.25109	21.7565	0.000224068	0.000491039
Migut.A01121	6.80759	15.1156	13.3971	8.59043	5.92202	12.6863	6.3471	4.15534	13.0339	11.1489	11.3742	9.66638	5.93048	6.0151	6.64721	7.33763	3.60696	3.07979	2.80492	2.67034	-0.23518	0.0702818	0.524847	-0.717832	4.48255	23.1499	0.000118188	0.000271587
Migut.A01127	9.62738	14.7497	15.4379	7.98578	10.2371	17.4022	15.8808	13.7724	18.8427	13.8112	14.8029	16.4502	13.4237	15.9229	14.7932	15.1124	16.2201	17.2747	17.7049	15.707	-0.926086	0.52039	-0.184639	0.554679	6.52884	35.5405	3.59702e-07	1.24133e-06
Migut.A01131	30.0179	28.8081	32.1235	24.7987	33.4824	18.0624	20.4557	18.1433	23.7825	14.5181	12.8176	15.46	11.5177	13.6871	11.907	12.589	20.2925	13.0047	21.8624	23.2519	0.164822	0.908288	-0.00653802	1.05608	5.13244	30.2248	4.40475e-06	1.28543e-05
Migut.A01134	2.05241	1.70676	1.04452	1.09557	1.29349	0.836374	1.01484	0.66789	0.492015	1.00179	0.575712	0.904043	1.73923	1.35014	1.72826	1.24811	1.42508	1.31794	1.09222	1.20786	0.528376	0.230425	-1.08569	0.099881	3.1089	23.0108	0.000125997	0.000288093
Migut.A01135	129.807	62.1167	57.7537	29.0631	56.7735	34.3988	22.5684	15.6587	12.528	17.8752	21.1231	16.3926	11.4132	12.4129	10.7465	9.06814	85.8226	80.8176	144.354	135.543	1.29304	0.495163	0.554086	3.7538	5.79375	176.433	4.34921e-37	1.36737e-35
Migut.A01136	14.9519	18.2335	10.9101	10.0899	10.9645	20.2057	10.8649	12.8377	10.3873	26.1878	24.0048	28.6769	31.6113	25.7847	28.775	32.7625	14.3788	15.8286	13.7677	12.5381	-0.435606	-0.621421	-0.386715	-0.704036	7.11194	67.7766	6.68606e-14	4.66963e-13
Migut.A01139	11.253	10.6487	6.05666	6.24935	6.56889	6.47561	3.56728	2.95436	2.95164	4.99555	4.3472	5.30302	5.53585	5.46773	5.20466	6.27921	2.62052	4.29955	3.92426	2.6653	0.682376	0.00768963	-0.409463	-0.365008	4.08118	16.4242	0.00249969	0.00442135
Migut.A01143	3.93499	9.88992	8.71487	2.00076	2.61887	1.37241	3.29223	12.4744	1.86832	3.58935	1.90275	2.13196	109.734	83.4002	176.492	106.384	477.174	406.691	279.873	305.373	-0.51522	1.49015	-5.75781	1.98235	7.67712	225.26	1.38352e-47	7.02059e-46
Migut.A01145	22.0599	11.3476	12.4845	12.743	12.8348	14.5381	12.8512	10.5816	8.9178	10.4852	9.8681	8.49908	4.34788	7.60319	4.93947	4.16317	6.17488	6.46835	8.22355	10.496	-0.088533	0.642252	0.667689	0.970597	4.11674	24.7243	5.71565e-05	0.000138909
Migut.A01146	0	0	0	0	0	0	0	0	0	0	0	0	0.336827	0.462628	0.283571	0.654641	0.253637	0.726137	0.0387103	0	0	0	-7.55683	-0.483597	-0.498647	71.5476	1.06948e-14	8.04674e-14
Migut.A01150	12.0317	16.1953	13.9555	9.1562	9.88088	9.06383	6.73558	6.20951	8.93454	8.99915	7.91118	8.95008	12.7851	12.2882	14.7053	12.3831	6.6429	8.63412	4.83373	5.98501	0.251911	0.211462	-0.805361	-0.640574	4.75798	17.4867	0.00155424	0.00287517
Migut.A01151	0	0.0343919	0	0	0	0.316881	0.398176	1.8135	0.714673	1.46136	1.35644	2.02435	8.91924	11.8654	5.44025	9.32339	0.0480682	0.473199	0	0.0814826	-7.1223	-0.428225	-2.6639	-5.57445	3.34966	136.578	1.52423e-28	3.0738e-27
Migut.A01152	0	0	0	0.0271185	0	0.674042	0.404234	0.391553	0.0518248	0.254331	0.18473	0.152576	12.5239	19.3993	9.57155	17.6449	0	0.512262	0	0	-5.68793	1.21729	-6.39229	-6.5534	3.14441	168.993	1.72027e-35	4.93346e-34
Migut.A01153	0	0	0	0	0	1.70829	1.21509	0.933373	0.491777	1.34661	1.30654	1.63667	4.40585	7.58355	2.36177	5.75555	0	0.133482	0	0	-8.76927	-0.0851093	-2.00902	-6.81661	2.33226	285.648	1.34957e-60	1.16773e-58
Migut.A01154	11.6798	16.1683	9.32061	3.40542	2.94194	26.9649	8.67785	7.21152	7.93965	26.1712	26.5556	26.4617	24.2457	23.6503	18.8344	29.0902	7.78938	9.79584	5.02964	6.13775	-0.902701	-0.848316	-0.0626913	-1.37878	5.60153	44.7443	4.49353e-09	1.95531e-08
Migut.A01155	0.0529401	0.140792	0.0541599	0	0.21375	1.16133	1.9264	7.30121	6.01097	7.13544	7.42194	6.49923	10.2151	14.2573	6.76028	10.396	0.393558	0.44278	0.280304	0.24017	-5.96708	-0.224535	-0.766269	-4.56413	3.53283	147.472	7.08694e-31	1.63801e-29
Migut.A01156	10.9303	8.20405	6.07693	9.06402	7.56996	7.00061	4.77774	5.32145	3.96007	7.08391	7.60188	7.05954	5.65538	5.29632	6.20925	3.9045	6.00023	6.90678	8.04669	9.49001	0.308829	-0.106348	0.250883	0.915923	5.17422	15.812	0.00328211	0.00567828
Migut.A01157	9.98728	14.0301	9.77741	10.9295	8.19993	9.52362	3.3707	3.70835	5.01763	15.1201	14.4745	12.9345	12.484	15.5302	12.9741	12.3938	2.39197	5.87018	3.92173	2.79415	0.665137	-1.11374	-0.115665	-1.47516	4.76945	48.6798	6.80967e-10	3.24489e-09
Migut.A01171	18.7805	38.4278	41.8575	9.77382	9.38177	39.9371	22.2612	12.2854	47.3695	33.0745	29.3181	29.4319	41.2882	47.099	57.0051	68.0462	39.8426	43.3764	34.0931	33.6165	-0.810046	0.320369	-1.00302	-0.127607	5.77129	23.4597	0.000102476	0.000237831
Migut.A01173	24.8648	28.9157	35.1461	14.2726	22.3138	36.5671	37.1058	38.2244	45.6812	38.4518	39.0704	38.2284	28.9076	28.1161	39.2877	38.4773	44.115	47.7609	35.1333	29.3687	-1.10443	0.442454	-0.00912048	0.576537	6.17104	31.8315	2.07096e-06	6.35507e-06
Migut.A01174	24.1124	29.2325	30.9405	14.7659	25.7177	36.0014	37.1701	21.2234	49.4779	31.5136	29.1285	26.3452	24.0031	22.7077	25.5916	22.5998	42.5733	30.9215	36.9718	43.3649	-0.93378	0.688963	0.0830007	1.0816	6.20529	35.4834	3.69563e-07	1.27406e-06
Migut.A01180	23.0144	24.7005	23.869	40.9109	22.4776	7.85172	4.07191	2.69013	4.68496	2.97357	3.32083	2.68501	2.89106	2.71905	3.1606	3.84667	4.27031	3.91917	4.40418	3.61	2.23322	0.971383	-0.276128	0.741514	5.16227	207.186	1.07055e-43	4.6315e-42
Migut.A01181	11.4316	20.0531	28.1532	17.4347	17.4995	34.0981	25.5986	10.3452	49.0649	27.3452	25.953	24.9336	5.12917	6.24681	3.38811	4.39452	1.5008	1.82042	1.2827	1.45012	-1.00059	0.53787	2.23956	-1.2912	4.90415	139.161	4.26777e-29	8.84437e-28
Migut.A01187	0.843576	0.434669	0.552868	0.221771	0.545493	0.12304	0.280399	0.222365	0.238396	0.108327	0.0404649	0.0649864	0.34292	0.280243	0.283148	0.244185	0.248234	0.192924	0.0558316	0.0265764	0.786076	1.99102	-2.17539	-0.794092	0.6766	22.4296	0.000164574	0.000369006
Migut.A01190	0.384686	0.136407	0.131183	0.134842	0	2.15457	0	0.324488	1.03076	1.26461	2.23073	0.632212	1.39002	1.29824	2.14244	1.42532	0	0	0	0	-2.60777	-0.440748	-0.378549	-6.61263	-0.857986	43.2516	9.17562e-09	3.85593e-08
Migut.A01200	1.89849	1.44907	1.25093	0.349652	0.22736	1.99247	0.984753	0.407136	0.431098	1.09307	0.878086	1.19515	0.488338	0.814454	0.576028	1.03327	0.0531579	0.156991	0.147657	0.118946	-0.2358	0.0577835	0.33768	-2.2179	2.31506	27.3787	1.66645e-05	4.43985e-05
Migut.A01241	18.0102	14.8225	9.47798	68.4301	29.0272	9.06332	10.9538	14.7543	4.31939	11.0251	7.43278	6.65061	16.5507	8.92956	11.6757	9.4283	10.5054	13.8701	26.685	20.3237	1.21383	0.660364	-0.691393	1.00789	4.08851	14.4349	0.00602899	0.00987293
Migut.B00002	7.15858	12.8644	10.7504	5.57719	5.18987	7.89276	2.50029	2.37737	4.36102	4.196	3.75031	4.82134	3.14306	4.63121	4.80357	4.67082	3.65045	4.35867	2.97502	3.4768	0.625584	0.268159	-0.222652	0.116755	5.33166	15.2483	0.00421297	0.00712972
Migut.B00008	8.39699	24.4515	8.96307	6.12785	6.43349	26.1783	4.41763	4.88129	4.14751	15.2489	18.4487	23.8225	13.9718	15.5075	12.8706	18.8921	3.00836	2.96153	2.89258	2.6722	-0.0998482	-0.831725	0.120403	-2.0279	5.22817	32.8914	1.25722e-06	3.99982e-06
Migut.B00009	2.58269	3.10383	2.04234	2.31952	2.28284	2.15024	1.53181	0.942068	0.757487	1.85869	1.21431	1.36283	0.802071	0.975258	1.26622	0.724157	0.913286	1.21141	0.94614	1.2526	0.559912	0.156439	0.444046	0.571672	2.97839	19.8278	0.000540042	0.00109266
Migut.B00010	0.693725	1.09699	0.421989	0.9661	0.264956	0.822597	0.524813	0.173969	0.188394	0.231137	0.402919	0.665574	0.243896	0.227792	0.179008	0.25472	0.0371688	0.235223	0.119128	0	0.40953	0.217441	0.71491	-0.870424	0.64172	15.8182	0.00327303	0.00566354
Migut.B00015	34.3437	32.9209	33.3827	27.567	15.2379	14.9591	5.59074	3.91809	6.94257	8.49384	10.7543	11.7942	11.0145	8.81767	10.0128	10.4337	3.05022	4.91688	4.54987	4.00962	1.57521	-0.154459	-0.170062	-0.912773	4.93104	96.9054	4.48176e-20	5.19417e-19
Migut.B00016	5.09348	6.7836	8.78046	11.0497	6.51774	16.9969	12.7529	21.0761	16.3613	17.799	19.782	17.9545	38.8239	54.4109	32.4516	28.7291	6.04251	5.87018	2.93045	4.20499	-1.5198	0.277724	-1.26254	-2.65826	4.95516	93.6563	2.20025e-19	2.42771e-18
Migut.B00018	2.91286	3.63421	4.01009	2.8362	3.86585	1.57774	1.10725	1.28919	1.24662	1.27085	1.7664	1.32976	1.03304	1.12867	0.858343	0.932691	1.01588	1.0903	0.780663	0.290032	1.03485	0.211513	0.35286	0.0351826	2.76784	42.5201	1.30135e-08	5.36739e-08
Migut.B00019	41.6194	28.8898	24.8158	29.3541	36.409	22.9965	12.3322	11.0639	8.82852	16.9297	15.4873	18.1155	8.93209	11.5345	9.93394	9.50156	8.54234	10.8121	9.52685	7.20494	0.937433	0.00814764	0.549945	0.224951	4.84852	55.2578	2.86892e-11	1.56949e-10
Migut.B00020	1.10793	1.15404	1.70019	0.60681	0.349482	1.50825	0.51687	0.915088	0.347893	1.55553	1.46446	1.59323	2.90247	2.94451	1.98336	3.59192	0.594852	0.530894	0.513295	0.767905	-0.12634	-0.599071	-1.09375	-1.85504	2.09383	40.1316	4.06556e-08	1.57813e-07
Migut.B00021	16.6786	18.661	17.391	12.0125	20.2471	10.9168	15.6077	13.5692	16.0894	18.5332	17.5725	14.6459	15.0309	20.3333	26.9715	19.4105	31.2785	38.64	25.3954	23.2814	-0.156856	0.16026	-0.474829	0.896876	5.95266	38.3583	9.45167e-08	3.50941e-07
Migut.B00028	1.61607	0.770649	0.969177	0.996208	1.0125	3.64135	0.187181	0.141018	0.9519	0.549585	0.912417	1.15395	0.181225	0.451358	0.864571	0.619423	0.110472	0.174781	0.0590115	0	-0.272359	0.568112	0.515374	-2.19375	0.117594	17.078	0.00186663	0.00339872
Migut.B00029	0.679964	0.763518	0.231877	0	0	0.599468	0.169181	0.191187	0.113872	0.931381	0.73448	0.85674	1.10564	0.650179	2.02872	1.11972	1.94706	3.43594	1.80012	0.952083	-0.116123	-1.3928	-0.751729	1.06175	1.01082	41.2109	2.43075e-08	9.70717e-08
Migut.B00033	5.00446	4.951	12.2363	7.47285	6.3396	15.8365	5.01487	2.30063	10.585	5.14115	4.42982	2.93618	1.03074	2.5587	1.67229	3.89387	1.24011	2.61602	1.27187	0.782007	-0.440005	1.24297	0.681427	-0.273415	3.78753	32.6336	1.41963e-06	4.47714e-06
Migut.B00034	9.47868	3.73345	4.21243	4.09745	5.13254	1.93472	2.32057	1.18882	1.13846	0.931172	0.98977	0.790241	3.11547	3.44136	3.39694	2.90106	12.3536	8.66738	25.8691	19.836	1.32566	1.20717	-2.02973	2.7879	4.15556	183.448	1.35532e-38	4.65893e-37
Migut.B00035	0.324478	0.201351	0.138314	0	0.0545876	0.0757231	0.847697	1.50536	0.190188	0.42223	0.221364	0.399947	15.8576	14.1809	9.58421	8.84979	24.631	29.3154	18.5547	21.2355	-2.8506	1.47918	-5.31878	1.30833	4.55931	192.473	1.55885e-40	5.87746e-39
Migut.B00038	20.1295	20.8517	20.1207	9.99391	8.46052	24.9512	10.3083	8.79594	14.3904	25.2219	23.0978	27.3982	25.8272	22.2175	25.3621	28.1213	14.2284	15.0764	11.6016	10.7122	-0.239705	-0.507987	-0.21628	-0.61069	5.32306	25.4605	4.06446e-05	0.000101221
Migut.B00042	16.5687	11.5461	8.04467	8.4321	7.78084	5.47944	3.64572	1.6816	3.29405	4.33267	4.39745	5.15474	2.95344	3.47607	3.11936	2.92721	3.24946	3.49685	4.97276	3.95259	1.23132	-0.102294	0.361738	0.716957	4.11173	49.1191	5.51405e-10	2.65122e-09
Migut.B00043	5.69946	6.40733	2.76755	3.44044	2.18217	8.55782	3.68902	2.73047	2.04447	7.81	7.14556	8.11661	5.60185	6.29709	5.44979	8.01002	2.31473	2.75572	1.22423	1.39859	-0.366526	-0.623726	0.0765532	-1.36712	4.82401	31.1512	2.85151e-06	8.54693e-06
Migut.B00045	1.00339	1.11945	0.970174	1.08087	0.784313	0.456897	0.260308	0.407704	0.264347	0.724069	0.438264	0.796355	0.921885	0.644212	0.83969	0.778298	0.369929	0.479733	0.440564	0.271393	1.12782	-0.535944	-0.499642	-0.664834	2.95489	22.4066	0.00016632	0.000372756
Migut.B00048	0.858542	1.21274	1.84304	0.740018	0.823987	0.985363	0.977018	1.21095	1.89504	1.7235	2.01638	2.31769	4.91275	4.36037	5.07265	4.81499	1.24161	1.98645	1.11781	1.71687	-0.677765	-0.239704	-1.455	-1.29481	3.49161	66.9747	9.86929e-14	6.8083e-13
Migut.B00050	0.631313	1.55422	1.75305	0.227613	0.382346	9.68161	2.66581	1.78014	7.61215	11.9631	13.253	14.1401	6.33517	5.44206	7.14679	6.41583	1.93091	3.6584	2.19659	1.36383	-2.94832	-1.01743	0.841439	-1.12325	4.31199	77.206	6.80243e-16	5.67954e-15
Migut.B00051	2.62201	3.21077	3.57082	1.72882	0.714849	6.39048	2.4071	1.42232	2.91417	4.67703	3.52004	6.90849	4.9809	5.93239	4.74911	5.86228	0.785534	1.59539	0.446395	0.662965	-0.795328	-0.380892	-0.306118	-2.28544	4.75308	46.5351	1.90574e-09	8.66116e-09
Migut.B00052	0.527193	0.290078	0.595134	0.669083	0.366997	1.23879	1.68939	5.55102	2.84956	3.16738	2.90208	3.51347	5.12368	4.98783	9.9365	4.4006	40.7233	36.9472	27.105	30.258	-3.04779	0.366513	-1.14955	2.82543	5.491	229.706	1.52686e-48	8.15684e-47
Migut.B00053	47.137	24.5135	40.4394	61.7991	54.2886	83.3085	157.693	126.364	75.263	88.6552	97.1438	95.3322	57.449	49.6714	46.8614	51.1419	68.2632	60.3891	122.891	109.016	-1.64989	0.679186	0.662484	1.21692	7.11345	29.8796	5.17865e-06	1.49468e-05
Migut.B00057	0.250392	0.799088	0	1.05323	0.252744	4.6747	1.40175	4.01298	3.52233	4.52726	2.81855	3.45666	5.70003	4.56314	4.48238	7.11267	3.22647	4.18845	4.77275	5.80591	-3.17147	0.28068	-0.79038	0.108124	0.230592	58.0035	7.61798e-12	4.43604e-11
Migut.B00060	31.9614	27.8094	44.1859	28.5528	31.3063	65.7592	55.246	53.5098	90.9602	60.1345	69.2353	60.283	44.7676	53.1807	42.6005	50.057	36.0919	36.0756	30.2835	33.2531	-1.41487	0.465439	0.20701	-0.114377	8.12462	35.2723	4.08389e-07	1.39768e-06
Migut.B00062	27.9893	25.6899	30.7017	48.1339	65.2249	16.9781	60.3568	65.4585	47.1606	21.5913	20.2666	18.3332	18.4565	18.977	22.6708	26.1445	44.5693	47.4849	48.7925	50.4751	-0.673184	1.75191	-0.305696	1.53284	5.86888	24.0586	7.77437e-05	0.000183866
Migut.B00063	6.10635	5.69894	2.39199	2.14839	2.81835	0.635703	0.279577	0.114888	0.114046	0.0559684	0.0929184	0.11192	1.15655	0.390705	1.00237	0.644824	1.48503	1.47141	1.4423	1.07559	3.42433	1.92	-3.38891	1.1346	2.18735	135.339	2.8072e-28	5.58325e-27
Migut.B00064	13.9536	16.9144	10.1806	3.94093	4.16848	17.3049	5.82555	5.86202	6.61731	17.3587	16.42	18.1723	18.025	15.3797	15.1546	15.7505	7.97034	10.1946	5.76021	6.78601	-0.237627	-0.714442	-0.102175	-0.710446	5.4974	20.0842	0.000480649	0.000982404
Migut.B00066	3.71568	2.82606	1.94655	0.50965	0.688513	4.79222	1.80879	1.8018	0.865746	3.76184	4.02276	4.69052	3.61924	2.61698	2.52782	3.12587	1.65468	0.863254	0.456199	1.06768	-0.639162	-0.610874	0.27331	-1.18921	3.21866	14.7413	0.00526898	0.00873003
Migut.B00070	20.4752	29.779	29.0749	34.9042	31.8894	36.1607	35.8501	35.6443	54.9433	35.9777	38.9318	30.0221	34.8539	36.1426	35.0945	30.4245	39.269	40.0254	37.3793	36.9028	-0.856121	0.62847	-0.16846	0.543747	6.67622	17.3587	0.00164609	0.00302985
Migut.B00072	4.75223	7.67221	6.65389	1.37181	3.12267	12.4385	4.48616	7.30975	7.88353	13.8764	14.3031	16.5941	16.8686	19.6794	20.773	22.9015	13.8542	13.2099	12.4724	12.5127	-1.1958	-0.568779	-0.630419	-0.245314	5.56178	79.8405	1.88277e-16	1.64881e-15
Migut.B00077	23.4215	21.4826	24.4936	21.0537	33.6936	14.4137	20.202	16.5076	16.4564	12.8041	13.706	12.6938	8.87688	12.0146	10.5596	9.42796	13.9637	15.2361	14.9181	14.9369	0.17138	0.787909	0.15199	0.910613	5.16971	24.6402	5.94242e-05	0.000143919
Migut.B00078	2.6684	2.20136	2.17276	5.55478	1.70403	2.38922	2.56084	1.65367	2.79066	1.79022	1.17027	1.44986	3.95518	2.7016	7.01899	3.49737	12.7388	7.17361	12.6291	12.2977	-0.0524657	1.04552	-1.75102	1.77179	2.81249	82.2913	5.69409e-17	5.1722e-16
Migut.B00079	105.501	133.548	129.589	104.28	98.7087	121.316	121.753	92.3063	145.292	106.808	116.406	91.9237	66.5001	76.9777	60.0819	72.0042	57.009	66.0355	75.1565	62.5881	-0.478566	0.579758	0.408388	0.30445	7.16342	20.7129	0.00036099	0.000758348
Migut.B00081	17.8363	8.59524	8.8616	10.0882	7.09812	6.75989	2.45066	4.37999	3.83708	4.6885	5.17069	4.20179	9.2131	7.66178	9.17035	7.73592	5.56232	7.76568	5.47399	4.50711	0.90199	0.222402	-1.05619	-0.17861	4.46113	24.2436	7.13767e-05	0.00017024
Migut.B00083	3.83922	7.63725	2.41552	3.27015	1.82138	10.0168	2.6651	1.23061	1.46591	4.21227	3.88947	5.54611	1.1653	1.84632	1.07673	3.27172	1.27482	0.983381	1.03671	0.696685	-0.226932	-0.128622	1.11125	-0.494767	3.38681	16.522	0.00239307	0.00425283
Migut.B00084	21.7034	39.2431	34.7931	12.3231	15.273	24.228	22.1707	128.056	34.6225	32.8237	29.9944	25.924	130.338	178.308	95.8622	137.305	11.1721	19.4739	12.143	12.1525	-1.73829	1.38419	-2.39357	-2.93664	7.10999	59.3813	3.91309e-12	2.34196e-11
Migut.B00085	1.53212	3.14326	0.867677	0.575405	0.745638	1.35358	0.275693	0.276935	0.109963	0.809466	0.531949	0.647474	2.58024	3.37936	1.30605	3.37899	1.00339	1.00112	1.10094	0.717131	1.14508	-0.236321	-2.19501	-1.09422	1.77501	30.9548	3.12702e-06	9.3244e-06
Migut.B00087	13.8394	25.3973	9.04182	4.3625	4.1544	27.0467	6.26048	5.97517	6.32684	23.3677	23.5588	26.2746	19.7836	18.6102	18.0427	24.9499	9.0855	9.05151	6.12949	5.71968	-0.33505	-0.931901	0.0574676	-1.07835	5.92251	20.7298	0.000358224	0.000753242
Migut.B00088	52.5266	53.5821	78.8983	49.7489	70.3645	67.1892	111.759	111.226	133.42	66.8065	61.2984	76.9924	69.7307	86.5367	82.7314	81.017	82.1812	80.5319	72.7453	74.0132	-1.23732	1.0926	-0.432787	0.328225	8.37226	23.9275	8.25911e-05	0.000194399
Migut.B00089	93.3611	44.9663	35.0407	61.315	33.7638	20.9054	12.89	21.0648	22.4453	22.2184	18.4044	17.0001	32.1621	43.782	23.5143	29.7106	7.72112	7.42528	13.7076	10.7979	1.04321	0.409473	-0.950133	-1.30112	5.13474	38.732	7.91351e-08	2.96328e-07
Migut.B00090	22.2009	26.4014	35.9283	12.6415	14.5564	35.3394	26.0239	19.381	48.2194	25.9943	29.0928	28.1054	29.7412	33.9611	33.0611	36.5489	36.3237	31.3696	31.6713	26.4866	-0.964465	0.586779	-0.467709	0.293305	6.51482	24.1612	7.41452e-05	0.00017622
Migut.B00093	71.4993	32.6218	30.508	40.7322	37.1723	16.5903	15.1073	8.04756	12.8183	18.3028	19.6376	15.536	3.51631	7.09263	3.83868	4.74686	4.64724	7.21003	5.22465	7.6121	1.34028	-0.104357	1.69757	0.747019	5.50677	124.282	6.49762e-26	1.10832e-24
Migut.B00094	12.4371	3.23276	3.68468	12.6051	4.14677	7.24952	4.41066	7.31038	12.9492	13.7365	13.7638	6.54812	1.89115	7.86279	2.21634	5.21281	0.892503	2.47109	0.715127	1.02122	-0.537117	-0.0962631	1.22207	-1.39238	3.01634	22.8253	0.000137217	0.000311521
Migut.B00095	9.51191	7.95032	7.91783	11.5867	11.9867	6.12165	6.01953	5.38218	5.78799	10.8278	9.03849	10.2824	6.75665	5.83199	7.5091	6.78592	8.93048	9.1106	8.97778	11.1975	0.405745	-0.39659	0.371487	0.888314	4.43152	14.6503	0.0054843	0.00905529
Migut.B00096	19.1982	34.6604	39.7817	9.59478	13.3064	52.7423	19.0459	19.0346	44.076	42.059	46.4493	37.4926	35.819	39.1948	36.858	35.2284	36.1472	31.476	23.0427	24.1134	-0.928101	-0.0190135	-0.0110238	0.00710453	6.35399	14.7211	0.00531615	0.00879812
Migut.B00097	10.3384	6.059	4.8966	5.91398	4.32399	2.77011	2.62589	1.41306	1.20233	3.18624	2.66938	3.39814	0.882038	1.62337	1.79932	1.9803	1.30466	0.950754	2.1541	1.71298	1.29124	-0.299454	0.773787	0.371727	3.16526	40.5006	3.41008e-08	1.33651e-07
Migut.B00098	28.3482	16.6952	23.2851	31.0631	47.2346	6.90322	8.00395	5.12897	4.87124	6.34784	7.06314	5.87424	2.62763	3.86838	3.48121	2.18187	7.65591	5.58383	11.3551	10.6032	1.94892	0.321546	0.875247	1.93399	4.41625	84.8288	1.64928e-17	1.56774e-16
Migut.B00100	0.429244	0.67406	0.355489	0.816787	0.433276	0.305287	0	0.155174	0.0205384	0.151189	0.104585	0.0403109	0.132945	0.124167	0.585453	0.252446	0.952238	0.555611	1.81819	1.73095	1.90007	0.515715	-1.62572	2.61721	1.03643	49.3588	4.91428e-10	2.37809e-09
Migut.B00103	19.724	10.228	30.8017	39.2293	45.3643	45.6964	124.752	315	124.82	134.603	118.63	124.93	327.329	267.279	316.238	322.585	205.58	316.609	220.911	224.325	-2.83701	0.837013	-1.49923	0.0119825	7.95441	51.8025	1.51707e-10	7.72152e-10
Migut.B00105	0	0.349638	1.00874	1.46891	0.746465	0.997132	1.10399	0.485173	0.412817	0.202591	0.252255	0.243072	5.43341	4.90827	7.15855	4.5667	17.9181	10.3086	11.2246	11.9286	-0.310472	1.95694	-4.71583	1.59151	2.11818	172.141	3.63024e-36	1.08409e-34
Migut.B00106	10.5135	8.88375	15.2563	6.27273	10.7627	39.3258	34.3956	24.7808	34.8386	34.9909	32.1234	37.3506	19.1563	15.6267	15.3946	20.4439	10.8644	13.9538	9.31716	12.5535	-2.06254	0.298921	0.772216	-0.227372	4.35484	88.1274	3.29013e-18	3.29452e-17
Migut.B00107	0.460921	0	0.188616	0.581632	0.558301	0.172104	0.103213	1.55517	0.555763	0.151523	0	0	1.79873	2.79994	3.19044	1.36622	17.2696	25.1542	33.1903	33.4565	-1.21136	3.70119	-5.26357	3.95981	2.64967	189.866	5.664e-40	2.08507e-38
Migut.B00111	0.798378	1.9817	1.76968	2.93844	1.34313	13.7874	27.1149	39.172	19.9216	17.9347	17.2931	22.4368	357.578	534.429	278.378	330.486	30.8629	106.283	13.3862	15.2927	-4.28421	0.876839	-4.48922	-2.88055	5.6929	204.196	4.70692e-43	1.9569e-41
Migut.B00112	1.82829	2.54333	2.44593	0.147891	0.993712	112.115	150.378	195.265	143.574	134.539	101.894	211.485	767.606	874.261	332.157	838.423	271.134	340.97	222.201	252.515	-7.08831	0.475132	-2.44384	-1.00224	7.10908	365.948	6.31208e-78	1.14108e-75
Migut.B00113	3.11844	7.74674	6.21744	1.80733	2.18195	4.81306	1.52755	1.65898	2.93758	3.68415	3.37249	3.89617	3.7838	5.38166	3.74278	4.7924	1.10644	1.51898	0.863094	0.714506	0.238099	-0.140953	-0.478983	-1.71431	3.66847	24.2701	7.05085e-05	0.000168407
Migut.B00114	4.51578	5.79506	7.47972	4.33411	3.32821	7.09253	6.13949	2.3278	3.42111	5.50803	5.50131	6.32591	1.74828	1.66913	1.88196	2.47876	1.3144	1.72359	1.6699	1.77043	-0.230286	0.00972321	1.36745	0.119426	2.92525	39.6952	5.00432e-08	1.92263e-07
Migut.B00115	46.6691	18.8044	18.4097	20.5001	21.0997	30.3297	13.8899	6.13297	8.94945	11.5401	7.53332	13.1291	3.74377	4.41673	2.65736	3.25515	0.495466	0.665119	0.577451	1.69505	0.521446	0.677479	1.39631	-1.63229	4.109	120.065	5.17423e-25	8.21024e-24
Migut.B00116	27.3379	16.1872	15.0641	9.4001	8.55582	28.6248	18.1709	16.0077	16.4234	35.5678	27.413	32.0633	35.499	32.2764	29.0007	28.4043	21.7066	21.9878	17.7986	16.4196	-0.782593	-0.349307	-0.192439	-0.319278	5.85478	40.7634	3.00868e-08	1.18904e-07
Migut.B00117	3.17031	3.88265	4.87867	1.20466	1.88241	7.88348	5.27968	4.76413	7.33479	7.53193	6.97924	8.06495	6.78672	6.98596	4.89635	6.35033	4.40996	4.17792	3.15972	3.19613	-1.50633	0.102793	0.0598799	-0.376191	3.85047	39.4945	5.50595e-08	2.10179e-07
Migut.B00119	55.1661	46.966	45.1673	26.1696	27.4821	67.1609	35.6602	28.1415	39.1717	46.3468	52.3057	53.6097	32.2982	32.4193	35.8986	32.2159	44.7518	39.4145	38.7742	41.1432	-0.445673	0.0437125	0.405252	0.681871	6.72725	19.5952	0.000600189	0.0012037
Migut.B00120	1905.81	1306.36	1634.11	1616.88	2409.58	1304.92	2705.33	3404.85	2007.13	1414.08	1461.17	1223.04	1386.48	1431.38	1119.53	1349.61	823.536	1157.63	1143.39	1149.8	-0.855058	1.27315	-0.154968	0.0749066	10.9604	16.0374	0.00296935	0.0051819
Migut.B00121	2.76121	3.16477	2.00577	2.51137	2.7596	1.61361	0.911683	0.936255	0.598776	0.95707	0.944975	1.09897	1.23772	1.60734	1.38436	1.17982	0.811609	1.07006	0.857446	0.76586	1.06187	0.335668	-0.641369	-0.257389	4.51821	45.4721	3.17152e-09	1.40573e-08
Migut.B00122	50.5678	36.3214	25.0184	30.1294	20.4224	32.9121	17.5191	10.1392	14.8372	26.8261	21.9502	24.8806	16.7651	13.691	13.8815	18.6529	5.90589	10.1022	5.1025	3.65632	0.469656	-0.11693	0.433611	-1.00286	5.72045	47.5357	1.17935e-09	5.46791e-09
Migut.B00123	9.07807	10.421	5.80217	4.24064	3.77314	14.6794	2.32972	2.48519	3.0529	8.95902	8.12151	10.15	4.79065	4.99634	5.44998	6.4815	2.04422	3.0032	2.04744	1.85639	0.0202765	-0.559304	0.535734	-0.914021	4.39404	15.3371	0.00405069	0.00688386
Migut.B00124	22.8292	7.624	6.724	4.85278	5.29333	2.87186	3.28803	6.36976	2.1077	3.4766	3.07672	3.20603	5.26779	6.12341	6.30014	4.10189	7.7969	9.21065	11.2915	10.6088	0.799441	0.642371	-0.951076	1.22065	3.85439	26.9425	2.04184e-05	5.35438e-05
Migut.B00127	5.58933	5.29423	4.67371	1.10037	2.00942	4.93162	3.5148	4.17648	4.8212	5.05505	4.93617	3.97632	4.70329	5.71056	5.909	4.66511	7.89284	6.32379	5.27019	4.83721	-0.722965	0.286113	-0.37516	0.579921	3.83997	23.1306	0.000119243	0.000273794
Migut.B00128	5.32861	8.86343	15.2639	11.2069	28.5558	19.8061	53.9121	47.6444	58.4096	21.1003	25.4798	26.9406	15.0184	14.6153	25.5529	13.7605	13.1563	45.8841	16.4152	18.6555	-2.06685	1.3582	0.296761	0.779513	4.34259	21.2892	0.000277481	0.000596787
Migut.B00129	25.7604	16.4608	60.5331	146.262	161.517	8.6995	9.54852	8.23191	9.01087	10.0437	12.056	9.44973	10.0072	10.9487	9.54822	6.62367	3.3987	5.60696	3.72409	4.16586	3.00137	0.150921	-0.0257158	-0.7725	4.48226	81.5298	8.25717e-17	7.41716e-16
Migut.B00130	20.5042	29.8164	41.9533	40.3258	39.4135	23.5803	24.522	21.0585	29.0004	17.3593	19.3599	18.0192	16.9251	20.1064	17.0298	18.2875	14.81	20.2847	12.6635	12.5165	0.133886	0.827305	-0.189848	0.0973738	5.98227	16.5422	0.00237159	0.00421836
Migut.B00149	3.90085	2.96403	9.40671	0	5.06249	0.260096	0	0	0	0.686981	0.28513	0	0.906127	0.282099	0	1.03237	0	0	0	0	5.15752	-1.67064	-0.850075	-4.06601	-1.15597	38.4334	9.12019e-08	3.39442e-07
Migut.B00150	3.25785	6.06487	8.05454	13.989	4.11057	2.02742	1.51984	0.458007	1.36396	1.33873	1.66692	1.60623	2.64868	0.824597	3.24001	1.3412	3.49829	3.68983	7.76228	3.01068	2.13334	0.0927329	-0.591958	1.52539	0.164213	25.7045	3.62957e-05	9.11194e-05
Migut.B00155	1.59047	1.52273	5.04407	4.01401	3.853	0.593868	1.06846	0	1.59812	1.17642	1.1393	0.940992	1.37928	1.28821	1.13887	0.982156	0	0.831399	0	0	1.67484	-0.0699947	-0.34295	-2.14457	-0.367839	19.254	0.000700575	0.00138656
Migut.B00162	11.0179	13.4935	2.79426	4.28395	10.7476	33.2316	32.0324	15.3464	28.9795	38.4269	30.5084	33.6431	3.36227	3.32775	1.82319	2.74439	0.137659	0.290393	0.0490226	0.140012	-2.07543	0.0245327	3.39159	-3.79357	4.35673	246.459	3.7702e-52	2.24515e-50
Migut.B00163	45.2498	54.4606	86.3373	59.3522	73.0473	56.9808	106.357	78.5617	100.936	42.6054	45.4242	45.8398	45.3188	50.8245	49.7644	47.2138	78.824	69.1331	94.6666	91.8331	-0.843148	1.38519	-0.318519	1.18347	7.60684	32.3431	1.62774e-06	5.07731e-06
Migut.B00166	42.047	42.4573	45.8557	29.0076	31.469	72.5199	55.5107	60.3238	75.428	81.9556	78.8642	80.1087	79.9013	73.0926	71.4939	75.1619	71.4246	71.0732	53.9201	46.0685	-1.21032	0.102537	-0.106759	0.0560428	7.91536	51.9144	1.4375e-10	7.3405e-10
Migut.B00167	11.7244	35.5937	20.2615	6.54389	6.24498	15.9284	4.46322	3.78851	5.36475	7.73819	7.69706	8.96427	4.98601	6.06297	6.86694	7.4183	4.66638	3.69612	1.87188	1.70933	0.774745	0.0629086	0.157208	-0.732681	4.97185	21.542	0.000247187	0.000536649
Migut.B00168	45.8717	81.2358	97.091	28.4653	53.3994	119.571	113.11	81.8306	147.621	59.5302	73.1078	73.0038	54.6677	77.4179	64.5135	67.4641	171.791	102.185	147.058	139.982	-1.35166	1.13521	-0.14655	1.47917	8.46202	59.668	3.40634e-12	2.04775e-11
Migut.B00171	157.393	62.3075	68.6452	93.798	90.3798	105.666	133.123	177.956	68.4987	161.452	132.292	182.541	277.636	198.005	372.68	244.58	353.579	433.18	381.693	348.445	-0.80571	0.0619263	-0.999544	0.838371	9.38535	68.2809	5.23352e-14	3.69338e-13
Migut.B00172	26.5789	48.3025	48.3694	12.9222	15.4445	60.7496	40.1035	38.0841	74.5645	52.9567	56.1833	60.568	59.3963	65.3866	59.6477	68.7605	53.6552	52.9442	38.0075	35.1654	-1.29384	0.288233	-0.366352	-0.129983	7.62683	28.0451	1.22132e-05	3.33172e-05
Migut.B00173	18.7346	26.4431	34.2189	26.3319	31.5485	36.0857	46.7613	37.3875	67.8606	34.8499	31.2357	25.5928	32.0977	34.142	30.2112	30.3618	61.4164	43.6637	59.8075	60.2547	-1.17632	1.04429	-0.256344	1.21654	5.07789	42.9132	1.07861e-08	4.49633e-08
Migut.B00174	90.7353	94.5264	83.9135	32.8385	34.227	124.985	107.143	87.2765	116.758	141.762	149.221	129.912	133.518	125.245	138.517	147.32	156.892	134.655	129.437	146.602	-1.17071	0.00466802	-0.160647	0.437846	6.03991	60.984	1.80177e-12	1.11255e-11
Migut.B00175	3.94008	5.81507	2.95355	2.77464	2.8186	2.78333	0.768366	1.08788	0.701446	1.35166	1.40453	1.54008	1.75719	2.16825	2.51349	2.86418	0.891328	0.729837	0.538772	0.739561	1.15041	0.142816	-0.900453	-1.30277	3.55112	48.7568	6.56229e-10	3.13291e-09
Migut.B00176	24.9467	24.1276	30.7549	17.1205	18.9801	27.2992	12.3442	12.2553	19.9031	20.4641	21.1304	23.3324	10.6854	11.8245	10.4537	15.059	6.57542	6.39818	4.22974	4.59196	0.0242047	0.0433509	0.64796	-0.771791	5.59463	60.7761	1.9925e-12	1.22509e-11
Migut.B00177	386.104	158.062	352.604	406.417	517.441	89.047	208.051	270.08	131.928	224.624	177.795	167.977	111.321	135.926	173.115	131.658	308.948	474.367	415.187	414.446	0.635069	0.378141	0.257323	1.92265	9.57476	26.6515	2.33788e-05	6.0756e-05
Migut.B00179	12.9834	13.4295	17.2674	13.7112	19.2677	15.7557	18.0937	13.8411	17.2649	16.1646	15.6891	19.9121	9.97179	9.42524	14.6376	9.65522	28.3671	37.8624	25.5962	24.0339	-0.448932	0.311578	0.447928	1.76447	5.65364	56.2787	1.75276e-11	9.81147e-11
Migut.B00180	21.2857	29.6038	26.1974	23.6789	30.3122	18.0222	27.9476	21.5151	22.2808	14.7053	13.061	13.5016	13.3759	14.8441	13.9547	12.3961	17.6554	15.5606	19.5037	19.423	-0.188138	1.13129	-0.194387	0.789378	6.19491	25.0685	4.87399e-05	0.000119791
Migut.B00182	20.8633	9.93264	9.36943	14.2347	17.8125	6.5057	4.2017	3.91915	2.73828	4.03879	3.7488	3.48018	2.66358	2.71386	4.47859	3.14503	3.54258	7.006	7.75864	7.47645	1.43753	0.530501	0.00442113	1.37255	3.52855	52.965	8.66666e-11	4.53187e-10
Migut.B00184	6.26739	11.3487	11.2711	6.4151	5.08552	13.84	8.30854	6.6691	11.8783	12.9083	13.0911	12.1058	10.6433	12.7522	9.96084	11.5265	9.89751	9.83652	8.19563	8.76623	-0.720455	0.0113184	-0.0232362	0.0838956	5.61928	19.4772	0.000633171	0.00126441
Migut.B00186	2.77897	5.10318	4.60597	3.2488	2.77373	2.28976	1.30368	1.10002	1.79395	2.0925	1.76346	1.9442	1.00976	1.19458	1.09315	1.39971	0.969468	0.860239	1.39741	0.798218	0.826928	0.0728826	0.517531	0.165505	3.17602	41.4986	2.119e-08	8.49907e-08
Migut.B00191	3.00899	2.38664	1.89019	4.24666	2.13141	7.51482	5.46722	3.49549	3.15605	11.5187	11.2092	11.6861	8.61229	9.16601	6.77252	9.3558	3.24414	3.67012	2.34785	2.68756	-1.12746	-0.919809	0.232552	-1.13817	3.97136	67.3593	8.18806e-14	5.68336e-13
Migut.B00192	3.33202	4.63517	1.52959	0	0.603673	1.5153	0.765266	0	1.07309	0.386187	0.830576	0.589724	0.0926147	0.0432498	0	0.052759	0.0423425	0	0.0452364	0	0.827411	0.690301	3.31479	-0.645488	0.373928	31.4775	2.44612e-06	7.40971e-06
Migut.B00194	163.199	206.382	292.952	205.269	226.526	199.159	313.929	292.848	328.206	198.112	193.563	170.188	266.66	281.777	308.49	298.994	296.303	349.23	335.438	275.122	-0.805917	1.04356	-0.829308	0.493992	7.99936	26.6657	2.32244e-05	6.0378e-05
Migut.B00197	22.6464	26.6229	28.7587	23.0916	21.4124	46.8957	27.1482	30.5556	35.6823	44.4357	50.526	51.2487	40.3579	41.9784	40.1401	45.3906	29.8492	36.8549	27.8155	25.9486	-0.877771	-0.125332	0.0115321	-0.111812	8.27558	35.3769	3.88675e-07	1.33517e-06
Migut.B00200	3.35975	3.74083	4.4454	1.24834	2.17044	1.48449	0.978047	0.5668	0.540143	1.63832	1.05435	1.30309	0.582725	1.06582	0.828655	0.719239	0.444026	0.44492	0.142312	0.632259	1.38575	-0.29394	0.532694	-0.560892	2.08487	44.5978	4.81995e-09	2.08837e-08
Migut.B00201	69.0713	117.771	119.86	41.1731	82.0073	63.2581	25.0384	4.42474	65.2924	9.24101	9.88832	13.3892	1.74127	3.22718	1.76725	2.91381	3.10973	1.67935	1.86047	1.84711	0.808939	2.13449	1.96735	0.203272	6.38923	157.5	5.02385e-33	1.30743e-31
Migut.B00203	7.35503	12.9399	7.46019	5.68509	4.75905	4.51848	2.81539	1.77638	3.15828	3.71983	2.95916	3.16138	2.99839	3.3414	2.17567	2.48446	2.0874	4.04191	2.96233	1.71113	0.929789	0.211427	0.047245	0.328264	3.20516	29.9691	4.96582e-06	1.43633e-05
Migut.B00204	9.79335	21.3985	10.6402	9.20681	7.61172	15.7971	5.00006	2.95738	3.2867	8.37061	8.71893	10.6226	7.00668	7.65454	6.14771	8.82954	2.09676	3.27638	1.74227	1.55995	0.555547	-0.284163	0.113823	-1.41719	4.70779	32.7736	1.32899e-06	4.21031e-06
Migut.B00206	13.3792	24.233	12.1047	7.37551	5.72619	12.4754	4.56987	2.26208	2.79826	6.98735	6.63452	7.36649	6.32523	7.6381	7.84288	7.0427	4.11867	4.1131	1.87241	3.53544	0.891113	-0.166272	-0.249311	-0.718469	5.08547	16.5429	0.00237084	0.00421739
Migut.B00209	0	0.225481	0.072282	0	0	0.131908	0	0	0	0.232268	0.0723019	0.278679	0.0765903	0.0715332	0.252962	0	8.19381	1.62507	21.4731	17.5936	0.384506	-2.05443	0.704065	7.24632	1.8109	177.774	2.2412e-37	7.14607e-36
Migut.B00211	73.5588	115.064	132.834	89.1899	43.0874	71.5265	65.95	34.8315	76.488	58.3934	59.4782	53.5764	24.0426	40.5658	36.312	33.5865	18.1727	29.7128	43.1964	37.5283	0.139279	0.475551	0.566227	0.336653	6.18644	20.4061	0.000415162	0.000859575
Migut.B00212	16.7912	50.3638	7.56797	9.85346	4.17204	47.6364	13.8306	16.4417	14.2998	37.5008	34.7501	54.6275	43.7611	54.0438	41.8999	62.2138	9.21794	10.4346	11.2903	11.1038	-0.791864	-0.643249	-0.460587	-1.87498	6.35978	31.5838	2.32688e-06	7.07605e-06
Migut.B00214	101.082	52.003	68.2414	89.7124	58.8948	272.915	235.885	177.711	262.554	434.551	433.606	427.151	246.329	240.602	259.334	261.757	246.652	405.567	267.017	279.96	-2.04167	-0.497272	0.571144	0.613379	6.875	124.786	5.07238e-26	8.7182e-25
Migut.B00215	119.378	54.1672	30.098	11.3041	16.5615	381.313	313.564	228.119	330.293	685.379	708.656	708.521	503.525	454.24	513.158	357.763	297.782	480.297	198.31	273.211	-3.26275	-0.806242	0.405834	-0.206135	5.46579	99.9859	9.90471e-21	1.21099e-19
Migut.B00216	30.924	57.3645	44.9326	15.2813	16.1128	53.8475	20.5092	17.0863	27.2555	45.8793	52.7065	53.4433	42.4492	47.5625	42.6968	52.1553	21.7285	22.8501	12.7985	16.4863	-0.223043	-0.514232	-0.0696401	-0.96147	7.54898	17.9089	0.00128573	0.00241597
Migut.B00217	2.81994	5.40753	11.7864	2.94587	3.05242	0.640768	0.290806	0.391227	0.577882	1.15878	0.0569547	0.201232	0.42233	0.24418	0.332111	0.366606	0.018389	0.116375	0.0785835	0.261846	3.04574	0.34914	0.263124	-1.11822	2.46946	78.2554	4.07857e-16	3.46097e-15
Migut.B00220	174.503	195.748	321.148	411.015	398.614	199.466	310.942	285.212	370.788	136.26	143.953	137.168	158.741	195.85	148.377	166.521	362.59	265.993	354.498	329.559	-0.318166	1.51432	-0.468726	1.36065	9.04297	26.4868	2.52395e-05	6.529e-05
Migut.B00221	18.618	9.83965	12.7788	10.6412	15.8004	13.5419	17.172	18.2386	15.5299	20.1741	19.6994	17.774	9.76974	11.3258	10.4256	10.5451	13.87	12.3152	20.4689	21.7583	-0.675099	0.176669	0.666454	1.10288	4.87945	18.5046	0.000983093	0.00189262
Migut.B00222	18.529	23.3888	18.9388	6.68903	3.6593	14.4763	14.5822	13.1662	9.88241	26.6215	29.1116	23.1862	15.7557	34.1547	16.7651	26.7397	4.65805	4.86045	2.32825	3.82396	-0.398789	-0.631686	-0.0184855	-2.20353	6.01528	42.0951	1.59411e-08	6.49547e-08
Migut.B00224	22.675	28.5862	33.6966	11.9222	22.9914	29.8148	24.9581	16.8168	37.6475	21.538	23.8586	23.621	16.4238	16.2203	17.5316	17.0367	13.2925	13.1641	11.9246	12.1264	-0.598148	0.616371	0.24743	-0.0382722	5.8965	16.6839	0.00222622	0.00398042
Migut.B00226	6.10694	9.30174	7.90423	7.83279	6.07091	6.52124	3.2634	3.9025	5.67142	5.89351	5.34984	5.56567	3.36017	3.98143	3.75453	3.99974	2.61389	1.74127	2.00867	3.17161	0.258989	0.134056	0.36643	-0.27116	2.94526	18.3926	0.00103406	0.00198246
Migut.B00227	1.95528	2.04074	1.50968	1.24143	1.6385	3.8226	2.93272	4.38777	3.48451	11.855	6.87095	10.5133	17.0764	14.8284	25.5362	17.4508	11.8113	16.8549	13.7906	10.7858	-1.5595	-1.00363	-1.15429	-0.129539	4.26512	227.225	5.22212e-48	2.71805e-46
Migut.B00229	0	0	0	0	0	0.13851	0	0	0	0	0	0	0.0804237	0.0751134	0.531245	0.0916286	18.8992	7.05832	8.64202	13.3134	-2.30838	2.30838	-4.42287	6.28741	1.664	331.756	1.52216e-70	2.02758e-68
Migut.B00230	646.926	819.007	157.617	240.96	365.798	813.805	633.639	493.606	459.96	500.039	611.303	521.118	320.24	382.599	332.19	308.171	646.761	533.3	668.554	646.574	-0.86193	0.4777	0.494089	1.28044	8.77919	24.7557	5.63321e-05	0.000137069
Migut.B00232	8.38004	6.05996	3.60408	6.28995	5.70474	4.46404	3.27301	1.93472	2.53061	5.47028	4.80166	5.98683	2.21009	2.80787	2.16479	2.49949	1.14416	1.50459	1.09536	0.921903	0.660673	-0.516088	0.956891	-0.68665	4.08362	60.3906	2.40124e-12	1.4644e-11
Migut.B00233	1.16948	2.20824	2.63215	0.553411	1.18047	1.66482	0.982053	0.863168	1.4395	1.36963	1.64555	1.52798	0.79234	1.00643	0.907202	1.01106	0.26082	0.336233	0.309606	0.294751	-0.0820282	0.0451151	0.500092	-1.24593	1.48222	24.2173	7.22515e-05	0.000172164
Migut.B00234	4.80073	4.04185	2.07485	1.97074	0.647838	2.20474	1.06352	0.64965	1.2124	2.55296	2.41694	2.32896	1.30798	1.2736	1.47063	1.55362	0.992415	0.697834	0.434972	0.38822	0.680554	-0.650836	0.59134	-0.792978	2.21016	15.9419	0.00309819	0.00538492
Migut.B00236	6.63928	9.65723	16.2183	13.0135	12.7651	13.7865	16.5866	8.80052	16.6099	10.6532	9.65968	11.713	6.07103	6.12744	4.47382	6.19171	9.26696	9.39659	9.13509	9.83511	-0.598516	0.766499	0.693861	1.09802	4.12894	22.0155	0.000199005	0.000440019
Migut.B00241	3.95894	2.90972	2.03735	4.33974	2.49455	2.5757	2.06854	1.65959	2.60375	1.67612	2.25889	1.63249	0.806294	1.33607	1.34583	1.89652	2.35447	2.38304	2.66784	1.64484	0.143408	0.622891	0.27115	1.13245	2.82524	16.8716	0.00204719	0.0036903
Migut.B00242	21.0125	19.8452	16.6909	18.1302	20.9039	12.3849	11.8009	8.97578	7.49459	12.0247	10.0104	11.8707	8.63298	8.79595	9.66504	8.62967	11.9158	11.8993	11.5357	10.7276	0.571829	0.208722	0.131439	0.74175	5.79062	27.5913	1.50927e-05	4.05766e-05
Migut.B00243	9.19304	14.437	2.98616	5.56931	3.11338	28.9327	13.0725	8.65556	4.42963	16.2606	11.7632	22.9963	10.1938	9.49023	8.29576	19.047	0.999208	1.21122	0.844441	1.56234	-1.29094	-0.0878494	0.326857	-2.95919	5.45754	63.0849	6.51241e-13	4.17533e-12
Migut.B00244	13.1997	15.909	11.3408	6.83315	6.09894	33.8867	12.9872	9.97245	10.2519	26.3432	24.1468	32.5826	22.8771	21.3666	19.9544	25.0343	12.0261	13.3335	9.3562	9.79703	-0.964301	-0.495668	0.103311	-0.638219	6.95939	46.6263	1.82418e-09	8.30167e-09
Migut.B00247	11.2879	16.4096	4.01215	4.87714	3.15543	6.65328	2.4055	1.23694	1.34781	3.76498	3.80387	4.53971	2.74794	3.28005	2.67256	3.3835	1.44224	1.58063	1.54081	1.40959	1.13814	-0.299676	0.213865	-0.636591	4.56171	26.0066	3.15474e-05	7.99323e-05
Migut.B00248	211.475	143.192	132.709	149.581	114.962	129.57	124.437	184.303	134.216	166.448	225.633	191.904	298.546	287.403	325.885	309.373	381.645	389.878	295.067	315.737	-0.387679	-0.0108529	-0.853264	0.545584	8.0026	68.9414	3.79704e-14	2.7156e-13
Migut.B00255	4.22958	3.42683	3.34591	2.58589	2.7552	3.37435	3.93717	3.42252	1.11189	3.77923	3.90044	4.46164	4.21176	3.43573	4.43142	4.16077	4.89924	4.78184	4.55704	4.48714	-0.27199	-0.0673611	-0.21378	0.578765	3.5573	18.5875	0.00094699	0.00182933
Migut.B00257	13.9009	11.9641	40.1859	18.595	0.837202	0.712296	0.965788	7.80776	1.03341	17.0958	1.18826	1.07957	0.395602	0.0671785	0.237562	0	0	0	0.210793	0.066893	2.02699	-0.676406	4.92792	-0.909712	3.53311	44.7027	4.58404e-09	1.99212e-08
Migut.B00259	30.7767	52.9401	56.2979	19.2894	21.9058	89.4138	30.4092	29.0116	78.8854	73.6256	88.0063	69.8674	36.5483	41.3283	34.1476	39.0079	41.9338	34.067	29.2396	27.6088	-1.03013	-0.145362	0.830541	0.185798	6.69578	20.3686	0.000422312	0.000873039
Migut.B00260	1.02606	2.0011	1.25965	0.791255	0.932134	3.6716	1.45518	0.4039	1.47776	2.8109	2.65999	2.66433	0.70444	1.14272	0.979628	1.35172	0.745829	0.929694	0.253529	0.517209	-0.803205	-0.430049	1.17672	-0.409689	1.57167	18.7642	0.000874345	0.00169975
Migut.B00262	1.5395	1.0918	3.22495	5.62762	3.32993	0.547463	0.820806	0.0618378	0.36831	0.843494	0.300078	0.433731	0.238407	0.667997	0.349959	0.181082	1.08997	0	1.39736	1.99548	2.51878	0.0566842	0.337167	2.03918	0.454237	21.9325	0.000206713	0.000455719
Migut.B00264	31.1624	12.5993	15.7787	10.9048	11.1847	4.7172	0.559903	0.732633	2.24792	3.13646	2.55868	2.56935	0.627682	1.09253	1.85323	1.1052	0.495674	1.04563	0.696779	0.530678	2.73758	-0.232303	1.03273	-0.393352	3.68939	129.878	4.13505e-27	7.56299e-26
Migut.B00265	10.7001	7.85398	6.23959	1.76281	1.00806	14.7494	4.71225	6.16756	12.0059	9.79052	8.54074	7.28023	9.35663	9.42493	12.5144	21.9812	11.1363	10.9629	5.43882	7.98255	-1.24198	0.444961	-0.836592	-0.21907	4.23372	16.8957	0.00202528	0.00365581
Migut.B00266	4.60994	8.21932	9.6648	11.6072	11.6331	4.42449	6.25193	5.86021	6.39358	5.92314	7.27551	7.29876	8.55165	8.64436	7.43882	9.58271	12.7428	12.1847	14.3013	13.9424	0.3047	0.179635	-0.528019	1.02181	4.42516	26.0931	3.03057e-05	7.70371e-05
Migut.B00267	0	0	0	0	0	0	0	0.16188	0	0	0	0	0.124821	0	1.19097	0.142212	6.16323	1.96625	8.94187	6.84897	-3.63234	3.63234	-6.26657	4.42382	1.6922	102.769	2.53046e-21	3.19615e-20
Migut.B00272	18.3221	12.538	11.8572	10.8134	9.28007	11.5106	6.31767	6.89132	5.47268	13.1422	10.8127	13.9637	18.657	15.1532	18.642	16.0634	10.7756	13.3244	7.61321	6.45724	0.372878	-0.418216	-0.650772	-0.496102	5.31215	24.1586	7.42342e-05	0.00017639
Migut.B00273	2.5456	2.24969	1.222	0.98839	1.22546	1.60854	0.767351	0.825865	0.511566	3.66922	3.28627	3.05078	0.891524	1.72479	1.47226	1.78963	0.81519	1.33068	0.580604	0.513265	0.455038	-1.54677	0.986153	-0.503064	2.49764	27.7698	1.38871e-05	3.75396e-05
Migut.B00274	3.39407	3.21809	3.1892	6.84727	4.3383	1.60136	1.50766	1.21364	1.37156	1.39471	1.32134	1.36418	3.3593	2.7453	3.4562	2.55155	2.39517	2.89272	1.40641	1.69225	1.25262	0.436097	-1.36395	-0.182122	3.38125	28.8561	8.36174e-06	2.34293e-05
Migut.B00277	0	0	0.0669822	0	0	1.10012	0.623109	0.579893	1.01972	0.995475	1.10551	1.12983	0.283898	0.165721	0.39069	0.161726	0.713874	0.513382	1.144	1.71617	-5.88803	-0.0332917	1.87821	2.41804	0.64562	104.044	1.35362e-21	1.7368e-20
Migut.B00281	3.6574	2.34585	3.02635	1.18774	2.8774	2.20912	7.70819	8.21173	4.64776	3.71309	2.20159	4.5611	2.56539	3.92073	3.40201	3.71993	2.13249	2.58663	3.24649	2.27737	-1.64973	1.21331	-0.169007	-0.0230501	2.38668	17.6094	0.00147096	0.00273359
Migut.B00282	122.48	89.1735	160.219	169.693	189.65	125.929	261.422	264.487	312.764	117.521	156.999	105.331	73.4803	85.882	73.6818	87.5392	162.735	119.489	188.576	193.685	-1.1322	1.40063	0.462491	1.45029	8.0088	29.7764	5.43513e-06	1.56381e-05
Migut.B00284	7.51902	8.74133	4.16207	3.00742	3.78128	20.1791	10.6285	9.423	6.7052	16.5523	12.7919	20.9983	25.1073	24.972	21.424	23.5973	5.54974	4.68849	5.10438	4.48046	-1.48294	-0.226772	-0.714334	-1.88444	6.00886	123.849	8.04209e-26	1.36372e-24
Migut.B00285	318.11	362.511	280.175	396.093	436.322	306.683	477.312	486.103	579.944	427.359	468.13	342.841	232.65	301.952	239.877	213.424	172.395	244.565	176.095	191.823	-0.785681	0.61537	0.540731	0.0374092	9.57663	18.3818	0.00103912	0.0019912
Migut.B00287	0.85338	0.817029	1.13496	0.897394	0.473768	1.35424	1.43322	1.18773	0.600236	1.01696	0.698627	0.715269	0.832573	0.907199	1.06937	0.526983	0.845874	0.936796	3.29846	1.16144	-0.846338	0.855443	-0.247044	1.30044	1.02724	16.5395	0.00237448	0.00422275
Migut.B00289	1.47277	1.52436	0.997682	1.13015	0.924105	1.37479	0.958187	1.22551	0.339964	2.20815	1.30345	2.00175	2.63208	2.07544	3.34902	3.34292	1.519	2.2888	2.42368	1.84592	-0.0834674	-0.554502	-0.839745	-0.119588	2.75602	36.5357	2.24493e-07	7.96306e-07
Migut.B00290	1.87147	2.47108	1.28899	0.94084	1.08538	1.90405	0.661699	0.470815	0.305163	1.25137	0.755969	1.20599	0.774114	1.02633	0.862041	1.01375	0.276625	0.364713	0.286839	0.273076	0.607985	-0.170034	0.015077	-1.23972	3.98177	28.6663	9.13747e-06	2.54654e-05
Migut.B00292	103.763	38.4862	85.9337	157.022	134.24	45.6547	125.929	196.737	103.84	107.164	103.183	86.7094	83.0668	92.2505	116.637	88.3306	182.955	252.072	188.276	178.736	-0.613556	0.776342	-0.145799	1.44162	6.90476	17.4006	0.00161541	0.00297989
Migut.B00294	126.364	232.916	148.092	87.0137	73.5904	120.765	29.206	22.7278	78.4351	69.9625	74.9656	63.1877	23.3241	28.8609	20.5053	28.6475	2.47719	5.18481	2.7292	1.73217	0.763157	0.0852183	1.25431	-2.71339	6.68253	157.51	4.99908e-33	1.30266e-31
Migut.B00295	3.10708	10.0643	13.6076	4.22183	8.17544	5.86595	5.55047	11.043	7.50685	5.27926	3.89405	6.23087	15.8567	17.8494	18.707	20.7823	9.41227	13.687	6.87624	9.57311	-0.419241	1.01298	-2.04038	-0.5277	4.44167	29.0745	7.54964e-06	2.13042e-05
Migut.B00296	3.14648	7.44342	3.27369	4.56478	3.23002	3.7609	1.97603	1.02254	1.42406	2.54198	2.1709	3.25207	2.22236	2.40953	2.68069	2.53199	0.918854	0.941206	1.29314	1.0334	0.795905	-0.124373	-0.100054	-0.845977	4.33754	27.3414	1.69563e-05	4.51018e-05
Migut.B00298	4.31554	4.52123	3.24434	1.10015	0.462008	0.85452	1.06154	0.303352	0.197103	4.19158	1.37169	1.90205	0.602486	0.529604	0.507225	0.686426	0.129624	0.410162	0.207724	0.329596	1.71623	-1.74204	1.88508	-0.737552	1.49099	33.6774	8.67799e-07	2.82936e-06
Migut.B00299	11.5348	14.7884	10.4768	8.36301	7.21524	18.8983	7.19061	5.23091	5.7079	13.4093	15.1625	15.9486	15.8565	14.6498	13.7659	17.5785	4.91117	5.4935	3.85993	4.50194	-0.100735	-0.459357	-0.264585	-1.35211	5.57844	42.0015	1.66693e-08	6.77854e-08
Migut.B00300	3.98056	3.80067	4.07228	2.55235	1.03879	3.06324	0.84788	0.245683	1.20966	1.46815	1.19221	1.72322	0.863001	1.29749	1.0428	0.839348	0.846849	0.771413	0.740233	1.05707	0.949669	0.0476964	0.322681	0.141084	2.5458	15.9372	0.00310463	0.00539381
Migut.B00301	45.79	16.0874	24.4763	21.0725	21.1252	3.88978	4.66553	0.197467	1.08203	2.84745	3.5934	4.33978	15.6322	10.0494	18.0481	24.5756	5.01208	7.58711	6.29667	6.04175	3.11739	-0.303853	-2.4536	-1.08031	4.17558	58.1372	7.14149e-12	4.16697e-11
Migut.B00303	0.722298	1.18295	0.473135	0.316935	0.419616	0.868276	0.686535	0.28491	0.219297	0.427065	0.340325	0.425292	0.506969	0.641848	0.651159	0.776553	0.195726	0.298798	0.115557	0.178116	-0.0937371	0.639969	-0.89687	-1.34831	2.73774	16.7054	0.00220497	0.0039459
Migut.B00308	34.7638	49.4912	12.9016	16.6167	14.2324	29.9265	11.4659	23.9922	16.702	35.7382	37.9068	32.6015	15.4494	27.4741	21.3243	24.8452	6.56629	8.16483	5.21304	6.18833	-0.14748	-0.436765	0.473351	-1.397	5.6216	31.6428	2.26319e-06	6.89582e-06
Migut.B00310	24.7684	23.9346	11.6057	9.54351	28.0546	16.7669	22.016	17.2244	24.1275	15.8496	12.7698	10.9998	9.83795	11.294	8.80009	6.30484	6.74671	8.30212	8.40913	5.71833	-0.454741	1.00959	0.335176	0.0537424	2.50335	19.7506	0.000559312	0.00112838
Migut.B00311	10.5119	16.3899	17.7303	9.10338	10.9228	23.265	10.7888	10.2579	19.8823	22.5298	22.8677	20.5447	14.1881	15.425	13.4882	15.1466	9.14259	7.07524	5.05652	6.38969	-0.668775	-0.134463	0.391101	-0.704914	5.87643	26.3153	2.73342e-05	7.01973e-05
Migut.B00312	7.93534	11.4382	12.7861	9.34596	7.00865	7.33338	6.79683	4.91978	8.53161	4.36951	5.23767	4.26452	3.18276	4.09738	4.26162	5.29229	5.19126	2.69626	3.06714	4.63997	0.0919269	0.948721	-0.0613641	0.282218	3.50509	22.9227	0.000131212	0.000298903
Migut.B00315	0.0587757	0.375147	0.18039	0	0.0593278	0.877851	0.197423	0.495781	0.177174	0.91779	0.300732	1.33301	0.191142	0.476056	0.841734	0.653317	0	0.245794	0	0.0592542	-2.03588	-0.648864	0.446205	-2.39651	-0.740832	21.0211	0.000313629	0.000667092
Migut.B00316	269.556	117.741	99.1592	136.267	184.674	694.822	676.068	1094.59	741.466	2501.82	2341.66	2494.46	3379.75	2234.33	1839.56	3108.84	147.495	338.11	97.6608	100.437	-2.75366	-1.16254	-0.319457	-3.62823	11.3246	159.963	1.48868e-33	3.98695e-32
Migut.B00318	7.60291	6.78334	9.48425	9.00086	9.60529	11.7904	12.3294	9.61975	12.716	9.35252	10.0139	7.83558	5.82236	6.18284	6.58562	6.23978	10.2101	9.61529	8.88218	9.59337	-0.808547	0.742886	0.344103	1.0015	4.82031	28.3359	1.06627e-05	2.93766e-05
Migut.B00320	24.2699	15.4322	21.6639	34.1976	35.1854	23.6181	39.2593	35.5506	21.8304	20.7373	21.0367	24.542	12.2974	13.3649	7.5488	11.2086	6.67856	5.60662	10.1929	8.94139	-0.562444	0.883523	0.786625	-0.0998946	4.43597	30.1883	4.48093e-06	1.30615e-05
Migut.B00321	13.3709	5.11416	9.73414	4.52887	6.97575	14.7253	18.7834	18.0795	11.825	17.8621	15.2202	19.703	13.3001	9.43049	9.86123	13.545	5.70836	6.07326	8.69701	7.42146	-1.44901	0.269089	0.398938	-0.336815	4.11544	26.4225	2.60057e-05	6.70577e-05
Migut.B00322	17.2609	12.7408	8.93741	8.51991	20.4809	10.9829	11.5956	12.3015	7.22069	10.8276	9.94921	10.6291	5.80427	6.20564	6.72641	4.87269	16.9694	14.7313	22.7547	23.0125	-0.0137436	0.409918	0.617354	2.10594	3.77121	40.8392	2.90203e-08	1.14873e-07
Migut.B00323	13.9885	9.61905	3.87421	2.84448	5.14871	12.3365	16.7005	11.7344	13.8228	23.1835	14.2357	26.368	10.0534	11.0327	16.6021	9.25869	25.5861	30.8653	39.3654	38.8012	-1.4451	-0.229823	0.641597	1.90647	4.13698	77.9532	4.72583e-16	3.99016e-15
Migut.B00324	1.65161	0.585651	0.563222	0	0.903027	2.31261	2.23447	1.04487	2.35103	4.58115	3.8028	4.88582	9.02649	4.31976	14.4546	6.62942	4.16092	7.91412	8.01613	6.38272	-1.80437	-0.807554	-1.17801	-0.0126432	2.32539	78.0636	4.47822e-16	3.7874e-15
Migut.B00325	0.55461	0.429079	0	0	0.0508928	1.97673	0.84677	3.44487	1.41852	1.16023	0.30957	1.14349	23.6657	14.8035	36.3436	19.366	96.353	66.0479	86.8143	91.6458	-3.74729	1.58627	-4.96239	2.23406	5.32641	328.688	6.99296e-70	8.90481e-68
Migut.B00327	5.5014	2.99117	3.90844	2.1855	3.3627	5.36367	4.07218	2.86165	4.29943	6.55592	6.94331	7.50426	6.32807	5.26042	6.05487	4.52966	6.45273	7.73266	7.3145	5.577	-0.581254	-0.413789	0.124678	0.653803	3.71754	43.3372	8.80775e-09	3.70904e-08
Migut.B00329	15.2554	18.0673	19.586	10.2706	8.76809	86.7342	67.6932	45.9316	67.2204	104.812	94.6842	109.647	43.8023	40.7351	31.8737	43.2866	13.0651	20.2413	13.0427	13.724	-2.6192	-0.281209	1.16082	-1.04767	6.18482	258.251	1.08622e-54	7.25832e-53
Migut.B00333	1.50413	1.96008	1.02586	0.474512	0.544044	0.900946	0.392954	0.3912	0.617138	0.793209	0.859393	0.766309	0.964717	1.30711	1.4211	1.36229	0.931813	1.44149	1.30079	0.884554	0.506629	-0.176978	-0.847665	0.222635	2.56689	21.6288	0.000237565	0.000517815
Migut.B00334	4.95513	5.71979	8.35896	3.21511	3.9907	5.26519	2.30182	1.15609	1.85386	1.60295	2.4814	1.35148	4.68574	4.48309	6.10232	3.90627	7.62857	5.12535	4.9123	2.76345	0.712143	0.769821	-1.60611	0.451159	2.55628	30.9099	3.19372e-06	9.50931e-06
Migut.B00335	6.59754	7.60122	7.23003	5.65608	4.08601	9.34236	6.63567	4.12196	7.87643	10.1919	9.84104	10.5524	9.63683	8.90995	11.9573	11.1452	9.59867	9.60981	9.59159	8.56772	-0.538914	-0.213337	-0.237324	0.218791	5.82816	45.9254	2.55246e-09	1.1426e-08
Migut.B00340	4.62294	7.77329	1.52563	2.97955	5.56953	1.25286	0	0	2.09781	0.24512	0	0.14705	0.161656	1.05688	0.355945	0	0	0.311817	0	0.601364	2.07795	2.7466	-1.62329	-0.396066	-0.320596	26.8585	2.12324e-05	5.55771e-05
Migut.B00342	60.3171	37.4544	29.8711	23.8229	20.9288	23.1725	11.9856	9.11971	9.25542	16.3388	14.0844	14.729	10.6019	11.8823	11.3324	9.88283	15.0171	16.7317	16.985	16.9589	1.01342	0.106755	0.255663	0.967064	5.24035	51.3685	1.86952e-10	9.40425e-10
Migut.B00343	21.0588	11.5404	7.18135	12.6542	7.17757	45.2728	11.9423	19.7628	34.5338	74.9229	65.5828	64.7236	18.2823	42.6417	39.9286	30.9627	11.5663	12.6761	14.4807	14.0616	-1.57112	-0.991989	0.855376	-0.928638	4.46686	62.0092	1.09671e-12	6.90674e-12
Migut.B00345	0.459991	0.519913	2.05883	0	0	0.134185	0	0	0	1.46492	0	0	0.031165	0	0	0	0	0	0	0	3.92873	-3.76282	5.18352	-1.69663	-0.545729	15.3255	0.00407161	0.00691476
Migut.B00346	33.7031	26.531	21.1266	12.5656	14.2573	29.8308	19.1764	12.9223	12.0067	38.1237	33.2663	38.6114	29.095	25.3437	26.4004	29.705	17.1285	18.3546	14.4706	14.0234	-0.144449	-0.694684	0.19967	-0.422042	5.76831	20.9042	0.000330828	0.000699632
Migut.B00349	0	0	0	0	0	0	0	0.0684754	0	0	0	0	0.0439996	0.205472	0.726607	0.250649	4.50602	3.35237	4.81399	4.29658	-2.40415	2.40415	-5.91551	4.17124	1.11552	241.749	3.89791e-51	2.26135e-49
Migut.B00351	3.06399	1.60502	2.42218	0.829914	1.82755	4.57193	4.34019	3.01528	2.54227	5.22705	4.94071	6.01973	4.806	3.19612	6.17753	3.75551	8.78901	8.22671	9.34055	10.7177	-1.28401	-0.225777	0.0520599	1.42643	4.05206	101.208	5.44059e-21	6.73735e-20
Migut.B00352	4.34387	6.59584	4.70211	2.21761	1.74659	6.56187	2.34097	1.80925	2.82531	5.08096	4.68496	5.82963	2.79404	2.57306	3.26964	2.3374	1.60792	1.92209	1.14521	1.43552	-0.136569	-0.376385	0.709953	-0.484476	3.66967	15.7935	0.00330919	0.00571682
Migut.B00355	62.1403	74.3022	29.7441	10.5309	8.5014	35.9714	12.091	9.16749	13.0767	22.7757	23.3768	23.0946	10.4056	15.7693	13.3284	19.1794	6.22112	7.69557	5.05805	3.6057	0.669132	-0.176972	0.457008	-1.01501	5.83389	23.0695	0.000122642	0.000280992
Migut.B00359	4.67363	4.65165	3.85788	3.05849	4.5758	4.02569	3.03187	1.60736	1.97518	3.1981	2.79158	3.85692	0.913239	1.09664	1.05329	1.04047	0.656108	0.754942	0.552264	0.485323	0.331972	0.000249807	1.468	-0.376493	3.06735	102.943	2.32319e-21	2.93727e-20
Migut.B00361	0	0	0	0	0	0	0	0	0	0.0540962	0.134715	0.259622	0.927586	0.86634	3.22073	1.13811	5.41521	4.06012	5.01859	8.36115	0	-4.02121	-3.52357	2.28246	1.06541	223.808	2.841e-47	1.4238e-45
Migut.B00364	22.2695	26.8952	29.2666	19.2297	21.1852	38.634	37.8079	150.832	46.8061	46.1681	38.5957	42.4842	469.633	550.375	450.114	390.871	51.8712	80.4555	56.0032	49.5453	-2.08533	1.2296	-3.6621	-2.6063	8.1677	159.297	2.06865e-33	5.46787e-32
Migut.B00365	428.131	217.787	337.583	399.763	377.735	348.252	484.606	554.504	425.665	316.445	309.846	292.429	277.568	294.433	223.53	268.225	384.69	338.678	653.131	610.016	-0.777795	1.0133	-0.000251581	1.30631	8.29046	25.1002	4.80287e-05	0.000118172
Migut.B00367	49.053	33.2395	19.976	17.8014	16.5087	21.2669	12.6995	7.22193	7.52442	21.0692	18.646	25.0988	13.3531	13.8914	14.3951	12.0503	7.73689	9.51207	6.18635	7.42646	0.814845	-0.559964	0.476006	-0.435381	6.54851	27.4658	1.60013e-05	4.27921e-05
Migut.B00368	75.3583	67.6873	62.8342	82.7376	58.7359	83.5647	67.6693	74.8716	59.5331	74.797	77.1293	76.7327	79.7763	78.5202	91.2612	86.5467	61.1769	79.9335	107.98	104.987	-0.416188	0.287526	-0.346608	0.468456	8.82771	16.6931	0.0022171	0.00396621
Migut.B00369	15.5721	2.2832	1.58842	1.63273	1.75161	1.27885	0	0.11556	0.183542	1.05086	0.887892	0.49533	0.445526	0.508578	1.14448	0.845998	0.543173	2.14842	1.4991	0.230189	3.30909	-0.972233	-0.0540251	0.923269	1.37255	21.9882	0.000201503	0.0004453
Migut.B00370	7.82621	3.02291	6.52914	13.8144	5.5016	1.522	1.14748	0.157179	0.702126	1.26342	2.33588	0.826842	0.201994	0.565971	0.611549	0.747945	2.67814	1.55849	2.91051	6.29316	2.87671	-0.508842	1.28237	3.07603	2.29822	55.3575	2.73417e-11	1.49983e-10
Migut.B00374	37.2498	26.3394	23.5934	15.87	18.9657	13.4485	9.35328	7.3238	5.75192	19.021	14.2384	15.7997	12.8561	16.1113	14.2517	10.588	5.75551	11.0818	4.95971	6.93074	1.07082	-0.548911	0.0744251	-0.552368	5.19633	32.0002	1.91293e-06	5.90414e-06
Migut.B00375	15.6533	9.92156	7.02897	7.9606	6.33897	11.8985	7.18796	5.61194	2.96764	14.5765	13.3778	16.4162	14.7442	11.5044	12.6334	12.6708	5.50057	6.84182	4.85594	4.96772	0.103693	-0.812212	-0.0131184	-0.856109	5.4634	21.4241	0.00026089	0.000564237
Migut.B00377	5.31298	12.1868	9.98755	1.57134	2.782	16.2115	4.79609	2.2688	7.44055	7.69591	5.02913	6.84341	1.54783	1.88268	1.70405	2.33764	2.83061	2.91616	1.44171	1.77425	-0.604009	0.432722	1.59873	0.621282	3.35434	24.3789	6.70541e-05	0.000160687
Migut.B00378	36.545	25.2192	22.1108	22.3091	22.8517	27.9558	24.3862	25.7386	24.3681	34.6816	34.204	38.3488	39.2976	30.8083	35.4159	33.4954	35.0818	40.3525	33.4654	35.9135	-0.402972	-0.0891533	-0.170355	0.427665	6.81971	30.0035	4.88645e-06	1.41519e-05
Migut.B00382	8.15423	7.12533	7.17166	8.24667	7.57992	8.58267	7.35975	10.0015	7.64996	10.0181	10.4305	10.0918	8.90698	8.38205	8.04337	7.75867	10.3918	10.4823	9.38386	7.92702	-0.534413	0.133225	0.0921006	0.574442	4.99913	15.8048	0.00329266	0.00569118
Migut.B00385	39.4273	24.687	40.6776	46.2521	47.8615	32.9766	45.947	48.1184	56.8919	35.0995	43.3931	33.1872	23.8066	25.3408	21.4243	23.2219	28.6932	27.6284	32.1661	31.7864	-0.603035	0.748263	0.465273	0.743923	6.48732	14.8039	0.0051256	0.00851617
Migut.B00386	26.6469	25.7119	23.8826	18.2789	26.7121	18.752	18.7945	21.5873	15.9452	17.2635	14.9249	14.065	14.5672	13.7446	14.4501	14.2177	15.8657	17.8372	15.833	18.3562	-0.0483929	0.692415	-0.0915156	0.628935	4.91421	15.467	0.00382443	0.00652618
Migut.B00390	1.18019	1.25547	1.5696	0.310265	0.238256	1.10168	0.132139	1.94124	0.592931	0.775953	0.785017	1.16375	3.00648	2.80796	3.23949	2.25927	2.39811	3.02296	3.06192	3.5694	-0.610305	0.506292	-1.84485	0.469656	1.28074	34.5199	5.82903e-07	1.94689e-06
Migut.B00391	48.134	70.7981	39.8337	37.1222	29.1812	20.6783	19.066	44.8409	25.1999	23.98	21.4702	19.1009	292.732	321.42	219.093	207.299	23.3838	34.8408	23.096	22.9225	0.168065	0.828171	-3.80086	-2.95844	7.86051	197.665	1.19341e-41	4.73785e-40
Migut.B00392	0.230604	0.19625	0.0943669	0	0.139662	0.0861053	0.309833	0.233421	0.231712	0.379043	0.141589	0.318348	1.44988	0.70042	1.54117	2.39238	0.868587	0.482181	1.26983	0.464963	-1.14185	0.0291802	-2.60538	-0.581046	0.13007	55.6869	2.33233e-11	1.28883e-10
Migut.B00393	14.9486	27.3701	25.7448	20.2673	30.5576	20.8873	40.4216	43.2736	37.7242	26.4511	27.8044	27.4102	36.4857	42.9289	53.2209	40.911	42.7738	70.1473	35.9406	42.1146	-1.02917	0.85787	-0.877698	0.49192	6.4805	29.4095	6.45425e-06	1.84055e-05
Migut.B00396	8.79005	7.43805	13.0801	24.2639	24.6014	9.79042	34.446	26.3722	21.7796	8.45548	8.38176	5.61424	9.4203	8.59604	7.39089	6.66172	18.1185	14.2024	19.78	25.6785	-0.921682	2.10284	-0.303956	1.66885	3.64985	24.9563	5.13389e-05	0.000125787
Migut.B00401	0.106719	0.397339	0.43671	1.01	0.592466	2.19163	0.955893	0.315066	1.60847	4.38533	4.14989	3.31481	1.50391	2.323	1.33729	2.04294	1.53381	2.11986	2.76874	3.55039	-1.49783	-1.37989	0.93284	0.86872	1.45957	38.7046	8.01695e-08	3.00091e-07
Migut.B00404	4.46408	7.08482	2.13053	5.45321	2.02927	5.24498	1.56986	1.1914	1.46065	1.99962	1.55086	2.35852	1.60932	2.12934	1.71023	2.11366	0.878831	1.03473	1.38651	0.945816	0.594234	0.460218	-0.146361	-0.443923	4.01829	19.1766	0.000725574	0.00143017
Migut.B00405	11.6563	5.70068	6.03989	15.3139	9.32098	10.5983	9.28818	3.77968	7.66625	10.4506	10.0383	13.2255	1.34562	2.63615	2.7822	1.60788	9.54314	5.76084	13.3694	12.9416	0.0349589	-0.201251	2.21649	2.72066	4.36769	41.6064	2.01281e-08	8.09723e-08
Migut.B00407	0.886349	0.932633	0.758928	0.780096	0.622383	0.512619	0.118656	0.178785	0.145208	0.332551	0.335203	0.275501	0.187986	0.292623	0.333435	0.261772	0.305583	0.392821	0.173437	0.388506	1.44585	-0.139648	0.0261531	0.598649	1.65369	31.1403	2.86609e-06	8.58683e-06
Migut.B00409	46.8912	67.6008	71.73	46.1086	65.1113	68.9941	67.3212	45.3522	94.2329	53.6039	57.2598	44.2482	31.6627	32.0307	26.4091	30.2448	42.1393	31.6454	33.8642	29.8602	-0.599782	0.797246	0.578734	0.568677	6.74711	28.4361	1.01753e-05	2.81524e-05
Migut.B00410	10.7561	13.5875	12.1215	18.2034	25.1919	8.00106	9.87899	12.05	10.1323	2.76246	3.61165	2.5687	3.27932	1.70155	5.61601	3.83998	42.1461	11.2452	46.4504	43.8829	0.311224	2.18276	-0.479718	3.72216	3.8695	87.9869	3.52409e-18	3.52356e-17
Migut.B00411	5.33856	6.34259	5.23635	3.58826	3.12953	5.2403	2.64972	1.7177	1.6959	3.52809	3.37922	4.3416	2.20745	2.50747	2.27699	2.74158	1.382	1.55356	1.61244	1.77551	0.425966	-0.14905	0.417901	-0.237759	3.57532	19.6043	0.000597705	0.00119938
Migut.B00412	18.9031	16.0591	29.7064	23.1911	20.5648	19.3612	15.8736	11.3387	14.905	16.0318	15.5827	18.4068	8.53807	7.49586	7.48852	7.32814	10.0971	13.2575	13.4562	11.2225	0.169086	0.232616	0.901784	1.01273	5.38935	30.7838	3.38861e-06	1.00423e-05
Migut.B00413	7.13919	4.49677	9.03351	12.7428	8.62855	26.4817	35.97	74.562	21.3789	113.989	93.0035	74.1026	153.711	181.129	160.088	116.306	16.1081	50.5773	15.1201	19.0824	-2.66745	-0.7449	-0.910422	-2.27041	6.56553	88.7315	2.44864e-18	2.4727e-17
Migut.B00414	64.7648	92.8785	114.517	180.851	181.727	33.0587	55.0459	60.6827	58.9823	27.9641	29.8926	24.3764	29.307	36.4646	29.8892	26.0146	26.3847	31.0236	21.9621	17.9681	0.923291	1.38354	-0.352522	0.0383968	6.51443	52.3681	1.1554e-10	5.9586e-10
Migut.B00416	19.7673	17.886	17.015	12.95	11.559	14.0832	17.1971	23.267	13.1045	19.9057	16.6942	20.2537	38.4229	26.4083	33.6238	32.7759	20.4493	24.6094	16.6017	21.2568	-0.58432	0.283594	-1.00421	-0.299185	5.13263	33.3133	1.03041e-06	3.32157e-06
Migut.B00417	96.9945	51.1929	62.7405	47.6801	42.3727	90.1933	98.9293	170.637	74.2636	172.124	130.487	162.667	290.316	238.483	250.59	222.099	168.453	197.297	171.964	176.69	-1.35545	-0.0519653	-0.903781	-0.117684	8.09494	69.8394	2.45414e-14	1.78609e-13
Migut.B00419	12.2314	4.69514	8.98261	8.81346	9.76328	8.37153	8.04338	5.76267	5.99174	6.30925	7.44753	6.41247	3.18116	4.39724	3.92249	4.03029	1.97797	2.45443	3.53022	2.98215	0.00116502	0.426022	0.591596	-0.110329	4.2125	25.0834	4.84039e-05	0.000119037
Migut.B00420	6.615	13.2953	5.09716	0.769618	0.397787	26.6968	4.94812	4.17895	4.18606	21.376	23.0155	26.1192	16.386	19.6359	14.5125	22.4584	7.78447	7.23952	2.32505	3.12159	-1.26934	-1.12561	0.163691	-1.49022	4.8205	21.1142	0.000300584	0.000641772
Migut.B00421	4.75713	8.57763	4.35573	1.0005	0.936355	4.41847	0.905468	1.1035	1.3384	1.7007	1.80119	1.59489	6.78122	7.2004	8.97012	9.16544	5.98841	5.91841	4.7605	3.18925	0.638846	0.384449	-2.44071	-0.330878	3.71459	41.5225	2.09504e-08	8.40964e-08
Migut.B00422	44.0633	67.6814	71.9768	25.8626	31.5289	77.9895	48.69	39.4447	72.2478	76.1154	72.9586	81.0978	60.1588	64.9063	58.6666	57.6038	60.3284	65.2484	40.5593	43.7189	-0.722463	-0.022349	0.139964	0.157942	7.14146	14.4765	0.00591982	0.00971145
Migut.B00425	13.4676	11.1603	10.552	8.05728	11.3334	10.536	14.452	13.8708	7.58047	17.2444	12.2739	18.191	16.6437	12.6804	16.5298	16.0508	12.6481	16.3291	16.7893	12.2403	-0.526715	-0.0282388	-0.173852	0.277743	5.12001	15.8074	0.00328878	0.00568726
Migut.B00429	3.28074	3.2961	1.57162	1.01308	1.14328	2.1875	1.32645	0.944414	0.758719	2.37529	2.05166	2.37493	5.51804	4.71873	3.20063	3.36048	4.8133	6.17931	1.43377	0.918736	0.260722	-0.511164	-1.10064	-0.0225902	3.91001	25.9118	3.29677e-05	8.32603e-05
Migut.B00438	0.798268	0.261287	0.0628201	0.645722	0.185946	0.0573203	0.618767	1.08772	0.246801	0.504659	0.377024	0.302749	2.26319	1.67857	1.17252	1.28925	0.365191	0.962963	0.65025	0.680957	-0.915736	0.877877	-2.20049	-0.904162	0.0393879	15.0154	0.00466928	0.00782413
Migut.B00440	6.17769	5.88357	2.4486	2.60192	1.86092	3.09471	2.20903	1.39141	0.633737	3.12337	2.51547	3.39664	3.22565	2.53784	2.75991	2.85616	1.0259	1.31877	0.839139	1.01082	0.663481	-0.431791	-0.12952	-1.07667	3.45045	16.003	0.00301514	0.00525275
Migut.B00441	2.59473	2.19402	1.70161	1.08442	2.38406	0.496845	0.968389	0.813744	0.802214	0.874862	0.816998	0.131209	3.93062	3.26693	3.25542	1.56122	2.27515	2.7475	1.54998	1.7439	0.912083	0.75438	-2.49545	-0.1829	2.04781	33.7495	8.3875e-07	2.7395e-06
Migut.B00442	7.38355	6.32463	5.22119	4.42624	4.16018	9.72462	6.12656	4.21619	4.22937	11.0841	10.1222	10.5319	8.156	7.43991	8.62336	7.47284	4.60672	5.72072	5.86875	4.65008	-0.482563	-0.505122	0.208844	-0.231006	4.82468	28.2359	1.11722e-05	3.06759e-05
Migut.B00452	2.46369	0.87361	2.1704	4.67776	3.79933	4.72737	6.1299	7.21584	6.18882	7.42421	8.33381	7.28812	6.3058	7.13661	5.39044	7.18434	3.32386	5.29455	3.98586	4.27757	-1.45646	0.098887	0.0387539	-0.250908	2.58067	15.0835	0.00453117	0.00761729
Migut.B00457	0	0.215943	0.276898	0	0.022767	0.105273	0	0	0.0226635	0.185369	0.230812	0.311373	0.195601	0.137015	0.323015	0.389993	0.312994	0.259388	0.214963	0.113694	1.29407	-2.61775	-0.307044	0.153012	-0.558189	17.1742	0.001788	0.00326758
Migut.B00458	5.28348	5.35176	4.07007	2.70052	2.25223	8.13486	3.53522	3.07175	3.00342	8.44226	8.89629	9.98388	6.02403	5.8607	8.66686	8.94311	9.45165	12.0598	7.37819	6.55732	-0.517092	-0.771071	0.100065	0.623081	4.53758	70.9925	1.40096e-14	1.04322e-13
Migut.B00459	18.1584	9.85542	8.34062	1.94847	2.99249	17.2964	10.3729	6.87698	9.30902	14.6189	16.6858	14.9822	18.0772	16.5084	23.4398	22.8842	33.7935	25.5705	34.1411	35.8654	-0.818917	-0.193513	-0.592278	1.0658	1.90655	60.957	1.82541e-12	1.12577e-11
Migut.B00460	1.94085	3.44721	3.3861	1.85872	2.92113	1.77938	1.61039	1.12553	1.79346	0.93996	1.02852	0.803117	0.469624	0.631606	0.45498	0.535053	0.49812	0.471042	0.183505	0.139761	0.401841	1.13065	0.617005	-0.341664	2.43409	81.0223	1.0578e-16	9.43495e-16
Migut.B00461	3.85854	1.88129	1.15134	3.88848	3.08337	0.900464	0.180008	2.16982	2.10008	0.660654	1.31618	0.158533	4.18273	3.41823	3.45367	2.5813	3.18717	3.52975	1.7025	5.83493	0.600704	1.35926	-2.43155	0.437419	0.408299	16.9718	0.00195747	0.00354783
Migut.B00463	1.35473	2.41063	2.67109	3.60036	2.26252	1.35658	1.35134	1.37128	0.593996	1.31582	1.08386	1.16584	0.480618	0.847891	0.734897	1.06474	0.585955	0.489279	0.808588	0.471808	0.729535	0.355699	0.408261	-0.0144055	1.98178	22.7253	0.000143672	0.000325092
Migut.B00471	1.39687	0.466184	1.06478	0.460835	0.939993	2.07097	2.11599	2.03311	1.32101	3.03886	2.77481	2.91687	3.32537	3.49402	3.36681	3.41657	2.66056	2.49125	1.71124	1.71198	-1.52045	-0.241058	-0.429791	-0.301858	2.60018	53.0456	8.3365e-11	4.36373e-10
Migut.B00472	13.9677	11.1369	13.2091	12.8556	16.9907	21.887	48.8086	107.196	22.4451	48.0984	35.8688	36.3466	161.445	157.134	173.753	125.794	31.5239	57.7076	33.1892	33.287	-2.3885	0.864824	-2.15574	-1.6369	8.42043	71.298	1.20751e-14	9.04157e-14
Migut.B00478	6.14798	5.52651	5.59337	7.58632	5.74775	2.20242	1.34623	1.95189	1.16256	1.49158	2.34475	1.11851	5.43491	5.12199	5.98345	4.00667	5.73412	3.62884	3.98792	3.40778	1.52839	0.373206	-1.8391	0.0765702	3.72192	56.5313	1.55148e-11	8.73064e-11
Migut.B00479	0	0	0.135642	0	0	1.36143	3.5628	0.223678	1.19902	0.3269	0.474877	0.58833	0.143727	0	0.0791165	0	0	0	0	0	-5.81209	2.10523	2.65476	-2.9569	-0.727977	69.0433	3.61359e-14	2.5908e-13
Migut.B00480	15.8213	17.1693	8.79904	4.57806	4.60878	3.17183	1.54554	1.52265	0.746856	0.174534	0	0.104704	0	0	0	0.393425	0	0	0	0	2.12226	4.24371	-0.0817582	-2.9574	0.903138	187.962	1.45287e-39	5.27172e-38
Migut.B00484	6.36914	4.31423	3.31364	5.52411	3.95629	7.95266	4.57125	4.56889	4.81348	7.35958	7.99391	10.3063	13.5135	5.86969	9.06286	9.37892	3.80406	5.12213	3.747	2.77145	-0.553881	-0.310955	-0.363562	-0.941592	4.07393	24.1942	7.30263e-05	0.000173867
Migut.B00489	373.519	351.913	446.393	784.215	1114.86	215.187	446.28	439.795	375.406	160.168	144.359	175.6	294.791	315.589	318.516	288.903	366.593	365.636	373.17	385.171	0.389242	1.67884	-1.13599	0.671447	8.36042	21.3351	0.000271725	0.000585576
Migut.B00491	138.215	689.176	854.443	180.555	271.813	209.868	153.239	73.6735	371.569	156.651	61.2747	245.665	12.811	48.0314	19.7456	37.1152	1.45032	2.41226	3.69482	1.07796	0.630934	0.768699	2.1914	-3.36668	7.69125	118.265	1.25384e-24	1.94831e-23
Migut.B00494	8.99325	8.39042	12.8935	8.40386	8.50906	15.1149	21.7271	16.1751	20.7776	19.0865	17.6373	18.3121	16.6477	16.0978	12.6005	15.05	16.8355	15.0304	17.7873	21.078	-1.39076	0.427526	0.0744555	0.616096	5.84392	42.4547	1.34267e-08	5.52878e-08
Migut.B00495	22.4643	29.9019	23.381	11.172	13.9897	18.2282	13.822	15.8521	23.7481	30.6824	31.7468	30.229	40.2711	31.5254	39.1052	35.0561	14.0332	21.1108	8.79618	12.5149	-0.305606	-0.388657	-0.449577	-1.02474	6.20878	27.4495	1.6124e-05	4.30917e-05
Migut.B00496	207.477	102.7	81.713	73.5247	189.21	48.6986	52.0997	76.276	35.549	33.5116	25.6497	22.1143	129.225	125.064	121.658	98.2022	125.412	161.242	143.509	154.033	0.871926	1.40919	-2.33573	0.674669	6.02078	56.5244	1.55661e-11	8.75517e-11
Migut.B00499	9.1122	16.7944	14.4981	6.74094	7.96786	7.07187	4.68599	4.5358	5.77572	5.39894	4.03891	4.83219	5.82905	5.33689	5.18448	6.11773	5.25119	5.17868	4.26367	4.94035	0.579663	0.56667	-0.445736	0.17886	4.18083	25.2072	4.57073e-05	0.000112886
Migut.B00501	19.055	20.6504	15.8186	7.47243	10.0177	38.1688	24.735	19.4385	32.8683	48.123	47.3877	48.3832	23.819	26.2252	26.2704	29.3438	26.403	30.6708	19.6108	20.6109	-1.40288	-0.39727	0.65705	0.243849	6.64098	74.4928	2.5509e-15	2.01829e-14
Migut.B00502	13.5521	10.7709	12.6532	8.02647	10.1888	15.7333	17.5455	20.1035	7.826	21.3795	17.0882	22.733	25.5315	21.5116	28.7033	24.0097	20.6589	25.0471	18.8708	17.557	-0.90904	0.00124157	-0.501947	0.081647	5.46923	39.0767	6.71702e-08	2.54015e-07
Migut.B00505	18.8703	28.0131	26.2885	27.596	29.1532	17.7566	10.8357	11.1319	16.7052	22.9387	25.116	18.8767	8.58354	11.4262	12.6722	11.8402	10.2844	10.3083	7.35699	6.69815	0.549181	-0.308185	0.804195	0.00368015	5.29497	27.7373	1.40994e-05	3.8078e-05
Migut.B00506	19.3852	34.2043	20.7503	3.49657	4.86666	58.5703	15.5617	13.8835	29.535	46.1556	46.0036	52.9193	43.5057	37.94	33.6904	47.8013	16.5781	17.6248	11.4436	10.0565	-1.23079	-0.49147	0.041028	-1.19066	5.90183	26.0499	3.09205e-05	7.84913e-05
Migut.B00508	100.335	71.7599	114.994	107.499	110.252	56.0125	58.4993	58.3693	64.8543	52.6414	57.9192	53.1246	42.7759	47.5358	46.0999	48.3151	47.3261	55.4944	45.9533	44.4732	0.386064	0.533092	0.0376812	0.436922	6.97274	19.7286	0.000564921	0.0011389
Migut.B00510	3.2027	3.90301	3.52756	2.16783	1.88269	1.17982	1.48381	1.44909	1.29463	2.42036	1.74543	2.17799	6.14546	5.57818	7.55652	6.36515	4.95032	6.31181	3.40449	3.22877	0.641477	-0.228673	-1.80825	-0.169385	4.44008	103.227	2.02094e-21	2.56379e-20
Migut.B00511	26.0841	21.0487	33.9282	25.2742	35.9205	13.6354	25.1579	23.1653	28.0441	16.8741	15.1766	12.6399	10.5832	12.9025	12.941	13.7605	20.2405	22.2058	18.5855	19.6472	-0.0849487	1.05158	0.0473017	1.06027	5.39364	22.1454	0.000187499	0.000416808
Migut.B00517	12.9278	15.0502	13.9191	7.29622	6.69256	31.4062	12.2668	7.56786	10.0551	24.3285	20.2664	32.4344	12.7983	12.8516	10.9278	17.5646	5.26489	6.13295	4.75035	5.85183	-0.743567	-0.526648	0.716538	-0.921769	6.25274	45.003	3.97025e-09	1.74033e-08
Migut.B00522	12.2826	10.4738	9.21224	10.7569	7.39134	7.81687	4.51479	4.54904	3.96472	6.0587	5.56937	6.54972	7.25396	8.5157	5.83088	6.41614	5.50491	5.34077	6.03833	4.48916	0.599533	0.107606	-0.415661	-0.0125763	5.34435	14.6766	0.00542129	0.00895674
Migut.B00525	8.25887	7.02851	4.51285	4.06654	7.39493	3.97264	1.54479	1.88505	2.12833	5.0148	4.91181	4.61803	1.51671	2.75442	1.6234	1.08001	1.04013	1.66594	1.00833	1.99827	1.07597	-0.726205	1.26925	0.0887207	3.6101	42.5602	1.27671e-08	5.27219e-08
Migut.B00527	0	0.105664	0.101618	0	0.0668415	0.0154536	0	0.111714	0	0.0408168	0.016941	0.0816213	0.251241	0.217891	0.474169	0.736058	0.0328185	0.0346153	0.0175308	0.584137	0.119431	0.0642671	-3.31879	-0.866673	-0.324267	15.468	0.0038227	0.00652379
Migut.B00529	0.94289	1.08222	0.634615	0.808871	1.22725	0.810679	0.805665	0.606971	0.59837	0.570989	0.355482	0.464878	0.349669	0.427068	0.325736	0.306451	0.221352	0.259412	0.262756	0.10006	0.0577469	0.953004	0.190283	-0.377574	0.824774	26.546	2.45536e-05	6.36051e-05
Migut.B00531	18.5195	11.4078	11.2043	7.47795	10.863	7.49008	3.49135	0.481155	1.52842	2.18772	0.972867	2.02489	0.0412228	0.346508	0	0.422695	0	0.039757	0	0	1.68701	1.05669	2.87347	-3.56199	2.75115	152.598	5.64749e-32	1.38936e-30
Migut.B00533	11.2478	17.6299	8.44957	4.1712	1.53574	12.5285	5.41461	5.54595	8.29895	12.1467	11.955	11.1983	17.4352	17.0542	20.6216	17.4484	23.752	17.1561	18.528	12.435	-0.35377	-0.261779	-0.830325	0.355873	4.15709	35.7413	3.27085e-07	1.13788e-06
Migut.B00534	7.24682	8.31097	7.64738	9.2804	8.95824	6.913	4.27922	3.60906	4.04979	4.86254	4.72378	5.26641	5.06853	5.156	5.39054	5.21071	3.39474	3.94386	3.4901	4.18333	0.51751	0.251021	-0.279601	-0.094199	5.34816	15.2113	0.00428237	0.0072393
Migut.B00536	16.5424	26.6987	22.2832	4.04285	6.34026	24.3635	10.7159	10.8707	16.5675	21.2831	24.8798	24.6682	24.4919	28.8778	30.6311	34.5583	19.3087	22.4604	12.3856	13.9749	-0.490641	-0.289064	-0.529778	-0.440213	6.73342	17.6239	0.00146143	0.00271739
Migut.B00538	3.69558	3.68036	4.2312	3.93579	4.53985	4.96175	7.6592	5.29274	5.78333	4.1487	5.21402	4.9932	5.25052	5.98651	6.09951	5.43822	4.94126	5.39265	4.87931	4.74032	-0.954297	0.720768	-0.455488	0.183488	4.63272	20.6371	0.000373684	0.00078177
Migut.B00539	114.772	63.8505	127.171	173.963	256.546	158.267	441.374	498.565	292.566	175.872	153.303	170.197	197.332	179.389	167.377	185.508	173.696	189.955	211.66	208.161	-1.62499	1.56438	-0.34005	0.485502	9.40941	19.2515	0.000701375	0.00138787
Migut.B00541	0	0	0	0	0	0	0	0.46344	0	0	0	0	7.98072	15.9088	6.62244	13.0282	0.326749	1.20624	0.116361	0	-4.5936	4.5936	-10.6076	-4.41266	1.66468	97.1255	4.02372e-20	4.69018e-19
Migut.B00542	0.69968	2.07343	1.94289	1.1562	1.31161	0.629808	0.47563	0.189704	0.351521	0.349126	0.639284	0.566731	0.514674	0.430092	0.328043	0.648104	0.3963	0.391873	0.396925	0.151152	1.48126	-0.0355442	-0.0969128	-0.154024	1.0311	26.1577	2.94101e-05	7.50114e-05
Migut.B00543	26.3419	15.7436	14.5128	15.687	17.7024	10.7304	8.45692	6.0527	4.62487	11.3483	9.03373	10.5436	7.77845	8.53143	8.92973	8.89133	5.80227	6.58881	6.3988	6.16317	0.934818	-0.140373	0.066897	-0.0736447	4.98318	30.1269	4.6117e-06	1.34176e-05
Migut.B00544	52.4236	39.3437	37.0372	45.3657	33.6828	46.4278	40.5892	46.4867	55.7682	57.8606	60.4958	43.2143	52.5382	59.7537	54.2841	46.9451	53.7543	57.9233	53.0306	53.4907	-0.602873	0.21648	-0.189267	0.406167	6.27607	19.5085	0.000624269	0.00124798
Migut.B00545	3.2747	2.86623	2.77766	2.22308	3.24271	2.03146	1.02105	0.576928	1.14541	1.85667	1.56949	1.85979	0.696488	0.734436	1.0636	1.27988	0.821747	0.910075	0.614538	0.35521	0.988638	-0.285532	0.702182	-0.116228	2.41306	35.7762	3.2172e-07	1.12018e-06
Migut.B00546	46.3821	39.7171	40.875	17.6071	12.0148	32.1113	42.8689	38.053	78.2596	27.6192	41.3329	36.3853	29.161	40.6525	35.8449	54.0009	25.327	22.856	21.0078	19.7599	-1.16156	0.88542	-0.380119	-0.462998	6.04796	15.8294	0.00325688	0.00563704
Migut.B00547	17.5634	24.5575	10.2106	19.4915	19.9133	11.6156	4.31027	4.49369	3.89423	8.0002	8.27686	8.41012	5.17074	5.97105	5.21308	5.93918	3.3533	3.78082	2.63539	3.35833	1.34411	-0.182933	0.358729	-0.392274	5.55036	74.5808	2.44389e-15	1.93741e-14
Migut.B00549	0.907491	1.94454	1.11408	0.940662	0.562696	1.91207	0.566093	0.164032	0.208423	0.873676	0.928656	1.34227	0.519976	0.446266	0.464154	0.496352	0.334103	0.271074	0.0549136	0.0914879	0.439276	-0.452348	0.90766	-1.01374	1.9143	16.024	0.00298715	0.00520892
Migut.B00550	6.81791	7.13053	9.09102	9.14319	9.83966	7.41913	10.3783	9.41809	9.1214	8.73548	7.50608	8.08264	6.04131	5.21584	5.27971	4.87251	3.26507	3.70413	3.06234	2.45204	-0.502425	0.592681	0.389165	-0.415214	4.73282	26.5454	2.45607e-05	6.36152e-05
Migut.B00552	36.5474	50.2632	34.5728	19.3329	18.6471	44.1478	19.6893	21.3513	33.6887	54.3065	60.8939	40.6799	43.8061	46.3988	51.3542	45.2474	25.7939	30.0846	14.954	12.8039	-0.310396	-0.49068	-0.0473242	-0.81384	5.82548	19.215	0.000713074	0.00140827
Migut.B00557	0.175307	0.0828839	0.139492	0	0.0983079	0.0545485	0.0654272	0.0821524	0.0391444	0.0640339	0.0797316	0	0.760146	0.453583	0.88336	0.962281	1.64112	1.01822	0.474418	1.09968	0.26612	0.674274	-4.1069	0.832993	0.879071	121.176	2.99498e-25	4.87455e-24
Migut.B00558	13.3338	8.97833	7.07447	7.15991	4.93976	4.96548	2.46171	1.76486	2.74371	5.21689	5.04422	4.79065	2.26806	2.62096	3.08948	1.70811	2.46052	2.74354	2.62869	4.14711	1.12912	-0.464062	0.841261	0.689018	3.16726	35.6064	3.48664e-07	1.20653e-06
Migut.B00559	5.23301	4.33231	7.25758	7.55211	8.77415	5.92728	7.67321	5.17136	9.72429	9.91512	10.5309	9.08958	6.361	7.29324	9.32864	7.05794	21.0301	16.3214	19.6851	17.2175	-0.450303	-0.0587841	0.18648	1.68647	5.17236	56.5709	1.52205e-11	8.57934e-11
Migut.B00560	3.90319	2.65122	4.1977	10.2612	3.05395	2.45091	3.02678	2.80197	2.80564	1.76826	1.45141	1.71627	2.36044	2.08836	1.82968	2.21364	1.83899	2.15262	2.98035	2.87096	0.45459	1.17306	-0.576222	0.605388	5.90541	17.4732	0.00156366	0.00289075
Migut.B00561	34.4818	34.1131	33.0646	8.97981	12.002	26.7729	19.3642	6.56485	13.1059	12.9109	12.4994	10.5167	8.67098	7.33238	8.17011	10.502	3.74999	6.40384	3.01426	2.94228	0.190591	0.724042	0.263449	-0.757227	4.69196	42.9696	1.04991e-08	4.37936e-08
Migut.B00563	56.4391	77.4898	104.136	155.686	171.412	50.9878	76.064	73.1741	82.5541	43.0606	47.3855	34.4134	22.0193	21.9916	29.0141	25.7044	65.2664	45.6557	75.1649	77.9263	0.336801	1.2051	0.551538	1.81548	6.83316	35.5555	3.57158e-07	1.23423e-06
Migut.B00566	8.36214	4.07616	3.16203	3.29475	5.53453	2.66783	2.5362	1.66072	2.14844	3.70589	4.02945	3.00601	1.7441	2.40054	1.51589	2.03938	0.944269	1.83701	1.65893	2.19826	0.744543	-0.315674	0.696105	0.173285	3.31414	16.672	0.00223813	0.00400066
Migut.B00567	0.436084	0.579872	0.297421	0.114644	0.238431	0.491881	0	0.107288	0.127802	0.23893	0.241721	0.161254	0.0196968	0.14717	0.151793	0.044882	0.0180103	0	0	0	0.59174	-0.0647624	1.01675	-3.49134	-0.358382	26.815	2.16663e-05	5.66037e-05
Migut.B00568	0	0	0	0	0	0	0	0.128726	0	0.12542	0	0	1.59915	1.44205	1.88196	1.06804	14.0172	8.40278	19.2308	20.9235	-2.88913	0.02116	-5.01303	3.78168	2.68886	479.474	1.84155e-102	7.93318e-100
Migut.B00572	18.0336	23.0386	17.1168	7.1151	3.85778	35.597	12.457	9.40875	21.5053	26.5706	31.375	32.8011	21.9732	23.4746	19.596	26.573	13.778	13.2597	5.63607	6.93539	-0.905414	-0.359908	0.198346	-0.859843	5.53017	19.2528	0.000700953	0.00138718
Migut.B00573	0.441459	0.286988	0.200725	0	0	0.251834	0.466816	0.682692	0.172503	1.49156	1.27997	1.25756	2.6852	0.918735	1.69763	1.93857	4.42438	3.30766	2.6231	1.87911	-1.69891	-1.29013	-0.644893	1.10504	2.14736	73.8645	3.4636e-15	2.70867e-14
Migut.B00576	4.63836	2.38919	2.24774	1.84835	0.98567	1.9598	2.07732	0.658951	1.96238	1.72545	1.79869	1.3962	2.06415	1.38411	2.33076	2.05023	3.82323	4.74719	3.67092	3.19945	0.132446	0.34487	-0.457058	1.34203	1.92622	31.2583	2.71153e-06	8.15875e-06
Migut.B00577	2.54476	2.51371	4.64892	3.01051	2.20171	4.83578	31.2396	50.4437	47.2129	9.8595	7.2543	5.82519	5.91121	12.7441	5.91128	24.9748	3.69348	4.22826	3.84967	3.43591	-4.04209	2.67695	-0.876926	-1.3084	4.45455	71.4941	1.09766e-14	8.24958e-14
Migut.B00578	54.4014	17.3119	20.7398	13.2017	11.7334	342.282	360.671	460.453	186.321	528.951	444.791	599.433	662.907	377.169	631.152	457.57	373.681	529.766	386.222	385.41	-4.35807	-0.212166	-0.240287	0.0106179	8.17015	159.935	1.50971e-33	4.03791e-32
Migut.B00580	12.3956	7.58827	10.4799	19.9458	19.0041	9.14761	11.6266	25.094	10.5516	15.377	14.1446	15.9589	12.3976	14.7756	13.7047	11.323	32.2	26.2608	37.9919	37.2536	-0.42971	0.395537	0.00918003	1.74903	5.96994	31.0753	2.95499e-06	8.84007e-06
Migut.B00583	69.6984	32.3905	14.3582	8.04044	5.76271	3.4577	2.20681	0.286648	0.409751	0.251357	0	1.10581	0	0	0	2.43427	0	0	0	0	3.69302	1.98886	-0.611776	-7.11703	3.58799	49.3709	4.88578e-10	2.366e-09
Migut.B00584	3.1594	2.69333	3.85207	2.13905	2.31536	4.42384	1.74447	3.12134	2.60924	4.55286	4.62819	4.65175	1.90009	3.83408	3.20236	3.79511	0.836526	1.65154	1.28326	0.654477	-0.441742	-0.290142	0.338287	-1.15604	3.25144	24.1404	7.48603e-05	0.000177699
Migut.B00585	0.901499	0.684998	0.548971	0.428854	0.541647	1.82331	1.00936	0.162949	0.280376	1.35831	1.58147	1.9472	1.69854	2.02102	1.51135	1.77613	0.340407	0.471247	0.181837	0.562614	-0.60839	-0.817722	-0.31111	-1.79119	1.7638	27.4011	1.64911e-05	4.39742e-05
Migut.B00588	1841.18	1967.64	1161.5	357.906	343.06	677.898	439.894	159.124	362.778	158.624	199.826	214.31	47.9256	57.854	64.0483	92.8346	33.6477	41.8275	27.9021	23.0596	1.0384	1.36773	1.34057	-0.690178	8.31053	171.64	4.65038e-36	1.37054e-34
Migut.B00589	2.96629	2.8487	2.19168	0.541542	1.45549	2.13441	1.56834	0.695031	0.993515	1.99768	1.91825	2.01092	1.20582	2.16898	1.94211	2.39146	3.98152	3.76879	5.06075	5.52401	0.18652	-0.2667	-0.160799	1.65025	3.18417	60.5152	2.26076e-12	1.38289e-11
Migut.B00599	19.2664	18.5216	8.46813	11.4807	7.923	7.81558	4.02134	3.06972	2.84409	6.72459	6.10944	8.27938	5.25996	3.87714	4.42829	5.43464	1.86254	2.56133	2.44322	1.82243	1.2213	-0.388284	0.356639	-0.757863	4.23452	66.9995	9.75106e-14	6.73132e-13
Migut.B00601	1.77701	0.945175	0.492362	1.24577	0.523163	0.691165	0.248702	0.374733	0.520785	0.63894	0.454613	0.584085	0.361183	0.599707	0.353455	0.411505	0.917385	1.19984	0.784068	0.895738	0.742482	0.0443365	0.166188	1.4898	0.62943	18.0064	0.00123054	0.00232197
Migut.B00602	0.173371	0.33812	0.0886828	0.66848	0.145833	0.485513	0.647045	1.48678	0.667782	0.783667	0.354829	0.455883	4.54182	8.33759	8.41417	7.20876	6.55879	6.34392	4.89576	4.71913	-2.00006	1.11376	-3.92797	0.031937	3.03447	147.758	6.15399e-31	1.42563e-29
Migut.B00604	4.45307	5.8078	6.39666	2.6621	3.47893	7.31716	5.56638	4.39942	4.99546	9.04911	5.05631	6.01512	4.09982	3.61296	3.82201	4.18132	1.693	2.10457	1.19504	0.368985	-0.687868	0.0761314	0.563803	-1.20792	3.34561	34.5819	5.66083e-07	1.89509e-06
Migut.B00605	2.83322	2.45673	1.69282	0.901314	1.08145	1.61129	0.773055	0.481989	0.72965	1.25229	1.30347	1.40862	0.761364	1.09677	0.681932	0.764523	0.731574	0.584944	0.453818	0.324033	0.636564	-0.290537	0.471127	-0.29353	2.68668	16.9831	0.00194761	0.00353249
Migut.B00606	26.5886	62.8163	45.1749	14.905	16.5082	53.0169	25.6636	21.132	43.8467	57.3076	55.0768	58.1786	34.4635	40.5925	36.9956	38.4082	14.7125	18.8081	11.3359	11.1417	-0.544559	-0.349463	0.391712	-1.06703	6.60128	25.7422	3.5666e-05	8.965e-05
Migut.B00608	12.4018	20.9831	7.02803	3.33784	4.25668	17.27	5.12777	4.6855	4.16898	12.503	13.2943	15.0683	9.48684	11.9823	11.7702	12.9367	3.34847	4.12439	2.40089	2.42284	-0.0577488	-0.603963	0.0356314	-1.54799	4.74672	21.534	0.000248091	0.000538438
Migut.B00615	10.1351	9.78765	11.8022	6.95137	6.72968	7.84879	2.40899	2.17309	2.19036	6.47978	6.14174	7.6629	5.8769	6.57804	6.3687	7.41246	3.29719	3.32973	2.69812	3.11093	1.05952	-0.672332	-0.161477	-0.701297	4.87171	29.4379	6.3688e-06	1.81746e-05
Migut.B00617	1.05204	1.1751	0.699581	0.470176	0.504413	1.52218	0.265029	0.46589	0.581401	1.62116	2.12623	1.94509	1.82469	2.077	1.47525	1.91649	1.66846	1.48484	1.53183	0.981058	-0.188904	-1.16288	-0.147308	0.00718234	1.88513	39.6242	5.17634e-08	1.98645e-07
Migut.B00619	0	0	0	1.56503	0	1.66712	0.111089	0	0.79756	0.0815426	0.406129	0.293509	0.215109	0	0.11841	0.122539	19.8658	5.91262	13.6587	11.9031	-0.942438	1.39045	0.902207	7.05759	1.4451	55.1963	2.95533e-11	1.61546e-10
Migut.B00624	8.59113	5.73065	7.81652	9.21935	7.78333	16.5651	13.5218	14.0777	11.3919	15.134	15.9976	17.7762	17.977	17.5387	19.8335	14.6111	68.4386	53.7067	76.3973	76.5298	-1.17762	0.144992	-0.311508	2.36319	5.88996	275.141	2.48677e-58	1.87872e-56
Migut.B00625	491.228	212.516	349.897	455.399	430.273	218.47	382.356	496.744	256.342	456.582	466.913	406.02	311.822	352.686	514.906	312.022	572.244	851.026	763.02	750.911	-0.238875	0.0873102	0.0428903	1.35129	9.28522	24.461	6.45571e-05	0.000155273
Migut.B00626	5.26341	6.85783	6.69954	3.99025	4.901	4.09439	1.73596	1.58317	1.6604	3.75567	3.08974	3.66122	1.41535	2.06546	3.06771	2.99832	2.00191	1.81292	1.59865	0.699274	0.982204	-0.353077	0.353378	-0.275777	3.43423	25.9961	3.17016e-05	8.03131e-05
Migut.B00627	94.6761	91.9063	169.645	190.312	269.823	80.3568	188.217	158.351	151.99	58.6525	72.4873	71.5431	48.3347	47.1362	53.9961	49.5503	82.9414	99.8307	103.467	104.582	-0.188618	1.56643	0.235233	1.35448	8.09764	27.9714	1.26405e-05	3.44041e-05
Migut.B00631	17.8359	15.5838	18.1198	11.4884	9.48208	16.5721	12.2784	15.3241	15.0524	21.4604	19.734	25.1773	28.5306	23.1274	22.1748	26.7813	19.0326	22.1081	15.2062	16.8547	-0.467928	-0.18764	-0.395321	-0.0953028	5.07669	33.0137	1.18681e-06	3.7919e-06
Migut.B00632	2.7812	6.85765	5.3137	2.98274	4.88957	3.98883	3.15519	2.781	3.86796	2.40682	2.22407	2.28841	3.49405	4.86705	6.08878	4.27658	9.32907	7.10549	7.64568	8.17012	0.0106178	0.947743	-1.22454	1.16596	4.34157	72.2313	7.6687e-15	5.84374e-14
Migut.B00635	0.0714257	0.506542	0.292286	0.100146	0.0720967	16.5352	54.5404	85.1514	26.2674	125.699	87.0764	128.114	520.334	290.608	956.012	409.902	1683.73	1427.86	1519.23	1482.65	-8.40088	-0.775461	-2.48183	1.85736	10.6782	365.479	7.96921e-78	1.4279e-75
Migut.B00636	0.220345	0.042618	0.0204929	0	0	0.0373976	0.134568	0.62518	0.181149	0.625586	0.553461	0.849351	3.36573	2.45396	5.61791	2.62241	9.25251	7.56016	6.91519	8.36051	-2.75064	-0.868155	-2.59238	1.55836	3.43791	146.772	1.00073e-30	2.29207e-29
Migut.B00637	11.233	7.61054	5.4893	5.45892	3.87492	11.7074	5.03078	3.36692	3.00256	17.1013	14.352	14.3027	7.18786	7.5745	8.1476	7.56971	7.00482	8.20927	7.20641	7.30043	-0.0723237	-1.17575	0.795416	0.337579	4.75153	30.5901	3.71109e-06	1.09436e-05
Migut.B00640	12.96	11.9807	8.81081	6.61825	13.2907	2.89884	5.23862	2.02572	2.28825	3.64113	2.92362	2.61305	1.66073	2.09604	2.56956	1.63641	2.3804	3.16006	4.38465	6.01095	1.40027	0.395806	0.415108	1.39889	3.12759	47.5164	1.19032e-09	5.51748e-09
Migut.B00641	4.46685	6.27112	2.92236	0.927666	0.918723	4.47034	0.642797	0.826802	0.619077	3.85521	4.02652	4.69459	2.14026	2.53767	1.95521	3.07833	0.791131	0.951562	0.341047	0.621133	0.634677	-1.24042	0.58606	-1.48493	3.481	17.8516	0.00131928	0.00247466
Migut.B00643	12.1694	17.2674	9.8569	10.9941	9.5373	11.3947	7.78296	5.4548	3.70769	12.0079	10.508	14.0765	16.2626	13.3209	17.2145	13.6028	5.33848	6.91669	2.92075	3.40061	0.421306	-0.48451	-0.521457	-1.35891	5.27428	31.5122	2.40653e-06	7.29961e-06
Migut.B00644	5.29651	5.67164	13.1696	0.737706	0.708115	0.130971	0.157091	1.44978	0.246713	2.68095	0.107683	0.0691753	0.0760466	0	0	0.173283	0	0	0	0.0353618	2.60084	-0.32925	3.66703	-2.01137	1.52515	42.0486	1.62991e-08	6.63601e-08
Migut.B00645	0	0.204575	0.236089	0	0.11647	3.91346	8.52659	19.5632	10.2414	9.76746	6.8091	11.3778	39.8589	40.2645	49.9409	46.8848	50.5138	45.76	54.9845	52.8892	-7.0893	0.72546	-2.45788	0.591259	5.63307	271.143	1.80871e-57	1.3173e-55
Migut.B00646	13.8822	11.3235	9.53159	4.92321	9.71009	6.21844	5.73739	5.46198	4.39999	4.1157	5.10081	4.91512	4.31763	5.21165	3.08554	3.30822	5.6795	4.48067	4.71109	5.35388	0.428419	0.590738	0.0361322	0.724794	4.25319	23.7332	9.03369e-05	0.000211329
Migut.B00648	0.168637	0	0.258784	0.443337	0.680886	1.02322	12.4617	27.525	4.49036	1.87103	3.19255	1.99546	9.68872	13.915	20.025	12.9131	21.6464	22.3027	35.6264	38.4223	-5.6297	2.86184	-2.78027	1.46269	3.60732	82.9754	4.07738e-17	3.76446e-16
Migut.B00649	16.2766	12.6131	19.7385	39.0587	36.2051	21.7395	38.0182	50.3657	35.2718	33.7043	34.7042	32.016	62.653	61.9152	61.8253	48.9702	87.0281	76.4645	93.3812	82.3885	-0.918215	0.598848	-1.02107	0.908118	6.50954	38.3423	9.5239e-08	3.53428e-07
Migut.B00650	0.667112	0.66235	0.227494	0.11692	0.0673378	0.518944	0.323668	0.750291	0.245783	0.146204	0.113778	0.372764	10.0278	9.36572	18.2584	9.52995	26.031	27.7119	25.0314	22.2612	-0.956836	1.54456	-6.01057	1.46487	4.90618	396.716	1.42516e-84	3.27899e-82
Migut.B00651	6.47737	8.21561	21.1542	7.59738	2.1375	0.755809	2.85909	3.2047	0.187745	6.39835	0.701085	0.0614149	0.135031	0	0.445978	0.0769218	0	0	0.065954	0.188368	1.79675	0.0644953	3.59519	-0.88579	1.74624	39.5734	5.30301e-08	2.03083e-07
Migut.B00652	14.7197	9.88834	9.23333	12.7334	6.38393	9.91668	6.50159	4.4615	4.40998	8.39787	7.50846	7.03539	5.12362	4.60302	5.02295	4.94794	2.90019	3.78843	5.10047	2.74554	0.421744	0.0242209	0.428628	-0.0595323	4.4195	18.5496	0.000963339	0.00185795
Migut.B00654	2.09666	1.90399	2.19729	2.635	2.39165	1.33661	0.801588	0.977743	0.976291	1.05069	1.23849	1.52958	0.849998	1.19081	1.32231	1.01053	0.625155	0.873237	0.884493	0.532729	0.80235	0.0457741	0.0115297	-0.213125	2.51598	18.8026	0.000859307	0.00167276
Migut.B00656	132.694	237.822	372.928	320.969	367.812	279.905	396.631	350.806	463.315	212.502	245.85	192.294	169.02	212.719	211.12	197.041	370.818	274.183	377.16	371.407	-0.753745	1.21363	-0.064996	1.2104	9.92764	21.424	0.000260897	0.000564237
Migut.B00657	142.623	247.131	414.111	284.871	364.205	221.417	322.094	287.815	380.664	170.349	186.511	148.908	140.112	181.41	173.827	162.231	332.301	245.129	313.888	308.218	-0.451908	1.28224	-0.163972	1.25573	9.62053	22.8581	0.000135166	0.00030722
Migut.B00659	0	0	0.0600981	0	0	0	0.0876972	0	0	0.0643723	0	0.115853	0.297175	0.297378	0.420645	0.338578	0.0194093	0.286608	0	0.019741	-1.06845	-1.0385	-2.6578	-1.76457	-0.958818	19.3608	0.000667483	0.00132612
Migut.B00662	5.67867	3.1765	1.69518	2.17807	1.42865	1.03118	1.00492	0.582376	0.277493	1.4611	1.39537	1.07226	1.9459	2.62127	2.78087	2.25964	1.38579	1.24512	0.932172	0.713437	1.55985	-0.53853	-1.07412	-0.803661	2.84477	27.3179	1.71435e-05	4.55878e-05
Migut.B00666	0.482998	0.597298	0.469421	0.482514	0.359558	0.259249	0.101397	0.106947	0.115263	0.1042	0.0494263	0.119068	0.340327	0.342306	0.151311	0.193871	0.167562	0.214609	0.223769	0.127819	1.38854	0.963962	-1.70154	-0.12545	1.6296	43.3862	8.6039e-09	3.62697e-08
Migut.B00667	64.9975	97.8396	127.132	102.368	102.973	65.1576	84.7762	66.7759	97.4329	45.4779	57.9041	42.0412	78.9606	79.6544	69.6023	64.6892	113.249	94.5102	91.4176	99.2065	-0.0620203	1.11072	-0.798094	0.819462	7.87143	25.8874	3.3343e-05	8.41555e-05
Migut.B00668	20.6553	19.6704	17.441	7.46646	6.7837	16.1977	8.20482	4.38779	11.5218	7.92609	7.5767	7.07624	5.59769	6.22757	4.62199	5.72106	4.51624	4.60473	4.30221	4.13407	0.128034	0.701586	0.237912	0.0392558	4.00399	27.4872	1.58429e-05	4.24189e-05
Migut.B00670	63.4662	52.9613	86.6305	75.2982	97.7105	115.175	156.176	61.7146	114.057	49.3845	44.922	57.9717	29.4717	61.5384	23.043	35.3957	11.1569	9.86684	11.9195	19.9892	-0.887614	1.50804	0.243995	-1.08882	5.65206	64.2521	3.6983e-13	2.42878e-12
Migut.B00671	70.1842	156.432	108.808	54.5777	25.7974	104.971	211.091	286.389	133.141	152.685	128.554	165.359	989.906	1076.41	595	851.269	103.473	139.352	75.7788	81.4581	-1.75785	0.799956	-2.76721	-2.77815	6.71297	120.413	4.35902e-25	6.99342e-24
Migut.B00672	55.6287	103.648	40.553	26.972	8.574	129.665	184.242	262.997	149.112	147.969	136.861	160.62	730.492	766.74	327.571	570.203	49.0311	77.4864	37.7435	36.2683	-2.58011	0.760302	-2.21758	-3.22938	6.48905	111.064	4.31515e-23	6.10118e-22
Migut.B00673	0	0	0	0	0	0	0	0	0	0	0	0	4.13531	2.26219	5.13803	2.96149	29.1156	26.0377	10.5609	9.5597	0	0	-9.05604	2.70433	2.8908	489.926	1.01093e-104	5.2483e-102
Migut.B00674	5.66165	29.3837	11.9352	4.51034	1.21224	83.1188	148.295	190.304	126.361	171.598	177.498	257.992	1127.78	1209.82	371.213	817.899	44.5547	120.893	16.7144	13.491	-4.3675	-0.0782042	-2.33131	-3.87737	6.73378	108.437	1.56772e-22	2.14326e-21
Migut.B00675	2.48847	8.72857	1.44492	0.495073	1.0862	0.125564	0	0	0.202737	0.110549	0	0	0	0	0	0	0.133329	0.0703144	0	0	4.48327	1.15057	2.35148	3.12672	-0.285444	72.5275	6.63945e-15	5.10554e-14
Migut.B00676	0	0	0	0	0	0.690561	1.6048	3.23705	1.06853	1.86195	2.6496	1.64131	1.55374	2.48099	0.772509	0.97076	0.274975	0.628399	0	0.186449	-8.47638	0.211505	0.305567	-2.06492	0.834079	76.2799	1.06818e-15	8.75252e-15
Migut.B00677	0.726628	1.3527	0	1.14616	0	31.0318	2.64408	1.68553	10.5867	15.3774	16.1728	35.288	7.28603	6.25319	1.95115	6.28195	0.540178	1.13951	0	0	-4.26742	-0.852312	1.81346	-3.32914	1.45361	55.4353	2.63348e-11	1.44813e-10
Migut.B00680	4.50706	7.99088	3.75704	3.51075	4.21241	7.01206	6.35459	14.0806	27.5077	10.0149	12.1283	5.5965	31.8478	28.0549	26.2966	19.7918	15.2223	17.2774	7.24751	7.74121	-2.04517	1.04116	-1.71968	-0.818441	2.63066	40.2605	3.82347e-08	1.48901e-07
Migut.B00681	11.5328	36.7474	26.7719	7.79529	9.06941	14.0547	3.8237	4.0124	10.4307	9.21091	9.43031	10.2363	6.11132	7.0387	6.00033	5.84136	7.65671	7.73589	5.84083	4.57689	0.793985	0.0186057	0.417621	0.408115	5.68572	14.9286	0.00485169	0.00810898
Migut.B00682	24.2646	15.5404	11.4482	11.5445	12.3407	9.18826	6.07605	6.44017	4.27454	11.9241	9.57474	10.5794	5.49055	6.8963	7.8611	6.20929	6.25701	8.75162	7.75473	7.04308	0.824563	-0.376617	0.487104	0.545845	5.7613	22.8105	0.000138153	0.00031348
Migut.B00683	12.7631	15.2797	16.6678	42.6375	24.7718	11.3777	18.9768	22.3279	20.2469	13.8284	12.6828	8.53857	4.98253	6.77256	5.97518	5.01781	8.54234	6.77899	8.77853	10.1364	-0.068262	1.10603	0.838278	0.981258	4.69895	27.0487	1.94337e-05	5.11403e-05
Migut.B00685	0.23759	0.429664	0.255217	0.424734	0.143893	0.354855	0.0665038	0	0.0238731	0.244079	0.31607	0.421704	0	0.0841911	0.0425319	0.161389	0.02355	0.0745181	0.0125798	0	1.35191	-1.50799	1.98566	-1.00204	0.113569	15.6153	0.00358138	0.00615135
Migut.B00686	8.14586	11.7261	14.1632	5.91367	4.65809	14.8417	12.9276	17.8083	17.7216	28.7134	33.0183	33.1797	55.3714	58.5439	57.7047	59.9017	21.8522	28.9866	14.2844	11.8097	-1.32331	-0.577267	-1.07606	-1.2445	6.67522	113.116	1.57511e-23	2.28284e-22
Migut.B00692	8.12566	5.55361	3.44575	4.05543	4.22424	5.95804	3.8654	3.01155	2.19981	7.34934	6.25576	7.34822	5.86007	5.51577	5.61745	5.30378	2.08658	3.2308	2.57694	2.50423	0.089054	-0.589399	0.116058	-0.731999	5.31547	15.7172	0.0034231	0.005897
Migut.B00693	0.837676	0.542411	0.633418	0.727683	0.919071	0.271983	0.570894	1.16741	1.13447	0.419053	0.0372701	0.64644	2.48728	2.02806	1.65169	1.48438	0.252702	0.380769	0.771354	0.146869	-0.585653	1.60628	-2.58418	-1.9175	0.939418	18.8814	0.000829248	0.00161861
Migut.B00694	0.830432	0.152896	0.702526	0.167935	0.193439	0.924264	0.232447	0.242475	0.0802329	1.27311	1.06225	1.62198	0.0346233	0.194023	0	0.433918	0.284929	0.350617	0.338226	0.370297	-0.0960146	-1.65929	2.80442	1.42589	1.14964	15.1284	0.0044422	0.00748201
Migut.B00698	38.0815	5.78719	7.43911	9.2892	10.1127	3.67046	3.25662	3.08955	1.40718	4.86944	5.29149	3.93037	1.16778	2.56308	1.86418	1.79615	1.92203	2.98458	0.85558	3.04091	1.88336	-0.359403	1.14757	0.620322	2.83549	41.8999	1.74978e-08	7.09263e-08
Migut.B00700	6.91641	1.28431	2.63771	2.10878	3.07759	5.1383	4.10106	5.78231	2.50845	10.3426	7.47558	11.2592	8.20734	5.9666	6.54478	7.91029	5.7603	8.04387	7.38914	6.02377	-0.871001	-0.744039	0.224419	0.296714	4.463	26.8272	2.1544e-05	5.6313e-05
Migut.B00704	2.88472	3.8525	2.6318	1.18188	1.26053	2.48299	0.824941	0.379216	0.426631	1.71396	1.34182	2.09338	1.71922	1.50456	1.20718	1.26471	0.742687	0.613625	0.290931	0.214024	0.938205	-0.580555	0.0551306	-1.26844	2.9595	19.1852	0.000722741	0.00142556
Migut.B00706	2.3902	4.3225	5.01281	1.82227	1.36717	4.77848	1.71721	2.83944	2.80196	6.82624	5.78874	7.34569	5.5491	5.84819	7.17887	6.05162	7.16675	6.03898	3.85993	4.09642	-0.431886	-0.807031	-0.0966543	0.140706	4.12536	36.7702	2.00876e-07	7.17307e-07
Migut.B00707	111.048	82.0536	145.326	87.3835	132.907	139.813	165.806	221.101	205.367	194.223	167.866	178.122	120.456	135.2	101.744	139.546	155.154	143.893	184.971	200.073	-1.1424	0.475318	0.332374	0.85526	8.35666	23.1634	0.000117453	0.000270052
Migut.B00708	0	0.815972	1.96181	0.302479	0	8.50276	10.3058	5.58052	10.3086	3.62479	2.64917	3.30909	0.415748	0.0970742	0	0.236836	0.760302	0.100241	0.9138	0.193323	-4.26054	1.82072	3.78751	1.71441	1.11572	64.3184	3.58132e-13	2.35426e-12
Migut.B00709	2.57827	2.93586	2.35285	3.46224	2.05267	5.93213	3.09003	2.3688	2.20145	7.30191	6.70129	7.6748	4.10705	4.17901	4.86827	5.15764	2.29163	3.4295	1.35872	1.40335	-0.618527	-0.812344	0.45275	-0.766699	4.48583	35.2084	4.2093e-07	1.43565e-06
Migut.B00710	0	0.472824	0	0	0	0.103727	0.124413	0.468651	0.334957	0	0.11371	0	1.44546	3.26254	2.51963	1.5096	27.315	11.0363	31.3	23.3008	-1.85429	2.85585	-5.62969	3.80699	2.14441	311.38	3.79933e-66	4.04868e-64
Migut.B00713	0.332156	0.562134	0.648727	0.841464	0.777232	0.295966	0.202852	0.152825	0.424775	0.086858	0.185402	0.104214	0.0490996	0.152859	0.252257	0.130527	0.074826	0.441968	0.271796	0.0456628	0.925417	1.45032	-0.413894	0.84743	0.682586	18.3931	0.00103379	0.00198212
Migut.B00721	1.28143	0.527674	0.359455	0.195607	0.146036	0.289399	0.115705	0.104603	0.0830699	0.543556	0.423004	0.264944	0.0672141	0.230179	0.073998	0.0255262	0.471187	0.172864	0.415845	0.520911	1.34172	-1.19381	1.79924	2.34178	0.309845	17.5672	0.0014991	0.00278002
Migut.B00723	6.38722	4.85329	5.7876	3.78691	2.40696	11.2319	4.71311	3.71496	4.73092	9.00886	9.25026	10.1252	6.11938	5.93704	6.37402	6.16056	4.85983	4.68073	5.66866	5.85049	-0.710993	-0.376603	0.414518	0.162429	5.19272	24.4554	6.47227e-05	0.000155624
Migut.B00725	1.45495	2.14391	1.4995	1.28066	0.402509	1.84106	0.83261	0.554544	0.400679	0.983171	0.838185	0.977708	0.595828	0.567398	0.488757	0.958363	0.320478	0.360559	0.262492	0.141247	0.262016	0.18837	0.315486	-0.899991	2.45042	20.3607	0.000423825	0.00087581
Migut.B00726	9.10322	12.5796	13.2913	4.12649	7.90409	6.0556	8.56949	5.84476	10.781	5.15713	7.70566	5.43814	12.474	12.6525	12.636	12.2035	10.162	10.5705	8.27343	9.64065	-0.215507	0.771402	-1.23551	0.000319862	5.30963	20.519	0.000394345	0.000820417
Migut.B00727	0.234051	0.746937	1.21717	1.16908	0.964685	0.254894	0.480431	0.559372	0.960299	0.35265	0.598774	0.115395	2.00858	1.46127	1.79232	1.10808	1.08263	1.18269	0.867468	0.786521	0.20452	1.11917	-2.35694	-0.345622	1.88183	17.0775	0.00186709	0.00339925
Migut.B00729	2.92083	2.98284	3.37659	3.79327	3.55267	3.8444	3.77718	4.91521	3.80065	4.74096	5.63418	4.061	6.06334	5.51513	6.29187	4.74369	5.37048	5.13014	6.24789	5.55059	-0.69204	0.181886	-0.438177	0.359572	4.62456	26.1041	3.01519e-05	7.66651e-05
Migut.B00730	0.162893	0.86641	0.666583	0.0428234	0.0411057	2.12879	0.341965	1.16792	0.777457	2.72767	1.7711	3.17231	1.50092	2.49441	1.3608	3.21888	0.444014	0.149012	0.0215619	0.184746	-2.08328	-0.923501	0.0552207	-3.03281	2.05043	35.7245	3.29695e-07	1.14578e-06
Migut.B00732	1.08947	1.87039	1.04836	2.2346	0.664176	1.53052	0.785028	0.436744	0.227611	1.09928	0.905147	1.4253	0.771744	0.600656	0.463438	0.732722	0.235222	0.135328	0.102804	0.152245	0.661745	-0.393224	0.619211	-1.65736	2.42296	33.0896	1.14508e-06	3.66553e-06
Migut.B00733	10.2893	8.23139	19.1271	1.97925	1.85764	0.976095	0.796117	1.4818	1.00865	5.63748	0.941638	0.577411	0.362723	0.6352	0.648916	0.258287	0.331667	1.09321	1.15159	0.927669	2.38882	-0.726151	2.10707	1.24756	2.21047	38.8254	7.5696e-08	2.84345e-07
Migut.B00734	2.48104	2.5555	1.83315	1.11814	0.904347	3.60265	1.81885	1.935	1.60262	5.01669	4.22143	5.0677	9.50928	6.56884	9.39981	7.24708	3.65955	4.90981	1.93919	2.66997	-0.733395	-0.779999	-0.992974	-0.971757	4.87778	109.327	1.01295e-22	1.40378e-21
Migut.B00735	20.7131	14.9518	33.1549	21.1516	29.2991	32.5212	54.4283	75.0276	67.747	39.6335	34.2094	34.0409	51.5892	50.4654	42.5025	43.7237	62.1163	54.3952	65.7276	61.3666	-1.71217	1.15866	-0.595265	0.754549	6.67664	40.6204	3.22087e-08	1.26676e-07
Migut.B00737	1.2716	0.966217	1.22656	1.22257	0.770127	0.983521	0.813564	0.582276	0.73012	0.268731	0.520503	0.394079	0.315072	0.404618	0.303513	0.269226	0.180059	0.265885	0.461678	0.0366272	0.130601	1.32053	0.0610555	-0.09689	0.409808	28.9724	7.91911e-06	2.22599e-05
Migut.B00738	13.459	29.3577	12.967	3.32531	2.66433	20.5898	5.91067	4.51911	7.16887	14.3475	13.5322	15.2816	23.0038	18.8919	21.6452	22.6906	6.2688	7.78689	5.06446	6.27054	-0.0183929	-0.392911	-0.792456	-1.40002	5.08302	15.7158	0.00342517	0.00590008
Migut.B00739	27.8002	17.2912	43.0285	78.666	55.1828	43.9053	79.439	96.784	79.658	39.0704	42.9587	42.0769	53.4949	58.5008	54.9572	54.311	57.9064	69.5876	72.6819	70.7234	-1.11678	1.33492	-0.623708	0.673951	7.42823	14.8442	0.0050355	0.00838091
Migut.B00740	83.989	30.6498	45.8357	49.5122	44.354	34.476	37.0545	54.237	39.5695	53.9639	43.97	53.0097	23.0629	28.2414	27.3488	29.7452	46.973	54.5749	49.7417	42.6168	-0.152594	0.164998	0.688018	1.21423	6.89577	15.9701	0.00305957	0.00532466
Migut.B00745	0.528981	1.28175	0.661429	0.61807	0.919581	1.50881	2.10585	1.31382	3.69113	1.0627	1.50366	0.0869354	0.350427	1.10088	1.57825	1.12516	0.43694	1.04462	0.155601	0.266644	-1.86201	1.68564	-0.408656	-0.795134	1.53786	15.7746	0.003337	0.00575996
Migut.B00746	0.698418	0.445778	0.142902	0.793194	0.0281991	0.886661	0.938373	0.754081	1.5439	1.33167	0.972001	2.03852	0.333123	0.989952	0.900192	1.31112	1.19071	1.78163	1.00584	1.83067	-1.72278	-0.0765285	0.512313	1.10084	1.53836	20.1501	0.000466454	0.000955609
Migut.B00748	0.37398	0.180833	0.278253	0	0	0.412575	0.951646	0.401492	1.57143	0.642653	1.04373	0.938689	0.331692	0.447476	0.446319	0.797799	0.606585	0.604252	0.75605	1.43955	-2.8467	0.363295	0.593519	1.15983	0.633135	26.1393	2.96628e-05	7.55545e-05
Migut.B00760	1.10107	0.988287	1.09124	0.651298	0.7641	0.513914	0.0385253	0.319266	0.7952	0.593852	0.422533	0.203576	2.64827	1.53282	1.68363	1.86984	1.56887	1.72672	0.983798	0.867218	0.72874	0.383988	-2.43196	-0.239723	1.24481	39.4207	5.7028e-08	2.17243e-07
Migut.B00764	1.27472	1.35603	1.49039	0	4.96298	1.86988	3.67003	0.460821	1.46383	1.64628	1.86351	1.43653	10.4624	6.45293	4.99853	6.07247	15.3426	13.7077	27.7687	14.3197	-0.278192	0.492874	-2.27986	1.72906	1.55289	64.0563	4.0666e-13	2.66117e-12
Migut.B00765	12.7781	15.4032	14.7296	11.2521	9.56211	47.3303	17.2379	20.5081	21.2402	38.2282	43.0959	45.9959	36.9792	43.1346	32.6473	50.5171	22.2501	18.542	15.6797	16.5109	-1.37167	-0.397784	-0.144755	-0.785465	6.89764	97.1707	3.93555e-20	4.59269e-19
Migut.B00768	0.593456	0.233818	0.314808	0.254248	0.110932	0.205177	0.172267	0.129782	0.463795	0.415475	0.472342	0.303432	0.0476532	0.20028	0.0786942	0.0814386	0	0.137876	0	0.0664764	-0.142348	-0.323793	1.72433	-0.643832	-0.254899	15.3046	0.00410934	0.00696774
Migut.B00769	4.09833	6.3749	8.19918	2.85398	3.2727	3.8427	1.7335	2.02811	2.28779	2.78439	2.59091	2.46067	3.43567	4.16777	2.34771	2.56456	1.29993	1.42823	0.983718	0.53253	0.623644	0.236207	-0.465449	-1.20528	3.5107	28.8242	8.48733e-06	2.37615e-05
Migut.B00772	8.43356	14.2488	20.4024	11.9986	14.4884	8.243	8.99821	8.67608	11.6311	7.20293	7.91953	8.80526	13.9104	12.9249	12.6699	13.0709	6.39246	6.18923	5.56856	5.00131	0.160601	0.651458	-0.928631	-0.812965	4.52865	15.1559	0.00438859	0.00740341
Migut.B00773	14.447	11.7499	17.4411	27.0597	22.3791	8.92838	14.3832	14.7856	19.2212	6.9069	7.49437	6.11661	6.59405	7.25263	7.8327	6.67251	15.5497	13.1375	14.4087	14.4436	-0.00423176	1.52218	-0.254845	1.40128	4.65596	30.5947	3.70316e-06	1.09249e-05
Migut.B00778	0.780169	0.118561	1.82433	0.820407	0.1125	1.76866	2.87011	2.44431	3.13567	3.02271	2.6232	2.63761	3.50369	4.06223	6.1185	4.40478	12.7043	15.1477	10.0319	10.2248	-2.229	0.307344	-0.910248	1.77181	1.78051	117.681	1.67049e-24	2.574e-23
Migut.B00781	3.11977	1.22148	2.30508	2.73389	2.18686	1.51679	0.654941	1.27923	0.783689	4.43355	5.16569	2.54223	6.15315	6.51458	8.60994	6.42177	3.82246	6.27411	2.61541	3.23253	0.789536	-1.58087	-0.973621	-0.451251	3.64704	62.0829	1.05826e-12	6.68327e-12
Migut.B00786	0.384519	0	0.393379	0	0.291099	0	11.086	91.7904	5.02277	2.44913	0.688603	0.758326	144.847	169.639	121.378	127.036	2.47739	6.33157	3.1557	1.16295	-7.56544	5.02843	-6.94633	-5.08609	4.80486	76.3611	1.02674e-15	8.43346e-15
Migut.B00788	10.0303	13.3161	11.2982	8.22255	8.07871	10.9433	3.93256	4.42949	3.89949	5.77323	5.8333	6.80191	5.15565	6.35424	5.26371	6.9122	4.6229	3.07008	3.74378	2.99528	0.511495	0.181593	-0.151387	-0.331569	5.32011	19.825	0.000540721	0.00109392
Migut.B00789	12.3758	9.45783	8.3866	5.66372	5.59644	9.33442	8.09216	6.48063	6.0684	12.4819	11.55	10.6023	14.2527	16.5594	11.8866	13.3038	8.61629	9.75049	8.5971	10.0411	-0.273562	-0.268668	-0.48153	-0.219291	5.22404	34.1174	7.04995e-07	2.32969e-06
Migut.B00790	13.0865	10.6751	10.2663	9.54043	13.0441	18.0085	19.5363	18.6397	12.3263	25.533	26.05	27.2625	24.5758	21.6883	19.3573	18.2872	10.2919	13.8529	10.7784	10.7155	-0.987675	-0.219894	0.115543	-0.513191	5.92278	32.2732	1.68228e-06	5.23373e-06
Migut.B00793	0	0	0.105604	0	0	0.192718	0.346728	0.435362	0	0	0	0	6.15443	5.121	0.49277	2.03982	0.409271	1.83464	0	0	-3.28824	4.53373	-8.06612	-2.34286	-0.393451	45.5561	3.04651e-09	1.35269e-08
Migut.B00795	1.06865	2.29196	1.07564	0.906263	0.330566	0.659677	0.115791	0.174469	0.277106	0.22665	0.388043	0.288935	0.186845	0.174508	0.123422	0.149014	0.0341694	0.0901005	0.0912619	0	1.52685	0.263101	0.705966	-1.18807	0.826307	55.842	2.16412e-11	1.19882e-10
Migut.B00803	21.189	15.0592	8.46622	5.38717	4.65091	12.5355	7.90804	3.96331	4.47747	11.6344	11.9738	13.8097	5.1262	4.48082	3.07503	4.6798	1.14177	2.3135	1.44451	1.28353	0.211827	-0.524283	1.31408	-1.13044	4.00057	53.3005	7.37287e-11	3.87787e-10
Migut.B00806	6.1967	18.9489	24.29	8.50155	5.76169	84.6316	47.7211	35.4837	91.7233	59.9996	67.0715	70.9155	61.9007	61.5688	53.4901	66.8217	23.7102	26.7499	19.3802	17.0621	-2.76306	0.312696	-0.0899967	-1.12485	7.15232	79.484	2.24036e-16	1.9552e-15
Migut.B00808	21.6077	27.5392	22.246	12.8052	9.56526	10.7261	4.15174	3.84221	6.50884	6.54647	6.2306	7.17746	7.84079	8.50496	8.24971	8.98973	6.05773	5.09716	5.33254	3.92289	1.20196	0.20685	-0.541426	-0.34402	4.85589	54.7558	3.65512e-11	1.97875e-10
Migut.B00809	13.0604	7.51399	7.18504	6.00993	7.45483	4.62114	4.46124	3.32705	2.04227	4.13469	3.45965	4.40526	3.20675	3.03576	3.31426	2.60966	3.80984	4.62857	5.83898	3.9561	0.806366	0.206226	0.183695	0.961481	4.15541	29.8312	5.29732e-06	1.52611e-05
Migut.B00811	814.815	437.079	773.365	879.774	957.635	560.128	1162.8	1596.47	1187.56	1014.47	1064.19	854.496	805.035	871.829	1071.68	886.151	1693.16	2273.48	1930.91	1853.55	-0.98613	0.699716	-0.0977193	1.46434	9.96235	33.6177	8.92565e-07	2.90403e-06
Migut.B00814	0.758031	1.19376	0.121647	0.203189	0.30006	0.430112	0.0748873	0.0814934	0.126945	0.256524	0.27378	0.212516	0.652542	0.609456	0.913525	0.688386	0.103128	0.20201	0.0314791	0.112383	1.19826	-0.295158	-1.73244	-2.32593	1.80647	25.5087	3.97467e-05	9.91317e-05
Migut.B00815	1.41057	2.34866	2.32146	2.38621	1.33096	0.715615	1.40766	2.509	1.0476	0.554435	0.345176	0.634984	10.9695	7.04746	13.0281	7.95315	0.851054	4.45619	1.13653	0.711025	-0.0543704	1.97501	-4.45846	-2.14541	2.97297	68.9215	3.83376e-14	2.73992e-13
Migut.B00816	25.6372	22.5749	22.1979	18.2403	25.3009	7.53243	7.61186	8.28035	6.86306	5.63954	7.47719	5.85797	14.9115	14.4094	17.7056	12.987	5.2272	8.76829	7.03104	9.31992	1.18205	0.663183	-1.45183	-0.608106	4.85251	54.1869	4.80916e-11	2.57119e-10
Migut.B00817	6.13042	8.89064	11.8622	15.1628	17.2198	0.814453	1.15683	1.08458	0.830545	0.490619	0.587397	0.452811	0.547569	0.697382	0.52063	0.538786	0.182067	0.480089	0.486278	0.509241	3.27313	1.34268	-0.377735	-0.0947408	3.39576	216.713	9.55683e-46	4.55287e-44
Migut.B00819	3.15854	2.66	2.41227	1.06102	0.996317	1.88372	0.933227	0.471799	0.584052	2.98342	2.26704	2.90907	0.85598	1.09926	0.811488	1.12423	0.478311	0.630623	0.336797	0.375919	0.750958	-1.25223	1.27868	-0.730847	3.11863	44.3699	5.37527e-09	2.3156e-08
Migut.B00820	7.29226	6.6528	3.95602	2.27792	2.39134	11.219	7.07565	3.20141	3.22593	9.6469	6.58908	10.4271	7.29688	7.6005	6.10335	6.8321	3.11128	3.22548	2.18015	2.8456	-0.810885	-0.27328	0.142357	-0.924259	6.0648	24.9231	5.21321e-05	0.00012754
Migut.B00821	1.23656	0.164428	0.158131	1.09716	0.741102	0.216431	0.389391	0	0	0.0952747	0.0790873	0.114312	0.209445	0.156493	0.0461169	0.143176	0.076605	0.201998	0	0	1.96122	0.85413	-0.713129	-0.668108	-0.701691	14.8829	0.00495038	0.00825556
Migut.B00826	5.28699	2.46712	2.71446	2.08746	2.00372	4.35736	3.21283	2.91784	1.89587	5.86347	5.08849	5.42653	3.09996	3.86037	3.11964	3.49544	1.64617	2.20891	1.52974	2.00124	-0.481709	-0.479931	0.482218	-0.504604	4.56019	19.3507	0.000670547	0.00133156
Migut.B00829	19.3038	11.126	10.0394	15.0039	18.1817	6.81008	9.75851	9.58464	5.44918	5.62431	7.86195	6.11153	4.19912	6.34035	5.47048	5.90046	6.91126	9.44956	19.8948	10.2837	0.50137	0.69852	0.0560885	1.49098	3.53529	22.605	0.000151838	0.000342116
Migut.B00830	0.660461	0.900188	0.506759	0.39067	0	0.462394	0.346631	0.47006	0	0.627612	0.485778	0.529149	1.20817	1.62991	0.837476	0.815701	0.102289	0.194202	0.10928	0	0.112077	-0.410735	-1.23689	-3.10953	0.917973	15.0404	0.00461811	0.00774864
Migut.B00832	10.0049	8.34411	8.43397	6.48086	7.67513	5.90245	6.27305	3.98333	4.58414	5.78864	5.16006	6.62962	3.81761	2.75519	2.57906	3.85523	2.69739	4.10025	5.00068	5.08351	0.278352	0.182979	0.640373	0.760716	2.35171	15.2389	0.00423058	0.00715712
Migut.B00835	6.81365	8.85523	4.49147	3.69009	4.20919	7.65302	2.00852	3.29182	1.83413	8.52255	7.06918	9.13934	7.19848	7.28079	6.8358	8.68726	4.69484	4.5077	3.66598	4.28328	0.284527	-0.9093	-0.0700649	-0.43166	4.70742	17.6907	0.00141822	0.00264457
Migut.B00836	8.89798	15.9013	4.48254	5.51135	2.46653	10.7601	3.77369	3.22683	3.9793	5.02755	5.39777	5.26774	3.28826	4.06074	3.01679	4.99519	1.50336	1.37425	0.571061	0.934418	0.0874915	0.288251	0.247284	-1.446	4.23637	35.0841	4.46409e-07	1.51677e-06
Migut.B00838	86.1277	68.2425	81.1033	74.851	94.2115	175.165	372.977	614.598	438.429	229.829	286.99	243.027	353.298	341.501	318.768	325.489	212.632	255.342	267.867	243.444	-2.79879	1.17148	-0.606578	-0.072366	7.85004	64.6417	3.06168e-13	2.02383e-12
Migut.B00839	20.78	36.3741	43.9222	27.627	37.3662	30.6369	39.6441	32.406	50.1699	23.2625	25.5608	24.7084	16.2862	18.5257	15.9132	18.7509	19.1577	16.5904	19.7681	20.0175	-0.614598	1.0633	0.294308	0.508185	6.26571	25.7023	3.63325e-05	9.12006e-05
Migut.B00842	0.28569	0.173664	0	0	0.0823924	0.190489	0.365566	0.619672	1.02522	0.771466	0.125294	0.724398	0.398177	0.454527	0.828022	0.504058	0.0404538	0.34135	0	0	-2.88318	0.527241	-0.226369	-2.18177	-0.353059	16.6876	0.00222259	0.00397462
Migut.B00846	0	0.11027	0.0530236	0.0545026	0	0.0483816	0.0580304	3.19148	0.364549	0.170384	0	0.102215	36.5758	23.1412	100.638	31.6219	139.685	154.214	126.619	112.288	-4.91165	3.86496	-9.12164	1.82794	5.96737	168.561	2.12947e-35	6.08975e-34
Migut.B00847	253.745	163.162	253.273	310.564	347.981	221.01	326.056	397.684	275.857	225.375	201.62	167.585	166.601	184.573	148.772	154.341	213.454	197.375	258.565	246.471	-0.593943	1.07953	0.073862	0.874526	7.48166	15.524	0.00372907	0.00638228
Migut.B00851	5.91298	1.5183	1.77305	4.50265	1.74939	1.52265	1.59803	7.30953	4.6097	4.35686	3.12977	3.11636	8.17799	6.39942	5.47504	5.03642	8.6904	7.99378	7.98887	8.73612	-0.823272	0.624651	-1.0351	0.785025	2.02137	19.5065	0.000624817	0.00124883
Migut.B00852	0	0	0	0	0	0.0174271	0.0209026	0.173224	0	0.0306863	0	0	2.83326	1.77673	7.06281	2.37489	30.718	15.146	21.6279	25.4272	-4.90371	2.5306	-8.18385	3.10278	4.7383	386.241	2.6122e-82	5.62651e-80
Migut.B00855	3.88391	1.57504	3.20506	1.39901	1.90605	1.72263	1.92203	2.80553	1.46616	3.31543	2.04214	2.85648	4.09392	3.08496	3.99495	3.52473	3.27547	4.48676	2.99944	3.98043	-0.207092	-0.0256153	-0.636158	0.369163	3.37805	20.035	0.00049152	0.0010023
Migut.B00857	0.280819	0.341405	0.471975	0.527325	0.364444	0.131069	0.157208	0.236875	0.181394	0.115395	0.0615789	0.0988954	0.17395	0.0609242	0.478767	0.272505	0.318113	0.587177	0.318614	0.586432	0.750418	1.33644	-1.57709	1.24946	0.316566	22.4595	0.00016233	0.000364297
Migut.B00860	10.0769	9.82304	5.99769	6.87404	7.41128	5.62997	3.01987	3.49166	3.36885	3.60209	3.73761	4.04481	3.12683	3.11	2.95064	3.33114	2.67345	3.34854	2.04296	3.94652	0.688645	0.366245	0.0718888	0.316232	4.13301	35.1155	4.39846e-07	1.49623e-06
Migut.B00861	63.1203	59.648	41.0848	71.6569	47.3313	42.143	19.8284	19.4273	17.476	29.7465	29.952	31.7113	24.7945	28.6345	27.1497	31.2523	19.6498	19.5835	29.278	29.9518	0.913289	-0.01472	-0.0790766	0.215928	7.12311	20.8526	0.000338698	0.000715154
Migut.B00862	314.024	396.394	726.608	978.311	959.077	1155.54	1652.19	948.402	1841.78	976.102	926.562	1006.49	34.4495	60.0961	10.7994	54.8157	0.213559	0.788379	2.96601	1.30325	-1.35425	0.938685	4.40597	-4.48894	8.70342	194.259	6.44193e-41	2.47026e-39
Migut.B00864	2.37584	2.86317	2.2776	0.838614	0.989448	5.38162	4.24125	3.72782	1.78626	6.54046	5.57656	8.51906	12.1929	8.46095	12.5312	10.6085	6.22494	5.52358	4.82066	4.68986	-1.45594	-0.520632	-0.88633	-0.676832	4.64771	106.11	4.91299e-22	6.4888e-21
Migut.B00866	1.92509	2.81583	3.32345	0.379571	1.57883	35.4913	20.4764	22.4294	32.0375	20.5678	24.9943	37.7283	13.0427	20.5868	4.8821	8.32154	1.90816	3.14474	0.764467	0.970383	-4.20164	0.351506	1.03661	-2.43777	2.99823	130.781	2.65063e-27	4.93266e-26
Migut.B00867	20.4458	19.6708	21.3783	25.6107	23.6729	2.10504	4.88138	0.507246	1.20847	0	0.153843	0.444728	0.651872	0.152208	0.179416	0.55702	0	0	0	0	3.04681	3.68941	-1.12767	-4.40921	1.51221	193.117	1.13371e-40	4.3066e-39
Migut.B00868	1.57179	0.900332	1.7317	0.508572	0.732258	35.5522	103.289	169.604	89.2937	62.8996	71.7617	88.9403	188.997	250.087	96.8213	180.087	31.1594	53.4694	16.1324	16.4554	-7.07308	0.949223	-1.46619	-2.277	5.5604	188.107	1.35232e-39	4.93342e-38
Migut.B00870	7.28401	6.67397	6.09201	5.14373	2.41503	3.27565	2.67881	0.0896959	1.44243	1.66045	2.23073	1.78253	1.44088	1.39957	1.01523	1.24763	0.632403	0.667028	1.46386	0.536008	1.2663	0.206469	0.360058	-0.241633	1.70277	25.3563	4.26548e-05	0.000105876
Migut.B00872	0.00899904	0	0.00920639	0	0	0.0672031	0	0.129044	0.19893	0.199688	0.138134	0.204095	0.331674	0.300664	0.397369	0.166714	0.820629	1.24189	0.600361	0.299386	-4.8277	-0.395126	-0.9393	1.63124	1.31372	98.3829	2.17302e-20	2.57745e-19
Migut.B00874	8.52551	7.05602	5.93757	4.28359	4.22093	12.7031	4.62141	4.31788	3.89385	10.5915	9.68348	11.5704	8.44073	9.65352	9.14207	8.70402	2.12603	3.26001	1.87051	2.23504	-0.387136	-0.492182	0.0336066	-1.55843	4.69265	56.0172	1.98863e-11	1.10615e-10
Migut.B00875	1.15275	1.27344	0.876925	0.310822	0.432614	0.607012	0.215112	0.349054	0.178199	0.170044	0.272224	0.262314	1.0093	1.04739	1.18171	0.821368	0.673849	0.818899	1.04856	0.730061	0.841669	0.834739	-2.31879	0.06657	1.8043	45.3224	3.40731e-09	1.50497e-08
Migut.B00876	3.83828	5.16709	2.11973	3.2147	3.36004	3.67806	1.21699	1.63315	2.28673	4.4107	4.93581	3.18192	0.846881	2.02899	1.29719	1.46828	0.942712	0.710233	0.971174	0.547897	0.353132	-0.625714	1.36922	-0.446332	2.32953	34.3283	6.38155e-07	2.12024e-06
Migut.B00877	4.1819	7.18624	2.61083	3.06703	2.12141	1.86177	1.48871	0.777857	1.09898	2.99626	2.98463	2.53763	3.92882	3.49571	3.78789	3.65512	2.86969	1.95061	1.33988	1.83772	1.14935	-0.808913	-0.59346	-0.527369	3.22114	24.0931	7.65152e-05	0.000181219
Migut.B00879	12.8537	6.94703	5.93865	7.30334	9.83547	2.80613	3.48182	2.44826	2.91639	3.49287	2.75799	2.45316	2.69684	1.88908	2.5979	3.45664	2.26044	3.5763	4.72009	6.16567	1.17468	0.381337	-0.0708063	1.04948	1.74239	25.7409	3.56875e-05	8.96816e-05
Migut.B00880	2.58169	2.86079	6.71299	2.26237	8.14358	2.00829	1.44529	0.544424	1.40514	1.06088	1.65119	0.954649	0.233217	1.30691	0.641888	0.664274	1.17287	0.224924	3.64518	1.84359	1.50311	0.429917	0.57376	1.68898	0.638399	18.1063	0.00117645	0.00222923
Migut.B00881	1.41693	0.657028	0.669034	2.59796	1.2102	1.32267	0.935598	1.44037	0.73012	0.925628	1.2269	0.680681	0.945215	0.993154	0.520307	0.628195	1.90863	1.44337	2.5777	1.53834	-0.0750489	0.612915	0.0841963	1.65206	1.47246	14.7716	0.00519905	0.00862547
Migut.B00883	0	0	0.597038	0	0	2.99623	1.63353	0	1.17279	1.9185	1.49301	2.01412	1.89787	0	1.04471	1.08114	4.04921	6.71142	4.94395	7.06011	-3.43884	-0.103489	0.627425	2.83626	-0.578451	63.0982	6.47043e-13	4.15104e-12
Migut.B00884	5.98819	3.02842	1.10472	1.44522	0.297268	0.824729	0.439648	0.165611	0.295916	0.242036	0.30137	0.193599	0.106415	0.0993885	0	0.484964	0	0	0	0	2.03184	1.01954	0.327739	-3.86053	-0.638671	49.2373	5.20968e-10	2.51323e-09
Migut.B00887	59.9794	86.773	96.2083	172.986	169.04	77.3385	199.647	298.027	253.356	132.174	134.355	110.697	125.7	156.452	109.323	88.1002	15.6632	32.808	17.379	19.0229	-1.23818	1.23462	-0.13475	-2.14425	8.80741	41.4311	2.18836e-08	8.76859e-08
Migut.B00888	4.11668	4.10976	2.55932	2.0979	0.847053	0.443403	0.301371	0.667785	0.254551	0.728709	0.615701	0.499611	0.411929	0.496943	0.680256	0.62576	0.251106	0.562815	0.51977	0.271359	2.17948	-0.138131	-0.0460556	-0.0948589	2.18157	56.449	1.61434e-11	9.06419e-11
Migut.B00889	20.0189	26.7119	15.2121	20.4125	10.4831	67.5384	21.4746	16.0809	15.9583	37.5174	25.6368	47.8096	33.7743	28.8496	17.9528	52.5212	7.28333	9.04311	5.54482	5.4246	-0.938629	-0.0968241	-0.0535279	-1.92088	5.86617	43.8787	6.79909e-09	2.8963e-08
Migut.B00890	2.78049	3.1033	2.00518	1.39005	1.01222	7.70148	4.89939	2.76833	3.61827	12.0251	9.88873	11.2367	7.36233	6.23012	7.28942	5.57328	1.80724	2.04915	1.5446	1.5624	-1.56983	-0.930887	0.528967	-1.55935	2.92446	124.158	6.90905e-26	1.1775e-24
Migut.B00891	3.06234	5.47606	7.86107	4.87981	7.3959	14.5562	11.1486	8.16141	13.2898	14.5294	15.0344	13.6905	10.4477	11.0703	12.982	11.532	18.1193	16.5579	12.0165	10.0762	-1.35718	0.059678	0.120779	0.662554	5.51331	44.3291	5.48139e-09	2.3553e-08
Migut.B00893	4.10004	2.01302	2.09725	3.15071	0.875464	2.20805	1.85389	1.39668	0.55458	2.39761	2.98538	2.5657	4.61546	3.67209	2.63475	2.43449	3.67321	4.20405	3.2563	4.21291	0.336149	-0.490682	-0.546943	0.563841	1.47068	20.5486	0.000389068	0.000810697
Migut.B00895	1.47863	4.85643	2.32577	0.54421	0.373129	5.86611	1.55206	1.55905	2.8786	4.55703	4.52042	6.26952	3.80679	5.74483	5.38213	7.53296	3.75565	2.33812	2.79885	1.41613	-1.04954	-0.549685	-0.335575	-0.744973	3.77033	19.4559	0.000639316	0.00127554
Migut.B00896	1.27808	1.49159	0.583944	0.887298	0.162826	0.486489	0.125038	0.115134	0.174554	0.377324	0.431729	0.53837	0.591847	0.527643	0.385026	0.413778	0.147592	0.259456	0.02628	0.237681	1.62543	-0.763536	-0.307227	-1.15663	1.40279	16.9375	0.00198779	0.00359603
Migut.B00903	1.07715	2.10073	0.5086	0.406611	0.250908	1.72738	0.664857	0.559133	0.319147	1.12359	1.18706	1.5796	1.36226	0.992682	1.26902	1.535	0.342203	0.360939	0.321721	0.27844	-0.299562	-0.438075	-0.201862	-1.61086	2.2089	15.4688	0.00382147	0.00652223
Migut.B00905	15.1307	3.14168	11.3405	6.12618	10.3316	129.27	197.086	273.414	243.62	243.849	254.899	296.204	51.4863	80.4041	33.8938	83.6424	35.088	52.4471	24.7194	25.7766	-4.98569	0.148776	1.89149	-0.49498	7.61606	152.65	5.50431e-32	1.35744e-30
Migut.B00907	4.7284	4.61417	2.63152	3.04966	2.72369	1.55368	0.72	0.382894	0.228054	1.34716	1.04515	1.93961	0.587744	0.740426	0.526681	0.731922	0.212469	0.250466	0.146876	0.432199	2.04292	-0.786778	0.948288	-0.920037	2.92005	91.6832	5.77919e-19	6.15525e-18
Migut.B00913	1.99976	3.45687	0.895053	2.76005	2.27086	3.1501	10.2155	6.64188	13.1865	3.287	5.7555	1.60217	0.406458	3.29004	0.894964	2.62416	0.247771	0.784011	0	0	-2.3363	1.68276	0.798579	-2.41456	1.07477	42.7102	1.18843e-08	4.92773e-08
Migut.B00917	0	0	0	0	0	0.0908544	0.163461	0.410493	0.0977967	0.119985	0.398396	0	2.32114	1.9708	1.62617	1.56268	0.144709	0.457897	0.3092	0.196243	-5.28699	0.623717	-3.6	-2.38484	-0.152943	87.1363	5.34087e-18	5.26127e-17
Migut.B00918	0	0	0	0	0	0.273281	0.0546303	0.205787	0.0490271	0.521303	0.249653	0.288678	0.95206	1.3338	1.3393	1.62706	0.483635	1.22428	0.361683	0	-4.762	-0.915479	-2.06176	-1.01959	-0.276713	64.8128	2.81786e-13	1.87121e-12
Migut.B00919	0	0	0	0	0	0.181233	0	0.0409417	0	0.0398902	0.0993382	0.143583	1.36799	0.737115	2.37495	1.85831	0.0481101	0.253721	0.205593	0.0489322	-3.41394	-0.399872	-4.21073	-3.11924	-0.539328	104.678	9.92016e-22	1.28259e-20
Migut.B00922	0.567396	0.578436	0.713494	1.21818	1.40795	0.342066	0.21176	0.139594	0.296939	0.0971488	0.108868	0.128217	0.269092	0.119678	0.126965	0.189789	0.222619	0.395465	0.475668	0.667351	1.6281	1.46476	-0.869889	1.70121	1.47684	44.5401	4.95495e-09	2.14274e-08
Migut.B00927	5.62834	8.09511	9.69464	10.9917	9.50734	8.76548	13.0214	14.1943	14.9752	9.39291	10.667	9.03281	5.6343	7.21019	6.88838	7.16407	8.70982	8.85645	10.6127	9.43764	-0.947445	0.844365	0.327871	0.870796	4.68441	18.8512	0.000840654	0.00163929
Migut.B00929	1.98915	0.840609	1.5332	0.200577	1.67778	0.101744	0.21356	0.229846	0	0.0671827	0	0.026869	2.12673	2.04148	8.87774	1.54805	38.7848	21.7076	30.8747	31.3437	2.71154	2.351	-6.84708	3.44611	4.6064	213.256	5.29528e-45	2.44222e-43
Migut.B00935	3.4125	6.12026	5.94357	6.46523	6.49057	6.3973	6.6311	4.11553	3.96732	4.70517	3.98271	4.6164	1.80375	2.91245	1.9858	2.4382	2.62771	1.82807	2.95664	2.35986	-0.21301	0.604249	0.754027	0.489854	3.43158	23.3519	0.000107691	0.000249079
Migut.B00936	28.9105	38.2101	32.2655	17.3197	37.4946	24.3704	23.5414	18.4746	11.0916	17.5681	18.6474	21.5968	10.4465	13.6595	6.27321	11.902	8.33636	13.5555	17.4412	7.06567	0.299214	0.364965	0.661059	0.511255	2.98069	17.9532	0.00126036	0.00237337
Migut.B00938	318.921	118.123	360.14	347.13	261.261	1462.1	2534.33	3374.7	2934.03	2057.01	2540.66	1846.35	830.278	1066.89	992.36	1035.96	1276.43	1746.55	1214.69	1246.25	-3.63977	0.741233	0.932098	0.850118	10.2866	94.2111	1.6769e-19	1.86962e-18
Migut.B00941	15.3599	10.9259	17.0391	15.471	21.4817	8.46466	23.2064	24.5077	11.4358	15.7414	11.6466	14.416	4.91488	6.74502	5.96307	8.4566	12.2899	14.6073	22.1444	16.2312	-0.516474	0.769815	0.894476	1.72081	3.59247	19.9948	0.000500592	0.00101905
Migut.B00942	12.4164	3.52221	4.69013	7.23142	7.84116	2.25864	1.92487	3.00774	1.27959	1.93622	2.15024	1.25573	1.79461	1.99844	1.67178	2.90968	3.66059	3.72787	4.38277	4.30086	1.35608	0.654226	-0.424231	1.32905	2.15511	33.2829	1.04532e-06	3.36641e-06
Migut.B00943	4.22741	3.51785	6.59186	3.33408	5.54038	2.60958	3.43538	3.79594	3.66537	1.93328	2.4421	1.88256	2.73477	2.38162	3.74315	2.14737	4.42677	4.38401	4.36831	4.50242	0.0368899	1.12761	-0.607059	1.05656	3.04352	22.4603	0.00016227	0.000364203
Migut.B00947	4.62859	0.37396	1.31867	1.0782	0.295701	0.929767	0.262398	0.172975	0.147178	2.38352	1.31904	3.09089	0.127025	0.444891	0.279691	0.361806	0.319409	0.918811	0.589415	0.413468	1.73869	-2.39036	2.68221	1.24103	1.25197	21.2883	0.000277593	0.000596965
Migut.B00957	3.45795	2.67914	3.66032	3.87802	2.90533	1.99646	1.30921	1.64388	1.39585	3.06368	2.91474	3.28167	2.54594	2.89387	3.49467	2.40692	2.66476	3.10322	2.45531	3.34505	0.707395	-0.590314	-0.0857751	0.403626	4.36687	18.1935	0.00113113	0.00215083
Migut.B00966	3.39336	4.31991	2.1626	1.67694	1.45994	1.90403	0.539798	0.531802	0.316744	1.14296	1.25238	1.31649	1.06535	1.0701	1.15074	1.5802	0.827092	0.717287	0.706897	0.280408	1.35739	-0.381749	-0.176975	-0.573615	2.35679	22.5593	0.000155062	0.000348876
Migut.B00968	2.76495	0	1.10003	4.4421	3.56618	0.645255	2.4938	6.47855	2.85541	0.82058	0.628764	0.681609	0	0.31104	0	0.284571	0.837415	1.04386	1.95196	0.696866	-0.819154	2.68557	1.99689	3.2501	0.867619	22.0171	0.000198852	0.000439728
Migut.B00971	2.11542	1.94875	1.49483	4.23118	2.65261	1.21128	0.695904	0.864601	0.745051	1.03059	0.836891	0.924702	0.780146	0.684475	0.767792	0.875372	0.551224	0.718206	0.600446	0.868448	1.22128	0.267167	0.0552031	0.198511	3.05541	33.0777	1.15151e-06	3.68554e-06
Migut.B00972	0.16054	0.0569266	0.273732	0.0562734	0.162048	4.49582	6.17134	11.33	6.45246	18.7355	16.4832	21.16	85.7962	52.7165	87.3027	73.0313	186.074	120.174	123.82	141.293	-6.07669	-0.912275	-2.2061	1.30668	6.26788	532.97	4.94571e-114	3.85137e-111
Migut.B00973	4.21377	4.97376	1.29916	6.91979	6.0013	8.83679	11.9563	7.10875	10.556	2.08734	2.83532	2.39059	1.18888	1.11038	0.551104	2.21	20.3686	5.85372	10.697	9.77638	-1.37225	2.36966	0.750104	3.59527	3.1371	67.6659	7.05561e-14	4.91925e-13
Migut.B00978	0.0392356	0.250429	0.120419	0.453851	0.277229	0.146502	0.219649	0	0.354817	0	0.0803014	0	2.29674	1.39033	3.69917	1.74448	6.45582	1.96895	6.23228	5.14216	0.065024	2.91444	-6.42885	1.50949	1.82173	129.939	4.01285e-27	7.3661e-26
Migut.B00979	0	0.111708	0	0.242937	0	0.0392098	0.117574	0.106293	0.0422058	0	0.0214918	0.0414189	2.41326	1.42464	3.03279	1.76382	2.83115	1.58091	1.26768	1.50328	-0.50557	2.2005	-6.76464	0.0931612	1.73857	121.083	3.1358e-25	5.09146e-24
Migut.B00981	0	0	0	0	0	0.649865	1.22916	1.26482	0.376666	0.572153	0.52061	1.16173	8.04013	8.72917	6.19933	7.17613	1.22086	3.80714	2.06988	0.782827	-8.27475	0.683474	-3.53482	-1.59808	2.68119	206.611	1.42326e-43	6.05392e-42
Migut.B00982	6.26717	19.1311	5.29652	2.29231	0	51.3805	32.0341	49.4168	76.6625	63.3757	77.5177	77.6514	248.71	275.049	116.744	158.17	93.7208	91.4454	56.5555	48.3479	-3.59428	-0.0667392	-1.65952	-1.10684	4.45379	91.5022	6.31467e-19	6.70441e-18
Migut.B00983	9.0852	8.81689	6.26883	10.0938	5.4344	10.4977	5.11583	4.37701	4.41317	7.36478	5.49126	6.86305	5.16424	5.39702	5.17821	6.84613	2.31715	3.66602	2.1567	2.94593	0.0863762	0.175468	0.0149062	-0.65772	4.56257	16.5349	0.00237929	0.0042302
Migut.B00984	100.552	94.2487	70.9785	73.7723	48.8636	62.469	32.811	33.074	42.5327	51.3497	50.7029	43.5359	44.2073	46.4754	43.3158	41.1143	30.9204	39.9692	36.964	33.1934	0.489035	0.139004	-0.0556891	0.0617341	7.32184	15.2347	0.0042383	0.00716839
Migut.B00986	7.20351	14.0771	4.53087	4.26446	4.73973	16.3376	2.95729	2.74557	2.76121	9.60388	10.402	10.076	6.76757	9.02189	8.31031	10.2147	2.80317	2.37089	2.65573	2.68969	-0.0514908	-0.574301	0.0255505	-1.31759	4.1173	15.4804	0.00380187	0.00649417
Migut.B00987	62.2149	47.2736	87.8124	42.9863	94.9671	44.3811	94.775	72.146	78.7845	41.9257	37.4084	42.8898	24.8784	32.2033	31.7847	33.6074	56.931	43.4051	52.5706	51.245	-0.533488	1.28771	0.208609	1.1247	7.09436	24.3813	6.69791e-05	0.000160545
Migut.B00989	37.1493	29.4691	42.0673	17.9969	26.903	47.5864	28.1551	28.2563	37.0527	44.709	44.2272	49.4575	18.2553	21.1161	23.1479	24.2934	20.9445	25.5266	18.0265	19.14	-0.580245	-0.0433525	0.883678	0.314782	5.58929	24.5306	6.25116e-05	0.000150675
Migut.B00991	3.39857	2.63197	1.57155	0.671885	0.837042	1.8908	1.11111	1.02056	0.491746	2.93836	1.98932	2.84185	1.82732	2.06452	1.93063	1.81328	0.592888	0.866961	0.63341	0.671544	0.263353	-0.895924	0.231038	-1.09578	3.03818	15.8327	0.0032521	0.00562924
Migut.B00993	0.882043	2.11118	0.551446	1.08212	0.816135	0.0457426	0.21946	0.227338	0.393902	0.483271	0.57667	0.0724797	4.03708	2.18293	2.07607	2.66289	0.679999	1.25515	0.518911	0.543415	1.75469	-0.305861	-3.04683	-1.53168	1.736	44.8413	4.28987e-09	1.87031e-08
Migut.B00994	0.492921	1.45656	1.23268	0.172781	0.428447	0.357879	0.107313	0.265641	0.288919	0.225059	0.238197	0.216024	0.742132	0.970383	0.817035	1.14992	0.936454	0.472391	0.173993	0.345093	1.08682	0.524815	-2.21118	-0.56968	1.60415	20.0296	0.00049273	0.00100416
Migut.B00996	1.18627	0.384066	0.474888	1.8983	0.676799	0.674042	0.866216	0.435059	0.414598	1.18688	0.527799	0.559444	0.670925	0.678844	0.492427	0.5733	1.63595	1.67159	3.33166	0.727956	0.333888	-0.0048406	0.126751	1.97847	0.671329	19.5951	0.000600218	0.0012037
Migut.B01000	1.10833	1.57203	1.30831	0.433325	0.229486	0.915224	0.54092	0.479433	0.24272	0.957593	0.683416	0.602492	0.446694	0.532289	0.508736	0.544027	0.211266	0.118844	0.255799	0.0716253	0.34054	-0.163076	0.357061	-1.23859	1.56411	15.563	0.0036653	0.00628483
Migut.B01001	28.5402	33.8909	33.2719	476.24	175.53	17.7611	34.9274	49.2679	35.5688	32.0017	29.2059	15.9257	39.8119	37.4072	36.173	22.6793	48.2451	57.1318	63.0225	75.6117	1.843	0.907237	-0.608721	1.22477	4.58525	18.9443	0.000806011	0.0015769
Migut.B01002	32.6234	44.7134	51.7393	54.4597	40.4812	37.8145	27.1143	24.7698	30.0097	33.5778	31.5888	34.5265	16.4072	19.5599	16.2454	21.8603	26.3928	27.5355	26.5837	26.3773	0.246388	0.205587	0.641395	0.910633	6.89949	24.5947	6.0687e-05	0.000146696
Migut.B01003	7.07714	9.69427	10.3892	4.61311	8.8806	5.67874	8.11382	5.39724	8.20704	2.11141	3.6211	1.95973	3.73079	3.72983	3.18174	3.98117	5.38129	3.54745	6.59604	5.98636	-0.185511	1.82142	-0.709758	0.954764	4.13993	35.0912	4.44929e-07	1.512e-06
Migut.B01007	20.4538	0.740081	8.49341	12.5346	33.9418	0.129885	1.09052	11.8933	16.9636	0.152471	0.284774	0	0.904993	3.38095	3.87463	1.6039	9.0566	16.8259	1.22787	0.561098	0.568047	6.19457	-4.1888	1.78757	3.62893	21.902	0.000209627	0.000461741
Migut.B01008	2.99688	0.830494	0.695631	0.794482	1.88111	0.0235085	0.169181	0.339887	0.733841	0.0206973	0.0773136	0	0.163799	0.331464	1.62298	0.311033	2.22165	3.79138	0.293353	0.126944	1.63661	3.67846	-4.29154	1.67861	1.46658	23.5378	9.88499e-05	0.000230125
Migut.B01012	10.2947	8.62121	32.688	6.56447	0.110547	0.664509	1.01162	5.38112	1.37555	9.60826	1.20477	2.42982	1.27623	0.443522	1.53574	0.608668	1.24838	1.2881	3.45022	2.12538	1.77397	-0.473257	1.96031	1.46057	3.51417	15.0062	0.0046884	0.00785486
Migut.B01019	8.27196	7.17063	5.62017	3.38647	2.78853	7.94272	4.57779	4.18118	4.12413	9.49687	8.61027	10.0247	7.99154	7.94335	8.81696	7.38924	6.46234	8.96169	5.41623	6.76375	-0.341894	-0.531827	0.0137435	0.141925	4.98965	31.0556	2.98249e-06	8.91578e-06
Migut.B01024	9.88215	8.92335	5.52515	7.73345	3.36366	5.47049	5.01761	7.75417	7.62041	7.93276	7.17291	7.0251	13.2037	16.7527	10.8337	11.2115	13.44	12.3738	12.8983	14.0171	-0.352696	0.238139	-1.02057	0.400454	2.6939	37.7062	1.28834e-07	4.70593e-07
Migut.B01029	2.68259	5.81609	0.792826	0.644787	0.696289	3.67273	0.638848	0.387909	0.504867	1.18283	1.26364	1.56194	0.646217	0.870834	0.823237	1.41991	0.278561	0.320523	0.306618	0.128782	0.433621	0.037099	0.308818	-1.48679	3.22256	15.957	0.00307745	0.00535164
Migut.B01033	0	0.048232	0.0463849	0	0	0.691292	0.219981	0.191226	0	0.583784	0.216522	0.760046	0.327664	0.62736	0.468956	0.578639	0.179765	0.553023	0.272074	0.274256	-3.98087	-0.73291	-0.1522	-0.286662	0.691439	41.5693	2.04878e-08	8.23701e-08
Migut.B01035	8.93129	11.5962	12.2812	11.9809	14.0712	6.95819	12.1481	11.1573	10.5438	7.18667	6.22048	6.74747	6.11087	6.06839	6.13998	6.12343	8.26367	7.50899	7.87549	8.01116	-0.212128	1.05331	-0.070136	0.752689	5.31042	19.1993	0.000718157	0.0014172
Migut.B01036	0.209114	0.572019	0.213933	0.282728	0.120616	0.669268	0.200686	0.453577	0.090051	0.638339	0.703115	0.706976	3.30311	4.44604	3.20867	2.84093	8.35022	7.90168	5.3146	5.2403	-0.731259	-0.612028	-2.53683	1.31823	2.70295	313.283	1.47636e-66	1.60709e-64
Migut.B01039	4.82804	12.5175	3.65278	3.94357	3.30938	14.1914	3.05484	2.26357	2.08716	8.17577	8.42208	11.4702	5.51363	5.47924	6.15052	8.65309	2.40392	2.26555	1.80726	1.60736	-0.154577	-0.676598	0.331623	-1.30357	5.08014	17.3659	0.00164081	0.00302123
Migut.B01041	0	0.608437	0.39009	0.601456	0.336776	0.311447	0.48029	0.522659	0.0478921	0.391719	0.243874	0.0939983	0.930018	1.35117	1.3083	0.353197	1.60629	1.09627	1.76655	1.48958	-0.219724	0.865591	-2.17955	0.974692	0.388113	29.0886	7.4999e-06	2.11727e-05
Migut.B01043	1.10562	0.882104	0.282774	0	0	0.847773	1.14948	1.19907	0.952228	0.908654	1.49507	0.895538	5.60733	4.87729	7.91688	6.82748	4.07047	2.84846	2.55067	0.756351	-1.81084	0.338906	-2.71591	-0.949256	2.17711	54.308	4.53639e-11	2.43114e-10
Migut.B01044	0.139644	0.185688	0.142862	0	0.0176195	0.0814715	0.175895	0.14724	0.0526181	0.17215	0.0893131	0.0860618	0.151377	0.3888	0.395806	0.237142	0.570965	0.200742	0.258783	0.228769	-0.7666	0.374142	-1.50665	0.480357	-0.0572904	22.6277	0.000150263	0.00033872
Migut.B01045	0.463588	0.585623	0.533553	1.35585	0.760407	0.500365	0.43795	1.52751	0.582269	0.642937	0.340975	0.471415	5.27665	6.879	6.89844	4.92038	1.46469	2.07499	1.53411	0.978539	-0.475271	1.15596	-3.82646	-1.62719	3.35666	83.2164	3.62481e-17	3.36813e-16
Migut.B01048	0	0	0	0.287173	0	0.0254921	0	0.115177	0.08232	0.0897749	0.0279457	0.0807852	1.33215	1.16124	1.89028	1.41656	5.22424	2.96927	4.04861	4.51511	-0.348662	0.227081	-4.56848	1.91371	1.95131	138.158	6.9965e-29	1.42945e-27
Migut.B01050	0	0	0	0	0	0.0555931	0.333401	0	0.0299205	0.0978904	0.0609439	0.0587253	0.548749	0.813996	0.355373	0.514872	0.177093	0.249052	0.0945985	0	-4.95441	0.790775	-3.06118	-1.74547	-0.828048	46.0004	2.46236e-09	1.10373e-08
Migut.B01053	0	0	0.00973098	0	0	0	0	0.00802336	0	0.0234519	0.029201	0.00937932	0.10311	0.105932	0.261088	0.176213	0.35827	0.318219	0.181306	0.182196	-0.38919	-2.36477	-3.0759	1.04585	-0.17641	142.981	6.49257e-30	1.40895e-28
Migut.B01057	0.0740209	0.134986	0.0108181	0	0.042695	0.0394839	0.118396	0.0178394	0.0425009	0.0608341	0.0216421	0.0208542	0.183406	0.10706	0.0883387	0.169779	0.157221	0.165829	0.0783844	0.0959446	-0.494904	0.932324	-2.11964	0.211307	-0.471464	18.0688	0.00119644	0.00226291
Migut.B01058	14.2452	25.7268	21.6036	10.6069	13.9324	11.6181	7.95823	8.03554	13.8394	7.02927	9.26555	8.05578	7.38531	6.27061	7.95472	7.94073	7.36688	6.62936	5.49678	3.89505	0.300034	0.726421	-0.0693414	0.0248115	4.63528	26.8247	2.15691e-05	5.63642e-05
Migut.B01060	14.426	23.8717	8.48428	14.8036	8.05455	32.2021	10.6119	6.37819	10.7489	13.7747	13.7284	12.507	4.04172	4.97433	2.49513	3.65803	2.21049	2.98725	2.91506	4.18036	-0.361471	0.361163	1.61013	0.0854212	4.27798	55.3106	2.79678e-11	1.53169e-10
Migut.B01062	2.82213	0.863111	1.94883	1.70642	3.5608	1.35012	0.987428	0.595126	1.91409	1.15968	0.902483	0.591348	0.076481	0.142862	0.1684	0.130705	0.0349663	0.0368807	0	0.142255	0.551205	0.800957	2.53831	-0.832352	1.05319	74.4957	2.54729e-15	2.01623e-14
Migut.B01071	1.8152	2.18583	1.19088	1.42435	1.206	2.08437	1.11076	1.04667	0.583285	1.37066	1.18807	1.70511	0.842354	0.960874	0.905379	1.06213	0.493191	0.481661	0.302479	0.461365	0.0446964	0.0544608	0.385432	-0.744262	4.6785	30.5155	3.84335e-06	1.13122e-05
Migut.B01073	5.86194	1.79114	3.158	2.09847	2.87982	2.72144	1.69318	2.09095	1.3472	5.11233	3.19077	5.88789	2.31532	3.69351	1.97222	3.00374	4.88319	5.62323	4.14384	3.88214	0.306068	-0.910059	0.578941	1.1254	4.03081	27.6956	1.43762e-05	3.87841e-05
Migut.B01075	3.77745	5.47331	3.43139	6.19811	1.18332	2.12785	0.510443	0.439494	0.654413	0.9367	0.566502	1.47709	1.27081	1.25284	0.854986	0.804367	0.839222	0.510675	0.482774	0.45961	1.86481	0.118228	-0.293318	-0.498486	1.84304	39.883	4.57637e-08	1.76558e-07
Migut.B01076	1.09445	0.977974	0.660603	0.98977	0.673886	0.582336	0.34311	0.0184637	0.26393	0.413757	0.291193	0.388513	0.189825	0.387824	0.300414	0.175721	0.0867858	0.0800952	0.127486	0.15447	1.3114	-0.0619555	0.26002	-0.833262	1.43277	27.9439	1.2804e-05	3.48118e-05
Migut.B01078	1.99961	5.341	2.01233	1.15422	1.27247	1.23763	0.425868	0.0916686	0.720699	1.04498	1.08985	0.932299	0.341636	0.396097	0.855989	0.496608	1.6481	1.05663	1.12779	1.27089	1.58884	-0.516866	0.763964	1.66598	2.99283	27.2657	1.75651e-05	4.66291e-05
Migut.B01079	0.186654	0.213833	0.102822	0.0754927	0.304351	0.308266	0.659109	0.666116	1.11088	1.14461	0.528944	1.30254	0.24903	0.639614	0.376976	0.283725	0.0853903	0.0600437	0	0.0578997	-2.41179	-0.0489238	1.14351	-2.52269	1.20709	48.1805	8.65455e-10	4.07319e-09
Migut.B01084	2.60005	2.17542	3.2577	1.96613	0.943632	2.64525	2.61674	3.1296	2.02546	3.31332	3.13902	3.48566	1.33008	1.39015	0.941352	1.65972	0.666013	0.580308	0.98996	0.76575	-0.712499	0.0610554	1.111	-0.433356	2.33326	30.244	4.36532e-06	1.27465e-05
Migut.B01085	64.9899	82.0059	93.2944	120.979	100.006	50.5339	42.111	45.3139	58.7024	37.2747	39.1251	29.1789	31.3279	29.3993	29.4566	21.518	35.8412	36.8639	39.5355	40.9842	0.558909	0.875759	0.126902	0.833831	5.7876	40.0255	4.27613e-08	1.65479e-07
Migut.B01086	5.23756	4.20344	2.75838	3.99226	3.31596	1.34524	1.05833	0.758111	0.513816	1.55369	1.12586	1.37519	2.01572	1.63161	1.8493	1.43535	1.44379	1.81444	1.18146	0.656119	1.74509	-0.235769	-0.569347	-0.0977115	3.17652	47.6663	1.1077e-09	5.14985e-09
Migut.B01088	2.26597	2.16945	4.71363	1.88641	3.25934	1.30439	1.41653	0.971618	0.853821	0.729396	0.966174	0.651702	1.57616	2.10299	1.71271	1.67915	2.77011	3.29687	2.6795	3.19819	0.976011	0.896306	-1.37489	1.13162	3.0499	57.4054	1.0171e-11	5.85201e-11
Migut.B01089	0	0	0	0	0	3.24856	1.36902	1.98344	1.2286	3.94229	3.84998	4.63729	16.5173	19.4262	9.99016	18.1215	0.279686	1.475	0	0	-7.48731	-0.759891	-2.15019	-4.85531	1.7849	194.99	4.48565e-41	1.72992e-39
Migut.B01091	3.15821	3.84224	2.02308	2.52599	1.23875	1.86768	1.27637	0.588728	0.940911	1.26672	1.2618	1.48542	1.01509	1.4957	1.04119	1.15651	0.720633	0.699281	0.905386	0.510131	0.777011	0.0882175	-0.0189227	-0.350141	4.11633	26.2449	2.82424e-05	7.23461e-05
Migut.B01092	40.9779	30.9243	65.5492	49.2408	48.1639	51.1871	68.37	62.7325	98.0189	44.9616	47.8745	43.2067	33.0744	33.5506	34.946	35.6936	41.4995	45.5438	47.8809	39.7735	-0.984119	1.06392	0.198111	0.725553	6.4608	22.8157	0.000137823	0.000312802
Migut.B01097	9.88215	7.19602	10.3506	8.22686	8.13436	7.57747	6.45427	7.24415	9.98873	8.26667	8.54758	8.06241	7.7155	7.08695	7.30082	6.02981	11.661	7.62565	12.2711	13.3428	-0.240434	0.316085	0.0288389	1.06496	3.52117	20.4623	0.000404664	0.000840073
Migut.B01098	9.77078	8.6936	11.1148	9.02354	8.33405	8.78423	7.06443	6.0014	6.50892	6.08431	6.30912	5.4869	6.73544	7.78734	7.77381	7.85196	6.90923	7.12418	7.02511	7.30596	0.0418769	0.606496	-0.540665	0.292616	5.55993	15.3523	0.00402361	0.00684186
Migut.B01108	0.369841	0	0	0	0	0.345238	1.32509	1.24786	0.743235	0.303954	0.0756933	0.218813	3.84878	2.77088	2.47172	2.64927	8.13825	8.0425	5.40467	9.61958	-3.9484	2.5737	-3.99135	1.77661	1.54105	179.888	7.88244e-38	2.57413e-36
Migut.B01111	0.727869	0.774294	3.04331	0	0	0.0295413	0	0	0.0317985	0.728243	0.0971537	0.0312057	0	0	0	0	0	0	0	0.159521	5.16466	-3.66532	5.98572	3.87532	-0.463259	21.8328	0.000216374	0.000475308
Migut.B01121	1.0895	0.788755	0.417975	0.636494	0.458222	0.536761	0.338846	0.165932	0.288888	0.609372	0.510999	0.447634	0.164033	0.367685	0.252824	0.224264	0.644949	0.52206	0.737101	0.564439	0.688165	-0.36685	0.84346	1.66496	1.33054	24.5717	6.1336e-05	0.000148141
Migut.B01122	1.4795	1.27408	0.720759	0.148172	0.213343	5.1955	6.62606	2.79311	1.91136	4.80582	2.88383	6.18293	0.534603	1.56924	1.2612	2.17531	0.698329	0.0736563	0.52224	0.284105	-2.88329	0.177429	1.53728	-1.38438	1.1775	50.0139	3.58676e-10	1.75881e-09
Migut.B01127	4.74019	2.99927	4.2545	13.7125	2.59691	4.93478	6.96462	3.65655	5.48892	2.01303	2.07374	3.57947	0.916899	0.820676	0.10515	0.457032	0	0.0184228	0.0373206	0	-0.202268	1.43718	1.92884	-4.86518	3.62922	115.177	5.72114e-24	8.53618e-23
Migut.B01130	26.9034	23.8494	30.2216	112.054	14.643	399.602	574.978	271.875	499.838	211.567	209.18	229.654	39.7427	68.8964	6.61031	30.2951	0	4.68779	1.95515	0.265906	-3.68932	1.40024	2.37688	-4.05203	5.33009	99.1423	1.49774e-20	1.80182e-19
Migut.B01134	7.72509	9.15075	7.67401	7.69183	7.60931	1.41089	0.438734	0.330533	0.749972	0.950796	1.14569	0.570391	0.586595	0.680106	1.26933	0.483957	1.88654	1.46311	1.42269	2.01284	3.18192	-0.0343822	0.0340432	1.54545	3.36221	172.069	3.76084e-36	1.12144e-34
Migut.B01142	8.04639	12.8724	8.90403	3.54622	4.31754	13.5061	4.28938	5.77282	7.54937	11.8809	11.0126	11.553	13.507	14.8495	13.8345	14.6692	10.4826	9.77329	6.23628	7.63694	-0.436725	-0.27647	-0.512815	-0.371949	5.83938	26.7654	2.21723e-05	5.78433e-05
Migut.B01144	0.403203	0.233956	0.0749988	0.0770907	0	0.547463	1.10809	0.525621	0.147324	1.47611	1.65043	2.8554	9.81443	4.56465	10.2363	5.20611	0.799313	1.18797	0.504603	0.554299	-2.32373	-1.39035	-2.12707	-2.95109	2.12128	131.702	1.68449e-27	3.17559e-26
Migut.B01150	10.3924	24.5599	26.0704	30.364	23.7754	15.1616	16.1995	13.4642	16.4452	12.4024	11.7811	13.4386	10.7259	11.4353	9.6176	9.64558	14.8964	14.3457	13.7399	14.8372	0.234098	0.686038	0.0685752	0.858428	5.2467	17.3258	0.00167056	0.00307047
Migut.B01151	10.3958	17.46	9.40916	6.71353	5.71586	12.6954	5.03926	3.4354	3.30578	8.13169	8.04755	8.94853	4.61377	5.95601	5.44434	6.31393	2.88523	3.84875	2.61617	2.0591	0.392911	-0.23805	0.382998	-0.605985	5.21394	21.145	0.000296384	0.000633673
Migut.B01153	52.6549	50.7629	67.3422	68.3166	73.7488	35.0199	57.185	55.9224	64.7209	32.9514	34.3614	28.1617	29.3059	29.5606	25.5793	25.4783	49.2235	40.2071	57.7555	62.392	-0.17936	1.19368	0.00749025	1.32398	7.04486	28.0958	1.19273e-05	3.26077e-05
Migut.B01155	0.703896	4.20645	2.47804	0.108853	0.397049	1.43009	0.278157	0	0.561662	0.612526	0.381342	0.347045	0.0448845	0.167683	0.0247073	0.178983	0.0820829	0	0.0219232	0.0834855	1.15977	0.451375	1.89218	-0.698131	0.970606	23.9021	8.35653e-05	0.000196487
Migut.B01161	3.18402	2.75863	1.58323	3.38672	1.85237	1.51783	1.02442	0.718851	0.551607	1.22461	1.2038	1.4229	0.895474	1.30216	1.11688	1.03315	0.86026	0.590331	0.979958	0.954023	1.11679	-0.12931	0.0356414	0.0361267	4.26225	26.2314	2.84198e-05	7.27636e-05
Migut.B01163	0	0.0588383	0.150893	0	0	0.774466	0.805064	1.44631	0.407559	0.545483	0.999942	0.599941	5.89584	5.76787	10.1654	5.39658	27.814	25.6939	35.826	38.1776	-4.78715	0.708548	-3.45315	2.61634	5.31769	439.069	1.0019e-93	3.12084e-91
Migut.B01164	78.58	47.3497	39.631	56.7881	44.0743	32.4974	22.2611	24.3017	18.7147	31.289	29.4558	32.3804	33.0383	30.1556	38.3017	34.1244	23.4963	33.446	31.5136	34.1915	0.757493	0.0113681	-0.33571	0.233501	6.67039	15.8679	0.00320167	0.00554765
Migut.B01167	11.5868	20.5131	8.07557	7.50037	3.10177	15.3687	1.76762	1.09389	2.97436	5.63016	4.99092	6.47718	0.855691	0.428138	1.21121	1.88018	1.17364	1.7979	0.925463	0.284213	0.751812	-0.046443	2.17664	0.275306	3.46782	37.1164	1.70456e-07	6.13771e-07
Migut.B01169	7.26436	8.58922	8.10963	4.20662	4.03788	3.5051	1.59372	0.952261	1.82482	2.0573	1.30593	1.74239	1.33019	1.41629	2.51884	1.63675	1.9704	1.56512	2.41693	1.43501	1.37469	0.472323	-0.22352	0.481679	3.08116	56.9696	1.25545e-11	7.15025e-11
Migut.B01172	3.72624	6.23995	3.7875	1.16289	1.38317	6.44057	1.9649	2.98091	3.81661	7.11269	6.17483	7.87019	4.32597	7.15578	4.99211	6.65075	3.78878	4.52402	1.85839	2.71443	-0.654125	-0.592826	0.0862569	-0.484832	3.73693	16.4385	0.00248384	0.004396
Migut.B01177	3.0151	3.99967	1.83108	1.09897	2.08553	1.6932	0.56488	0.770076	0.494872	0.641702	0.553162	0.66332	2.16159	2.37155	3.34025	2.74462	2.58375	2.38613	2.62041	2.07083	1.09579	0.779204	-2.30204	0.241258	3.55731	76.1896	1.11621e-15	9.12762e-15
Migut.B01179	1.56034	2.42595	2.27164	2.90298	2.48365	0.448166	0.87351	0.253109	0.120603	0.0986434	0.0614127	0.473417	0.0650553	0	0.0716212	0.074119	0.0594852	0.878389	0.0635508	0.907524	2.13883	1.32942	1.66879	3.39527	0.130961	41.8221	1.81596e-08	7.34847e-08
Migut.B01180	1.54872	1.74043	0.650011	0.551216	0.753575	0.600518	0.33791	0.160784	0.0957636	0.352471	0.34135	0.438565	0.0947038	0.112574	0.199046	0.137325	0.110212	0.0249099	0.201848	0.384327	1.49008	-0.112249	1.26288	0.839577	1.94274	29.3728	6.56598e-06	1.86926e-05
Migut.B01182	25.1765	12.3772	25.2858	21.0832	26.6737	16.3223	20.3871	28.2509	24.769	27.9305	26.47	24.372	20.3798	22.628	29.3795	23.7874	35.2498	49.447	36.1276	37.9065	-0.440893	0.229859	-0.0775807	1.09016	6.00082	25.3207	4.33651e-05	0.000107507
Migut.B01189	20.9476	12.4944	49.083	33.6347	28.4747	5.017	9.01165	6.21421	8.00833	7.41204	8.39738	7.83316	11.0838	13.2717	10.3252	10.2643	5.79502	7.97614	3.80349	7.53274	1.64993	0.273137	-0.715046	-0.473474	5.18969	40.0704	4.18564e-08	1.62163e-07
Migut.B01190	27.0837	25.7976	23.2658	13.6278	12.0523	55.0618	33.8218	28.3614	37.4423	58.3557	63.3687	72.8748	53.9974	52.9919	53.9813	49.3897	51.0798	56.9073	37.2731	39.3282	-1.32772	-0.418464	0.0940133	0.17135	7.90616	103.868	1.47609e-21	1.88915e-20
Migut.B01194	2.11607	3.4193	2.24704	2.76039	1.73039	2.25035	0.899713	0.27113	0.619032	2.77374	2.05578	2.2979	0.754942	0.488142	0.639337	0.59547	0.0531002	0.252034	0	0.0270038	1.06777	-1.04767	1.7238	-2.53497	1.76405	76.9391	7.74745e-16	6.43897e-15
Migut.B01197	12.1833	8.93817	6.07256	7.61003	6.34722	8.65295	6.63079	4.49252	4.38472	8.97702	8.23766	9.20729	10.6507	10.661	12.1139	8.63651	11.5925	10.7821	10.4762	11.8316	0.0889334	-0.221867	-0.465706	0.463299	5.63801	42.8383	1.1179e-08	4.6515e-08
Migut.B01198	7.26176	8.95111	7.13428	5.63631	6.22467	5.05711	2.32302	2.23626	4.22743	2.84194	2.83091	3.23932	2.81139	2.33401	2.40733	2.49129	2.97056	2.65117	2.25813	2.26599	0.668758	0.542817	0.0329706	0.383703	2.31072	35.6799	3.36731e-07	1.16963e-06
Migut.B01202	13.0638	13.8349	14.4412	8.17495	7.49303	24.0895	16.6883	11.6358	19.734	21.1368	24.165	24.7263	12.4507	14.6467	12.6261	14.9794	11.5005	17.4161	10.8629	11.8738	-1.05302	-0.0384547	0.568362	0.281895	5.2728	40.5222	3.37528e-08	1.32338e-07
Migut.B01203	15.8751	8.72615	5.35604	8.19472	13.9055	19.0531	41.2486	61.8261	29.6725	59.7623	33.2067	73.2978	94.6492	78.971	97.0326	76.1914	48.5935	70.2977	42.1807	36.0463	-2.35673	-0.0304714	-0.865148	-0.466401	7.20914	62.7496	7.66152e-13	4.88884e-12
Migut.B01204	0	0	0	0	0	0.354798	2.12778	0	1.05025	1.56185	1.36131	0.374788	0.309013	0	0.1134	0.117355	0	0.496708	0	0.574765	-6.41218	0.0669066	2.71512	1.26651	-1.05511	26.0864	3.04001e-05	7.72576e-05
Migut.B01206	1.47181	3.07545	1.07552	0.939686	0.795876	3.05856	0.510064	0.532068	0.6162	1.52641	2.00818	2.34974	1.00666	1.24177	1.63103	1.73119	0.225776	0.641141	0.259762	0.300291	0.0695022	-0.591401	0.280665	-1.61788	2.30658	17.1661	0.00179444	0.00327848
Migut.B01208	0	0	0	0.120648	0	0	0.256915	0.774217	0	0.0942915	0.35222	0.339398	63.9264	52.3874	54.0846	48.4607	27.8618	111.192	6.92517	5.89891	-3.31183	0.553336	-7.85084	-0.262792	3.69885	163.069	3.21103e-34	8.88165e-33
Migut.B01211	0.0581151	0.0412145	0.0990902	0.407416	0	0.0542491	0	0.147063	0.0583943	0.0796031	0.0594705	0.171917	0.0209993	0.156902	0.138712	0.0717749	1.22888	0.668336	1.39493	1.15223	0.47544	-0.158733	-0.114174	3.88768	0.557212	48.673	6.83185e-10	3.25393e-09
Migut.B01212	2.65921	4.00076	2.02093	2.35694	2.64585	3.86532	2.6371	9.93367	5.11495	14.3617	10.8461	11.2379	16.6781	20.6923	19.3135	25.8049	11.334	12.8284	6.83879	11.0298	-1.49958	-0.676848	-0.963501	-0.603532	4.31681	78.6303	3.39715e-16	2.90956e-15
Migut.B01213	5.21845	6.6578	2.27255	0.463479	0.373706	6.12204	7.24428	20.7303	23.8793	56.2468	41.4584	41.1835	59.2254	68.1128	79.4471	71.6575	37.4485	52.5116	18.6132	18.1467	-3.01187	-1.15749	-0.793262	-0.801368	7.0565	63.3463	5.7373e-13	3.69593e-12
Migut.B01214	5.47255	9.02448	1.16235	0.537645	0.496965	1.46715	0.74206	0.11181	0.247353	0.70032	0.3488	0.653533	1.76533	2.62653	3.18645	2.85322	8.44631	3.86046	7.43945	7.2925	1.9812	0.332861	-2.40026	1.77363	3.59584	49.251	5.17542e-10	2.4973e-09
Migut.B01215	6.95004	6.10937	7.54439	7.79665	5.55603	4.2591	2.4503	1.85719	1.85248	4.29482	4.70975	4.45983	2.97621	3.54512	2.8967	4.11163	1.65649	2.45438	2.13489	3.40971	1.09287	-0.492837	0.207957	-0.0954597	4.44383	25.8841	3.33931e-05	8.42715e-05
Migut.B01216	0.831554	0.556965	0.15754	0.582961	0.435227	0.229996	0.0862077	0.142883	0.0464194	0.0759347	0.220616	0.182216	0.817955	0.732766	0.624844	0.684673	0.228955	0.27369	0.114148	0.822799	1.67425	-0.0138039	-2.36549	-0.588868	1.00913	23.6593	9.34692e-05	0.000218152
Migut.B01219	13.8562	11.2853	13.7817	9.10676	13.1122	13.3611	16.8607	11.6067	17.4034	9.60836	11.0038	10.3897	4.90248	7.33091	5.19632	8.14058	4.19659	5.206	5.68069	6.49946	-0.683778	0.920101	0.496197	0.150231	4.94196	36.5526	2.22704e-07	7.90376e-07
Migut.B01220	25.2004	13.4627	12.2844	14.6374	14.8955	17.8605	15.3902	16.619	12.4941	20.646	18.7227	21.9516	19.5078	18.9555	17.4227	17.2107	16.8352	21.0275	20.2947	20.4041	-0.353217	-0.00360329	-0.0473011	0.481279	6.41486	15.1033	0.00449176	0.00755668
Migut.B01222	6.76193	4.88951	5.74217	3.95038	4.50569	7.42601	5.54213	7.38138	5.68422	9.80699	9.588	10.6771	7.18634	9.97826	8.49184	7.69631	8.76138	10.9969	12.0747	12.6983	-0.74963	-0.23238	0.060664	0.803323	3.81864	54.4464	4.24353e-11	2.28265e-10
Migut.B01223	3.50915	1.41135	0.907541	1.06494	1.34711	0.945339	0.544961	0.516514	0.362856	1.07101	1.13273	1.07601	0.689313	0.969672	0.665195	0.465393	0.754795	1.05876	0.831323	1.16341	1.10786	-0.574514	0.44102	0.824268	3.24201	16.478	0.00244049	0.00432798
Migut.B01224	9.37199	11.3417	8.7083	5.69621	10.2411	4.01309	5.10223	4.42413	6.4796	3.39187	4.0474	4.49354	5.31272	4.52667	1.94964	3.29193	0.426126	0.449457	0	0	0.418626	0.749154	-0.137459	-3.70496	1.97687	86.0929	8.89375e-18	8.61587e-17
Migut.B01225	2.68596	3.05433	1.8319	2.15354	1.9425	2.33437	0.887216	0.868065	0.816899	1.88606	1.47435	1.9585	1.02632	1.17736	1.01937	1.11847	0.805841	0.914516	0.686555	0.663989	0.631417	-0.266457	0.50081	-0.131128	3.33085	24.9641	5.11539e-05	0.000125359
Migut.B01226	0.552647	0.483381	0.175896	0.206631	0.371892	0.343922	0.701269	0.68371	0.345521	0.302795	0.226214	0.266419	0.519202	0.770899	0.732827	0.637042	1.75291	1.5921	1.33952	1.41144	-1.02703	1.40764	-1.52095	1.56862	2.20623	82.8633	4.30672e-17	3.95816e-16
Migut.B01227	2.51099	2.76055	1.36503	1.9997	1.93009	1.39754	0.652858	0.28802	0.343093	1.25632	0.763339	1.33124	0.717503	0.776497	0.984265	0.694199	0.515483	0.708466	0.506213	0.635505	1.42505	-0.524632	0.281221	-0.0538638	3.8729	34.2336	6.67355e-07	2.21217e-06
Migut.B01228	14.3251	13.8965	9.14693	9.29911	10.8035	12.3263	7.46535	4.67004	4.33893	11.335	10.6966	13.3962	6.65007	6.31009	6.24384	8.1408	3.26675	5.07176	2.82197	2.84009	0.372942	-0.438005	0.582196	-0.608973	5.7067	32.1025	1.82302e-06	5.64039e-06
Migut.B01235	67.9805	23.4776	26.2947	20.865	32.9384	23.4798	15.5167	10.763	9.41638	17.8873	21.1478	16.3746	6.28716	6.15018	5.13664	8.93503	1.57337	2.13822	1.74555	1.10787	0.880272	-0.0263644	1.28071	-1.64448	5.13165	143.259	5.66023e-30	1.23627e-28
Migut.B01241	8.50629	10.8172	9.19077	4.25864	4.01641	6.75183	3.86108	4.32599	6.27265	4.5201	4.2528	4.84783	5.23353	5.33558	5.08637	5.35112	9.72861	6.89631	5.74922	6.65005	0.025249	0.581375	-0.416678	0.837653	4.68494	25.5188	3.95599e-05	9.87267e-05
Migut.B01242	1.91257	3.51424	1.2613	0.62331	0.646172	4.4486	1.99097	0.859973	1.17529	3.12421	2.82254	3.97448	2.20177	2.67251	2.01842	2.90872	1.30039	1.16502	0.903861	0.924234	-0.764489	-0.441041	0.227751	-0.818012	4.16658	15.9439	0.0030953	0.00538084
Migut.B01246	1.41451	1.52686	0.638427	0.415614	0.965862	0.407774	0.0465807	0	0	0.205149	0.255441	0.328189	0.202944	0.189544	0.223427	0.411056	0.371135	0.239223	0.947198	0.482332	2.96712	-1.13007	-0.163425	1.40474	0.775099	25.8875	3.33405e-05	8.41555e-05
Migut.B01247	2.62466	1.86754	0.569034	0.712854	0.421083	2.53118	1.57637	0.659782	0.314376	2.79991	2.31234	4.23351	2.39296	1.28466	2.05365	3.28451	0.603013	0.872267	0.570601	0.0876167	-0.389441	-1.0685	0.25397	-1.73691	2.68425	16.7595	0.00215239	0.00386239
Migut.B01250	0	0.0857925	0.0825069	0.169616	0.0814063	0.702647	0.541786	0.81634	1.05347	1.3919	2.17328	0.980811	0.495406	2.80339	1.18706	2.15811	0.213171	0.168632	0.0284676	0.108407	-3.55775	-0.547811	-0.308268	-3.27216	1.14704	69.6937	2.63428e-14	1.91032e-13
Migut.B01251	46.3226	61.9483	66.6166	33.4023	37.807	46.2061	40.1581	19.0903	56.785	26.9754	25.4621	21.7946	15.9252	17.1516	21.1654	16.8363	28.9921	15.4973	25.3675	27.753	-0.120445	1.06172	0.273512	0.850064	4.17737	28.6291	9.29751e-06	2.58829e-05
Migut.B01253	6.23714	5.85879	5.05653	3.19279	3.08847	6.12982	2.74064	2.14416	2.69604	4.44898	5.80456	5.52363	5.12829	4.24161	6.60091	4.73818	10.2416	10.1872	9.7203	9.60984	0.115137	-0.346585	-0.186411	1.31333	4.22537	102.239	3.28234e-21	4.11502e-20
Migut.B01254	15.9282	19.9686	25.9467	12.9785	14.3494	13.6924	9.98406	8.01233	16.7189	7.24893	9.98478	9.7806	6.05902	7.39262	7.24892	8.33968	7.78195	8.00535	6.46631	8.69665	0.158796	0.792971	0.108911	0.472126	4.66105	27.126	1.87459e-05	4.94718e-05
Migut.B01258	13.3292	4.98614	0.299699	1.69432	0.739252	1.64077	0.327998	0.0617767	0.80948	0.36114	0.0749453	0.577737	0.238172	0.370743	0.349614	0	0	0.30627	0.620437	0	2.20654	1.21921	0.253452	0.299379	0.371774	22.3855	0.000167936	0.000376128
Migut.B01259	0	0.367568	0.353491	0.545026	0	0.268786	0.128956	0.582919	0.23146	0.520618	0.176794	0.227144	0.499414	0.349829	0.481092	0.284497	1.19872	1.20414	0.79278	1.6256	-0.727144	0.409584	-0.570692	1.93049	-0.273612	26.1647	2.93147e-05	7.48089e-05
Migut.B01263	0	0.519275	0.332926	0	0.164242	0.607558	0.273272	0.617631	0.326991	1.13667	1.16556	1.60447	0.440962	0.329477	0.776748	0	0	0.255169	0.172306	0.410096	-1.58115	-1.11152	1.50176	-0.503556	-0.84484	15.3408	0.0040441	0.00687323
Migut.B01266	7.55924	7.95413	5.97137	3.21989	4.44293	9.08524	4.48435	1.98323	3.32392	6.88662	4.89591	7.84484	4.90476	4.98226	4.84513	5.85823	1.91045	2.7296	1.65019	1.51589	0.00537763	-0.238454	0.136939	-1.0401	4.60963	20.5595	0.000387135	0.000807375
Migut.B01268	0	0.512802	0.657551	0.887107	0.202743	0.524986	0.35982	0.237196	0.726558	0.528237	0.534407	0.396117	0.217732	0.162685	0.239708	0.148841	0	0.125994	0	0	-0.353959	0.273125	1.11221	-2.1628	-0.461555	16.754	0.00215763	0.00387077
Migut.B01272	3.01802	1.38559	3.47756	1.50332	5.67586	1.09724	1.7429	1.28627	1.18108	2.45425	1.88555	1.28437	0.792068	1.54387	1.85776	0.863186	2.897	4.0188	4.27245	2.53015	0.837678	-0.0902808	0.367736	1.81028	2.48492	20.5246	0.000393342	0.000818499
Migut.B01273	6.26703	14.8106	13.7635	7.00461	5.66301	19.5997	13.6135	11.3324	19.7776	15.3437	17.5307	16.1709	8.99031	11.1513	8.89001	13.9043	6.78846	5.49271	6.71595	5.76948	-1.18202	0.33141	0.409023	-0.405237	5.48003	31.4379	2.49202e-06	7.54312e-06
Migut.B01275	0	0.429079	0	0	0	0.0941301	0.338708	0	0	0	0.41276	0.0994336	2.0769	2.14395	1.56446	0.99632	0.999512	2.2139	0	0	-0.719181	-0.341368	-3.42838	-0.803058	-0.835429	19.568	0.00060763	0.00121712
Migut.B01276	4.40717	11.3873	1.91341	0.0104616	0.230964	20.2449	4.42207	2.74408	1.24953	15.9762	22.8348	26.9183	7.82942	9.13554	6.35194	15.1865	1.07484	1.1753	0.68477	0.601768	-1.34625	-1.54101	0.989278	-3.08072	5.67587	23.1915	0.000115947	0.00026683
Migut.B01277	8.74391	6.07736	5.24231	3.04967	2.77327	8.10117	4.8584	5.22363	4.68875	10.161	10.0858	8.81562	11.4405	9.29424	10.2791	9.66807	6.37597	7.72812	9.02846	7.01251	-0.570701	-0.423676	-0.27772	-0.0550234	4.67324	39.6103	5.21081e-08	1.99817e-07
Migut.B01278	7.84973	6.40845	21.4772	6.14295	2.57974	0	2.24832	3.54166	0	5.25106	0	0.360018	0	0	0.217863	0	0	0.57256	0	0	1.94191	0.222904	4.44097	1.3712	0.255191	23.0245	0.000125208	0.000286387
Migut.B01280	43.2561	33.5292	38.1235	38.5101	48.8283	33.2697	43.1988	26.4315	31.2854	31.1173	31.1721	28.8739	16.5437	23.8751	14.4098	20.2112	17.0713	15.2346	20.1527	22.2598	-0.0896285	0.529149	0.497425	0.392041	7.12125	18.4244	0.00101933	0.0019568
Migut.B01281	5.25624	8.64641	3.5849	5.44012	6.00675	2.69039	1.00987	0.655875	0.593777	1.2525	1.02909	0.807611	3.55133	3.84166	3.45198	4.13574	1.49004	1.70169	1.16372	1.23331	2.00621	0.464087	-2.06088	-1.05548	4.27841	89.773	1.4714e-18	1.51302e-17
Migut.B01282	14.2856	16.2109	8.4906	10.2724	6.32639	9.57102	3.74493	3.26961	3.62781	6.31987	6.26974	6.44221	5.06593	5.03209	4.73785	5.82964	2.71114	3.57856	3.39297	2.5999	0.817616	-0.075447	0.0919116	-0.377019	4.81775	34.9991	4.64726e-07	1.57346e-06
Migut.B01283	4.03979	2.3402	2.14827	2.54468	1.43326	4.29377	2.50787	2.54728	2.17026	5.17738	4.33866	4.63429	3.75051	3.94832	3.15048	2.98866	2.87434	3.90986	4.04498	3.75009	-0.572526	-0.385367	0.238981	0.452479	3.65375	25.5528	3.89415e-05	9.7267e-05
Migut.B01284	4.15943	8.04771	8.05228	2.09352	2.3971	7.93803	6.297	7.48489	9.58051	12.7388	12.6165	14.1414	16.3708	15.9089	15.9272	16.5441	13.7499	13.1572	10.5636	10.0209	-1.17209	-0.34706	-0.50543	-0.0803989	6.79674	58.5656	5.80536e-12	3.41491e-11
Migut.B01285	0.558103	2.84976	2.969	2.23017	0.225338	2.0839	1.87463	2.25969	4.03765	3.30247	3.65517	4.07243	6.04994	6.10252	6.66056	4.96285	6.30641	6.30161	3.42782	5.40141	-1.00922	-0.10165	-0.900758	0.211475	1.4564	28.3328	1.06782e-05	2.94111e-05
Migut.B01289	0.85411	0.587448	0.56495	0.402624	0.490524	0.604842	0.593564	0.590027	0.177561	0.88954	0.971981	1.24154	1.74	1.6102	1.55534	1.85511	0.598456	0.615827	0.561388	0.608683	-0.174836	-0.69696	-0.916537	-1.12632	3.11657	49.739	4.09358e-10	1.99814e-09
Migut.B01291	0	0	0	0	0	0.300807	0.262398	0.667188	0.529842	0.818584	1.31904	0.779944	0.349318	1.83888	1.32853	1.04924	0.174223	0.245016	0.217153	0.383934	-7.17144	-0.675997	-0.418314	-1.75285	0.538903	86.0168	9.23056e-18	8.93788e-17
Migut.B01292	14.6768	9.17401	11.5444	6.64666	7.33525	5.50018	4.69793	4.7442	3.17552	9.72894	6.9066	7.48267	8.84531	10.1774	8.80048	8.53404	9.4684	11.7228	7.65756	7.29015	0.702922	-0.45559	-0.38256	0.351538	5.08658	27.226	1.78932e-05	4.74131e-05
Migut.B01295	8.24458	21.994	14.1689	5.64059	3.72415	15.2333	5.10008	3.92608	6.35929	6.48425	10.0342	9.61296	2.89193	2.68661	2.92978	5.02989	1.6738	1.85445	2.82505	1.67379	0.129992	0.0389291	1.16487	-0.36094	4.96092	33.1215	1.12796e-06	3.61359e-06
Migut.B01298	0.359206	0	0	0	0	0.22354	0	1.71697	0.601552	0.492022	0.122528	0	3.63427	6.54616	2.00054	3.54909	0.118682	0.37554	0	0	-3.51021	2.08361	-4.30487	-4.54378	-0.401985	39.8929	4.55497e-08	1.758e-07
Migut.B01311	5.76652	7.8473	6.70081	4.75961	5.62301	3.73757	2.70439	2.91849	4.8759	2.80776	1.93731	3.15423	1.0379	1.29984	0.908934	0.779381	0.862762	0.796249	0.460865	0.372939	0.370081	0.825555	1.17081	-0.336852	3.26803	120.235	4.7587e-25	7.58657e-24
Migut.B01316	6.18078	4.08103	4.17912	4.74393	4.33851	5.17276	3.6391	2.36709	2.76616	5.34241	4.92545	5.30658	1.8483	2.57141	1.67451	1.68904	1.09149	1.80115	2.08767	1.73683	0.117722	-0.262977	1.2087	0.169392	3.76833	32.5694	1.46319e-06	4.60518e-06
Migut.B01320	6.85012	1.07514	10.2247	9.44711	5.4409	3.66893	81.0975	1032.49	160.567	40.239	28.844	19.8212	2113.27	2219.54	2658.66	1602.31	511.466	1267.84	745.253	680.061	-6.19945	4.08921	-6.38544	-1.07195	8.89059	86.2627	8.18531e-18	7.94097e-17
Migut.B01321	14.6324	14.3813	28.1492	6.52276	0.642166	1.18774	1.78076	17.5748	1.59812	16.0777	2.44135	3.60713	67.2401	36.553	83.8968	44.9827	6.14829	34.7525	13.8107	14.9118	0.456603	0.217119	-3.19402	-1.41212	3.29678	21.2156	0.000286968	0.000615427
Migut.B01322	0.409481	0	0.418916	1.7224	0	0.573362	0	1.38161	1.02862	0.504798	0.419031	0.201889	0.665828	0	0.244343	0.505729	8.11759	1.07025	8.23878	7.63708	-0.928355	1.39438	-0.0945905	4.47034	-0.261057	42.1056	1.58616e-08	6.46827e-08
Migut.B01324	24.7054	20.9783	17.5131	9.0775	8.09976	22.222	17.3427	17.6396	25.5082	20.2242	21.5988	21.388	23.1435	21.5415	21.3005	24.6261	19.1614	21.863	20.883	17.7728	-0.848892	0.359057	-0.30976	0.188436	5.93987	22.5041	0.000159038	0.000357306
Migut.B01325	203.125	68.8581	85.8107	165.274	174.335	83.1349	107.87	205.29	136.117	72.5146	66.3161	60.4218	73.5869	77.5472	80.2971	81.6135	82.6193	96.4066	105.522	116.508	-0.369205	1.49174	-0.44057	0.744373	6.79978	15.1557	0.004389	0.00740348
Migut.B01330	564.426	529.15	735.358	1046.4	923.139	599.753	993.355	877.174	1018.18	484.891	526.012	390.085	460.991	499.094	471.005	400.776	903.6	690.086	851.077	877.228	-0.573941	1.34469	-0.17485	1.24359	10.2019	23.9203	8.28669e-05	0.000194958
Migut.B01332	70.88	30.6002	36.6934	50.0055	51.6745	35.2431	15.9526	7.31715	18.2455	25.1185	24.9289	20.5202	9.89065	12.9235	7.83143	6.49474	2.85125	7.18946	3.2365	2.53747	1.10195	-0.0556478	1.13661	-0.891382	5.06061	85.2704	1.32922e-17	1.27067e-16
Migut.B01334	3.39232	4.96194	5.32967	4.93686	5.35029	6.41812	9.73284	5.46745	7.63895	6.34762	7.46979	6.12266	6.13984	5.45845	4.98832	5.31191	3.69272	4.87655	3.62437	3.02298	-0.986586	0.533338	0.0741745	-0.164032	3.78977	14.6509	0.00548295	0.00905418
Migut.B01335	475.453	418.685	989.316	1633.47	828.807	3712.58	11670.2	16625.9	10443.1	5407.14	8227.3	5416.88	3186.22	2877.24	2061.75	3056.64	1584.94	2365.22	1765.31	1822.5	-4.03706	1.25956	0.984458	-0.200213	11.9365	76.5394	9.41332e-16	7.77924e-15
Migut.B01338	1.44139	0.613328	0.29492	0.242516	0.902055	0.16146	0.742365	0.778132	0.144831	0.189536	0.324501	0.312688	0.624996	0.758847	0.653673	0.78328	0.857225	0.632911	1.89268	1.395	0.0759592	1.22457	-1.54931	1.1711	1.01601	16.5593	0.00235355	0.00418811
Migut.B01342	2.19372	2.64292	1.54124	1.26739	1.3286	3.34554	1.79923	1.65425	1.15259	2.98892	2.62354	3.04407	2.52702	2.85789	2.47926	2.61795	1.33085	1.39267	1.41622	1.36958	-0.505204	-0.243154	-0.0670654	-0.548385	4.83294	21.7114	0.000228746	0.000500424
Migut.B01347	9.0993	5.65098	3.09432	2.72625	1.53935	15.5881	5.3501	4.93112	3.95857	16.2099	15.0337	15.6142	12.4538	9.64999	10.647	13.4041	1.08332	1.93982	1.53418	1.22995	-1.09361	-0.846256	0.229755	-2.62864	4.36349	80.8625	1.14355e-16	1.01863e-15
Migut.B01348	6.73174	7.8202	3.80318	2.28921	2.09596	13.2713	4.49978	3.03691	3.07917	9.75753	8.22536	11.4265	7.96898	9.68072	9.5327	11.2508	2.87151	2.66108	2.057	2.65047	-0.705177	-0.523739	-0.176318	-1.5306	4.70318	38.411	9.2176e-08	3.42627e-07
Migut.B01361	7.61941	3.72761	4.08507	3.64199	2.09754	2.20603	1.68795	1.54662	1.31012	1.37295	1.29257	1.60712	0.839209	0.701293	1.2643	1.25807	1.05007	1.23535	0.776654	0.534004	0.913226	0.594453	0.28717	0.189335	1.81634	43.2223	9.30507e-09	3.90709e-08
Migut.B01362	9.169	12.0075	15.314	10.5915	12.0597	6.80833	10.3049	4.01357	6.7702	4.02466	4.62034	4.28091	5.91091	6.64585	5.18113	4.84708	9.2949	7.00791	9.34173	8.29828	0.396245	1.06365	-0.596	0.971207	4.09385	32.6258	1.42486e-06	4.49116e-06
Migut.B01363	0.959044	1.62596	3.21937	2.52127	1.17981	1.25894	0.671116	0.328643	1.32502	1.87195	2.20818	1.80271	0.389858	0.546175	0.822645	0.222087	0.623836	0.689325	0.317368	0.151071	0.784275	-0.820339	1.76904	0.182979	1.48402	20.1495	0.000466576	0.000955764
Migut.B01375	0.155488	0.275676	0.848378	0.708533	0.261582	0.532197	0.232122	0.480908	0.989491	0.63894	0.477344	1.17547	0.393289	0.472269	1.67008	0.768142	6.0107	5.31026	5.48848	4.85938	-0.686478	-0.0418474	-0.318742	3.08641	1.46017	97.089	4.09623e-20	4.76646e-19
Migut.B01396	5.17089	5.04231	9.06163	3.7761	1.40152	12.0226	4.44937	5.41177	8.37091	16.5659	16.2664	15.3438	12.093	17.3054	19.7703	20.5189	17.3694	25.2281	10.6979	13.4669	-1.01038	-0.78025	-0.316839	0.290843	4.25573	62.732	7.72713e-13	4.92915e-12
Migut.B01398	32.7172	48.6627	22.6414	26.1127	16.5948	36.3259	21.425	11.3584	11.7973	22.6189	18.8694	30.4827	12.6473	10.9151	13.5272	14.8718	4.63203	6.36346	4.40125	3.89762	0.208633	0.0121905	0.673199	-1.06866	7.89515	62.8521	7.29022e-13	4.65925e-12
Migut.B01403	23.1667	13.156	19.9583	43.5028	27.1645	9.18681	16.9672	24.537	18.4649	8.73243	9.00154	7.47154	37.1977	30.8618	49.3711	32.2692	120.34	97.336	167.023	140.659	0.146826	1.5288	-2.36222	2.20194	5.48401	120.287	4.63941e-25	7.41391e-24
Migut.B01404	6.64346	4.74827	3.07968	2.40147	2.82904	4.36044	6.74096	5.42874	3.6506	9.72549	8.9229	7.06271	6.52648	8.09237	5.32696	7.05116	4.93877	8.35638	4.06716	7.74404	-0.829556	-0.358704	0.143897	0.263489	2.13867	18.3089	0.00107382	0.00205052
Migut.B01406	4.1188	5.45307	3.16028	6.02606	3.41186	3.57316	2.10529	2.24695	1.66443	2.70435	2.95499	3.97314	2.20817	2.26633	1.68302	2.6264	2.21879	1.17014	1.23263	1.28632	0.5574	-0.0882689	0.340876	-0.192709	3.17838	14.4458	0.0060002	0.0098304
Migut.B01410	27.7992	41.6481	53.5282	62.3772	64.7432	28.3708	46.9679	31.2782	44.665	20.7248	20.1484	20.0767	17.4225	21.9726	20.104	17.7567	27.1714	25.6029	30.2691	29.0461	0.0457369	1.32281	-0.131081	0.922915	7.77306	26.3889	2.64149e-05	6.80349e-05
Migut.B01411	0.279232	1.48521	0.0408094	0.377528	0	0.409603	0.0893256	4.30695	0.0400819	0.754027	0.857233	0.865361	13.3617	21.3645	11.3779	18.2778	0.276776	0.583859	0	0.08043	-2.29	1.1859	-4.47257	-5.76787	2.8161	45.262	3.50718e-09	1.54739e-08
Migut.B01413	18.9721	20.5678	14.2994	11.3096	17.4833	4.0985	7.39635	3.4317	2.71176	2.31732	2.30832	2.30372	1.52827	1.14189	1.82673	2.13918	0.958228	1.97927	2.81523	0.609126	1.49489	1.31504	0.275055	0.314303	3.36167	105.751	5.86028e-22	7.66989e-21
Migut.B01414	22.0266	14.1006	22.8098	22.132	13.2807	36.2052	14.018	9.89955	17.1101	32.1979	28.6831	30.369	14.7938	11.3116	8.59668	15.5537	2.81714	3.5093	2.17942	2.00075	-0.278793	-0.410643	1.06935	-1.89883	5.50823	97.5002	3.34886e-20	3.92159e-19
Migut.B01419	22.5542	11.2433	10.2401	17.2774	18.9108	6.45446	8.40526	9.24856	4.7641	6.41324	6.73875	8.1168	8.06645	7.16714	7.93752	7.19771	9.20342	11.4629	17.2242	15.2692	0.753425	0.457206	-0.309173	1.20025	4.64127	25.1565	4.67927e-05	0.000115313
Migut.B01421	12.6263	14.5128	15.4767	11.2633	9.90395	11.458	11.0295	8.3753	13.7868	6.32897	6.60041	8.55727	9.95816	7.48009	8.11745	8.73849	9.72548	10.6666	11.9218	12.138	-0.219016	1.0257	-0.471541	0.754712	4.3441	26.9035	2.07919e-05	5.44879e-05
Migut.B01422	21.4359	11.1235	8.36544	11.7656	16.4866	10.3857	10.5603	12.2425	5.98888	13.4921	11.7491	12.5793	6.52902	7.41067	5.89016	6.63798	3.42031	5.37857	3.58764	4.61726	0.100042	0.0427023	0.724812	-0.267775	5.03435	20.9476	0.000324339	0.000686841
Migut.B01425	0.117738	0.187871	0.240902	0	0	22.4757	25.2444	36.1502	18.6328	38.5117	38.6754	35.584	63.177	75.8728	41.8023	38.825	24.3325	69.8547	7.35604	5.69744	-8.29631	-0.109896	-0.751765	-0.751105	5.14922	151.584	9.31607e-32	2.2671e-30
Migut.B01426	2.74081	2.7334	2.51188	0.360271	0	2.55848	0.255727	0	0.917993	0.610061	0.409024	1.1824	0.495182	0.173432	0.27258	0.705215	0	0	0	0	0.559209	0.43778	0.6126	-5.85912	0.06201	23.4981	0.000100677	0.000234031
Migut.B01427	15.5	9.23129	2.62424	0.114784	0.881441	9.11946	0.916607	0	2.13874	1.79418	1.45211	3.06758	0.887444	0.884104	0.0651342	0.0674057	0	0.171178	0.115589	0	0.644408	0.561561	1.89891	-2.33234	1.52085	20.3874	0.000418695	0.000866094
Migut.B01430	0.50572	0.478201	0.0574858	0.0590892	0	1.73095	0.566225	2.70169	0.677533	0.877432	0.69002	1.16358	17.6646	18.6031	8.38251	14.7125	42.8866	56.3377	34.2741	38.1245	-3.1891	1.0697	-4.22364	1.89251	4.23851	341.686	1.09396e-72	1.59349e-70
Migut.B01431	0	0	0	0	0	0.282198	0.056413	0.0425003	0	0.0414088	0	0.049683	9.88588	8.46796	4.38954	6.59614	23.922	31.9217	14.1391	14.1718	-4.07922	1.68119	-7.78192	1.85927	3.31701	603.713	2.43573e-129	2.59559e-126
Migut.B01433	0.374615	0.183927	0.058961	0	0	0.537991	0.225849	0.826443	0.23164	0.544706	0.176932	0.369396	5.49783	5.45574	4.36759	4.94698	24.9641	28.1084	21.2081	22.4275	-2.37674	0.733866	-3.97971	2.62093	4.2397	441.602	2.84046e-94	8.98607e-92
Migut.B01434	0	0	0	0	0	0.0429191	0.0772179	0.310263	0	0.11336	0.0941001	0	6.55406	4.28258	3.62149	4.25885	11.7351	18.3622	9.42115	10.1975	-5.58266	1.11082	-6.19456	1.75361	3.72793	356.728	6.1823e-76	1.04311e-73
Migut.B01436	95.402	61.7652	75.4565	70.3336	57.1059	122.188	177.338	231.425	218.366	216.797	259.657	154.867	100.749	129.928	68.4357	95.9079	46.2646	58.021	48.0688	56.6731	-1.86281	0.293636	0.896062	-0.538539	7.4329	59.4509	3.78349e-12	2.26841e-11
Migut.B01441	70.7911	78.0208	82.3897	85.9073	70.9488	46.1598	40.2147	32.1885	49.7647	34.0308	39.8412	27.068	30.2597	33.0372	35.8515	28.3636	46.0253	37.3891	38.8127	35.9761	0.515111	0.694129	-0.124211	0.686623	6.48964	35.1714	4.28365e-07	1.45889e-06
Migut.B01442	23.592	27.1835	28.7458	61.3251	49.1792	16.3809	30.0949	28.397	31.1633	15.9906	16.4384	10.5077	12.471	14.2777	11.1356	10.6073	16.448	15.3532	13.0809	12.5067	0.156358	1.34333	0.038685	0.612541	5.0021	26.5682	2.43018e-05	6.2993e-05
Migut.B01443	17.1128	30.7171	20.6463	12.2451	16.1617	29.268	18.5436	20.8393	24.8636	32.5254	29.2268	34.9126	46.9095	48.1138	55.7287	49.4125	25.034	30.4352	17.58	18.4023	-0.692519	-0.0980041	-0.843207	-0.774131	5.7703	63.1887	6.19297e-13	3.9806e-12
Migut.B01445	2.65091	4.41895	5.31214	2.6152	1.32411	146.05	124.047	243.848	284.735	384.565	370.022	355.016	506.234	509.414	381.01	464.199	145.33	181.716	88.9036	88.5503	-6.46743	-0.428397	-0.535681	-1.5353	9.21179	302.528	3.08711e-64	3.03421e-62
Migut.B01446	0.559445	1.60905	2.48012	0.610087	0.669275	2.97864	5.7998	6.99111	7.57838	6.6072	3.24413	7.66183	17.4747	12.6707	22.2058	16.1476	14.8078	16.9833	10.7953	9.7551	-2.84873	0.491939	-1.77254	-0.0370166	5.02563	103.847	1.49159e-21	1.90779e-20
Migut.B01448	1.80771	3.23065	2.81103	0.608302	1.24079	15.5246	9.63418	3.65959	10.6077	12.7767	10.8032	15.2584	3.29211	4.61211	3.02032	2.67913	3.94198	5.21616	4.05826	5.97756	-2.70708	-0.109777	1.71437	0.871232	2.6524	82.7059	4.65089e-17	4.26235e-16
Migut.B01453	0	0.0332532	1.24721	3.12281	4.70141	0	0.0699987	0.0263678	0	0	0	0	0	0	0	0.0386069	0	0	0	0	5.86766	3.03237	-1.72049	-1.72049	0.332037	48.279	8.25474e-10	3.89408e-09
Migut.B01455	0	0	0.332926	0.0855529	0	7.44258	30.6975	40.9009	23.6251	20.5938	26.7246	19.9757	23.4592	37.7251	9.51517	17.2825	0	0.340226	0	0	-8.62579	0.72168	-0.166607	-7.56305	3.64572	187.804	1.57094e-39	5.68994e-38
Migut.B01456	0	0	0.12161	0	0.419957	0.0554817	0	0	0	0	0	0.175823	0.644292	0.661926	1.41864	1.2479	1.35499	1.92629	1.82524	3.83484	2.31028	-1.34605	-4.14632	1.56645	0.131609	76.2461	1.08591e-15	8.88337e-15
Migut.B01457	0.0724734	0.67673	0.0988576	0.0677433	0	0.21799	0.0450801	0.0679248	0.00809129	0.145597	0.189529	0.158809	0.567396	0.440251	0.615052	0.477376	0.335234	0.429358	0.31551	0.170481	0.683981	-0.771199	-1.87486	-0.397375	1.29569	18.2964	0.0010799	0.00206135
Migut.B01458	0.0886344	0.358293	0.054406	0.279617	0.0536802	0.397143	0.0595433	0.0747644	0.0712482	0.101982	0.56235	0.576838	1.01846	1.59732	1.69246	1.62012	0.281135	0.518924	0.337894	0.232326	-0.0878769	-1.25433	-2.04162	-1.74768	1.13145	50.4058	2.97072e-10	1.4681e-09
Migut.B01459	0.688695	1.3054	0.461169	0.447696	0.556132	0.537682	0.196278	0.433053	0.188728	0.668913	0.448482	0.32103	1.61528	1.40721	1.71853	1.88672	1.40251	1.1782	0.888412	0.669054	0.6049	-0.160137	-1.98197	-0.31795	2.38802	57.7737	8.51283e-12	4.93916e-11
Migut.B01460	1.12093	0.858548	0.275223	2.31034	0	0.753383	0.552219	0.491672	0.585686	0.552743	0.504714	1.06111	4.56882	5.03887	4.86942	4.87311	2.71102	3.37509	1.89922	1.35607	0.273874	0.114557	-2.97913	-0.700576	1.74345	41.4791	2.13888e-08	8.57374e-08
Migut.B01461	4.52775	2.67807	1.82592	2.351	3.37556	8.33034	3.91253	1.18856	2.26531	2.37782	2.84538	2.64917	1.16085	1.06518	0.82959	0.649692	2.51398	1.6499	1.9497	3.16303	-0.601857	0.765117	1.28785	1.70661	3.33063	27.1067	1.89159e-05	4.9888e-05
Migut.B01462	9.78418	7.3582	12.6129	20.9922	25.7574	17.1626	24.1968	25.5756	31.9424	16.8775	16.9073	12.6872	11.966	13.2079	10.8641	8.49859	16.4122	14.4631	14.7634	16.1146	-1.01989	1.12063	0.271804	0.84943	5.18227	14.4789	0.0059135	0.00970365
Migut.B01463	24.4798	23.2316	22.2574	15.1538	18.1949	16.0098	8.07657	7.31001	7.92822	15.262	14.0879	15.0888	12.6151	12.6512	11.9578	13.0884	8.52446	9.16376	9.84124	9.71853	0.740278	-0.29362	0.0299257	-0.0518666	5.88804	20.8014	0.000346708	0.000730621
Migut.B01464	14.3176	8.2877	11.9131	10.4369	14.0339	9.51617	8.4677	9.17583	9.16068	6.2496	7.03954	7.19191	5.05374	5.53819	4.99507	5.80903	6.57214	5.37228	9.1716	8.48088	0.00320355	0.80848	0.148058	0.867044	4.92672	20.2962	0.000436444	0.00089895
Migut.B01465	0.397217	0.671113	0.40637	0.270279	0.212267	1.63585	5.83396	8.49472	1.97215	10.7153	6.07331	9.58474	24.2398	13.7681	11.9907	25.8566	1.9223	2.83368	4.97337	5.55921	-4.12269	-0.43225	-1.32107	-1.90356	4.49286	108.615	1.43652e-22	1.97322e-21
Migut.B01468	16.9335	12.4918	17.0625	17.1268	15.7011	9.86551	11.3757	7.99599	9.52492	9.73478	10.5538	9.68296	8.20959	10.2693	9.16004	9.14318	11.6396	12.2946	11.2997	12.3703	0.343048	0.34105	-0.082656	0.751408	5.6812	18.3457	0.00105616	0.00202022
Migut.B01471	0.583961	0.885399	0.425745	0.395269	0.230359	0.281956	0.210427	0.0962512	0.0741889	0.209624	0.192325	0.191942	0.298322	0.598023	0.624821	0.679771	0.345964	0.322802	0.291423	0.230073	1.23288	0.016918	-1.66472	-0.506946	1.97775	32.0935	1.83076e-06	5.66259e-06
Migut.B01472	0.741514	1.23956	2.05906	0.408445	1.49696	0.725147	0.0395348	0.089354	0.283839	0.319216	0.57814	0.800822	1.11003	1.46573	1.26421	0.784976	1.15499	1.69813	1.30871	1.74429	1.83105	-0.767981	-1.24254	0.723571	1.133	29.0175	7.7537e-06	2.18344e-05
Migut.B01473	8.76583	4.39079	11.637	12.7744	11.2309	2.86072	3.27668	5.14676	2.67706	7.66934	4.20967	7.79977	11.8068	12.4109	11.1698	13.2813	1.14937	1.76073	1.14022	0.612341	1.09589	-0.448048	-1.10183	-3.03104	5.1396	58.1458	7.1119e-12	4.15184e-11
Migut.B01474	22.6002	11.9575	10.9103	13.0315	12.609	49.2011	14.2753	12.9995	13.5096	20.3204	26.1148	30.8236	41.7001	37.68	31.1669	48.9571	1.20078	2.86525	0.799153	0.580618	-0.87645	0.00394787	-0.836094	-4.54766	6.14407	123.839	8.08029e-26	1.36905e-24
Migut.B01476	27.3717	31.3557	54.8677	47.1097	49.4675	88.3442	136.187	126.225	152.853	89.835	85.4319	77.2135	85.3782	93.8683	61.6607	73.6169	56.6622	57.4404	52.9471	58.4709	-1.97756	1.02587	-0.105495	-0.10163	8.21269	39.6468	5.12116e-08	1.96602e-07
Migut.B01478	1.26482	1.1872	0.786528	0.625909	0.137684	1.45849	0.527585	0.313793	0.236736	0.611467	0.710608	1.01488	1.277	1.381	1.42068	1.8531	0.356443	0.492636	0.236362	0.0250023	0.0362319	-0.113584	-1.13345	-2.07908	2.19401	16.1665	0.00280371	0.00491273
Migut.B01481	7.50543	3.99207	5.43884	4.79189	1.84889	5.46312	5.2021	5.04968	5.11744	5.25043	3.7488	5.81498	3.92273	4.38741	3.99874	5.02101	1.59416	1.30779	1.75042	1.53132	-0.587741	0.470433	-0.0172919	-1.09824	2.77146	22.4037	0.00016654	0.000373207
Migut.B01483	8.20938	5.88068	9.27902	10.06	6.48218	21.5684	18.1237	6.33836	13.9032	12.9224	9.65419	13.9378	5.31076	5.02713	2.05427	3.843	1.83742	3.11468	3.3301	3.30381	-1.18959	0.602558	1.37161	-0.105164	4.17329	53.8285	5.71629e-11	3.03535e-10
Migut.B01484	23.5548	37.9863	26.8155	8.18323	7.36932	40.4999	13.9126	11.7695	31.4242	25.1351	25.9452	23.5361	35.2395	33.1668	30.957	30.0989	40.2467	36.1953	25.5193	26.3828	-0.654629	0.251089	-0.586209	0.34857	6.57212	19.4439	0.000642809	0.00128201
Migut.B01486	0	0.242595	0	0	0.383653	0.0709596	0.170223	0.064121	0.0763817	0.249897	0.0777894	0.224873	1.15365	1.77014	2.44945	1.03272	4.52087	8.10627	6.43981	5.13457	0.0726438	-0.621559	-3.22982	2.27556	0.961422	207.068	1.13508e-43	4.8794e-42
Migut.B01488	37.0723	47.0941	76.697	130.027	147.011	35.6684	97.2229	115.94	91.7394	41.107	41.0231	36.2753	36.9795	42.7762	48.08	43.7831	87.17	75.7909	93.3387	95.859	-0.329563	1.61137	-0.323368	1.42525	7.65716	17.4932	0.00154973	0.00286787
Migut.B01489	3.62049	3.98422	3.06531	1.40036	3.31846	3.8458	2.09672	1.43921	2.92704	1.40225	1.10722	0.902774	5.00736	5.51938	6.60536	4.3173	10.8072	10.8333	9.69497	9.31372	-0.0949216	1.47568	-2.43109	1.29184	3.16487	175.337	7.47719e-37	2.33628e-35
Migut.B01490	7.77195	3.53254	5.56571	6.09244	5.34883	3.29769	4.58822	1.72833	1.91682	3.25175	2.67517	3.90151	1.6084	1.85986	0.927526	2.35605	1.40065	1.108	1.49638	2.84917	0.643262	0.158464	0.750675	0.425354	1.74542	17.3663	0.00164049	0.00302091
Migut.B01493	75.7497	40.0619	34.0415	45.2985	30.897	51.2873	53.044	54.6851	62.3769	84.4434	77.3405	68.7597	70.4635	72.775	90.8123	72.2101	81.8162	143.916	84.5856	93.1827	-0.739827	-0.061441	-0.200252	0.75557	5.96981	48.0122	9.38285e-10	4.38943e-09
Migut.B01495	12.8282	11.802	11.698	12.9936	9.89153	9.54708	5.29551	3.07314	3.09841	4.1486	3.73946	5.31301	3.05718	4.19966	2.55377	4.30985	0.3807	1.13579	0.522925	0.984607	0.916035	0.512437	0.115226	-1.84978	5.09817	123.29	1.0586e-25	1.7743e-24
Migut.B01496	15.8919	25.6905	27.7595	7.58953	9.45662	36.5362	27.0396	15.5124	49.7876	27.0341	24.0033	24.0191	18.2803	23.2563	17.8892	19.8844	45.6056	37.6549	38.2138	37.0099	-1.35063	0.720976	0.132733	1.37801	4.89608	48.0655	9.1456e-10	4.28537e-09
Migut.B01499	9.73382	4.98714	5.46679	5.7655	7.0782	7.6399	5.78282	6.04905	4.91025	9.4854	8.45655	10.2642	11.5207	9.1309	11.7589	8.46428	7.91546	12.0041	9.57137	7.59011	-0.247408	-0.257931	-0.333825	0.219037	4.96639	24.0616	7.76368e-05	0.000183677
Migut.B01500	469.303	538.003	647.258	1146.1	999.325	491.388	644.06	530.598	700.26	348.11	385.822	306.893	305.139	328.631	278.217	260.516	586.662	432.318	521.138	494.979	0.032527	1.18836	0.0398659	1.17763	9.88769	22.9539	0.000129341	0.000294973
Migut.B01501	16.8621	10.617	7.17134	9.52883	6.47166	5.06723	3.0389	4.12821	2.57689	4.67205	4.26462	3.62468	3.49822	4.37074	4.79499	3.77445	3.34698	4.04413	4.75257	2.73627	1.04338	0.178187	-0.175679	0.232394	4.18644	29.8286	5.30376e-06	1.52753e-05
Migut.B01503	2.24898	2.86237	2.75275	1.87931	2.29038	2.64296	1.59627	0.982402	1.08954	2.14538	2.01376	2.85127	2.78622	2.31763	2.684	2.9512	3.06515	2.49821	2.8919	1.65998	0.302072	-0.278615	-0.409878	0.285611	3.11399	17.4903	0.00155172	0.00287103
Migut.B01506	3.65726	3.37408	3.0462	2.92695	4.63902	7.34153	8.91438	8.59964	8.03259	8.40536	8.84303	9.09557	4.52589	5.40669	6.29595	5.11647	2.59851	4.06042	3.49585	4.27435	-1.61898	0.322484	0.513196	-0.185138	3.73486	39.4246	5.69226e-08	2.16882e-07
Migut.B01507	17.6041	11.8587	13.6557	12.3074	10.1296	10.8124	4.98172	5.4461	6.39027	9.79764	11.2592	10.4916	4.9805	6.65919	5.16573	5.5848	5.60868	7.25566	5.1726	6.2896	0.588373	-0.294752	0.707134	0.491846	4.66528	26.4332	2.58767e-05	6.67506e-05
Migut.B01513	3.19338	7.74213	4.6092	3.72252	2.62368	5.06067	2.57764	4.59384	3.80569	5.30999	6.43439	6.39543	28.4717	34.2109	36.2199	30.0537	52.1905	41.616	32.6629	33.7161	-0.31973	-0.214159	-2.61923	0.680287	5.83999	370.403	6.88747e-79	1.29121e-76
Migut.B01514	0.564049	2.57154	0.577046	0	0.0976025	1.54949	0.306745	0.706879	0.178124	1.0066	0.676154	0.985255	4.97887	5.23751	6.15454	4.69726	3.67401	4.27953	2.20148	3.18439	-0.328138	-0.147881	-2.77422	-0.302254	3.39795	39.5641	5.32669e-08	2.0395e-07
Migut.B01516	1.7116	2.2442	1.83248	2.2603	1.88839	1.82067	3.83275	2.75321	2.07978	4.61258	2.81057	2.51201	5.35046	12.0497	5.98549	5.75178	7.61471	9.44652	7.29213	8.90855	-0.827636	0.0902752	-1.33049	0.571247	3.23843	77.6414	5.50155e-16	4.62583e-15
Migut.B01518	27.8729	36.237	60.9514	46.7918	55.0791	40.817	56.1941	48.9928	77.6398	30.0647	33.7448	33.1202	26.232	30.8144	24.6031	30.671	43.9032	35.6134	46.7117	52.3585	-0.690427	1.22682	0.000553279	1.06325	7.17547	21.7691	0.00022278	0.000488322
Migut.B01524	6.15785	3.83594	3.00798	2.45017	2.85586	0.932142	1.18015	0.0467949	0.390199	0.775081	0.85155	1.20347	0.601372	0.336999	0.264827	0.548125	0	0	0.176239	0.0559278	2.20017	-0.302892	0.884414	-2.44311	0.736842	76.2497	1.08405e-15	8.87175e-15
Migut.B01533	0	0	0	0	0	0	0.57428	0.0540813	0	0.263461	0	0	0.695011	0.389472	1.37728	1.66287	0.635503	0.938417	0.746832	0	-4.5424	1.10472	-3.56509	-0.480048	-0.806077	29.4014	6.47877e-06	1.8465e-05
Migut.B01537	3.03738	2.65962	3.42444	5.01919	4.67186	6.77005	6.43139	5.76902	3.15578	13.67	13.0883	13.8344	7.54828	7.51011	8.53205	7.96195	4.07565	4.342	5.29507	4.43693	-0.860327	-0.921343	0.571655	-0.414615	4.55828	34.1693	6.87929e-07	2.27597e-06
Migut.B01539	0.4547	0.604627	0.814059	0	0	0.212226	0	0.767092	1.02799	0.560543	0.465305	0.672549	1.84839	1.03581	0.135663	0	53.1826	4.99146	80.5316	76.6677	-1.04451	0.330578	-0.643313	6.5275	3.26671	123.956	7.62852e-26	1.29576e-24
Migut.B01540	6.5389	7.12027	5.97847	1.92207	1.89694	9.25199	3.71826	2.23666	2.3798	4.69695	4.32043	3.93469	2.79067	4.37876	1.93556	4.29228	1.17379	0.861259	0.545226	0.467159	-0.238124	0.231248	0.171436	-1.76414	3.22552	30.8516	3.28231e-06	9.7487e-06
Migut.B01543	0.702152	2.15782	1.43666	0.984488	1.65375	2.25764	2.09642	5.79114	2.8221	3.20591	3.11362	1.61553	1.09943	3.79141	3.16566	5.68493	0.463984	0.815646	1.48709	0.786521	-1.72301	0.773847	-0.55448	-1.53657	1.22416	17.8326	0.00133059	0.00249357
Migut.B01546	1.23082	1.92035	2.58133	1.85517	2.44336	1.22554	3.12365	5.50255	1.83449	2.34343	2.28815	1.8812	20.7918	25.7951	21.8621	18.2669	7.25898	7.91378	4.21426	4.6118	-1.04025	0.952957	-3.52094	-1.49918	4.71269	108.395	1.60013e-22	2.18609e-21
Migut.B01548	2.2759	4.86657	5.1976	2.5625	5.84762	3.04726	3.37185	3.23837	3.74209	3.23077	3.26998	3.78566	4.90931	5.30668	5.92608	5.13902	6.17518	6.15277	4.23587	5.28413	-0.0845621	0.378595	-0.840779	0.405019	3.8842	18.2733	0.00109116	0.00208088
Migut.B01549	7.03687	9.70039	8.68992	2.53957	6.89282	9.60048	9.09089	10.0099	11.6729	10.711	8.73492	8.82752	9.11761	9.10578	11.4789	11.0564	7.42896	8.35809	5.90844	6.92625	-1.00004	0.507722	-0.316964	-0.14123	3.97645	15.1469	0.00440596	0.007429
Migut.B01551	5.27202	5.64921	4.56675	3.19686	4.1174	6.57371	5.73043	6.10249	4.48534	6.67315	6.57636	7.13382	5.2561	4.09087	3.85773	5.51313	2.09789	3.62086	3.09703	0.814699	-0.748628	0.135852	0.331014	-0.604922	3.1806	15.1178	0.00446298	0.00751076
Migut.B01552	23.3137	10.4941	7.03052	4.15725	5.2212	2.55221	0.537779	2.43091	0.556871	1.45752	1.66359	0.874381	1.76226	2.58108	2.64563	2.41847	1.39164	3.90136	1.95626	1.9369	2.25043	0.534232	-1.01247	0.319115	2.85631	41.9172	1.73541e-08	7.0372e-08
Migut.B01558	8.50513	5.27776	14.5018	13.0962	10.8335	1.51225	3.2876	0.683257	1.32259	2.08034	1.65781	1.79714	0.548793	0.512557	0.845855	0.500202	0.100361	1.05856	1.39386	0.510379	2.31172	0.22986	1.39463	0.70705	1.34873	73.4183	4.30402e-15	3.35167e-14
Migut.B01559	1.89162	4.58546	0.917033	0.803991	0.731824	3.98071	1.00362	1.11193	0.503325	2.09631	1.66595	3.43159	2.0577	2.26216	1.62038	3.00375	0.489979	0.544369	0.244285	0.671113	-0.21966	-0.363174	-0.107303	-1.81787	4.1156	15.7225	0.00341512	0.00588376
Migut.B01560	7.50567	13.5592	13.5308	5.57137	5.98731	10.2676	7.88784	9.87723	13.0196	7.22554	7.09141	9.6347	16.3974	14.8677	15.1659	15.0546	7.78214	10.0947	8.13108	8.03123	-0.628439	0.770241	-1.15605	-0.484673	5.33653	25.2524	4.47602e-05	0.000110722
Migut.B01562	0.764872	3.41736	2.62136	0.522808	0.54044	0.356995	0.428191	0.225813	0.153709	0.125722	0.156542	0.113133	0.497481	0.193597	0.684615	0.141698	0.227443	0.399827	0	0	1.93599	1.44497	-1.70506	-0.965565	0.191352	25.0722	4.86558e-05	0.000119628
Migut.B01563	1.17768	2.06829	1.35258	1.02812	1.00931	0.570411	0.298547	0.299892	0.178617	0.420022	0.397926	0.339618	0.349266	0.404944	0.33148	0.260711	0.286324	0.27877	0.352954	0.246414	1.61279	0.10841	-0.0117427	0.160377	1.90234	68.7064	4.25628e-14	3.0312e-13
Migut.B01567	2.47054	2.30761	2.0343	2.1544	2.3721	0.449988	1.14693	0.406621	0	0.247611	0.554961	0.415923	0.653197	0.244027	0.719124	0.372101	0.716724	0.188991	0.191427	0.303738	1.81161	0.654746	-0.503757	-0.127777	0.25109	26.6425	2.34768e-05	6.09873e-05
Migut.B01572	23.0622	14.9252	21.0191	24.9404	16.2499	12.0673	6.17552	2.41349	4.88399	12.6924	12.4174	8.63407	0.448427	1.32626	0.493687	1.14953	0	0.252281	0.146019	0	1.43378	-0.590857	3.52195	-2.71716	3.98032	238.65	1.81225e-50	1.0336e-48
Migut.B01574	0.309001	0.0469585	0.1129	0	0	0.123619	0	1.266	0.243953	0.580463	0.564657	0.174112	1.8423	3.82119	3.81941	1.55378	0.0656321	0.299977	0.140236	0	-2.86086	0.499993	-2.83371	-4.10612	1.41703	30.8062	3.35312e-06	9.94297e-06
Migut.B01575	5.55551	2.80513	2.46198	3.33831	2.99766	1.62509	1.94918	1.3389	1.13187	3.19816	3.74639	3.00413	1.08234	1.50336	1.16103	1.61257	2.00472	2.67656	2.14174	3.09718	0.794481	-0.763676	1.10809	1.27129	2.82017	24.4455	6.50213e-05	0.000156259
Migut.B01577	1.3124	0.514355	0.565322	0.58109	0.27889	0.580308	0.928054	0.757441	0.62465	1.98689	1.41369	1.1579	2.6207	2.44766	2.1433	1.7915	1.16392	1.73315	2.48695	1.32309	-0.587722	-0.683945	-0.766594	-0.050647	0.673872	33.9066	7.78778e-07	2.55434e-06
Migut.B01579	116.783	88.653	120.107	71.1724	87.5937	182.086	220.788	226.592	295.088	203.493	169.224	167.373	248.564	211.564	178.67	192.338	209.922	187.313	188.306	199.079	-1.71193	0.795065	-0.415672	0.292867	8.66468	54.2334	4.70246e-11	2.51547e-10
Migut.B01584	0.0567505	0.482961	1.33534	0.537096	0.0572836	1.37736	0.444781	0.14361	0.171069	1.49249	0.58074	1.34304	0	0.0574566	0	0.140179	0	0	0	0	-0.286743	-0.94253	4.1706	-2.94434	-0.627849	34.4238	6.09988e-07	2.03199e-06
Migut.B01588	11.4139	12.8515	7.73403	2.72785	7.8553	2.21394	2.4895	1.81302	0.968138	0.852772	1.06183	1.16934	2.89236	3.5268	4.51106	3.4784	4.55478	5.19159	5.65094	5.82812	1.74493	1.21952	-2.00831	0.941647	2.16288	69.2009	3.34707e-14	2.40825e-13
Migut.B01590	3.44332	4.59369	1.99232	1.09815	1.36748	2.05502	0.600414	0.833256	1.3329	2.08763	1.64629	1.809	0.764882	0.742954	1.54943	1.04574	0.475587	0.7967	0.478204	0.312991	0.635285	-0.320819	0.644911	-0.632004	1.85598	19.0412	0.000771434	0.00151349
Migut.B01596	4.10037	3.58005	3.40337	5.61354	4.47078	2.36517	2.96679	3.45872	2.25438	2.36846	1.88028	2.09791	1.59345	1.86029	2.19284	1.79156	2.56895	3.03313	3.25656	3.02232	0.222591	0.816296	-0.0190134	1.05623	3.52626	20.1969	0.000456631	0.000937194
Migut.B01597	11.6638	7.52559	10.454	10.5323	11.3383	5.87001	6.1322	4.53432	3.84718	7.02273	6.51283	7.02583	4.42534	3.59404	4.32729	4.44688	4.72503	5.80552	4.323	5.08696	0.671381	-0.0590614	0.499067	0.616684	4.2259	21.5858	0.000242285	0.000527195
Migut.B01598	5.36913	6.7322	5.7571	3.72522	4.32075	5.40809	1.83857	1.44739	2.20617	3.41182	3.39857	3.56594	3.22013	3.38111	2.79647	3.71434	1.84712	1.60104	1.03553	1.37646	0.64514	-0.105654	-0.126397	-0.791322	3.6496	25.6426	3.73528e-05	9.35528e-05
Migut.B01600	2.04741	2.88165	2.28793	2.94796	2.35279	1.70538	2.29236	0.664237	1.3926	1.24258	0.773596	1.14921	2.01456	1.94532	2.70657	2.33413	2.0294	1.58068	2.90192	1.2702	0.397404	0.851086	-1.29378	0.175677	2.23639	15.0469	0.00460501	0.00772922
Migut.B01604	7.23192	10.879	11.1886	4.94552	4.72475	12.2592	9.21487	5.27689	14.511	12.744	14.1655	11.0686	11.3745	11.9711	7.41294	10.0551	5.49717	5.38068	3.94658	2.639	-0.825257	0.0502818	0.109244	-0.866195	4.84803	20.5516	0.000388531	0.00080982
Migut.B01606	18.211	17.0222	14.2469	6.97012	7.36635	20.7494	9.44528	10.7868	14.0602	23.1654	20.4171	19.4098	30.9906	29.0799	23.9708	31.0911	9.35722	12.8794	8.36609	7.4922	-0.517344	-0.289283	-0.659278	-1.23537	4.1832	50.691	2.58997e-10	1.28496e-09
Migut.B01607	0.84251	0.421763	2.07875	1.98039	0.850425	0.55515	0.665866	0.146314	0.771862	0.631321	0.583226	0.342083	0.107447	0.200704	0.0591456	0.122416	0.14737	0.284972	0.209924	0.124907	0.913139	0.377443	1.85042	0.980186	0.805684	31.6121	2.2961e-06	6.98769e-06
Migut.B01608	0.366548	0.311942	0.824987	0	0.88798	1.23179	5.33524	5.99827	2.35718	5.00071	3.22584	4.69875	12.0793	9.5004	12.511	13.1284	7.55714	12.033	14.1289	11.1599	-3.43793	0.309703	-1.66219	0.308653	2.7976	88.987	2.16104e-18	2.19541e-17
Migut.B01610	3.82875	1.49466	2.58735	6.35329	6.02753	2.32805	9.79284	9.83696	5.75307	2.36721	2.44428	2.18212	2.3608	2.98731	3.31172	2.42942	5.25739	5.178	6.02588	4.21404	-1.16942	2.07887	-0.453242	1.27525	3.35571	20.5791	0.000383698	0.000800982
Migut.B01611	3.36062	4.87748	5.46358	9.83479	5.52218	2.60206	3.03349	2.15352	2.64383	1.64859	1.46624	1.92663	0.903685	0.791265	1.39907	1.41569	1.21364	1.03497	1.98627	1.26065	0.83299	1.02272	0.371316	0.681533	2.95956	45.8044	2.70482e-09	1.20786e-08
Migut.B01616	9.11904	10.6245	4.60238	4.52983	4.01501	4.96152	2.17815	1.23073	3.40335	2.82649	2.48846	2.87744	2.80552	3.85128	8.95509	5.44888	33.0046	21.0468	20.6743	19.6824	0.798711	0.379602	-1.15241	2.53765	5.32008	169.581	1.28652e-35	3.70528e-34
Migut.B01617	3.3083	1.66417	1.5742	1.15964	1.08724	0.359095	0.086142	0.0865301	0.103076	0.316154	0.34117	0.581635	0.194603	0.233683	0.336669	0.316737	1.62689	0.992041	1.05914	0.620508	3.10801	-1.08776	0.40173	2.3559	1.24427	82.4266	5.3302e-17	4.86348e-16
Migut.B01620	87.1459	49.6214	51.8126	45.3997	37.5868	54.0752	59.0854	67.8625	44.5226	106.116	88.7906	97.4311	92.3913	85.1401	100.058	86.0775	126.314	129.863	136.641	124.823	-0.519287	-0.368276	-0.109228	0.885956	8.27308	65.6933	1.83819e-13	1.24225e-12
Migut.B01621	15.9628	11.6137	21.7148	9.97102	14.7078	27.1627	37.2062	33.5337	28.0582	35.3356	35.2295	38.9008	31.331	30.9797	34.3375	32.7954	23.2593	25.1012	22.0625	22.8456	-1.52325	0.212074	-0.0340727	-0.0992896	6.54697	43.2234	9.30003e-09	3.90578e-08
Migut.B01622	14.1358	9.25834	10.6618	7.46159	4.58834	20.5953	8.75144	9.6793	9.41346	23.3717	20.9892	24.3248	12.3189	11.6178	9.06354	10.4066	7.85742	10.3161	8.33575	7.65637	-0.750351	-0.624105	0.867581	0.0214282	3.97768	33.5238	9.33032e-07	3.02791e-06
Migut.B01624	56.505	34.887	52.3	48.2945	45.5093	62.2729	57.3778	57.4263	55.0569	41.7845	43.781	42.8009	54.9788	56.1055	42.4437	46.4986	58.0435	54.1624	65.9974	74.5313	-0.670128	0.831227	-0.430639	0.726297	7.03379	28.0209	1.23517e-05	3.36589e-05
Migut.B01625	15.9786	24.1915	25.1824	9.61027	10.824	49.8692	41.9677	34.3719	62.4355	56.2438	56.8637	61.0428	40.2135	37.9886	28.1313	47.1048	14.938	18.301	13.2787	11.5897	-1.91734	0.0827521	0.394047	-1.03572	6.97134	85.1296	1.42389e-17	1.35988e-16
Migut.B01627	44.3577	40.8471	40.7558	27.8863	35.8114	6.38464	2.64222	1.24834	2.53197	0.624573	0.409308	1.45931	0.260151	0.121487	0.62055	0.790389	3.21133	2.29992	1.65187	2.86297	3.31724	2.17392	0.697321	2.87762	4.14514	335.942	1.90059e-71	2.60008e-69
Migut.B01628	2.85829	1.76779	1.87009	2.62126	0.738059	1.55125	1.33964	0.588735	1.36922	1.52964	1.05434	1.14705	0.324255	0.740288	0.356982	0.779911	0.856533	0.243231	0.457537	0.703637	0.339847	0.286018	0.978063	0.440729	1.36909	16.4163	0.00250852	0.00443502
Migut.B01629	0.515462	0.287225	0.263669	0.761447	0.842398	0.171847	0.247343	0	0.0739912	0.605189	0.238624	0.363059	0	0.0497025	0.0732342	0.0606305	0.109485	0.295113	0.18195	0.0123728	1.94651	-1.43459	2.9044	2.02323	0.719987	19.4026	0.000654956	0.00130367
Migut.B01636	85.2587	102.379	159.57	148.073	203.952	116.367	205.849	188.385	226.468	94.6992	110.278	94.2452	81.7822	97.8858	85.1398	90.2701	136.701	122.107	148.323	153.94	-0.781005	1.33983	-0.0329934	1.04938	9.02383	20.4637	0.000404396	0.000839689
Migut.B01637	5.36193	10.312	12.8625	16.9432	14.4772	11.1693	13.3968	11.853	18.8171	10.0942	12.6228	10.1838	10.4223	10.6434	14.2482	9.49296	24.0604	18.8055	25.3692	22.2081	-0.554704	0.752978	-0.236223	1.39652	5.42988	28.3876	1.04082e-05	2.873e-05
Migut.B01638	7.37765	10.2569	12.7789	6.36922	5.48522	16.2396	8.3237	6.54147	13.499	12.902	15.5821	15.4242	15.5246	26.3628	28.2381	23.2105	8.09826	12.0925	4.65556	5.19308	-0.764635	-0.0776034	-0.87332	-1.29014	5.61725	45.2362	3.55078e-09	1.56492e-08
Migut.B01642	0.183911	5.86923	2.44593	1.93396	1.11383	1.54509	3.08872	8.22197	5.35904	2.72065	0.941001	1.08809	31.8981	30.9091	27.4356	20.6696	21.8752	14.4205	32.5237	23.176	-1.59545	2.0245	-4.30261	0.127	2.44118	82.3472	5.54094e-17	5.0376e-16
Migut.B01645	17.0882	34.8503	18.9301	5.95439	4.79697	1.98213	0.452843	0.426453	1.01599	0.1662	0.931244	0.39882	0	0.614229	0.120672	0.874159	0.400896	0	0	0	3.65543	1.18656	0.116793	-1.48976	1.47184	111.268	3.90479e-23	5.52868e-22
Migut.B01646	4.0555	8.2788	3.25577	2.92208	2.77644	4.01356	1.56612	1.40161	1.09421	2.16028	2.19032	2.27721	1.96406	2.15753	2.4984	2.92176	0.790938	0.745911	0.218705	0.482672	0.74625	0.109102	-0.312743	-1.73513	4.10318	47.4853	1.20823e-09	5.5954e-09
Migut.B01648	18.4492	22.7158	21.3234	19.1658	15.8839	16.7452	20.0847	14.1621	23.2846	13.6148	14.5026	11.8344	10.8301	12.0863	11.1232	11.8659	13.2565	12.1469	8.75438	11.1339	-0.348668	0.878363	0.0128391	0.351334	5.14527	20.096	0.000478077	0.000977937
Migut.B01649	1.00393	1.06796	0.982405	2.38681	1.7183	2.85218	2.93228	2.02502	1.05261	4.69936	4.51137	5.55229	3.87995	2.56315	5.15711	4.85178	3.02856	4.10705	3.79022	3.87239	-0.907814	-0.80158	0.0497959	0.223056	2.47419	30.808	3.35027e-06	9.93745e-06
Migut.B01652	41.7104	15.8954	18.4753	21.4006	28.4537	14.5474	11.3416	8.73783	8.19793	20.7938	16.229	17.6269	6.16114	6.07917	7.11119	8.37815	3.13483	4.12111	4.02862	3.14219	0.903867	-0.42883	1.18977	-0.565996	4.33306	74.5693	2.45762e-15	1.94753e-14
Migut.B01653	1.17092	1.31293	1.48928	2.16311	1.11803	0.23633	0.0354327	0.0266943	0.0953956	0.234078	0.0971537	0.093617	0.754719	0.801007	1.43518	0.586274	4.14059	3.24239	2.94906	4.6261	3.578	-0.277045	-2.79372	2.43875	1.84049	175.041	8.65558e-37	2.69615e-35
Migut.B01654	4.03789	2.52909	1.27403	3.09532	3.46636	1.12726	1.52108	0.381984	1.0238	0.713331	0.386175	0.44654	2.37266	2.216	2.38695	1.81769	2.91762	2.959	3.43673	3.5001	1.19529	1.28415	-2.27958	0.92248	2.13108	53.5639	6.49381e-11	3.42932e-10
Migut.B01656	0.299913	0.757725	0	0.670186	0.151365	0.139981	0.209872	0	0.113008	0.215673	0.268545	0.295736	0.568946	0.303645	0.760591	0.601912	3.04707	1.9205	2.97744	3.32591	1.35759	-0.871463	-1.29733	2.71793	1.00458	86.618	6.88064e-18	6.71708e-17
Migut.B01657	0	0.0407249	0	0	0	0.142946	0	0	0	0.188778	0.117528	0.188749	0.746993	0.620152	0.50257	0.756504	0.113839	0.20012	0.12162	0	-1.89078	-1.8143	-2.15534	-2.20677	-1.01374	68.5783	4.52952e-14	3.21673e-13
Migut.B01660	10.7242	13.6335	7.558	3.11866	3.42121	13.3354	6.99682	3.2722	4.46993	10.7179	12.5188	15.3139	8.0659	8.0695	7.99515	10.2198	4.75063	4.04181	3.79948	2.57607	-0.236368	-0.638282	0.375823	-0.809799	5.34001	15.1419	0.00441581	0.00744438
Migut.B01661	12.0951	7.93535	5.39652	12.4388	8.22882	4.32721	3.87773	4.35963	1.92739	4.42282	3.38057	4.15069	2.42589	1.45653	1.52613	2.56646	1.74286	1.67117	1.41059	1.18176	0.982111	0.244877	0.790764	-0.0400123	2.55159	49.6895	4.19206e-10	2.04129e-09
Migut.B01662	5.85127	3.07646	6.0549	1.90957	4.88792	22.3503	21.8378	10.0415	17.7733	15.0346	15.3479	23.5433	2.33302	2.58753	1.68557	2.82419	2.0666	2.53132	1.21075	1.28827	-2.40042	0.343996	2.71812	-0.0521335	3.16974	149.566	2.52183e-31	5.97886e-30
Migut.B01663	32.015	17.2394	18.1444	21.5702	17.9023	20.7345	11.8004	5.87899	10.704	8.28929	11.713	7.87829	2.08843	2.7537	1.75822	1.74956	0.786314	1.54025	1.32009	1.31388	0.518201	0.666295	1.94552	-0.381893	3.57804	181.603	3.37451e-38	1.13119e-36
Migut.B01664	3.64611	1.63041	1.05632	0.712543	0.472259	1.11444	0.397396	0.449085	0.616009	0.14585	0.198114	0.143177	0.0699549	0.130672	0.0577616	0.0797013	0.223879	0.0674675	0.153759	0	0.799887	2.2569	0.716799	0.749289	1.29411	63.6816	4.87682e-13	3.16681e-12
Migut.B01666	26.1535	21.3181	15.9139	22.6392	22.6506	12.0842	8.43368	8.36332	7.14623	12.3667	12.0821	13.145	10.7289	9.68351	9.0731	9.90875	8.66429	9.61484	10.1283	7.4172	0.930614	-0.126757	0.139536	0.236386	5.72726	30.7329	3.47052e-06	1.02791e-05
Migut.B01667	109.75	257.442	189.548	95.0311	98.9785	211.469	100.871	93.5329	157.017	182.528	183.866	181.922	110.086	107.037	79.8861	115.815	20.334	25.151	14.0494	13.0952	-0.297737	-0.0646186	0.620689	-2.15306	8.44317	103.042	2.21385e-21	2.80324e-20
Migut.B01668	1.34222	4.28348	3.21654	2.68754	1.89304	1.5962	0.247036	0.201621	0.997643	0.423107	0.206969	0.416999	0.179382	0.204768	0.153601	0.38604	0.109349	0.0961131	0.0194704	0.0185362	1.57191	1.32882	0.39845	-1.52793	1.79768	90.4373	1.06316e-18	1.109e-17
Migut.B01672	16.9521	10.5544	6.45309	5.0439	14.3258	10.2429	11.6971	6.48458	8.64881	8.91004	9.34611	10.9496	3.49009	2.52789	3.52868	2.75909	0.716406	1.85473	1.322	1.65602	-0.175754	0.294114	1.44746	-0.77946	2.90997	60.2223	2.60506e-12	1.58392e-11
Migut.B01674	10.5995	10.3598	6.63286	3.50795	3.85603	13.8874	6.47603	3.3585	4.56835	15.1452	12.1957	14.5902	12.0734	11.8754	12.2966	10.8316	6.87977	8.5221	4.98545	5.34292	-0.348074	-0.754243	0.0386201	-0.515294	4.56551	23.7789	8.84546e-05	0.000207141
Migut.B01676	2.45859	3.89585	3.87765	4.71295	2.81774	4.42272	2.2366	1.96584	3.37106	3.19926	2.12281	2.75263	2.1932	1.99653	1.25312	1.99268	1.29463	1.41907	0.813599	1.2393	-0.0630214	0.473636	0.325619	-0.275114	2.84025	17.7606	0.00137435	0.00256867
Migut.B01680	0.27837	0.296125	0	0	0.561971	0	0.62335	0.176107	0	0.0571946	0	0	0.301759	0.352293	1.24581	0.859502	17.521	8.00329	27.783	26.45	-0.20186	3.1478	-4.68117	5.26189	2.55244	154.508	2.20081e-32	5.52167e-31
Migut.B01683	0.851909	0.819936	0.373516	0.383934	0	0.643763	0	0	0.040762	0	0.166053	0	0.0439755	0.0410719	0.0484139	0	0	0	0	0	1.36535	1.50553	0.428883	-2.93449	-1.24265	18.6685	0.000912986	0.00176841
Migut.B01684	6.13465	11.5394	8.56553	4.84521	3.13601	5.65282	1.06125	0.732893	1.71961	2.70481	3.82591	3.73856	2.25475	3.17214	2.70227	3.60945	1.74853	0.715683	1.78439	1.27408	1.33467	-0.429974	0.0232311	-0.684015	3.18914	22.0748	0.000193669	0.000429393
Migut.B01687	50.0643	58.8196	41.322	41.7872	70.986	24.6481	49.6145	48.9559	42.2928	19.5521	20.466	15.983	20.8297	17.2046	18.876	18.2428	28.1159	30.3386	29.3454	36.8985	-0.101232	1.61044	-0.214892	1.10979	4.33356	34.9601	4.73393e-07	1.60067e-06
Migut.B01688	7.06168	12.576	11.1913	12.1997	13.5241	7.32761	7.3065	6.70121	6.87387	6.39955	6.64568	6.59028	3.8275	5.58558	4.55241	4.6333	8.15574	7.67943	5.07433	3.97275	0.321571	0.499067	0.291227	0.779087	4.12999	17.9392	0.00126832	0.00238748
Migut.B01692	19.0494	12.9683	12.6745	9.19255	8.88384	13.6743	9.58782	9.84838	6.07489	15.6394	16.8972	17.0639	19.8763	17.2393	17.5769	18.655	7.70205	9.76093	7.8926	7.13422	-0.0408131	-0.410711	-0.356784	-0.808188	5.55386	24.2985	6.95894e-05	0.00016629
Migut.B01694	2.21172	5.1561	3.10517	1.28661	1.73375	2.13048	1.39623	0.813727	0.922037	1.1409	1.15573	0.974449	0.433599	0.547899	0.814322	0.726484	0.373151	0.368983	0.149496	0.308366	0.648018	0.555849	0.592309	-0.692006	1.9296	58.0139	7.57981e-12	4.41509e-11
Migut.B01696	18.7399	21.9638	24.1991	24.1799	25.9122	17.4932	21.3926	15.7455	18.7562	16.0946	15.4617	16.4899	19.082	19.1959	20.1764	18.9324	32.3882	25.9183	28.8155	28.579	-0.0447055	0.594197	-0.479497	0.960297	5.50815	33.8967	7.82437e-07	2.5655e-06
Migut.B01698	7.34499	4.89006	3.39077	0.700572	1.02552	20.538	11.1701	7.37572	4.70263	24.9809	23.1113	30.9251	27.082	19.7798	17.8495	24.4373	7.04926	7.29591	4.12709	4.73503	-2.07173	-1.01572	0.0292298	-1.58721	5.75768	66.584	1.19306e-13	8.18012e-13
Migut.B01699	17.4116	22.6688	16.2707	24.8682	30.6909	7.76276	9.01994	6.83928	8.35593	3.75896	3.77628	4.71508	2.87343	3.31516	5.02429	3.97987	4.43052	3.20596	5.00852	2.82949	1.14188	1.36444	-0.101214	0.410984	3.70478	89.9873	1.325e-18	1.37013e-17
Migut.B01701	32.4937	27.468	20.6792	13.1421	8.99503	45.6301	16.037	15.0337	17.2531	45.4073	37.433	50.7728	25.7758	22.6435	25.0053	25.7968	13.9173	17.406	10.3573	13.5854	-0.537618	-0.677608	0.633584	-0.482487	6.29268	26.1521	2.94863e-05	7.5171e-05
Migut.B01703	9.78229	15.1077	7.77535	8.05055	7.18632	6.43868	1.88411	3.07287	3.21449	4.52891	4.25775	4.74096	3.56814	3.18276	3.44275	4.4992	2.52945	2.72594	3.70103	3.24381	1.04511	-0.0122968	0.0912201	0.122058	4.2854	35.2288	4.16873e-07	1.42382e-06
Migut.B01706	29.9656	5.65861	3.90003	4.94109	9.48578	10.262	1.68746	2.46782	3.3851	2.62302	1.27013	1.48615	4.22859	1.88493	4.65538	2.62785	4.92104	6.67347	4.50633	8.84836	1.01765	1.49163	-1.10834	1.26429	2.26317	21.4851	0.00025371	0.000549692
Migut.B01708	4.17186	8.29262	9.65784	4.28675	5.00514	14.8207	5.81872	7.42012	13.7255	15.9285	13.5149	17.8184	16.6165	18.9949	14.4812	19.1082	5.10398	5.38342	3.73619	5.21522	-1.10629	-0.25749	-0.340686	-1.45724	4.99609	55.9327	2.07137e-11	1.15018e-10
Migut.B01710	6.29021	5.51411	5.2105	4.95207	3.95549	9.78276	7.72557	5.15347	3.61978	10.0886	9.02555	10.1335	9.35277	6.76866	6.79261	8.99609	2.16038	3.70726	1.24371	1.38897	-0.682004	-0.254743	0.080105	-1.57428	5.26617	45.8512	2.64491e-09	1.18267e-08
Migut.B01713	1.47413	2.26511	2.72295	3.31562	2.23197	1.75831	0.916945	0.828968	1.68694	1.44709	0.628547	1.57473	0.577051	0.70478	0.830767	1.01146	0.811759	0.428102	0.520344	0.123844	0.584483	0.429204	0.435942	-0.351839	1.2608	20.9461	0.000324561	0.00068724
Migut.B01714	0.879479	0.807995	1.43141	1.68152	1.97724	0.186585	0.313314	0.269765	0.482021	0.131418	0.163635	0.0788389	0.130005	0.121421	0.286253	0.148118	0.118874	0.0835884	0.0423329	0	1.76112	1.69741	-0.629658	-1.06508	-0.0242462	57.0071	1.23292e-11	7.02588e-11
Migut.B01718	5.064	1.90301	2.81559	2.19953	1.75016	0.719346	0.493032	0.905385	0.55308	0.588087	0.675927	0.379937	0.0895023	0.0835926	0.295607	0.373898	0	0.143866	0.174865	0	1.57613	0.686957	1.19615	-1.00395	1.31212	80.8497	1.15071e-16	1.02455e-15
Migut.B01719	33.3654	41.6195	28.3777	12.3426	10.5607	50.8839	17.2267	6.56328	21.8646	49.3151	54.2069	53.3173	14.153	15.5774	19.726	20.1425	16.122	22.5198	9.26368	7.57831	-0.250004	-0.925232	1.38412	0.0121555	5.29909	17.9676	0.0012522	0.00235977
Migut.B01721	6.46379	12.7273	13.9249	18.5942	14.9311	9.63087	4.76677	4.43	8.36836	9.19431	11.9571	9.92835	4.21086	5.7262	6.49021	4.98943	5.57527	6.04297	4.21221	5.10662	0.702828	-0.283847	0.75032	0.336606	4.29202	16.0322	0.00297627	0.005192
Migut.B01724	6.12374	9.65559	5.73444	6.99267	5.52901	8.86564	5.17385	4.07533	2.96711	6.92241	6.48955	7.66104	5.36762	6.74767	8.07943	7.8508	10.8215	8.60175	11.6805	13.1501	0.0573421	-0.126219	-0.201578	1.05347	6.24456	50.2514	3.19981e-10	1.57708e-09
Migut.B01726	1.01608	0.550639	0.353034	0	0.232216	0.447398	0.12879	0.194055	0.134844	0.393897	0.313894	0.415893	0.436422	0.9899	0.48047	0.615613	1.17816	1.50323	0.954166	0.0773094	0.507641	-0.454224	-0.945287	0.8983	1.12338	14.7172	0.00532522	0.00881097
Migut.B01728	3.49357	5.85332	2.44824	0.881701	1.25187	4.61455	1.2517	1.3261	2.19397	2.31131	1.64452	2.79037	5.45342	5.05797	5.21166	4.72463	7.02957	6.79353	4.43942	4.56101	-0.144172	0.307279	-1.39736	0.516325	4.00223	46.168	2.27238e-09	1.02287e-08
Migut.B01730	13.8083	24.105	13.2812	17.2508	14.6527	1.54235	2.24637	0.298653	1.54162	0.193988	0	0.232751	0.127935	0	0.140848	0.583038	0	0	0	0	3.21917	3.43854	-0.619873	-3.86642	1.39256	245.025	7.6757e-52	4.50464e-50
Migut.B01735	0	0	0	0	0	0.122887	0.736976	0.333133	3.04238	2.27204	2.02073	1.42792	0	0	0	0.487763	0	0	0.278811	0.132717	-6.28952	-0.369195	3.67893	0.21863	-1.1226	36.8684	1.9173e-07	6.86466e-07
Migut.B01742	71.7504	83.1757	84.4938	75.1675	75.3564	37.9053	57.6693	51.6563	59.668	28.9918	34.3216	26.5464	32.1698	32.835	32.3789	27.5905	47.8185	47.0867	43.5078	48.7866	0.152327	1.22479	-0.26496	0.958622	6.97315	39.7762	4.81507e-08	1.85344e-07
Migut.B01745	11.8649	14.4828	13.0495	10.704	12.3296	8.5517	8.36958	6.06398	7.99058	6.92779	7.81233	7.7475	6.48263	6.6665	7.25081	6.40366	5.17087	5.85305	4.64848	5.00268	0.306506	0.417106	-0.0448979	-0.00423599	4.22668	20.2874	0.000438211	0.000902224
Migut.B01746	8.67366	14.836	10.246	11.1716	9.90464	4.58713	3.84264	4.27665	4.21659	3.12831	3.57592	2.98426	4.56592	4.84883	4.31928	3.39097	3.13897	2.85416	2.47796	1.47835	0.970543	0.778374	-0.612956	-0.423548	4.62746	64.648	3.05226e-13	2.01826e-12
Migut.B01748	5.83121	9.33757	4.9959	2.8818	3.51495	7.53983	5.44457	3.84111	5.52796	9.12753	8.79267	10.0168	7.16991	7.00942	7.00831	7.10003	5.39187	6.78572	5.12761	4.09223	-0.497977	-0.40278	0.189319	-0.040447	4.49132	19.0142	0.000780912	0.0015309
Migut.B01749	2.51144	2.97522	1.95618	0.450165	0.374494	2.8239	3.00364	1.44439	1.94998	1.97021	1.81069	3.26442	2.90807	3.06279	5.6198	3.48947	11.0041	11.9944	8.70379	9.1781	-0.976567	0.320004	-0.896189	1.80235	3.54307	98.923	1.66764e-20	2.00146e-19
Migut.B01751	7.25838	12.6973	3.46529	2.71386	0.244219	2.10794	0.451488	0.272113	0.648289	0.198843	0.742766	0.874777	0.174849	0.489913	0.192497	0.996049	0	0.084316	0	0	2.22161	0.692441	0.191043	-3.66784	0.507891	50.3599	3.03704e-10	1.49905e-09
Migut.B01754	12.0304	13.3528	14.317	11.2309	12.732	10.2274	7.18159	4.40085	7.00008	6.68396	8.79359	7.14192	6.28773	7.79902	6.22645	6.4815	9.88648	9.30479	10.5947	9.46756	0.500353	0.248986	-0.0319241	0.932542	4.46108	31.243	2.73106e-06	8.21508e-06
Migut.B01755	3.55785	3.52247	3.1353	1.66694	1.95565	1.31532	0.94658	0.831989	0.353955	1.04223	0.865148	1.38942	2.67302	3.20981	1.93384	2.0883	0.97766	0.883875	1.11909	0.213078	1.28918	-0.0225013	-1.37981	-1.26617	1.80015	28.6189	9.3421e-06	2.59928e-05
Migut.B01756	3.80268	6.85762	4.07555	3.29426	2.97933	7.01491	3.0209	2.3217	1.91048	7.69403	6.26325	6.69591	3.43515	5.31667	3.8683	6.57509	2.01026	2.12032	1.91755	2.51925	-0.0657945	-0.707641	0.324345	-0.772975	4.03012	17.6909	0.00141811	0.00264457
Migut.B01759	24.0797	51.2311	43.4578	20.517	21.1399	22.5931	10.01	9.35374	19.4804	16.7453	19.8647	15.659	13.0916	13.0023	15.0319	14.0615	14.8593	13.3749	5.57059	7.17068	0.673967	0.131033	0.133623	-0.0829053	5.70497	18.3276	0.0010648	0.00203521
Migut.B01760	6.25752	4.33823	5.16865	5.13919	2.73318	6.5348	4.23329	1.97762	2.67098	6.93388	6.6231	7.81469	3.63325	3.00889	3.23149	3.3034	1.86565	3.46954	2.04562	2.04734	-0.00371358	-0.616784	0.90238	-0.127376	4.15863	16.2376	0.00271637	0.00476961
Migut.B01763	17.7154	7.83861	8.38648	3.55147	5.54739	20.2914	12.2035	7.53635	7.00298	18.3443	16.8718	19.0732	9.7184	15.2626	13.1176	8.3043	18.929	13.4173	33.9756	29.9311	-0.811849	-0.350444	0.435614	1.4643	5.18913	44.8462	4.27969e-09	1.86627e-08
Migut.B01764	24.4041	35.2613	34.5866	34.418	37.2658	17.8643	15.1215	18.034	16.3301	20.1993	18.3208	17.9453	12.2663	14.3425	16.0143	14.147	19.0724	18.8446	17.5046	20.0642	0.603227	0.238696	0.202914	0.790354	6.49187	24.355	6.77969e-05	0.000162275
Migut.B01765	5.80478	2.46106	2.79713	1.28276	1.06147	6.36099	2.40191	1.59666	1.31024	4.80523	3.31444	5.22619	2.91826	3.2792	5.07019	3.42874	10.5485	6.72839	17.6837	17.9378	-0.4308	-0.401774	0.0652534	2.25867	3.38175	77.2909	6.52669e-16	5.45607e-15
Migut.B01768	10.4452	7.44193	13.4563	31.1212	33.1595	10.8037	32.9552	27.5743	21.7683	16.3475	15.8683	10.9355	5.69637	9.30227	7.92569	6.60945	6.77442	9.06648	6.14499	9.03524	-0.616649	1.17313	0.764261	0.447328	5.15028	18.5967	0.000943067	0.00182215
Migut.B01774	3.86453	3.83072	3.24757	2.03192	1.97575	2.30736	1.48912	1.28063	1.12206	1.97988	1.83609	2.15279	0.775278	1.10519	1.12306	1.16223	0.721334	0.669004	0.810496	0.683063	0.560029	-0.037455	0.731318	-0.145616	3.25385	54.0485	5.14098e-11	2.74136e-10
Migut.B01776	2.1744	3.17224	1.52537	5.42239	2.25754	1.85578	1.73897	1.2577	1.24849	1.17434	0.762897	0.857646	0.740801	1.38377	1.18628	0.690555	0.615793	0.779411	0.526305	0.187895	0.616308	1.05107	-0.302641	-0.566908	0.891962	23.7915	8.79387e-05	0.000206004
Migut.B01777	2.53914	2.10401	1.80468	1.68638	1.07915	5.33924	2.18456	1.57817	2.84676	4.98633	5.79844	5.87727	2.98426	1.81304	2.04145	2.14565	0.688809	0.950068	0.679281	0.70058	-1.01285	-0.627975	1.09262	-1.20959	2.73651	71.6256	1.02967e-14	7.75589e-14
Migut.B01778	2.24638	2.8615	2.62017	0.932856	1.27094	3.27229	1.85832	1.23105	1.07827	3.08089	2.75266	4.09156	2.57471	2.59302	4.1494	3.95835	2.89318	3.60506	1.83334	1.67326	-0.260806	-0.555783	-0.21237	-0.0567626	3.70278	19.4294	0.000647049	0.0012892
Migut.B01779	2.79622	4.44443	2.41848	1.19132	1.14354	4.45018	2.33157	1.1379	1.19098	4.29475	3.61867	4.40388	3.01695	2.652	2.57901	2.79835	1.01907	1.49934	1.04712	0.851636	-0.273581	-0.622099	0.362507	-0.96351	4.69656	20.3196	0.000431829	0.000890712
Migut.B01780	14.5524	19.0896	17.4603	5.55475	5.54221	12.0842	9.11302	27.1108	10.421	16.7292	10.476	17.1521	180.284	167.612	199.35	164.954	28.4801	67.5459	17.8526	18.1661	-0.837023	0.476864	-3.8039	-2.11423	7.99429	138.651	5.48915e-29	1.12489e-27
Migut.B01785	6.7153	10.3068	9.98816	5.94116	7.37868	29.2148	15.1484	12.2695	12.5988	33.1545	32.0774	36.8473	25.9484	25.2135	21.3811	27.6967	5.62464	7.04657	4.74952	3.79718	-1.41463	-0.68956	0.23509	-1.88024	5.57969	168.176	2.57531e-35	7.33366e-34
Migut.B01787	0.544265	0.340576	0.327533	0	0	1.61383	2.58091	1.10723	1.31895	3.4995	2.91584	3.5358	2.11704	1.49104	1.60475	1.50255	0.539478	0.736372	0.23732	0.355039	-3.25048	-0.628237	0.767312	-1.49683	1.64798	70.3851	1.88235e-14	1.38589e-13
Migut.B01788	4.38544	8.91252	6.71857	2.22551	2.26838	9.10391	2.58942	3.25749	3.22267	8.51732	8.08236	8.67022	5.53439	4.74926	6.71789	6.06294	2.59514	3.58121	2.03318	1.62768	-0.249876	-0.647359	0.338744	-0.879122	4.01763	15.4213	0.00390269	0.00665076
Migut.B01789	21.2574	31.1185	24.2382	15.7802	20.5333	18.6182	13.8241	10.8809	16.8309	15.0436	13.4478	14.5078	11.2129	10.0529	12.0767	11.3888	9.68796	9.15322	6.76597	7.85147	0.194418	0.422912	0.150175	-0.051859	5.92953	29.0539	7.62289e-06	2.14899e-05
Migut.B01791	12.2344	15.2555	7.06766	7.57466	6.26833	13.937	6.5375	3.29575	3.33376	11.8757	11.0344	14.3348	7.52442	7.09389	6.95531	8.8558	3.6348	3.08074	3.7561	3.60889	0.230928	-0.662268	0.499184	-0.725759	5.63593	18.2383	0.00110851	0.00211138
Migut.B01794	40.2709	31.7774	27.7	33.2181	10.447	15.2016	9.44617	10.3852	11.2374	14.4722	16.0122	11.0278	19.2484	18.4244	18.791	18.2347	29.269	35.9996	31.5811	35.357	0.900405	0.0904132	-0.634887	1.1989	5.0837	62.5037	8.63084e-13	5.48834e-12
Migut.B01795	0	0	0.128243	0	0	0.263286	0	0	0.0314893	0	0.0320696	0.0309022	0.0679436	0.0317287	0.486207	0	0.372757	0.294874	0.896026	1.23216	-1.44764	1.68476	-2.81466	2.63537	-0.624816	29.4244	6.40942e-06	1.82828e-05
Migut.B01796	0.775859	0.641935	0.463013	0	0.239295	0.68401	0.144781	0.0181791	0.108276	0.212547	0.198489	0.0850057	0.864408	1.13463	1.02881	1.14454	0.534052	0.766077	0.365154	0.0869084	0.591144	0.598699	-2.82557	-0.913977	0.779454	17.1171	0.00183426	0.00334488
Migut.B01797	17.3847	7.23661	7.3461	8.25752	5.89174	6.15419	4.70161	1.70021	1.81434	1.76007	2.23452	1.36644	1.41113	1.06287	1.20275	1.55587	1.66491	1.58046	1.42296	2.3707	1.05382	1.25901	0.249086	0.811791	2.70049	69.9672	2.3063e-14	1.68394e-13
Migut.B01798	7.633	7.13562	3.41427	3.71798	1.8011	5.52128	2.07181	1.05915	1.5605	4.23643	4.02386	5.96269	3.76105	2.87708	2.64213	2.69346	1.34286	1.34729	1.08473	1.03268	0.58854	-0.6876	0.447074	-0.951171	2.76165	17.4076	0.00161042	0.00297122
Migut.B01799	0.480605	0.328666	0.737517	1.22738	0.415817	6.56927	5.88072	3.33005	4.34622	8.9718	7.83389	10.2906	7.55428	5.35243	6.84184	6.19008	3.94713	4.55802	4.2896	3.01093	-3.27716	-0.507476	0.26418	-0.350071	3.35465	134.131	5.08986e-28	9.96657e-27
Migut.B01800	4.93258	5.01484	4.72968	2.89016	3.10493	7.35692	7.13267	5.94167	6.18163	8.52652	9.2012	8.99188	6.23489	5.30723	5.82151	8.20505	4.96136	5.99416	4.08617	3.59652	-1.11552	-0.0432427	0.275643	-0.0930795	4.59868	38.8861	7.35414e-08	2.76713e-07
Migut.B01801	24.6694	39.8523	47.3278	40.729	40.5665	29.327	31.6703	29.6653	42.9042	22.6036	24.3057	20.4666	22.2656	24.1566	21.0662	22.2009	37.7219	32.3095	28.6388	31.6456	-0.183146	0.985724	-0.200414	0.913822	6.44383	21.698	0.000230155	0.000503344
Migut.B01802	1.43915	0.382735	1.47231	1.3242	0.635542	1.17548	1.2085	2.80724	1.7172	2.88298	3.95791	1.86257	2.34009	2.18558	3.43504	1.99959	2.85298	1.7867	1.71448	3.71784	-1.18371	-0.280444	0.0185267	0.40206	0.928542	15.0596	0.00457929	0.00769179
Migut.B01805	30.0211	34.3886	37.7645	32.6049	46.4971	20.379	39.3943	33.9939	32.2407	19.9159	20.2269	17.7144	24.2644	31.0512	40.5	32.2426	69.9647	58.0018	93.7703	94.1379	-0.220048	1.16054	-0.933552	1.7017	7.10654	66.2481	1.40435e-13	9.58016e-13
Migut.B01807	3.89754	3.73152	2.71397	4.3762	2.30973	3.54437	0.732	0.763579	1.40228	2.55222	2.40593	3.48372	1.58097	1.51477	1.96561	1.90993	1.19636	0.604644	1.06511	0.773179	0.867433	-0.599218	0.481421	-0.54935	3.56369	18.7895	0.000864423	0.00168191
Migut.B01809	0.121006	0.0643619	0.0928455	0	0.0610713	0.254151	0	0.153105	0.425555	0.198897	0.464355	0.775582	0.327932	0.949465	0.288824	0.672516	0.449781	0.695796	0.128139	0.94543	-1.97666	-0.810032	-0.423911	0.369463	0.0518407	25.9144	3.29274e-05	8.31687e-05
Migut.B01810	11.9542	4.94133	23.3062	6.89595	5.79192	4.46359	3.90061	6.48228	3.87804	10.6947	8.24855	7.30837	2.77684	4.42622	2.8533	2.32006	2.57294	3.14231	4.91889	4.82061	0.703704	-0.470863	1.29608	0.719769	3.72592	14.9703	0.00476316	0.00796957
Migut.B01811	3.0383	3.64834	2.40187	3.53386	2.23043	1.22471	1.10816	0.796037	0.763224	1.51335	0.800844	1.27102	0.773491	1.32832	0.824089	1.08025	1.61986	1.51604	1.75495	1.87959	1.24647	0.0462632	0.0542599	1.14226	2.42842	42.0862	1.60091e-08	6.52185e-08
Migut.B01813	20.3476	46.357	13.7957	17.7166	12.7804	12.684	2.7277	2.08393	2.9651	4.23002	3.82735	7.17303	3.01287	2.70972	5.52826	4.36496	1.87062	3.40797	1.5261	1.17614	1.87589	0.162786	0.165643	-0.626469	4.00057	70.3302	1.93321e-14	1.42127e-13
Migut.B01814	13.4406	16.463	17.6635	8.08171	9.95373	7.79649	4.24347	3.64096	11.6363	5.07602	4.30936	6.0557	3.00526	3.69507	3.0573	3.68401	3.40885	4.07244	2.11821	2.37036	0.524719	0.772449	0.408597	0.190922	3.74637	46.6294	1.82146e-09	8.29117e-09
Migut.B01819	4.50626	5.58211	6.24788	5.17513	5.02739	3.95742	3.58489	2.70078	3.2172	3.53291	3.18548	3.59572	2.21747	2.01103	3.46733	3.14887	1.4399	1.98365	2.04062	1.97259	0.294965	0.329689	0.139703	-0.161586	3.0839	17.4948	0.00154862	0.00286634
Migut.B01821	51.5424	70.7204	92.6193	37.1877	33.5764	135.342	96.3421	66.7047	145.348	97.9774	108.37	100.331	85.6719	92.3363	78.6558	94.6609	69.1121	66.6094	47.455	46.1885	-1.37315	0.466952	0.0163935	-0.250539	6.9737	32.3439	1.6272e-06	5.07641e-06
Migut.B01822	160.956	158.747	213.015	145.395	144.298	274.608	359.836	352.257	355.157	376.22	374.723	334.022	381.885	381.425	356.678	345.219	360.404	372.045	246.694	236.336	-1.4707	0.321781	-0.223699	0.0887584	8.60528	46.6787	1.77889e-09	8.10469e-09
Migut.B01826	0.44069	0.127854	0.245915	0	0	3.92675	0.448559	0.101381	2.01276	0.790213	0.819943	0.59257	0	0	0	0	0	0	0	0	-3.55269	1.26877	6.99464	0	-0.0384675	61.8894	1.16223e-12	7.30344e-12
Migut.B01829	1.41608	2.27236	1.27683	2.37248	1.79278	0.918592	2.33794	3.27977	1.56758	1.38078	2.01401	1.04135	10.0949	11.421	8.65045	7.17356	2.94999	6.09754	1.95705	1.57279	-0.638444	0.952035	-2.85574	-1.24534	3.52918	52.8296	9.25088e-11	4.81745e-10
Migut.B01830	20.4124	36.2792	41.2218	29.3872	29.5337	26.0577	31.5694	26.0777	34.3935	18.3174	19.481	17.8779	22.839	26.2049	18.7649	18.8402	22.0919	19.3471	16.4187	14.7485	-0.326815	1.08085	-0.427434	0.113015	5.87562	15.618	0.00357704	0.00614494
Migut.B01832	1.39316	3.33454	5.84356	2.05102	1.125	0.585217	0.545944	0.176273	0.209978	0.286242	0	0.137375	0.0755106	0	0	0.258093	0.0690453	0	0.0737643	0	2.48812	1.5906	0.620232	-0.67768	-0.133473	75.6713	1.43687e-15	1.16416e-14
Migut.B01834	6.57291	3.35623	6.91264	6.66308	5.62619	3.06783	1.88398	3.28225	3.30224	2.87383	2.26	2.38514	2.59356	1.73022	2.51017	2.85749	2.26725	2.06154	1.61481	1.45781	0.635625	0.606484	-0.156874	-0.0236473	3.19583	22.0331	0.000197406	0.000437009
Migut.B01837	1.22875	1.78244	1.37134	0.205565	0.140943	0.0521369	0	0	0.0841811	0.183609	0.0857325	0	0.0302725	0	0	0.0344902	0	0	0	0	4.19098	-1.06135	2.10081	-2.46263	-0.454757	58.8149	5.14627e-12	3.04312e-11
Migut.B01838	5.97354	8.47272	20.1442	6.28162	5.13637	1.44567	0.495424	2.79931	0.222305	0.363655	0.452804	0.21816	0.479661	0.44799	0.264037	0.819734	1.09648	0	0	0	2.36805	2.20002	-0.685103	-0.440533	-0.0183843	55.1551	3.01477e-11	1.64573e-10
Migut.B01839	12.0184	13.9642	11.5752	2.03543	3.07278	22.257	8.11709	7.58469	13.9503	22.1841	19.2313	20.0928	18.4645	18.0292	15.225	16.8209	15.9068	15.0852	7.91933	8.56826	-1.03287	-0.382971	0.052063	-0.178208	5.81463	19.2095	0.000714858	0.00141166
Migut.B01840	3.92088	4.41393	4.3033	2.94221	3.51583	6.39621	12.3815	12.7958	7.42044	10.4962	8.95957	13.3442	20.777	17.2276	23.6463	17.1132	12.1686	13.6905	11.9925	11.7241	-1.84074	0.302865	-1.06398	-0.299965	5.49696	90.5391	1.01153e-18	1.05623e-17
Migut.B01841	0.175631	0.186833	0.539032	0	0	26.3955	68.2352	270.813	147.709	196.016	159.777	131.966	411.045	424.98	398.454	350.964	386.296	400.285	278.976	329.864	-9.91797	0.236282	-1.49075	0.180884	6.54292	221.278	9.95374e-47	4.90349e-45
Migut.B01844	49.0293	49.1813	47.5579	49.2854	54.024	68.5132	74.7753	84.3582	108.664	104.446	99.1315	78.9337	112.223	103.998	91.3349	75.9929	100.22	90.0685	83.6009	77.7527	-1.1735	0.266539	-0.233175	0.243433	7.19512	32.2104	1.73271e-06	5.38234e-06
Migut.B01846	21.0631	29.0956	18.9472	3.79395	5.79215	11.3545	6.27089	5.76777	5.73129	6.29738	6.3995	8.67382	17.5809	15.7939	25.3014	22.4493	11.1031	16.6684	8.00498	7.30914	0.643028	0.344366	-1.71899	-0.568267	4.72164	23.4753	0.00010174	0.00023623
Migut.B01847	5.29401	1.744	2.27122	2.01132	2.20645	2.29556	0.994272	1.49813	2.26505	1.40351	1.60777	1.34716	0.555368	1.0374	0.407614	0.843658	0.677089	0.892701	0.542525	0.550927	0.223772	0.633218	0.82633	0.269115	1.72252	27.8454	1.34058e-05	3.63211e-05
Migut.B01848	8.82287	11.8632	3.87701	5.31353	2.7295	7.1673	4	2.41414	1.94362	4.60695	5.37275	6.50065	8.60133	10.3115	6.31297	10.3604	0.919525	1.44449	0.27172	1.19392	0.389138	-0.248132	-0.898128	-2.85487	4.1778	49.7324	4.1065e-10	2.003e-09
Migut.B01850	20.0679	26.8363	17.8002	8.94255	7.00356	14.8801	3.82449	3.69165	6.61419	11.2584	10.0131	10.631	6.55706	7.70917	7.77089	8.08584	5.67822	5.46832	3.54182	5.20131	0.813259	-0.328022	0.294021	-0.227145	4.19937	16.1941	0.0027695	0.00485657
Migut.B01851	0	0.430995	0.138163	0	0.027264	0.302561	0.0907254	0.0227835	0.02714	0.332975	0.386963	0.346242	1.22974	0.82039	1.03151	0.833974	0.374817	0.197669	0.286025	0.0272301	-0.221514	-1.50294	-1.66357	-1.7748	0.0891091	27.745	1.40486e-05	3.79459e-05
Migut.B01853	48.1699	54.1974	57.1236	70.1682	60.1191	22.2494	15.8627	15.9341	28.7505	22.7394	25.3574	18.0792	11.0216	17.1564	19.2287	13.4492	37.3929	26.3129	46.5969	51.6987	1.13403	0.286922	0.336509	1.81565	5.49394	55.3601	2.73076e-11	1.49836e-10
Migut.B01855	23.4994	21.2922	14.7021	12.6111	11.1246	12.3831	5.25093	5.01557	5.8568	9.59455	8.8614	8.86914	7.28082	8.80111	6.8563	6.76442	6.22578	4.48283	4.07946	4.32276	0.878715	-0.0742217	0.0898483	-0.262179	5.27829	43.3912	8.5833e-09	3.61979e-08
Migut.B01856	2.90896	2.93977	3.57118	2.46904	3.14602	3.04518	1.46565	1.87537	1.67025	2.95425	2.89175	3.8519	2.74793	3.21863	3.67001	2.97681	3.46004	4.43152	3.32248	3.45633	0.242689	-0.348286	-0.172711	0.586433	3.45825	25.7879	3.4918e-05	8.79005e-05
Migut.B01857	0.397129	0.516338	0.0601896	0	0.148467	0.356981	0.115278	0.074441	0.0443375	0.846172	0.481649	1.13128	0.159443	0.282939	0.175535	0.435977	0.0874747	0.153773	0.0155756	0.0444847	0.253814	-2.26751	1.43182	-1.4428	0.50523	18.0136	0.00122656	0.00231532
Migut.B01860	12.5707	25.9584	7.50673	4.42629	2.64111	12.6371	3.7575	2.1591	3.2578	7.33939	5.41332	8.74985	4.31621	5.12541	4.81973	7.16559	1.57866	1.42722	1.86726	1.72033	0.610493	-0.219651	0.215576	-1.30563	2.86267	17.6628	0.00143613	0.00267475
Migut.B01871	1.79637	1.18738	1.18949	2.20079	1.16775	1.42724	1.68584	2.03996	1.50124	1.63879	1.66574	1.65096	0.560871	0.806357	0.825619	0.911851	0.812491	0.990688	1.02808	1.14872	-0.554333	0.444195	0.889576	0.74755	4.09951	17.0312	0.00190619	0.00346389
Migut.B01872	21.6631	26.6939	27.168	21.643	21.9186	35.3092	27.3228	24.1644	29.6957	30.545	30.8122	32.6159	26.8109	28.3154	25.3985	27.1239	17.225	19.6543	14.0499	16.7405	-0.663736	0.258448	0.0134138	-0.300628	7.49775	15.8061	0.00329069	0.00568923
Migut.B01875	35.7802	27.5901	59.2646	22.0975	37.4539	40.4687	53.5206	53.2561	53.1672	27.3055	32.1589	35.6551	22.4715	26.067	25.7562	36.4745	33.026	32.4592	37.3882	44.0874	-0.900111	1.09376	-0.00570724	0.801765	4.91328	20.762	0.000352998	0.00074318
Migut.B01877	0.315276	0.782564	1.26328	0.994609	0.609955	1.61866	0.794241	0.39891	1.24076	2.26721	1.5056	1.99484	1.76579	2.95259	3.54311	2.23894	3.3594	3.29613	2.44832	3.86709	-0.628746	-0.636778	-0.653071	0.683174	2.50664	60.1611	2.68329e-12	1.62807e-11
Migut.B01879	92.8304	31.5373	27.3724	22.3684	32.0571	39.0207	23.9407	13.3476	14.038	28.2024	30.5654	34.934	19.0414	23.0368	27.9509	17.6666	59.0285	49.5526	107.329	107.708	0.533061	-0.20023	0.301949	2.29153	6.41394	62.2437	9.78949e-13	6.19593e-12
Migut.B01884	1.11303	0.48575	0.846704	0.0900331	0.345687	1.43859	0.990561	0.842561	0.516172	1.43075	1.37262	1.4915	2.22746	2.05149	1.94139	3.17225	1.98017	1.84989	2.08528	1.6112	-1.11363	-0.274857	-0.913651	0.0621572	1.95127	52.3215	1.1816e-10	6.08903e-10
Migut.B01886	1.75898	1.10884	0.355459	0.114179	0	6.5476	2.06669	0.805975	1.28739	5.33629	4.51113	5.99573	3.79	4.39721	4.66493	6.1418	3.2933	3.60983	1.77069	1.97034	-2.34553	-0.842402	-0.0504386	-0.479629	3.32892	29.9359	5.04363e-06	1.458e-05
Migut.B01887	0.51739	0.55039	0.330819	0.816112	0	2.05263	1.15858	0.709192	0.519876	1.2225	1.52219	0.637728	0.56086	0.589306	0	0.0798752	0.256419	0	0.136972	0.0652003	-1.60449	0.22351	1.61856	-1.02411	-0.324101	17.3107	0.00168189	0.00309013
Migut.B01888	4.18756	5.91325	5.26975	3.50724	3.0299	6.81478	4.35663	4.28248	4.61728	5.36028	5.72627	6.10249	5.6642	7.99158	7.29731	7.6891	5.47308	4.41673	4.82684	4.25901	-0.587386	0.152214	-0.52387	-0.212356	3.43819	24.2792	7.02143e-05	0.000167724
Migut.B01890	3.4996	3.23151	1.97645	3.31756	1.79907	3.05427	2.03926	1.1742	0.797403	2.45381	2.13009	2.82226	1.65707	1.50156	1.53708	1.74333	0.470676	0.584854	0.668165	1.03613	0.350975	-0.210407	0.407643	-0.826729	4.336	21.7544	0.000224287	0.000491413
Migut.B01891	0.139491	0.0494626	0.0475683	0	0	0.151913	0	0.588313	0.233602	0.229281	0.118953	0.29802	0.756053	1.08274	1.96992	1.52179	1.33655	0.972226	0.984758	1.31251	-2.91595	0.711175	-2.81694	0.175584	1.12493	63.818	4.56473e-13	2.97082e-12
Migut.B01892	3.8104	1.74854	10.2423	0.471403	0	2.02256	5.01916	2.52089	3.67857	6.50877	4.2051	5.15711	1.78181	1.36158	1.42665	2.67598	0.296226	0.468668	0.474709	0.0753221	-0.588288	-0.239321	1.33854	-2.07705	1.41695	15.6744	0.00348874	0.00600548
Migut.B01898	4.91325	7.36571	4.50246	0.937578	0.5553	8.4999	2.48504	1.28012	1.77269	7.35874	6.58084	9.05362	4.95591	6.20358	5.22971	7.94242	1.67349	1.82461	0.783446	1.43434	-0.272906	-0.978687	0.130617	-1.72379	3.94003	18.4244	0.00101932	0.0019568
Migut.B01899	14.8317	29.5662	23.0863	17.6971	20.6335	21.4222	18.5095	12.4749	22.4612	12.7832	15.0907	11.105	12.2081	13.3813	12.9331	12.3344	21.1041	17.239	17.9562	13.9671	-0.203282	0.884665	-0.170589	0.839732	4.91787	22.7154	0.000144328	0.000326468
Migut.B01900	187.545	141.417	156.362	237.837	193.958	189.345	275.843	398.594	324.387	237.848	217	171.785	179.71	205.958	230.491	217.34	255.181	290.267	268.677	262.012	-1.12879	0.981182	-0.198254	0.745469	7.5507	21.5677	0.000244294	0.000531053
Migut.B01901	34.7771	32.6676	34.4268	25.8549	37.0773	24.8132	26.5777	19.2735	17.5812	15.5162	15.8439	15.7735	13.0373	12.9363	12.2084	11.5366	14.1526	14.6177	14.0742	12.2044	0.207236	0.862767	0.131006	0.519263	6.22837	46.4379	1.99658e-09	9.04154e-09
Migut.B01902	3.46406	2.38441	2.65317	1.88954	2.3934	3.59675	2.50962	1.12504	1.32155	4.68907	4.07563	3.59847	2.97196	3.95728	3.71407	3.31738	1.13841	1.85921	1.11813	1.26991	-0.0377601	-0.677459	0.0378358	-1.00899	3.36515	22.2558	0.000178236	0.00039757
Migut.B01903	1.05313	1.76309	1.71323	1.61578	1.74266	1.56324	0.347939	0.407758	0.485726	1.40469	1.13069	1.27679	0.411729	0.821524	0.453284	0.554382	0.290913	0.415138	0.5119	0.469934	0.965443	-0.638038	0.976301	-0.022117	1.95185	21.8235	0.000217304	0.000477144
Migut.B01905	2.41683	1.07124	3.91482	0.635369	0	22.1845	7.21596	6.45566	20.8441	18.8696	24.732	18.2709	0.873296	1.63127	0.961437	4.72609	4.99077	4.42178	0	1.42129	-3.51762	-0.249293	3.14188	0.747187	1.45828	39.4468	5.63239e-08	2.14763e-07
Migut.B01907	0.614921	0.115437	2.1093	3.30925	1.93512	0.202593	0	0	0.181728	0.0297278	0.0370155	0.035668	0.0784219	0.109866	0	0.044674	0.179268	0.0378167	0.306433	0	3.93316	1.58205	-0.905464	1.4726	0.1097	39.2721	6.1207e-08	2.32158e-07
Migut.B01908	196.323	208.63	313.135	318.597	319.401	297.642	341.119	293.569	460.883	226.345	259.377	198.29	217.987	235.958	193.833	185.07	411.423	316.199	327.421	293.582	-0.725481	1.02469	-0.0716381	1.07029	9.08673	22.86	0.000135047	0.000307018
Migut.B01909	2.53068	3.32772	1.8938	0.603698	0.827832	3.48881	1.21996	1.12663	1.04774	3.22567	2.60169	3.39655	3.30213	3.09595	3.70532	3.25574	1.39357	1.46987	0.731999	0.838616	-0.27736	-0.601157	-0.329437	-1.23866	3.70226	21.8821	0.00021155	0.000465673
Migut.B01911	6.31253	4.28118	2.82145	2.94311	1.83525	4.65306	1.89846	0.603123	1.10846	3.12285	3.01037	3.30367	1.37301	1.36509	1.2434	1.76615	0.911215	1.15333	0.865328	1.05036	0.56517	-0.433521	0.926009	-0.154525	2.94383	18.2636	0.00109598	0.00208908
Migut.B01916	0.615923	1.35012	0.400982	0.372912	0.169557	2.63083	0.292563	0.960362	0.506358	2.30089	2.92225	3.66247	2.63022	2.96676	3.05161	3.61906	2.47902	2.47816	1.20564	2.14506	-1.2509	-1.22426	-0.25516	-0.196605	2.89198	49.7086	4.15381e-10	2.02558e-09
Migut.C00003	0.210557	0.466639	0.0538521	0	0.28338	0.0163792	0	0.118405	0.0176307	0.360513	0.466847	0.276832	1.50263	1.43895	1.15172	2.12373	0	0	0	0	1.71254	-2.65336	-2.26581	-9.45545	0.885226	78.8901	2.99289e-16	2.57531e-15
Migut.C00004	0	0.0147481	0	0	0	0.0388247	0	0.0467774	0.0696523	0.102546	0.0425616	0	0.0751433	0.224582	0.132364	0.119858	0.371031	0.565277	0.337666	0.517138	-3.49581	0.038742	-1.62561	2.05547	-0.10024	101.43	4.87918e-21	6.07184e-20
Migut.C00005	0.0644068	0	0.0164727	0	0	0.135275	0.126197	0.162984	0.420655	0.145565	0.197727	0.222284	0.226909	0.472759	0.345892	0.715909	0.0319201	0.101003	0.0682035	0	-4.00402	0.596796	-1.40722	-2.73706	-0.0930371	48.4429	7.63009e-10	3.61456e-09
Migut.C00006	0.0191613	0.142684	0	0	0.0773654	0	0	0.0161629	0	0.173225	0.078433	0.0566833	0.602367	0.446195	0.365883	0.757286	0	0	0	0	2.46819	-3.61766	-2.55219	-7.81722	-0.628948	81.2047	9.67702e-17	8.66183e-16
Migut.C00008	16.4762	13.7971	3.64203	0.300994	1.04734	3.37328	0.681013	0.271621	0.377484	0.940957	0.567508	0.829093	2.42407	2.73492	4.41941	2.54085	2.18105	2.45009	1.4208	0.631229	2.28689	0.655501	-2.16723	-0.519423	3.45785	18.6496	0.000920808	0.00178271
Migut.C00009	1.80359	2.6381	2.47941	2.4893	4.94956	11.0487	36.6011	62.2328	29.1093	19.1306	16.0918	17.0621	27.4328	24.0237	34.3047	31.8117	28.2683	28.5197	39.5112	42.1611	-4.06819	1.53603	-0.961378	0.628994	5.11627	83.8374	2.67656e-17	2.51472e-16
Migut.C00011	0.964336	0.439647	0.845619	1.53559	0.639659	1.46602	0.616978	0.325373	0.470642	0.996335	0.704876	0.380361	0.11947	0.251058	0.131527	0.4764	0.13655	0.345664	0.17506	0.249991	0.116155	0.266165	1.31842	0.272844	0.676646	15.455	0.00384483	0.00655934
Migut.C00013	16.072	17.2816	10.5278	6.80899	10.6208	4.04752	4.01324	1.26792	1.33608	2.42319	2.18897	1.4822	1.50409	1.34624	2.13886	2.07065	3.38096	3.44518	2.81616	4.54612	1.85159	0.666951	0.00900616	1.39021	2.59495	88.0805	3.36631e-18	3.36748e-17
Migut.C00017	5.90451	10.2343	17.1079	9.24843	11.9616	7.01492	5.68633	2.89081	8.09029	4.61508	6.21124	4.72296	3.62552	3.38613	4.43493	4.69159	6.30278	4.14412	6.9959	4.66216	0.551094	0.533962	0.160278	0.842794	3.57023	16.9678	0.00196099	0.00355295
Migut.C00021	13.7689	10.5459	8.81391	5.62614	6.63146	7.38127	4.3606	1.8251	2.41125	4.8497	3.98547	5.93514	5.07476	4.26173	5.49305	4.71289	5.26415	6.08704	6.79039	7.37677	0.873975	-0.0534268	-0.200832	0.767385	3.49281	22.5656	0.000154612	0.000347981
Migut.C00023	6.69466	6.06099	8.16041	4.74322	6.47	6.11635	2.07326	2.68335	2.81477	3.51192	4.08133	3.41775	2.1617	2.69196	2.94652	3.92888	2.44724	2.58123	2.96645	2.48905	0.607701	0.18544	0.127919	0.22542	2.60415	15.6197	0.00357439	0.00614143
Migut.C00025	1.41993	1.4838	0.58326	0.535428	0.441563	1.32547	0.5741	0.408318	0.252204	0.683679	0.506365	0.876863	0.377034	0.519133	0.406529	0.673131	0.159936	0.243668	0.0683471	0.195203	0.145606	0.118483	0.276636	-1.20005	3.47721	22.0301	0.000197673	0.000437504
Migut.C00032	15.7065	22.6106	17.4522	8.44698	8.19174	20.279	10.3845	12.1776	20.0811	23.344	25.7618	19.3801	21.0658	21.5473	19.2058	18.5119	25.9655	22.4523	13.3001	13.6081	-0.56459	-0.18744	-0.0183444	0.261825	5.59848	18.3582	0.0010502	0.00201053
Migut.C00034	0.278632	0	1.71031	0.293002	0	2.08077	5.30346	2.3503	2.51974	1.60295	0.570261	3.02226	2.41634	3.94939	1.99516	2.40887	1.65709	1.45651	4.42586	2.2472	-3.06933	1.21193	-0.838767	0.255426	-0.507419	22.513	0.000158392	0.000355895
Migut.C00042	0.0518367	0.0772001	0.0530311	0.0327061	0.0627884	0.0483883	0.0812539	0.078705	0.125006	0.153367	0.0636548	0.143121	0.168576	0.0524817	0.074236	0.0128042	0.277456	0.0650327	0.21957	0.428521	-1.03058	-0.0933163	0.397573	2.05071	0.0301437	24.2379	7.15656e-05	0.00017061
Migut.C00055	0.278599	0.805752	0.178137	0.247192	0.333944	1.63354	0.506888	0.374535	0.489891	1.45251	1.4433	1.69982	0.585138	0.590575	0.789659	1.33332	0.198482	0.245757	0.138292	0.149211	-1.29863	-0.822518	0.694878	-1.7981	2.46036	48.6487	6.91202e-10	3.28902e-09
Migut.C00057	1.01182	5.35489	1.78561	1.56941	0.280865	10.4841	2.49234	1.60029	2.31296	10.1035	9.57766	10.3764	6.14228	5.83916	5.37355	8.56011	1.12829	1.11073	0.857177	0.66304	-1.36708	-1.10757	0.426114	-2.41574	3.56334	46.4249	2.00905e-09	9.09393e-09
Migut.C00065	1.36454	0.840384	1.68987	0.981785	1.37736	1.74305	1.92985	2.18086	2.23705	1.47559	2.27828	0.637358	0.544964	0.436269	0.685676	0.62089	0.640676	0.825921	2.12944	1.95487	-1.10309	0.871511	1.15228	1.67638	0.655379	16.4865	0.00243119	0.00431376
Migut.C00066	1.71187	3.72488	1.5523	0.327301	0.157086	2.21539	0.392048	0.295361	0.547302	0.479624	0.517575	0.383641	0.126525	0.354512	0.325021	0.864916	0.115692	0.203376	0.123599	0.0784457	0.445189	1.03338	-0.0358728	-1.27479	0.433425	16.4219	0.00250231	0.00442522
Migut.C00082	0	0	0	0	0	0.281171	0.147545	0.317592	0.0945799	0.278492	0.21191	0.11138	0.122443	0.324016	0.0898676	0.0930017	0.167939	0.0984079	0.159482	0.113873	-6.66662	0.438004	0.142476	0.145866	-0.549864	51.6789	1.61005e-10	8.16395e-10
Migut.C00083	3.60017	3.4858	2.29368	0.453395	2.00196	4.40711	3.45161	3.01861	3.98571	7.31727	8.82428	7.84406	2.99126	2.99018	4.32227	3.56776	4.57281	3.8315	2.60248	2.80361	-1.11228	-0.741837	1.00041	0.356153	3.75263	30.592	3.70776e-06	1.09353e-05
Migut.C00087	1.32656	1.57214	1.15072	0.779705	0.595688	0.856934	0.824526	1.25087	0.689276	1.23118	1.23879	1.05443	4.53277	4.48882	4.90599	4.31085	1.02992	1.37107	0.945412	0.711905	-0.249342	0.0523544	-2.16097	-1.81114	4.68023	128.368	8.69701e-27	1.5583e-25
Migut.C00095	3.68426	4.51083	3.7407	0.643275	1.82435	4.73696	3.56466	4.39772	2.87775	6.49	5.27825	5.48367	7.11349	5.72887	6.43772	6.81676	3.10063	3.6047	2.92976	2.17249	-0.929831	-0.182649	-0.390347	-0.782228	4.49734	24.5826	6.10266e-05	0.000147447
Migut.C00096	17.8501	12.1168	11.7067	11.3123	12.9345	20.8221	18.6277	32.4044	14.4123	26.8482	20.8027	25.0372	38.6425	31.4462	37.8542	33.0523	14.5308	18.8823	13.402	17.703	-1.15896	0.272159	-0.752567	-0.760186	5.95316	37.0752	1.73818e-07	6.25096e-07
Migut.C00131	8.05416	6.45556	3.88021	0.656918	1.01341	26.6579	13.689	22.715	9.70694	44.7582	60.9817	57.8597	56.0855	43.618	57.1132	72.469	62.0752	61.6952	37.5888	41.9707	-2.71369	-1.23299	-0.27613	0.185822	6.89926	101.284	5.24258e-21	6.51206e-20
Migut.C00133	5.12	7.05187	3.31922	4.874	4.24328	3.95433	1.61719	1.12743	1.5163	2.59559	2.13989	2.66783	2.03312	2.19353	1.90386	2.47613	1.33552	1.70164	1.20992	1.31487	0.989387	-0.0200574	-0.00703685	-0.259672	4.14009	38.017	1.11155e-07	4.09191e-07
Migut.C00135	0	0	0	0	0	0	0	0	0	0	0	0	0.245698	0	0.811488	0.279929	1.96578	1.42177	4.5003	3.02763	0	0	-5.57579	3.41933	0.118488	131.499	1.86094e-27	3.48874e-26
Migut.C00136	0.505624	1.21022	1.72425	1.19633	1.02075	0.943977	0.0471765	0.675294	1.2278	3.04735	3.1045	3.11613	1.96405	1.45043	3.87199	2.18565	3.09059	2.46688	1.56167	2.50623	0.275243	-1.71523	0.174035	0.388158	1.78309	24.2383	7.15538e-05	0.000170602
Migut.C00139	0.0596556	0.355379	0.024412	0	0	0.289573	0.0534343	0.120769	0.0119884	0.50989	0.708144	0.705895	0.478542	0.27783	1.03944	0.515743	0.425742	0.498947	0.202151	0.048113	-0.899249	-2.2067	-0.0628215	-0.656954	1.03969	19.3535	0.00066971	0.00133016
Migut.C00144	7.34484	12.6702	11.5573	8.82432	9.6726	7.90067	5.19278	3.88169	5.34923	6.00669	7.09139	6.47735	7.27726	6.55923	7.3441	7.48878	4.29301	3.73565	2.44609	2.92911	0.50777	0.0976521	-0.340899	-0.732847	4.73041	23.2369	0.000113549	0.000261669
Migut.C00145	3.73597	7.64407	1.9229	1.22008	1.07745	6.34671	1.90528	0.998253	0.777209	3.35011	3.29278	4.72123	2.05428	1.79334	1.49544	3.11428	0.314343	0.46094	0.245727	0.327512	0.0147168	-0.466864	0.636318	-2.28081	4.30482	33.5974	9.01175e-07	2.93063e-06
Migut.C00147	3.29511	10.7444	2.49163	1.68231	0.62665	7.02109	1.60406	3.12187	3.02303	7.28043	6.76836	8.0053	6.36741	9.47649	7.06706	9.34833	2.10641	2.7959	1.34012	1.46839	-0.436967	-0.723321	-0.33413	-1.70651	3.8111	20.449	0.000407118	0.000844388
Migut.C00149	2.06296	2.06639	1.10917	0.775903	1.03357	1.95384	1.50051	1.02884	0.453914	2.51223	2.01862	2.65786	1.77924	1.21964	1.20404	1.69237	0.65673	0.802886	0.621886	0.227711	-0.191386	-0.651504	0.490111	-0.998792	2.70146	15.7435	0.00338332	0.00583593
Migut.C00150	2.50588	4.1626	2.62277	3.40538	2.41267	1.94332	1.05753	1.04061	1.00717	1.82182	1.45969	1.08343	0.79403	0.936759	0.943184	1.11892	1.06996	1.04793	0.857316	0.660719	0.921611	0.107084	0.42203	0.309618	2.57949	38.8184	7.59482e-08	2.85186e-07
Migut.C00152	17.7723	11.226	10.9844	14.0866	8.34001	9.45002	4.94604	4.7268	5.15798	10.5554	9.33409	9.86146	5.98584	5.96331	4.56417	5.07697	4.78409	6.73516	5.56587	4.68028	0.707794	-0.397041	0.669822	0.378184	4.7996	24.2573	7.09259e-05	0.000169284
Migut.C00155	0	0	0.0414225	0.106444	0	0	0.0226669	0.119537	0	0.0166382	0.0207169	0	0.197511	0.67639	0.555696	0.300039	0.381267	0.380977	0.214382	0.0408192	-0.754269	1.88151	-5.0049	-0.41885	-0.461278	31.8901	2.01466e-06	6.19545e-06
Migut.C00157	11.9261	11.4001	10.6182	7.80865	8.43236	4.41108	7.49528	2.94202	6.04822	5.29371	4.2024	4.40998	4.23822	5.66703	4.22959	3.96023	6.57971	4.32277	6.61242	6.38022	0.517827	0.56052	-0.169164	0.792407	4.06534	20.8639	0.00033697	0.000712026
Migut.C00158	4.46139	12.5785	13.847	6.80795	6.46715	35.9158	16.1498	17.5147	36.5367	50.2709	53.601	48.6894	33.3445	38.2409	28.6234	30.2223	7.73044	12.8355	6.90897	5.20788	-1.96588	-0.602123	0.437792	-1.64911	6.64304	90.0946	1.25721e-18	1.30305e-17
Migut.C00166	0.168478	0.0298706	0.12927	0.0442917	0.0708584	0.524233	0.896014	0.296069	0.9734	0.761548	0.603424	0.45686	0.076097	0.69651	0.201066	0.398816	0.417489	0.0293565	0.133807	0.297236	-3.32414	0.536697	0.639586	-0.221196	1.06839	25.4978	3.99477e-05	9.95962e-05
Migut.C00167	18.244	18.7145	4.66608	17.6433	7.72787	4.25758	3.83001	1.37402	1.80043	0.669366	0.166692	0	0	0	0	1.0059	0	0	0.517485	0.328437	1.91808	3.45147	0.105874	0.226644	0.837389	92.547	3.78705e-19	4.10473e-18
Migut.C00168	25.1465	21.521	15.4742	14.9117	11.8326	3.70637	4.23385	1.43536	2.08978	0.932331	0.580444	0	0.819829	0	0	0.700538	0	0	0	0	2.25738	2.7044	0.257809	-4.0656	0.942571	207.253	1.0355e-43	4.48946e-42
Migut.C00171	6.7021	5.24848	3.32776	3.25988	2.97486	5.86906	11.5126	28.3771	5.59364	46.8101	18.9668	51.0832	246.425	127.488	265.044	185.662	107.481	135.824	125.831	128.465	-2.18558	-1.04525	-2.63021	-0.361467	8.11939	172.989	2.3871e-36	7.16025e-35
Migut.C00172	4.23455	5.86174	1.7926	0.468731	0.659379	5.35894	2.37489	1.38727	1.05793	4.88233	3.97154	5.56236	4.15712	3.0423	3.64118	4.28071	1.06646	1.15699	0.512709	0.581083	-0.375654	-0.709529	0.134188	-1.84269	4.63215	18.928	0.000811968	0.00158809
Migut.C00174	8.52281	7.804	9.05029	13.3868	8.60288	3.12191	8.093	3.27605	5.5285	2.39393	4.85759	2.87228	0.58474	1.52917	0.643757	1.86538	2.99417	2.81974	1.14243	3.26286	0.536135	0.979991	1.34712	1.51832	1.70817	38.1061	1.06549e-07	3.93164e-07
Migut.C00175	4.61474	6.90778	4.38385	2.98098	2.97785	4.04621	1.64232	0.861934	1.72228	3.37273	2.91775	3.31534	2.28684	1.81881	1.98659	2.21871	0.767804	1.24061	0.43632	0.780924	0.775776	-0.39862	0.415271	-1.01192	3.41058	40.5485	3.33318e-08	1.30814e-07
Migut.C00176	0.846748	2.29283	0.53813	0.580122	1.3986	1.07784	0.373476	0.811641	0.283605	0.854058	0.866496	1.30303	6.38351	4.92289	8.13019	8.5088	5.78608	4.84206	4.67352	4.60449	0.452581	-0.328692	-3.00255	-0.114831	4.19354	140.321	2.40969e-29	5.07163e-28
Migut.C00183	3.91065	2.12956	1.57172	2.6926	1.12782	0.912624	0.521253	1.09956	0.93558	0.803491	0.476411	0.321348	0.80747	1.97965	2.55578	2.12743	3.13792	3.26105	2.85939	3.42621	0.944484	1.08125	-1.97199	1.14821	1.66479	47.8138	1.03201e-09	4.8101e-09
Migut.C00184	11.5134	14.2167	17.7099	6.68332	9.94567	20.7328	23.8467	13.7526	22.6726	14.708	17.0184	19.6062	12.6283	11.5189	11.1093	16.6736	8.10723	9.88855	10.9239	9.96077	-1.18037	0.622967	0.193906	-0.0323445	6.27946	26.2198	2.85731e-05	7.31469e-05
Migut.C00185	178.6	144.97	239.83	392.296	433.632	256.852	462.632	436.459	374.215	164.329	164.781	170.653	140.317	146	115.734	132.255	217.357	177.688	270.146	289.575	-0.802443	1.65514	0.113171	1.2344	8.86481	24.0956	7.6427e-05	0.00018109
Migut.C00189	0	0	0	1.66299	0	28.3435	82.8654	84.8395	34.7466	62.3853	89.87	56.3462	46.1717	24.7637	17.7408	62.891	28.3198	23.3672	58.1662	55.6942	-7.72744	0.218618	0.679068	0.543507	4.86455	68.6375	4.40113e-14	3.13105e-13
Migut.C00198	1.82377	3.57481	1.03655	1.98887	1.03977	6.12409	1.79618	1.36033	0.721137	3.19897	2.41065	3.92977	1.46445	2.06873	1.51149	3.09711	0.610946	0.56495	0.330822	0.442631	-0.623413	-0.19043	0.443197	-1.68661	3.98815	26.7001	2.28565e-05	5.94903e-05
Migut.C00212	2.04607	1.86154	0.798725	0.0566209	0.0543497	1.25655	0.211001	0.340636	0.676282	1.43818	0.633646	0.530938	2.68492	3.7342	2.731	2.42724	2.05476	2.25169	2.30923	1.89988	0.172935	-0.245378	-1.93287	-0.0651149	2.11177	24.1571	7.42885e-05	0.000176498
Migut.C00215	2.93104	3.31658	4.813	2.49325	2.46862	4.09537	3.00998	4.44083	3.75175	4.0199	4.48955	5.00724	4.97845	5.00886	4.72339	5.25703	5.03331	6.16768	4.27023	5.00639	-0.688358	0.168015	-0.354407	0.404087	4.13765	30.9293	3.16476e-06	9.43139e-06
Migut.C00217	0	0	0	0	0	0	0	0.314477	0	0	0.0763025	0	2.66733	2.34023	1.86871	1.47343	0.29563	0.389771	0	0.150341	-3.59932	1.92453	-6.13492	-2.93994	-0.700239	83.2442	3.57588e-17	3.32419e-16
Migut.C00219	110.023	50.9072	65.0009	81.3415	65.1389	37.9911	65.2162	92.071	48.7727	85.5125	77.5004	68.5428	59.8358	64.5166	75.7525	55.3372	94.2513	126.802	102.604	100.755	-0.191986	0.143045	0.0672717	1.10102	6.57884	17.3981	0.00161727	0.0029825
Migut.C00221	3.23251	2.48593	2.49604	2.00273	1.4392	1.62886	1.23331	0.694693	0.568924	1.87403	1.57494	1.97441	0.669574	0.891142	1.14259	0.712003	0.999998	1.00632	0.66499	0.830274	0.831357	-0.513957	0.873733	0.402036	4.2604	29.8517	5.24681e-06	1.51306e-05
Migut.C00222	0	0.0822999	0	0	0	0	0.0866216	0	0.0777372	0.127166	0	0	0.335462	0.861609	0.923301	1.05105	2.22386	2.58827	2.13008	3.43179	-1.15973	0.0171909	-3.96617	2.09303	-0.168101	168.346	2.36784e-35	6.76186e-34
Migut.C00223	30.827	15.6037	19.0322	13.4182	8.60673	15.3066	17.3578	14.8373	6.7702	28.2264	27.3358	29.2217	38.2002	19.9217	46.9658	23.6391	45.9816	60.3434	44.073	49.7729	-0.0875716	-0.674777	-0.405904	0.993436	5.19408	64.8172	2.81179e-13	1.8678e-12
Migut.C00224	2.31232	4.79015	1.86758	5.88699	4.79094	4.54421	5.58674	3.28502	4.03544	7.80157	3.98527	7.20036	5.14513	6.77686	6.39064	6.4632	8.32353	8.14307	6.83041	6.50268	-0.477166	-0.166343	-0.173476	0.6381	1.86256	16.5192	0.00239606	0.0042574
Migut.C00227	0.641985	2.56688	1.3815	0.302629	0.648016	1.88049	0.520506	0.242752	0.711801	2.98376	2.03884	2.7068	1.8718	2.01716	3.32885	2.15992	2.36981	2.03668	1.24245	0.892706	0.0858622	-1.42747	-0.0734124	-0.169171	2.44345	20.0411	0.000490151	0.000999806
Migut.C00229	1.47777	1.23948	2.20959	0.776996	2.008	2.89158	4.70919	3.5478	5.19706	2.00861	3.05356	2.71822	2.61855	2.01407	2.71326	3.01847	1.32393	2.64428	2.13668	2.63581	-1.83137	1.08632	-0.203757	0.131319	2.83076	26.9785	2.00788e-05	5.27009e-05
Migut.C00231	38.5841	42.2876	41.2463	63.9517	55.1109	47.0969	67.3318	115.437	97.2265	57.7846	51.707	33.4766	116.982	116.277	129.958	103.497	53.072	94.071	36.0306	38.9362	-1.19848	1.26429	-1.49527	-0.7352	7.1747	23.5567	9.79965e-05	0.000228219
Migut.C00235	0.559847	0.216565	0.286373	0.0401401	0.0513733	0.273179	0.128215	0.23612	0.166204	0.481024	0.624986	0.376397	0.165514	0.257642	0.273329	0.172859	0.252237	0.678422	0.498533	0.53875	-0.298462	-0.931729	0.979425	1.5425	0.999576	18.5751	0.000952293	0.00183892
Migut.C00237	4.45431	5.25134	18.3687	1.03822	0	0.450092	0.128537	0.619757	0.161495	7.45364	0.328942	0.679216	0.348453	0.325445	0.191811	0.170143	0.13655	0	0	0	3.53501	-2.62604	3.21393	-2.48281	2.45933	32.82	1.30026e-06	4.12833e-06
Migut.C00238	0.100924	0.228142	0.0903433	0	0.0509361	1.40138	0.127124	0.0851309	0.367607	0.331778	0.580938	0.310994	0.287184	0.217132	0.195724	0.155808	0.2751	0.488	0.253825	0.597756	-2.59601	0.354206	0.718325	1.2768	0.952369	22.6441	0.000149131	0.000336318
Migut.C00239	37.9979	43.1353	45.1921	129.051	92.7023	14.0377	26.7592	12.9113	14.031	5.07602	5.90819	5.69311	33.1853	26.5081	22.1131	16.7486	27.0167	19.9331	13.934	9.20458	1.75762	2.00556	-2.35777	-0.145363	4.06443	53.3836	7.08365e-11	3.73108e-10
Migut.C00241	3.76155	2.294	1.81757	2.0873	1.32335	1.47544	0.795676	0.444416	1.14497	2.25564	2.43245	1.58273	0.544565	1.00481	0.789622	0.696098	1.36022	1.14007	3.43835	2.54459	0.874123	-0.823167	1.26385	1.89953	3.33299	30.4094	4.03944e-06	1.18514e-05
Migut.C00282	0	0.0177176	0	0.140114	0	0.0621893	0	0.028098	0.317971	0.260075	0.204525	0.279196	0.306929	0.455289	0.218646	0.575963	0	0.052238	0.0352743	0	-1.93699	-0.839529	-0.841289	-3.7134	-0.344697	17.8392	0.00132668	0.00248739
Migut.C00286	1.95434	2.81341	2.37968	1.47433	1.0614	2.54811	1.23678	1.04824	0.907156	1.56252	1.66297	2.22037	1.64647	1.47324	1.4197	1.23309	0.526398	0.655159	0.539881	0.813798	0.0844847	-0.0588837	0.117082	-0.810179	3.28205	15.5251	0.00372739	0.00638049
Migut.C00292	0	0	0	0	0	0.0585079	0	0.105739	0.0629786	0	0.0641393	0	0.441633	0.47593	0.336605	0.774097	1.02508	0.42593	0.298675	0.537096	-4.16641	1.7385	-4.57901	0.552168	-0.465513	102.007	3.6777e-21	4.59361e-20
Migut.C00294	0	0	0	0	0	0	0.0351327	0	0	0.0515769	0.192662	0	0.13606	0.540073	0.37448	0.348786	0.808666	0.721719	1.09653	0.63268	-1.64977	-2.56831	-2.25845	1.59994	-0.354963	118.922	9.07519e-25	1.41888e-23
Migut.C00295	0	0	0	0	0	0	0.0351476	0.0529589	0.0946279	0.0257994	0.0642479	0	0.442381	0.317824	0.224783	0.271393	0.622314	0.45947	0.731332	0.601301	-3.82116	0.918698	-3.43736	1.30891	-0.61726	114.759	7.024e-24	1.03958e-22
Migut.C00297	13.3051	16.7621	17.5381	11.0989	10.6967	16.7192	9.33445	7.91367	14.4188	13.1252	10.6043	10.849	8.20537	10.729	8.4737	10.0332	4.22694	6.0188	2.41597	2.88044	-0.169123	0.39966	0.0985389	-0.918352	5.09498	36.7484	2.02956e-07	7.24223e-07
Migut.C00323	0.354622	0.269458	0.414621	0.0532732	0.460226	0.331032	0.453772	0.213664	0.152711	0.208176	0.207368	0.349683	0.933585	1.02581	0.302297	0.688248	1.95837	3.28377	0	0.459655	-0.239285	0.511877	-1.7185	1.23472	0.0992696	21.0605	0.000308039	0.000656304
Migut.C00325	34.1025	51.2154	50.1296	53.1029	54.8876	39.2493	51.9583	51.3275	59.2606	38.7544	40.9195	34.1286	29.2843	31.3314	27.5156	29.4662	34.1472	35.6812	30.618	31.441	-0.457809	0.845214	0.165024	0.538714	6.84389	15.3008	0.0041163	0.0069772
Migut.C00326	7.95996	12.1797	10.4465	1.60646	2.32115	22.4114	9.21839	7.92157	14.833	26.3526	27.2343	24.1657	20.4824	19.2765	18.0013	20.357	12.0342	11.6003	9.19549	9.35412	-1.41711	-0.646475	0.203793	-0.520936	6.01802	36.9299	1.86224e-07	6.67931e-07
Migut.C00327	0.324682	0.565185	0.09059	0.0310389	0	1.01946	1.5863	0.995906	0.889751	2.9595	2.56742	3.60907	12.6386	9.08469	18.0004	13.7433	1.25805	4.28937	1.18775	1.54736	-3.00385	-1.03877	-2.34635	-2.36444	3.28562	167.45	3.68802e-35	1.0429e-33
Migut.C00330	7.90784	8.75096	7.50637	8.3994	3.95088	3.39364	1.93123	2.0817	1.73315	3.11867	2.8513	3.11384	5.19225	5.23898	6.50803	5.96481	5.62883	4.53599	4.0184	2.91601	1.31055	-0.0765675	-1.12493	-0.0559268	4.69701	52.7738	9.5031e-11	4.9399e-10
Migut.C00331	4.98718	5.46017	1.63863	1.60777	1.3963	3.56802	2.36397	2.02662	1.68257	4.81674	3.94869	6.35354	7.37927	4.68068	8.68882	5.48502	5.48455	4.22446	4.39456	3.63322	-0.123078	-0.735171	-0.598436	-0.198395	3.11225	30.4943	3.88166e-06	1.14133e-05
Migut.C00332	2.68108	3.79473	1.16223	0.645108	0.986184	5.91747	1.88252	1.60991	1.23283	5.35924	4.7897	7.43831	3.54673	2.02433	2.46755	3.36739	0.720678	0.49884	0.384967	0.389403	-0.858258	-0.935869	0.824548	-2.14676	2.95329	49.517	4.55449e-10	2.21138e-09
Migut.C00333	0.23693	0.618649	0.132212	0.1812	0.0217415	0.361913	0.144697	0.12718	0	0.336336	0.264498	0.382303	0.140093	0.15265	0.0771162	0.266018	0.0213497	0	0	0	0.206208	-0.808307	0.836183	-4.0301	-0.529259	20.6895	0.000364856	0.000765359
Migut.C00335	21.1974	6.90772	4.12335	2.27615	1.05476	5.57387	1.5878	0.377752	1.94993	0.7361	0.381897	0.66239	0.566367	0.906808	1.24706	0.0921822	0.73982	0.624261	1.97596	0.978201	1.25368	2.12899	-0.4531	1.00514	1.30415	27.4234	1.63212e-05	4.35613e-05
Migut.C00336	1.10507	0.972874	0.545776	0	0.461567	0.391281	0.042665	1.09286	0.612625	0.59503	0.740899	0.864229	1.56969	1.92901	1.68264	1.60013	2.68173	2.70904	3.4703	2.80438	-0.416802	0.0523662	-1.41025	1.16607	1.52374	37.2146	1.62691e-07	5.88531e-07
Migut.C00337	9.60114	6.68445	6.0691	3.0371	4.17594	9.72752	4.19506	4.7407	4.82363	11.3228	11.9019	13.8162	3.68081	3.47729	8.66357	5.10949	7.77583	14.8526	7.3567	9.28584	-0.364828	-0.770411	1.0297	1.26144	3.8508	33.2297	1.07186e-06	3.44858e-06
Migut.C00339	15.8769	18.8335	9.82092	8.28551	8.45621	14.0121	5.80592	3.78351	4.48312	9.14757	8.59719	10.5542	6.62452	7.52065	6.59922	8.41214	3.37563	4.56532	2.6011	2.7634	0.499983	-0.198427	0.167399	-0.77129	5.52918	27.6343	1.4793e-05	3.98183e-05
Migut.C00341	5.32159	7.34428	2.59202	2.35728	2.58596	9.96153	3.96515	2.70919	2.57421	5.03926	3.84573	6.89136	4.32908	4.26257	3.93421	6.63058	1.73648	2.10727	1.79532	1.89909	-0.565742	0.0890027	-0.0723336	-0.966161	4.9285	14.918	0.00487426	0.00814401
Migut.C00343	19.2069	18.7678	18.0757	23.0946	19.0452	14.6192	8.31003	6.05533	7.15205	11.1853	9.97863	12.1092	7.60284	7.73437	7.17741	7.63166	6.98633	6.6783	7.07729	7.71903	0.847514	-0.00240563	0.349606	0.29966	6.53886	41.1366	2.51833e-08	1.0047e-07
Migut.C00344	7.27591	7.13508	8.76568	4.78368	4.48744	19.2176	10.4037	9.29867	10.4793	17.8966	16.6104	20.0454	8.62972	9.02815	7.1718	10.7099	6.59704	6.05299	6.28156	5.90199	-1.28399	-0.248305	0.828795	-0.135827	5.79071	76.4995	9.59799e-16	7.92539e-15
Migut.C00348	16.7186	26.8952	31.3409	19.2032	24.1217	14.1075	5.32307	3.47912	6.54874	5.04584	6.31502	4.22234	15.154	16.3529	19.727	15.7098	19.1931	16.6889	12.803	15.1407	1.44017	0.737527	-1.88922	0.300149	5.10545	78.2297	4.12986e-16	3.50156e-15
Migut.C00349	0.494313	1.44606	0.758554	0.48732	0.187109	0.288394	0.242136	0.886041	0.527731	0.35547	0.442612	0.426499	1.50706	2.50232	0.294964	1.4881	0.153114	0.322995	0.0327158	0	-0.151996	0.751098	-2.01306	-3.1572	0.707506	20.0256	0.000493624	0.00100588
Migut.C00351	0	0	0	0	1.2002	0.0739953	0	0	0	0.260587	0	0.156329	0.171857	0.0802549	0.378405	0.195801	2.12143	0.497239	0.839414	1.19871	3.20421	-2.21179	-0.715699	2.82552	-0.967873	19.5129	0.000623022	0.00124574
Migut.C00352	5.52502	16.4854	12.1318	6.51851	6.18902	20.4412	9.58082	13.3561	22.8156	16.6124	20.547	17.4736	13.7314	16.3038	13.4287	16.5599	17.1639	13.6658	15.9111	13.2457	-1.25413	0.224317	0.0787923	0.381223	4.02624	25.7495	3.5546e-05	8.93594e-05
Migut.C00353	11.1053	7.70456	8.01745	6.4835	9.09145	15.4112	7.46456	2.88231	6.02719	8.27223	9.00786	9.6688	1.95272	2.50065	1.7952	1.42202	0.846743	1.28141	0.865284	1.32926	-0.134803	0.0445326	2.01798	-0.454955	4.38627	109.826	7.9258e-23	1.10443e-21
Migut.C00357	6.5679	4.34167	5.22802	5.82466	5.36599	3.64977	5.10727	3.68859	3.27388	4.01666	4.82584	4.65016	3.23455	3.47239	4.05218	4.04525	4.69137	5.16337	5.04833	6.67324	0.0863318	0.20618	0.0776021	0.929595	4.37362	14.852	0.00501819	0.00835622
Migut.C00358	10.5832	9.85091	11.8334	10.4513	12.3603	7.09271	9.79851	7.29615	9.2366	4.99007	4.23481	4.84995	5.25816	6.07862	5.22212	5.23667	3.02598	3.86546	4.41816	5.53984	0.00437746	1.24492	-0.42151	0.0194522	3.96061	27.6716	1.45379e-05	3.91786e-05
Migut.C00359	4.55232	1.96013	2.10683	2.23398	0.80961	1.65932	2.20869	1.29827	0.980184	4.38269	3.01693	3.56975	1.87992	1.82164	3.9841	2.62376	5.02797	5.05395	4.82068	3.86819	0.160875	-0.879341	0.296971	1.23503	3.37042	35.1404	4.34692e-07	1.47994e-06
Migut.C00367	12.9434	32.385	19.3895	3.07866	1.57757	57.391	10.0556	8.207	14.0009	46.2405	42.4388	45.9947	33.9556	37.82	27.111	42.9003	14.9241	9.64265	6.17719	5.14848	-1.01532	-0.879643	0.138719	-1.62367	6.19694	19.9127	0.000519609	0.00105437
Migut.C00369	5.07338	2.69105	4.10361	2.5279	1.66469	2.06135	2.9732	1.42649	1.83969	3.08984	2.40277	2.32909	0.57572	0.83486	1.61793	0.914852	1.12212	1.47579	1.30241	0.422701	0.19377	0.0458987	1.19897	0.490252	3.37218	19.6324	0.00059014	0.00118561
Migut.C00372	56.7941	23.4041	30.7064	14.7084	46.6258	21.5131	46.0896	77.2133	20.5061	60.0941	41.1059	49.426	65.1811	57.904	87.8582	63.3197	69.4678	101.841	58.7717	50.7832	-0.7826	0.237428	-0.661193	0.382532	6.36119	15.6016	0.00360305	0.00618491
Migut.C00373	7.33789	8.57191	8.99783	7.10336	8.34133	5.96952	4.43423	3.45635	3.35926	5.19931	4.71946	6.06917	3.25239	3.85346	3.84664	3.89609	4.07851	3.69239	5.02901	4.02721	0.572853	0.0272834	0.315371	0.567762	4.48703	21.2133	0.000287279	0.000615964
Migut.C00374	0	0.257723	0.190656	0.509531	0.319791	0.0521893	0.0417317	0.0471597	0	0.0153161	0.0572125	0.0735063	0	0.0377361	0.0444819	0.0460332	0.0369445	0.0389673	0	0	2.54115	-0.0854389	0.373631	-0.358955	-1.04089	19.5471	0.000613416	0.00122811
Migut.C00377	19.3993	26.0294	29.6311	30.5642	27.803	18.6766	17.2173	16.3636	17.7606	11.3603	11.7589	11.5974	16.01	15.0214	15.6899	14.4422	14.5052	14.0274	13.6714	10.2556	0.246845	0.985496	-0.609247	0.14759	5.27556	23.6407	9.4272e-05	0.000219924
Migut.C00380	16.1078	21.3601	10.7377	9.47706	6.89245	15.9222	7.06747	4.69488	4.88889	16.2524	13.9091	19.0637	11.7074	9.95473	11.2834	11.2102	3.86365	5.02896	3.29827	3.60452	0.339468	-0.774598	0.360178	-1.12187	6.2598	34.2879	6.50434e-07	2.15855e-06
Migut.C00381	5.49899	8.99395	2.44366	2.42147	2.22026	3.14407	1.34682	0.88421	0.621609	2.06195	1.82885	2.35535	1.13632	1.73982	1.33304	1.54932	0.902759	0.754563	0.837079	0.883537	1.17917	-0.253938	0.328762	-0.382087	3.0713	28.6479	9.21619e-06	2.56671e-05
Migut.C00382	5.87898	12.8502	13.3754	3.78313	5.75707	19.0847	7.89227	6.66135	13.7247	21.2015	20.5325	17.5355	14.8067	15.3097	12.0077	15.2802	4.0298	4.98433	2.38491	3.1256	-0.876883	-0.449139	0.258663	-1.62581	4.73506	47.3243	1.30522e-09	6.03076e-09
Migut.C00385	12.698	9.10004	15.1784	8.01173	9.107	10.5432	9.5779	9.52709	9.46851	4.72359	5.40282	4.01993	17.8943	16.4421	14.5958	15.2699	22.9865	19.7035	30.007	28.2977	-0.265349	1.43467	-1.97034	1.04447	4.04427	120.174	4.90324e-25	7.79858e-24
Migut.C00387	22.5203	34.1833	16.6176	8.18631	6.37918	37.4726	15.6724	13.0881	13.7748	35.382	31.7998	36.4944	25.5601	33.4755	26.8254	30.4947	15.2631	16.3	10.7463	10.1552	-0.584437	-0.535941	0.0452814	-0.786016	7.18259	21.1407	0.000296964	0.00063478
Migut.C00388	6.69664	12.739	6.97184	6.17213	4.09549	7.61171	3.06529	5.034	2.41446	8.01264	8.52572	7.49676	18.7033	17.9071	14.4796	20.847	8.53145	6.32164	4.79713	4.98395	0.302828	-0.50898	-1.36855	-1.1785	5.02003	61.7533	1.24143e-12	7.77938e-12
Migut.C00391	0.640886	0.823103	0.935504	0.27122	0.481235	0.386675	0.22752	0.296669	0.431928	0.192699	0.119969	0.146429	0.330421	0.553905	0.326461	0.366804	0.371853	0.506607	0.504861	0.220621	0.465082	1.49549	-1.55604	0.390155	1.98219	25.1737	4.64209e-05	0.00011448
Migut.C00393	1.8802	2.42323	1.24289	0.524711	0.802943	7.14875	3.57066	2.07397	2.39061	4.70705	4.31432	6.11824	2.2028	2.97254	7.30989	2.78657	7.36864	10.3804	5.1231	5.14704	-1.82631	-0.166196	0.188509	1.21947	5.43044	69.3055	3.18117e-14	2.29133e-13
Migut.C00394	0.274319	0.450988	1.14807	2.7011	1.93827	0.0232791	0.502592	1.34628	0.72668	0	0	0.0245907	0.108134	0.151491	0.178571	0.307998	0.19775	0.677876	1.50527	0.502823	0.574904	6.42066	-4.2393	2.34728	1.14223	31.6483	2.25729e-06	6.8789e-06
Migut.C00401	13.0927	12.9589	14.9085	56.5085	44.3588	2.01924	3.95159	2.97705	3.66069	2.52632	2.09709	1.68396	0.740491	0.691598	0.543485	0.281219	1.46703	1.66637	2.7729	1.14776	2.88457	1.01205	1.65495	1.98266	2.48216	111.545	3.407e-23	4.84081e-22
Migut.C00402	20.0048	7.50058	3.01953	3.79347	2.15168	5.66343	2.47849	0.207471	2.88333	0.875951	1.51018	0.404224	15.642	10.2099	12.2307	8.30313	0.812657	2.57145	2.51778	1.57043	1.03791	1.76776	-3.83039	-2.26767	2.18477	33.7984	8.19615e-07	2.6809e-06
Migut.C00405	0.235221	0.272972	0.350023	0.20238	0	0.898255	0.478843	0.79365	0.988379	1.1599	1.33483	1.4971	1.46036	1.58044	1.48016	1.55819	1.35652	1.58729	1.3813	1.72463	-2.33524	-0.365149	-0.398382	0.371336	1.94395	99.5103	1.25054e-20	1.51797e-19
Migut.C00408	2.99352	2.67629	2.01994	0.870698	1.40367	2.89347	2.12748	2.08632	1.37595	3.66416	3.21541	3.6636	3.63627	2.9018	2.86311	3.02851	1.75716	2.17521	1.98967	1.22	-0.523847	-0.380162	-0.0328082	-0.43656	4.06756	17.185	0.0017793	0.00325315
Migut.C00411	0.194428	0.0827317	0	0	0	3.44839	0.478918	0.0656013	0.820523	1.56595	0.835644	2.18561	0.632292	0.157478	0.0928145	0	0	0	0	0	-4.50062	-0.279956	2.50937	-5.56646	0.10312	43.6596	7.54971e-09	3.20459e-08
Migut.C00413	1.25168	0.48022	0.986633	0.970997	0.579941	0.440551	0.643283	0.553869	0.20618	0.387869	0.398962	0.303504	0.222434	0.581693	0.685676	0.481507	2.78643	1.63039	4.65001	3.43395	0.478375	0.735738	-0.629966	3.07442	2.19692	96.3567	5.86393e-20	6.73056e-19
Migut.C00424	1.99699	1.2773	1.47406	1.82087	1.37785	11.409	6.01432	2.88922	6.21025	8.83976	10.1014	7.96393	4.31585	6.61576	3.68048	2.32589	4.14677	4.25488	2.99807	3.35116	-2.3171	-0.177579	0.87968	0.166303	4.76935	76.9689	7.6355e-16	6.35152e-15
Migut.C00430	1.01959	0.375444	0.601776	0	0	2.41601	1.66845	1.02543	3.03405	2.90059	3.21036	3.28683	3.27324	2.10425	3.27601	3.68085	3.07072	3.07486	1.95175	2.33251	-2.82138	-0.272583	-0.184746	0.119325	2.09158	48.9666	5.93324e-10	2.84265e-09
Migut.C00432	3.95974	4.2123	5.81228	2.9872	4.3445	17.3567	25.1553	29.0444	30.2732	23.6292	23.1674	21.1357	16.6099	13.7701	13.1497	12.0136	23.0375	17.9992	24.2475	24.3858	-3.04498	0.622294	0.495948	1.07439	3.99029	113.495	1.30735e-23	1.90843e-22
Migut.C00435	0.126955	0.270104	0.649399	1.73553	0.973919	0.0474037	0.653861	1.24222	0.17859	0.041735	0	0	0.357815	0.179948	0.424231	0.250872	0.629189	1.00873	1.18306	0.204781	0.073467	5.41522	-4.2427	1.66327	0.82463	22.2157	0.000181544	0.000404459
Migut.C00437	0.108159	0.0575289	0.304291	0	0.0272938	0	0.181649	0.707063	0.163018	0.200004	0.0830113	0.0799894	0.937973	1.69733	1.22626	1.23563	0.0804059	0	0	0	-2.06763	1.69584	-3.54265	-5.41691	0.160948	35.3113	4.00919e-07	1.37397e-06
Migut.C00439	1.62699	1.57874	1.51828	1.3641	1.04307	1.49824	1.05853	1.02002	0.574392	2.14124	2.04742	1.99457	4.01597	3.33899	3.39797	2.82404	1.28579	2.59744	1.59485	1.18585	0.0920604	-0.654385	-0.929538	-0.678247	3.67823	53.3003	7.37384e-11	3.87787e-10
Migut.C00445	2.9633	2.25676	2.73875	1.52265	1.13867	2.20036	1.69662	1.2924	0.964315	1.75735	2.06755	2.58997	2.9385	2.64219	2.63227	2.64089	3.60478	3.4501	5.24186	5.66931	0.0716851	-0.144394	-0.554511	1.12148	3.60524	69.2789	3.22254e-14	2.3203e-13
Migut.C00446	4.7376	8.72268	6.03515	1.86823	0.988608	7.67548	2.47369	1.74835	3.57027	6.92611	6.03681	6.78281	4.02457	3.98944	4.67541	3.91015	1.37717	1.54782	1.30246	1.03331	-0.172264	-0.539178	0.456732	-1.29096	3.58241	18.0011	0.00123346	0.00232706
Migut.C00447	0.0729848	0.0582299	0	0	0.0368352	0.119227	0.0817169	0.1693	0.110003	0.0599826	0.205389	0.215905	0.652715	0.646564	0.631491	0.405629	0	0.495974	0	0.128763	-2.25279	0.0141588	-2.06487	-1.60626	-0.0365489	24.6393	5.94467e-05	0.000143956
Migut.C00451	0	0.144933	0.278764	0.14327	0	225.108	228.967	388.784	348.404	424.706	417.285	551.083	1658.56	2023.28	1063.05	1331.16	160.703	190.298	131.001	153.01	-11.634	-0.177851	-1.9165	-2.88951	7.99631	687.029	2.24268e-147	5.04527e-144
Migut.C00452	0.0420756	0.179037	0.215225	0	0	0.353489	0.164883	0.283931	0.295944	0.190189	0.27987	0.497873	0.387691	0.276894	0.17575	0.38974	0.396202	0.747811	0.735172	0.2333	-2.10272	0.145813	-0.14729	1.13407	0.286369	29.3798	6.54447e-06	1.86365e-05
Migut.C00453	3.01692	1.90786	2.54595	4.67837	3.6487	2.15435	2.66182	3.56509	1.53666	3.62206	2.7316	2.89264	2.45657	2.39289	2.82065	2.45541	4.07905	4.5204	4.68173	5.19995	-0.0238078	0.129279	0.0766136	1.2495	4.17726	17.6218	0.00146279	0.00271916
Migut.C00454	15.2293	22.4022	26.7377	14.0517	14.5129	10.7921	9.7908	6.68553	12.8015	6.4869	6.93763	6.97573	4.08284	6.0349	5.74568	5.66291	5.25903	6.06058	5.51443	4.72156	0.484272	0.929852	0.136021	0.377871	4.42215	62.4497	8.85966e-13	5.62854e-12
Migut.C00459	5.48474	3.1284	2.25183	2.31463	2.27642	2.30731	0.505011	0.121749	0.362572	2.09071	2.7694	2.11708	0.156462	0.968119	0.236849	0.401087	0	0.0754493	0	0	1.77234	-1.42222	2.20736	-4.0915	2.33028	78.4437	3.72067e-16	3.16923e-15
Migut.C00473	15.9555	24.6385	19.3772	6.81963	7.37733	2.88273	5.76274	22.055	7.44722	1.86121	1.47476	0.812041	61.1501	99.3216	58.5996	72.0853	15.8152	9.79342	16.3511	14.5288	-0.047557	3.33479	-5.89196	-1.96577	4.0902	92.1134	4.68211e-19	5.04517e-18
Migut.C00475	0.917441	0.964338	0.234645	0.183763	0.165368	0.346642	0.293487	0.0829151	0.109744	0.224404	0.122943	0.183086	0.781411	0.785105	0.769037	0.917258	0.313949	0.228371	0.150355	0.220217	0.819531	0.49067	-2.39212	-1.45737	1.43621	27.9006	1.30648e-05	3.5478e-05
Migut.C00476	0	0	0	0	0	0.224629	0	0	0.241793	1.58214	1.23124	0.711854	6.26051	5.11625	2.29746	3.26918	0.23852	0.251579	0.254822	0	-2.35869	-2.76953	-2.01959	-3.99612	-1.09141	87.225	5.11429e-18	5.05117e-17
Migut.C00478	1.97643	4.52035	3.53844	4.67632	2.79299	1.19922	0.221289	1.33372	0.893666	0.0812164	0.202252	0.0974449	0	0	0.117936	0.244098	0	0	0	0	1.53522	3.13141	0.313583	-2.96023	-0.130212	102.559	2.80441e-21	3.52896e-20
Migut.C00479	46.6286	64.6847	93.2656	36.8863	59.2208	87.8013	82.8589	58.8007	117.165	60.144	68.4424	65.6217	40.6542	50.1382	40.6137	53.7127	70.5521	49.6797	51.145	51.81	-0.93181	0.804384	0.284045	0.651376	7.73058	20.6891	0.000364923	0.00076542
Migut.C00481	23.5551	37.1872	31.1584	41.1781	25.1394	58.5417	21.8378	12.9086	26.5326	68.1872	67.4004	59.0291	17.077	21.2659	9.84792	21.1239	0.297426	1.56855	0.953262	0	-0.142969	-0.887816	1.70515	-4.24828	3.63226	151.294	1.07502e-31	2.60982e-30
Migut.C00482	1.18256	1.78458	0.647105	0.347037	0.471915	4.74929	2.18621	0.463956	0.911904	2.64443	2.3077	3.1186	1.75891	1.50355	1.31283	1.8681	1.30845	0.891309	0.961044	0.831757	-1.50641	-0.211663	0.530446	-0.313864	2.05582	17.8016	0.00134927	0.00252484
Migut.C00483	4.51626	5.52825	6.3292	4.61907	2.15445	16.7478	5.26439	9.44554	12.3084	19.1431	19.4676	15.0072	11.6022	14.8761	8.45391	15.3962	2.29959	2.45783	0.982703	1.34096	-1.61624	-0.385481	0.310375	-2.46954	4.36192	99.3877	1.32798e-20	1.60618e-19
Migut.C00485	2.91896	7.61818	3.76522	1.84933	1.39084	3.53713	2.55771	3.22683	4.70006	4.88729	4.37851	5.61357	7.62553	9.83869	8.02734	8.12816	6.00221	4.94715	4.07017	3.05239	-0.532132	-0.0971535	-0.966554	-0.529784	4.33686	28.9985	7.82292e-06	2.2014e-05
Migut.C00486	4.31647	4.18243	3.20069	1.53062	3.07355	3.389	0.936608	0.606834	0.823733	1.92499	2.49962	2.16117	1.03376	1.50754	0.918466	0.90917	0.6965	0.54223	0.124017	0.253001	0.951832	-0.441197	0.802898	-1.08421	2.81208	37.2799	1.5773e-07	5.714e-07
Migut.C00487	36.0314	72.3611	76.7047	51.576	63.1459	31.5323	25.8443	20.9511	37.5023	24.9855	24.9088	22.7611	22.2218	30.0086	22.4885	26.2995	45.8248	33.4805	31.8079	29.3135	0.676055	0.632797	-0.260599	0.851284	6.34728	31.815	2.08708e-06	6.40064e-06
Migut.C00489	9.86386	10.3957	5.14581	3.09117	2.47924	10.8907	5.4708	2.45752	2.71739	10.7802	10.0003	12.4447	5.84907	5.33059	6.06521	5.90561	2.12377	2.39029	1.92305	1.71224	-0.142701	-0.826834	0.72659	-1.13994	4.93217	29.3712	6.57079e-06	1.87036e-05
Migut.C00494	4.21298	5.49869	3.97851	3.20343	3.22213	1.93611	1.37882	1.16179	0.830363	2.01088	2.12246	1.98128	0.825565	1.57492	0.79286	0.800498	0.497899	0.643744	0.497611	0.506407	1.22814	-0.293027	0.821595	-0.52726	3.00334	98.8547	1.72439e-20	2.06591e-19
Migut.C00495	0.392742	0.268581	0.344393	0.0294999	0.368115	0.157121	0	0	0.140939	0.0230554	0.0287073	0.0276623	0.3041	0.426031	0.267834	0.381115	2.50256	1.96502	0.950616	1.69688	1.56569	1.63028	-3.72443	2.71822	0.729205	128.501	8.14655e-27	1.46226e-25
Migut.C00499	293.486	261.326	204.994	220.198	131.499	248.859	142.962	170.077	266.27	272.881	280.851	218.613	292.268	309.418	270.56	236.866	389.655	354.217	384.107	367.853	-0.314666	0.051612	-0.311099	0.810549	8.88675	42.7666	1.15682e-08	4.79864e-08
Migut.C00500	113.361	108.886	87.4859	38.2305	26.3491	814.266	457.129	678.233	461.409	2254.28	1782.12	2625.1	3749.64	2646.52	2929.17	3488.35	1084.58	1337.61	900.201	882.528	-3.49848	-1.51428	-0.742446	-1.2496	12.2834	299.634	1.29971e-63	1.24717e-61
Migut.C00501	23.4217	31.7913	23.4545	14.4936	16.4355	12.992	11.3469	4.76816	12.4233	5.90429	5.96894	4.70791	8.34925	8.25399	9.08443	6.61981	16.7644	12.4788	12.1389	14.3491	0.682345	1.23816	-0.753131	1.1615	5.37891	71.1659	1.28766e-14	9.60922e-14
Migut.C00502	5.6505	4.28013	3.17151	4.62407	4.99341	3.26328	1.08314	1.48367	1.81155	2.51166	1.88993	2.31977	2.2642	2.47086	2.04666	2.47104	1.61268	1.74695	1.88588	2.74851	0.963124	0.0672986	-0.250825	0.180251	3.17815	17.9603	0.00125631	0.00236701
Migut.C00503	13.0765	20.0875	24.3892	24.3248	19.4417	19.4337	26.1107	16.9635	29.0299	18.4677	16.4733	13.8719	12.1282	16.0114	13.8031	12.1855	32.6143	23.1966	28.9446	25.9853	-0.557796	0.897102	0.0638235	1.41638	5.0812	33.4519	9.65213e-07	3.12583e-06
Migut.C00505	6.01725	4.80721	5.11755	5.10782	6.85434	2.68441	2.13749	1.54919	1.48119	0.993027	1.31065	1.23911	1.41459	1.32118	1.09592	1.07445	0.814405	1.03585	0.793297	0.877047	1.19572	1.06612	-0.267082	-0.11253	2.82493	107.247	2.81131e-22	3.77457e-21
Migut.C00509	17.8678	7.50293	10.162	26.0826	54.7596	46.0872	84.2338	101.189	94.4929	75.5486	78.6716	70.3597	27.3333	26.3021	14.3095	34.0451	2.6799	4.60863	3.17426	1.77762	-2.12119	0.599912	1.35432	-2.6987	5.6756	66.7785	1.08558e-13	7.46339e-13
Migut.C00511	0.183153	0.194835	0.218602	0	0	0.484413	0.786087	0.154493	0.245378	0.476661	0.437325	0.933111	0.496355	0.432676	1.0929	0.565508	0.181542	0.0319137	0.678826	0.184645	-2.22074	-0.230998	-0.287201	-0.837881	0.111175	15.139	0.00442135	0.00745124
Migut.C00512	0	0.0456401	0.0219461	0	0	0.140173	0	0	0.150884	0.0528906	0.0219522	0.0846121	2.20915	0.912188	3.89139	1.61614	2.12631	3.05012	1.29484	1.25434	-2.52672	0.688558	-5.48197	0.169391	1.72812	177.475	2.5991e-37	8.23538e-36
Migut.C00514	0.152817	0.0541879	0.0521126	0	0.0514174	0.190201	0	0	0.0511836	0.0418641	0.0521269	0	0.331312	0.103145	4.07306	0.31456	1.31276	5.16576	0.485476	0.873011	-0.169188	0.93475	-5.17574	0.971755	0.229458	49.6376	4.29805e-10	2.09189e-09
Migut.C00517	0	0.0715024	0	0	0	0.0418293	0	0	0	0	0	0.022093	0.0728627	0	0.0267389	0.0276714	0.510785	0.0702718	0.901584	1.03903	0.0556909	0.570245	-1.96429	4.61488	-0.568427	67.9251	6.22105e-14	4.35688e-13
Migut.C00519	11.3064	11.4342	5.13584	5.71668	3.58377	7.16568	3.51919	3.34585	2.40204	5.05723	3.76007	4.4526	7.4479	7.45812	6.77313	7.82946	3.19448	4.37834	3.55345	3.48114	0.476529	0.17707	-0.94442	-0.643045	5.47413	16.9421	0.00198363	0.0035901
Migut.C00522	178.696	208.559	231.215	158.83	161.564	102.388	160.441	94.4589	105.509	66.7168	73.2324	80.1319	74.163	61.7709	67.5324	77.4543	40.4854	58.9822	49.5601	49.0695	0.274814	1.06077	-0.144742	-0.132204	6.47119	59.8846	3.06744e-12	1.85282e-11
Migut.C00525	14.7406	12.8475	52.5223	16.2734	0.787986	2.44336	2.62215	10.8845	2.30707	17.0585	2.02065	5.52429	1.14492	0.557906	0.438425	0.0567143	0	0	0.583533	0.694419	1.46689	-0.289094	3.64632	-0.351101	3.38383	33.0935	1.14298e-06	3.6594e-06
Migut.C00526	323.695	252.307	405.182	361.184	423.521	46.3719	85.5279	28.7199	27.6016	19.4303	3.83507	15.4502	1.98805	1.89715	1.7129	2.41275	0.197591	0.125045	0.0844381	0.0803868	2.5805	2.24591	2.47058	-3.62169	7.39103	455.448	2.88424e-97	9.89783e-95
Migut.C00528	2.50786	2.00086	2.38238	1.83662	1.89856	2.42463	3.30931	2.15319	1.84493	1.32498	0.916552	1.14814	0.33982	0.453404	0.481009	1.27211	0.266335	0.187278	0.521654	0.40633	-0.594526	1.48197	0.646789	-0.460464	1.25885	51.3392	1.89604e-10	9.53058e-10
Migut.C00529	21.7643	13.0363	24.7731	36.5982	32.2603	14.4594	46.8703	41.2652	35.4629	22.963	20.9676	14.8874	37.7273	32.06	41.0671	22.521	46.0609	48.9927	43.7067	48.4293	-0.833418	1.30129	-0.975005	0.857545	4.74114	20.2728	0.000441133	0.000907778
Migut.C00533	27.0066	20.2318	26.7533	33.0194	19.3894	16.6173	14.0329	21.7056	13.7975	21.6171	20.7468	20.9293	24.204	24.5121	31.4134	21.8918	24.62	29.3482	30.8543	31.1187	0.204092	0.0710212	-0.482178	0.564079	6.57645	17.8091	0.00134473	0.00251727
Migut.C00536	8.31355	9.17753	11.9152	7.38149	9.18331	10.2863	12.1621	8.6996	16.1947	8.66953	8.26667	9.00979	6.71653	9.44927	5.38201	7.45857	11.661	11.6845	5.97983	8.38124	-0.775685	0.858012	0.0519159	0.740391	4.18582	17.5808	0.00148996	0.00276534
Migut.C00537	0.427358	0	0.124916	0.320999	0.308123	0.398929	0.341777	0.875458	0.429411	0.401399	0.062475	0.120401	1.58833	1.29803	2.40439	1.05562	1.21028	1.85099	1.48695	0.800126	-1.51002	1.7582	-3.13399	0.105294	0.192737	44.7873	4.4022e-09	1.9168e-08
Migut.C00540	4.07459	6.73249	4.98866	7.75618	4.49369	5.1154	3.90734	2.94371	1.92388	5.0153	3.66772	4.83628	4.95883	4.87014	4.95278	6.06907	0.888152	1.31149	1.49819	1.62599	0.383936	-0.0525103	-0.416808	-1.57916	4.94546	32.4241	1.56684e-06	4.90397e-06
Migut.C00541	34.3211	77.6417	95.7798	84.5173	74.2423	25.1842	30.1095	20.705	34.7042	9.56887	8.35803	8.86771	6.26357	9.28083	7.72531	10.141	4.95216	6.22253	7.36087	8.49682	1.03385	2.03188	-0.102201	0.0918024	5.51939	154.084	2.71217e-32	6.76271e-31
Migut.C00545	18.6972	20.7959	19.9078	6.88387	8.96119	23.2711	17.169	17.2085	20.1386	30.4746	29.411	29.1362	19.3932	21.9713	19.2636	24.9747	13.1107	16.9692	16.1434	12.9731	-0.830781	-0.241137	0.269692	-0.155401	4.98804	23.4815	0.000101449	0.000235581
Migut.C00546	17.0866	9.91443	19.7505	18.0846	16.1272	7.97499	15.1557	10.3885	9.69922	5.74472	5.1093	6.23618	6.85564	4.60565	4.23723	6.71454	7.36841	5.91588	1.76239	5.25721	0.184629	1.34938	-0.184393	0.214689	2.64509	24.7717	5.59176e-05	0.000136192
Migut.C00553	0.286605	0.121954	0.0293209	0	0.0578595	0.508324	0.962685	0.967023	0.691157	1.05996	0.175974	0.763055	0.21748	0.522309	0.547268	0.530957	0.0284084	0.0299638	0.1821	0.288939	-3.48685	0.689816	0.348168	-1.32958	0.269964	27.4713	1.59606e-05	4.26946e-05
Migut.C00557	8.15423	5.73124	5.7352	7.50294	5.32799	0.0339812	0.122274	0	0	0	0	0.0358957	0	0	0	0	0	0	0	0	7.01687	1.58939	1.65559	0	1.60701	424.245	1.60284e-90	4.32703e-88
Migut.C00561	5.22845	5.47318	5.80415	3.07075	2.61071	6.90558	4.45277	2.29897	7.79653	5.66839	6.48878	6.33483	2.26107	3.23805	3.18627	4.15609	1.46101	1.91899	1.67867	0.897195	-0.669993	0.128429	0.74303	-0.73696	3.38413	30.2768	4.29865e-06	1.25646e-05
Migut.C00562	42.6558	72.6116	28.5671	15.7657	11.3007	45.7727	14.9885	6.0029	13.2114	35.1102	28.3085	36.0712	25.9422	18.5399	25.0131	23.9293	6.00015	8.89188	5.62906	7.26197	0.455513	-0.567755	0.292851	-1.38736	6.16823	20.6888	0.000364978	0.000765455
Migut.C00563	0	0	0.0329382	0	0	0.0601091	0	0	0.0323511	0.0793818	0.0329473	0.0952437	0.069803	0.228179	0.691633	0.0397641	0.510611	0.269284	0.681887	0.162293	-1.54446	-1.19269	-2.02815	1.03083	-0.984095	46.2795	2.15414e-09	9.72678e-09
Migut.C00564	0.351678	0.43646	0.209872	0.0616359	0.0591636	0.71128	1.14845	1.48323	0.912866	4.50399	4.73842	3.46779	1.9379	2.34402	2.48324	1.52019	9.73131	7.65979	8.87575	9.57261	-2.78101	-1.54055	0.826548	2.49243	3.1815	253.56	1.1131e-53	7.13191e-52
Migut.C00565	41.7495	19.8328	27.7656	30.7898	26.9324	35.1206	26.0414	38.9803	21.5585	61.9421	61.5515	61.119	48.9017	41.712	37.3506	50.4302	17.2376	31.0265	26.2804	22.0307	-0.441343	-0.617733	0.258784	-0.515092	6.45181	16.8849	0.00203503	0.00367066
Migut.C00566	11.8724	12.7931	19.7716	8.76759	9.54061	78.4032	54.1608	45.5678	57.4853	82.9215	97.3517	97.7859	79.0521	47.3414	56.0794	72.6506	31.724	49.0466	21.2386	23.3571	-2.60914	-0.312189	0.329354	-0.684655	6.52778	139.039	4.53193e-29	9.35352e-28
Migut.C00567	10.4303	8.62991	6.9444	8.70499	5.68195	1.23638	0.432527	0.512061	0.609973	0.453554	0.0564741	0.163255	0.0598237	0.111747	0.131723	0.136317	0.437612	0.634662	0.350641	0.778908	3.1926	1.8393	0.864327	2.64139	1.54609	262.146	1.57232e-55	1.0755e-53
Migut.C00573	5.29176	2.94867	5.18811	1.58991	5.34147	3.55778	6.73602	5.36704	5.19058	4.55613	5.02838	4.59685	4.33642	3.3485	4.02226	2.91767	6.27552	8.101	7.20476	5.96994	-0.802798	0.581685	0.159244	1.27696	3.6187	21.9603	0.000204096	0.00045044
Migut.C00576	5.3973	9.42274	9.59026	4.88814	5.36981	6.94267	9.57057	8.49548	10.2756	6.98263	6.21028	5.6277	6.29869	7.58227	7.11933	7.14435	8.83106	6.85768	8.36811	6.74298	-0.821427	0.918038	-0.367575	0.511954	4.46261	19.7344	0.000563449	0.00113616
Migut.C00577	0.714946	0.507031	0.487613	0.56956	0.349897	2.85156	1.1886	2.1747	1.41499	1.83396	1.55192	2.17905	2.5599	3.02698	2.2753	1.98004	3.99425	3.08043	6.24028	7.03294	-2.22833	0.38903	-0.617528	1.45212	3.15515	138.974	4.67974e-29	9.64875e-28
Migut.C00579	44.6563	59.8574	77.3517	54.6552	50.6915	71.9391	110.199	142.39	146.093	102.83	110.92	78.9009	100.702	115.903	104.405	92.367	104.256	99.2295	92.7589	95.7614	-1.5105	0.738537	-0.284731	0.299351	7.60781	31.2718	2.69436e-06	8.10952e-06
Migut.C00580	0.502312	1.46946	0.745134	0.977204	0.684491	0.867458	1.20918	0.614376	0.858033	0.619237	0.436923	0.594378	0.326709	0.559418	1.04908	0.558341	2.11605	2.49448	1.06385	1.6458	-0.418243	1.05408	-0.376787	1.90904	1.66311	41.0966	2.56679e-08	1.02182e-07
Migut.C00581	21.6559	12.9251	10.5778	9.99599	9.8836	4.11422	4.42792	3.3359	2.53746	4.11173	3.36437	3.21841	6.14648	7.33258	6.48252	4.56066	7.50936	8.44355	11.3527	10.1595	1.43182	0.384237	-0.987924	0.998712	4.56713	73.0779	5.07952e-15	3.94193e-14
Migut.C00582	2.69391	0.752253	1.61914	2.93908	1.97143	3.20624	3.01621	0.994153	2.50384	6.91871	5.44455	6.44172	3.94233	4.53435	7.07296	6.57103	11.1815	11.0192	8.84341	5.36378	-0.549666	-1.05018	-0.023235	1.08069	3.51809	62.5387	8.48583e-13	5.40122e-12
Migut.C00583	4.79834	7.60811	2.78067	1.80436	1.56338	5.00359	1.54712	1.54982	0.915454	4.75468	3.26314	5.5101	4.27971	3.64353	3.89618	5.88867	1.55026	1.71451	0.562791	1.04096	0.373704	-0.791117	-0.182199	-1.5107	3.84719	17.4284	0.00159543	0.0029452
Migut.C00584	0.0494272	0.131449	0.25283	0.4418	0.224512	0.0230696	1.32818	7.00435	0.769803	0.893678	0.55638	0.804189	6.37602	8.28199	6.34119	6.28763	1.76373	3.77226	1.30852	1.69421	-3.91082	2.24898	-3.38283	-1.33424	3.00108	38.4725	8.95217e-08	3.33434e-07
Migut.C00586	61.1638	34.4461	13.0054	30.6458	19.7321	15.897	11.0108	5.36158	16.0272	7.98365	8.59082	4.84859	3.12013	8.13522	6.87008	7.10966	20.9218	14.419	25.6537	22.972	1.01334	1.07391	-0.0104636	2.13817	3.38829	48.9982	5.84382e-10	2.80047e-09
Migut.C00588	0	0	0	0	0	0	0.0399728	0	0	0.0586824	0	0	19.4666	15.6872	10.6944	12.3019	18.1537	26.7246	7.67462	10.2217	-1.63909	-0.748326	-9.27688	0.437271	3.82234	624.379	8.19771e-134	1.27676e-130
Migut.C00589	0	0	0	0	0	0.034455	0.413264	0.404748	0.148351	0.0606696	0	0	24.9272	24.2529	15.0651	20.6961	18.988	32.6076	9.92791	14.996	-6.03701	3.65346	-9.7745	0.185947	4.18504	483.375	2.63951e-103	1.27243e-100
Migut.C00590	2.49539	3.90555	1.55521	0.995347	0.969897	5.32815	2.21589	1.10084	1.08077	4.03096	3.90377	4.83642	3.45128	3.19436	3.28615	3.04651	2.18914	2.71382	2.46026	1.76389	-0.607328	-0.616671	0.181347	-0.141558	3.77889	16.0677	0.00292966	0.00511705
Migut.C00591	5.31834	6.04009	5.26662	3.38345	3.95459	13.5509	5.21296	3.70383	4.20285	11.6505	10.9041	13.8665	7.18083	5.92105	5.53391	7.57354	1.876	2.71084	2.9462	2.48047	-0.744472	-0.638509	0.680993	-1.00816	4.51891	53.1082	8.08871e-11	4.23951e-10
Migut.C00592	5.32822	4.90383	4.59353	7.49168	5.19698	1.50889	0.201091	1.36348	0.782018	0.787235	1.10275	0.531303	4.08855	5.39452	2.50067	2.14424	2.611	3.88058	2.28228	3.07811	2.16511	0.616274	-2.32378	0.107321	1.93106	47.9108	9.85085e-10	4.59987e-09
Migut.C00593	10.2219	7.16469	5.48785	2.31904	5.77562	13.2974	12.4125	12.4433	8.65399	15.5281	14.9433	15.6335	9.53006	10.2284	7.53996	10.3057	8.03468	8.10071	7.7002	7.21057	-1.36894	-0.00833961	0.505	0.100409	4.59866	33.282	1.04573e-06	3.3672e-06
Migut.C00598	13.0355	3.32806	9.37319	8.30301	7.59402	8.06586	10.1749	18.724	7.78403	15.6719	11.9675	16.2327	6.62125	7.16446	11.2899	7.63574	17.3508	22.4282	12.7785	15.3945	-0.895215	0.0957434	0.628183	1.41211	3.62163	21.3854	0.000265544	0.000573185
Migut.C00600	4.52685	8.40366	2.90582	2.70685	1.70232	3.79071	0.69567	0.842309	1.64998	2.11552	2.97475	2.582	1.29896	1.48279	1.32414	2.38435	1.51767	1.04398	0.49347	0.693504	0.880883	-0.344526	0.460125	-0.42573	2.79195	15.0015	0.00469816	0.00786927
Migut.C00601	0	0	0	0	0.181407	0	0	0	0	0	0.0367821	0	0.272746	0.400301	1.1153	0.399531	3.349	2.5929	2.77858	1.5944	3.07357	-1.67114	-5.25632	2.59753	0.736641	157.741	4.45942e-33	1.16503e-31
Migut.C00602	4.83592	3.80803	4.90869	5.31377	3.53707	2.55688	1.24787	1.99975	1.58492	2.22784	2.08773	2.02105	1.87369	1.61609	2.00644	1.6098	1.2826	1.65894	1.06021	1.39974	0.925192	0.162703	0.0413148	-0.0317102	4.20657	38.3372	9.54694e-08	3.54088e-07
Migut.C00603	3.04617	1.16563	1.27793	2.67324	1.45997	1.39108	2.01202	1.71915	1.49737	1.36882	1.30071	1.16692	1.40161	1.50875	1.96154	1.2721	6.01702	3.64292	5.22152	5.01518	-0.188865	0.786428	-0.469438	2.07879	3.12242	66.8414	1.05291e-13	7.24615e-13
Migut.C00605	5.29172	8.11974	5.08554	3.23761	3.36672	20.627	3.19582	3.27334	4.67264	9.96315	11.9133	11.6061	2.15547	4.09123	1.53098	4.31741	0.603989	0.838235	0.475462	0.517314	-0.864551	-0.366708	1.69121	-1.93301	3.45807	73.08	5.07424e-15	3.93935e-14
Migut.C00606	6.26448	1.81746	2.24725	4.10654	1.88879	0.987281	3.09708	1.50977	0.408739	1.67158	1.91485	1.84514	0.176385	0.329477	0.291281	0.200959	0.241924	0.425282	0.172306	0.574134	0.684069	0.144538	2.60101	0.849307	0.535819	36.6373	2.13934e-07	7.61119e-07
Migut.C00609	18.6942	12.2973	15.7459	16.463	21.6702	5.48799	9.76276	3.95613	9.02693	5.59177	4.39385	3.71281	1.0025	2.14013	0.473007	1.95801	0.130952	0.897793	0.139902	0.466164	0.902309	1.02521	1.51402	-1.40007	2.85358	114.896	6.56642e-24	9.7471e-23
Migut.C00610	83.7226	120.6	138.696	108.847	105.701	24.8831	17.8076	13.4159	9.52477	9.2022	10.2211	7.6534	1.65514	1.61026	2.50551	4.08577	0.945891	3.12606	1.68423	0.897917	2.45417	1.17109	1.68233	-0.206907	5.10852	400.284	2.41493e-85	5.62013e-83
Migut.C00612	0.27266	0.592712	0.679164	0.423851	0.442747	0.320919	0.0796387	0.259992	0.0833822	0.224086	0.133444	0.116896	0.205613	0.276053	0.12733	0.190336	0.023501	0.136332	0	0.0956104	1.0176	0.559899	-0.530886	-1.28283	0.613176	19.5416	0.000614957	0.00123095
Migut.C00614	3.32211	4.78589	3.4739	2.83601	2.57376	3.124	1.49606	0.837572	0.812961	2.06534	2.14513	2.75605	1.59464	1.99821	1.62392	1.96821	1.11788	1.06374	1.1813	1.08755	0.838989	-0.332597	0.164865	-0.307749	3.58193	20.6823	0.000366068	0.000767504
Migut.C00615	0.273155	0.0387436	0	0	0	0.0339979	0.0203891	0.0153607	0	0.089797	0.0372701	0.0359134	0.0394807	0.42405	0.0651982	0.0899626	0.361003	0.228461	0.75207	0.477324	1.27442	-1.26353	-1.63952	1.96453	-0.321767	31.6992	2.20391e-06	6.72432e-06
Migut.C00618	6.60108	5.17336	4.21326	4.77614	3.46422	12.6647	5.42867	2.14347	3.8887	9.12184	8.69785	10.4693	6.50662	5.67778	5.96072	6.18663	2.53325	2.50399	1.9486	2.1054	-0.544284	-0.447228	0.422811	-1.05213	4.72558	31.2372	2.73857e-06	8.23157e-06
Migut.C00619	3.13335	1.8569	1.34211	0.809486	0.820791	2.56056	1.05611	1.02429	0.795271	3.03849	2.3854	2.81173	2.02151	1.76729	2.95013	2.30315	4.55658	3.5252	3.31806	3.26816	-0.136139	-0.750405	0.071421	1.06934	4.00377	53.9545	5.3794e-11	2.86322e-10
Migut.C00620	26.5778	16.946	17.1547	23.8342	21.2702	20.0357	25.9089	23.0553	16.1188	19.7529	18.5894	20.3378	21.7521	18.7596	25.6151	24.8171	24.4604	32.1691	26.7536	27.1605	-0.402391	0.53431	-0.424754	0.652749	5.96357	19.7304	0.000564468	0.0011381
[truncated: 10,776 more rows]
