# Supplementary material for: Developmental Analysis of Mimulus Seed Transcriptomes Reveals Functional Gene Expression Clusters and Four Imprinted, Endosperm-Expressed Genes
Source: Front Plant Sci. 2020 Feb 25;11:132. doi: 10.3389/fpls.2020.00132 (PMC7052496; doi:10.3389/fpls.2020.00132)
Supplement: Supplementary file 5 [file Table_4.xlsx]

## Sheet: maSigPro_final_results_w_annota
Supporting Table 4. Results of Next maSigPro analysis of differentially expressed genes. Includes Benjamini-Hochberg adjusted p-values, R2 of temporal correlation of gene expression, most similar A. thaliana homologues, gene categories.
Mimulus gene ID	A. thaliana name	Gene Name	Gene category	p.value	R.squared	Day00_BR1	Day00_BR4	Day00_BR5	Day00_BR6	Day00_BR7	Day02_BR4	Day02_BR5	Day02_BR6	Day02_BR7	Day04_BR2	Day04_BR3	Day04_BR4	Day06_BR1	Day06_BR2	Day06_BR3	Day06_BR4	Day08_BR1	Day08_BR2	Day08_BR3	Day08_BR4
Migut.A00003	AT4G31990	AAT3,ASP5,ATAAT1	aspartate aminotransferase 5	4.8672e-11	0.727176	14.0423	13.4941	12.6687	6.36126	6.90107	21.0075	13.3209	13.3856	12.4766	28.1494	28.2081	27.8752	24.7587	22.5302	26.9976	27.2148	28.037	29.1341	23.2102	20.2045
Migut.A00005	AT1G15880	atgos11,GOS11	golgi snare 11	1.00429e-06	0.603614	5.96276	10.9335	12.1735	7.50785	6.57314	12.4017	8.49161	10.3461	13.8223	12.8101	14.1306	11.4499	13.4661	13.7685	12.2347	12.9844	7.25828	7.9291	3.3233	6.67044
Migut.A00010	AT5G25265			6.8579e-10	0.670142	29.1856	23.2513	33.2302	17.2636	21.6749	33.5174	23.0749	15.4675	34.0849	20.9879	26.3622	22.9412	10.4418	14.4828	14.4747	14.9795	11.4827	9.30105	11.4203	12.8081
Migut.A00013	AT5G11090		serine-rich protein-related	7.04382e-07	0.614201	27.7735	34.2279	21.2896	29.6268	27.5093	13.0377	15.9515	24.8114	16.5672	16.9712	23.6298	14.3642	19.0446	26.2553	29.0861	26.9866	25.3475	32.7602	43.3957	47.0426
Migut.A00015	AT4G32070		Octicosapeptide/Phox/Bem1p (PB1) domain-containing protein / tetratricopeptide repeat (TPR)-containing protein	1.6413e-13	0.793415	3.55275	4.56374	3.29172	2.58464	3.04482	12.7025	5.17865	5.25852	3.61472	11.6609	10.6096	12.6029	9.59178	11.8089	7.38657	11.8664	2.52485	4.18151	3.00501	2.18504
Migut.A00016	AT2G25280			1.67793e-13	0.76904	16.8856	25.2641	29.4724	23.0088	23.7448	36.8188	31.8584	36.3692	39.6969	35.0113	39.2744	41.6577	35.4558	39.3788	43.2262	40.7538	26.6068	28.3331	23.0678	21.6362
Migut.A00017	AT5G44370	PHT4;6	phosphate transporter 4;6	4.92985e-08	0.694315	9.0311	9.82381	13.0946	6.31935	9.69853	20.8222	15.0533	16.1808	23.5732	16.7139	20.2206	16.8397	9.67947	12.7184	10.6564	12.286	14.2688	15.6535	9.09609	10.4395
Migut.A00021	AT2G25300		Galactosyltransferase family protein	2.22883e-07	0.642006	5.87861	10.7011	8.13972	3.78369	3.14595	13.4114	4.42579	6.24111	8.86028	13.9734	14.5726	12.9427	19.0352	22.6526	16.2087	16.8052	7.33386	9.82819	2.87108	2.96323
Migut.A00022	AT2G25310		Protein of unknown function (DUF2012)	1.16776e-10	0.755356	168.421	162.408	195.085	179.916	197.121	208.987	296.533	258.222	342.209	168.179	190.596	154.572	134.118	145.702	157.78	128.016	188.507	162.57	218.777	215.21
Migut.A00029	AT5G11150	ATVAMP713,VAMP713	vesicle-associated membrane protein 713	7.65683e-14	0.805499	37.2873	40.0924	53.2761	28.2701	40.4727	48.3443	59.2693	47.505	75.7681	48.6874	53.584	49.1746	30.1676	32.3251	29.2104	32.9547	21.2779	30.4732	21.6396	22.9128
Migut.A00030	AT2G45180		Bifunctional inhibitor/lipid-transfer protein/seed storage 2S albumin superfamily protein	6.43804e-51	0.930293	629.477	200.487	514.318	1037.37	1520.55	219.271	372.679	320.529	390.802	241.393	260.601	204.016	21.5099	28.5066	12.4488	27.2189	4.97535	10.7415	10.1325	10.8324
Migut.A00035	AT4G32260		ATPase, F0 complex, subunit B/B\', bacterial/chloroplast	2.65418e-08	0.732815	122.038	51.3035	89.5986	99.4345	65.6693	45.7619	44.7467	67.3708	39.9112	109.803	77.4731	79.9636	62.0322	64.6904	93.2729	71.0526	126.363	156.636	144.008	132.286
Migut.A00040	AT4G32290			1.29375e-36	0.905836	11.9812	2.22303	3.37311	3.85787	6.09374	0.780289	2.18378	2.0761	1.77315	1.3358	1.23556	1.6485	3.07076	4.32552	4.4337	2.29416	25.869	18.6919	51.0449	45.7868
Migut.A00043	AT4G32320	APX6	ascorbate peroxidase 6	1.09361e-06	0.639356	19.1238	17.268	29.2388	37.6867	36.2358	37.3057	55.8731	57.3357	56.6788	39.7749	42.1599	36.6755	31.8304	30.5215	27.064	35.856	28.0603	25.6294	25.3538	29.147
Migut.A00045	AT2G25490	EBF1,FBL6	EIN3-binding F box protein 1	1.94622e-09	0.68987	32.5067	31.5289	33.2353	59.7788	51.8921	23.8552	38.0239	34.1572	32.0825	24.2929	28.0265	26.9276	23.2976	25.1472	24.2227	22.3615	16.4263	22.1776	18.8145	16.5865
Migut.A00051	AT2G25520		Drug/metabolite transporter superfamily protein	2.33704e-31	0.889734	104.395	55.0782	71.4397	86.7298	48.433	137.584	153.618	189.273	97.0609	319.746	237.814	408.229	526.534	306.412	424.906	400.073	243.79	305.245	296.756	293.212
Migut.A00052	AT2G18660	PNP-A	plant natriuretic peptide A	1.4987e-13	0.789544	0	0.787309	1.40615	1.8901	0.747056	2.1713	11.8379	76.9658	23.6909	25.8073	20.9898	18.6619	66.0167	68.8297	68.1372	50.6652	42.0244	47.5309	35.4919	48.3918
Migut.A00059	AT1G72510		Protein of unknown function (DUF1677)	1.349e-12	0.759126	6.35526	3.19759	5.62309	1.89654	1.30033	10.3418	8.55797	19.1973	20.2792	14.7516	16.4345	11.3479	12.1027	11.3036	12.9142	8.27333	3.74557	4.13021	2.72834	2.59743
Migut.A00060	AT5G20650	COPT5	copper transporter 5	6.81573e-11	0.742111	17.3844	13.0898	7.61166	7.44781	11.6262	14.0241	15.3792	29.3279	8.48235	25.5761	25.4036	27.0889	61.2656	25.9302	72.4011	42.0575	26.5918	43.904	31.8941	34.8354
Migut.A00062	AT5G21950		alpha/beta-Hydrolases superfamily protein	7.01318e-78	0.940094	0	0.178298	0.274351	0.282003	0	11.484	16.2139	23.8649	16.7739	28.018	15.5394	31.3027	59.2672	38.5204	63.2087	41.6905	24.1226	33.3987	21.4761	23.9265
Migut.A00065	AT2G26310		Chalcone-flavanone isomerase family protein	2.49435e-07	0.676398	14.4913	25.5341	24.0337	12.4192	15.1644	18.672	7.83852	6.28232	12.5296	14.9701	14.6768	16.031	13.2175	16.9122	14.0945	14.0866	5.58944	7.49725	5.56585	3.64695
Migut.A00067	AT5G21940			1.74196e-06	0.652314	77.3014	106.777	49.9134	56.7792	46.1892	37.5662	20.3979	30.6692	43.8715	32.9782	36.9683	29.6088	28.7602	51.0088	55.8621	37.4687	20.8688	36.1847	21.349	26.4729
Migut.A00077	AT1G02180		ferredoxin-related	2.64583e-15	0.791556	10.3418	16.3851	24.6118	27.3807	29.688	18.7941	31.5345	29.7278	34.3434	15.5521	16.2873	14.3925	18.2074	21.4236	37.5955	23.6429	94.5837	64.2589	116.66	105.96
Migut.A00078	AT2G26340			1.27813e-13	0.743802	3.99215	7.05267	6.49085	4.7228	6.64412	4.65822	2.71379	3.06677	4.39336	3.24189	3.55028	3.44447	1.57132	3.22383	2.72248	2.52394	2.73224	1.93778	1.20785	1.77276
Migut.A00091	AT1G54200			1.78015e-19	0.788984	12.4408	23.5276	24.2486	11.5005	4.35003	7.47645	3.32298	1.749	4.82047	2.57282	3.66118	3.36754	1.85102	1.85229	1.55264	2.00849	0.765671	1.10513	1.07632	0
Migut.A00100	AT5G12020	HSP17.6II	17.6 kDa class II heat shock protein	3.93186e-30	0.907852	5.0142	4.00051	4.0076	8.40353	5.5358	2.48659	4.38602	23.7912	10.3915	8.62817	3.84836	6.02593	94.9511	75.3556	84.7122	73.9262	69.426	79.6161	60.0669	63.6616
Migut.A00103	AT4G33110		S-adenosyl-L-methionine-dependent methyltransferases superfamily protein	2.36938e-13	0.779549	34.9684	23.0973	35.0727	27.5704	23.4983	17.1897	16.4505	22.7488	19.4874	20.3935	18.5101	13.5865	6.47701	11.9004	6.11762	8.75045	7.86423	14.4391	9.9576	6.51738
Migut.A00104	AT4G33100			7.08142e-08	0.612817	17.0808	19.7561	18.7816	20.5597	19.477	18.4495	17.5982	13.4018	25.4233	19.0788	20.574	15.3728	14.6372	16.6896	16.5213	11.3106	11.864	13.6715	8.20937	10.4779
Migut.A00107	AT5G08290	YLS8	mRNA splicing factor, thioredoxin-like U5 snRNP	1.46169e-07	0.611996	57.1289	33.3789	31.1782	23.4006	25.9932	36.3603	34.9298	44.508	29.8251	51.4568	43.6245	51.1764	78.1148	59.4829	73.043	62.94	66.9578	77.1848	66.3783	71.8107
Migut.A00116				8.16425e-27	0.874073	0.661751	0.301696	0.676998	0.198823	0	0.264741	41.7034	178.862	5.31944	4.35088	4.06311	2.14404	2700.72	2373.57	2840.85	2865.78	98.9517	1214.48	213.632	164.688
Migut.A00117	AT1G48020	ATPMEI1,PMEI1	pectin methylesterase inhibitor 1	9.14643e-10	0.766011	0	0	0.0457873	0	0	0	0.851884	10.1554	0.224856	0.257479	0.366399	0.529592	457.074	352.807	375.655	358.022	1.50832	79.592	3.08064	4.1962
Migut.A00119	AT3G17220	ATPMEI2,PMEI2	pectin methylesterase inhibitor 2	3.26648e-22	0.877356	0.0772848	0.164428	0.0790655	0	0	0.216431	0.605719	2.8684	1.39781	2.03253	2.76805	3.50558	158.257	199.763	131.525	145.944	1.30228	16.1598	0.736566	0.155828
Migut.A00120	AT1G48020	ATPMEI1,PMEI1	pectin methylesterase inhibitor 1	1.52009e-07	0.746645	0	0	0.160985	0	0	0	0.704743	18.0519	1.89738	2.97449	1.93235	1.3965	123.159	141.633	152.115	129.823	17.3132	55.4414	10.1648	11.1048
Migut.A00122	AT2G26180	IQD6	IQ-domain 6	1.21982e-17	0.601332	0.195299	0.415512	0.166499	0	1.14995	0.911537	0.327998	0.247107	0.621419	0.72228	0.932653	0.385158	1.76423	2.37275	1.63153	1.76883	4.5169	2.82449	2.82643	3.51119
Migut.A00126	AT4G33040		Thioredoxin superfamily protein	5.37555e-20	0.841989	6.28967	2.53167	7.04327	2.1451	2.40223	4.52246	3.14043	3.29797	2.64752	9.01111	5.56658	5.36394	7.46308	10.9287	8.52063	10.0775	15.1646	24.6144	24.5716	24.1639
Migut.A00130	AT2G46210		Fatty acid/sphingolipid desaturase	1.59062e-13	0.770441	144.157	61.7589	68.9084	128.402	87.9263	115.503	137.465	132.558	106.843	192.075	214.779	167.866	45.3685	79.6979	40.6789	49.025	13.1627	31.7263	20.3574	22.7155
Migut.A00132	AT5G11890			1.10459e-13	0.779546	23.4174	10.1512	12.3977	5.78691	5.61388	23.6084	20.582	20.6418	14.765	35.46	31.0328	42.9496	70.3162	40.542	72.1032	49.9621	32.2059	45.9043	30.1914	26.7951
Migut.A00134	AT2G26110		Protein of unknown function (DUF761)	4.06015e-09	0.623834	36.3146	32.6689	9.59499	3.488	9.46699	15.161	6.08289	2.55668	6.78065	10.8101	7.72492	9.19185	3.16166	2.0844	3.75376	2.82521	1.98399	1.37514	0.847834	0.749501
Migut.A00136	AT2G26080	AtGLDP2,GLDP2	glycine decarboxylase P-protein 2	7.8684e-07	0.633049	12.4185	4.99902	5.29843	8.25093	4.60099	11.3289	7.91598	5.65424	4.80694	15.8428	14.3689	17.269	7.89359	7.74386	7.10717	7.38988	2.78358	3.39335	3.52675	3.42867
Migut.A00138	AT4G33000	ATCBL10,CBL10,SCABP8	calcineurin B-like protein 10	3.18797e-28	0.889428	5.83086	3.8127	8.34582	4.47212	2.75383	49.1116	20.394	17.4852	33.0838	52.0535	54.2217	48.3444	17.7445	19.0913	12.0979	18.9284	12.381	11.9124	8.07228	7.63104
Migut.A00140	AT2G19600	ATKEA4,KEA4	K+ efflux antiporter 4	2.56088e-14	0.828646	3.56756	4.69644	3.55852	3.88052	3.13969	3.91303	2.27181	1.58928	2.39727	3.48175	4.2212	3.7927	1.3173	2.00915	1.94254	1.30806	1.20451	1.27046	1.2042	1.51732
Migut.A00141	AT2G26040	PYL2,RCAR14	PYR1-like 2	8.63023e-34	0.671588	0.127347	0.541879	0.260563	0	0.128544	0.237751	0.142583	0	0.255918	0.209321	0.130317	0.251147	0.138047	0.644659	0.607919	0.62912	3.53436	2.52963	4.7199	3.08122
Migut.A00146	AT2G25970		KH domain-containing protein	2.38895e-07	0.604191	40.0012	32.1063	21.7281	17.3346	20.2385	18.4786	13.7672	9.8229	9.68224	14.2919	15.696	15.4037	11.3045	12.2629	10.0644	10.5203	8.84992	11.8493	10.9981	8.80144
Migut.A00148	AT4G32520	AtSHMT3,SHM3	serine hydroxymethyltransferase 3	2.28099e-07	0.649678	37.4065	31.1741	32.5647	15.4998	23.2843	19.7441	17.5955	17.6355	18.3292	13.2592	16.367	14.4312	17.1867	23.143	19.7115	19.2154	17.0622	16.9035	13.8558	14.4907
Migut.A00149	AT2G25950		Protein of unknown function (DUF1000)	9.70454e-13	0.755853	32.1774	44.801	34.1799	26.0589	28.9244	24.3066	18.3375	13.3482	23.7876	17.2027	17.1976	15.0583	15.2996	16.4035	17.7145	16.7787	19.5755	19.2006	15.8249	12.7322
Migut.A00154	AT3G20430			9.26897e-06	0.632193	8.28016	13.2227	7.7206	10.7369	5.31869	8.63019	3.17671	2.23046	3.58785	6.24985	6.02412	5.06257	6.82081	5.41292	5.32095	6.60305	3.09927	2.8452	2.45266	3.34681
Migut.A00157	AT5G11740	AGP15,ATAGP15	arabinogalactan protein 15	4.03594e-15	0.814022	660.273	445.845	981.091	1579.35	2130.44	2173.55	4849.69	6484.42	4841.07	2544.09	2565.24	1808.17	2688.44	2632.44	2034.4	2330.24	478.076	615.958	444.617	493.831
Migut.A00159	AT4G32930			5.33177e-11	0.725454	44.1833	69.4578	79.7461	54.5741	71.4552	40.8128	49.8573	55.0953	51.497	37.6217	37.4142	35.2551	35.5523	39.6588	39.8297	38.2521	45.1682	42.1117	44.8068	48.1753
Migut.A00164	AT5G23000	ATMYB37,MYB37,RAX1	myb domain protein 37	3.20751e-17	0.743481	7.52872	4.2121	1.65455	2.22849	1.06955	1.45764	0.749287	0	0.280181	0.0916663	0.171207	0.219966	0	0	0	0	0.0552778	0	0	0
Migut.A00165	AT4G29190		Zinc finger C-x8-C-x5-C-x3-H type family protein	2.37451e-31	0.898902	338.198	163.032	67.9701	86.6474	92.6584	27.3615	13.8045	4.7487	7.33969	6.00328	6.90363	12.8917	2.06784	3.15604	3.60916	3.84995	1.19904	2.86987	3.10394	1.64167
Migut.A00168	AT5G11700			7.31858e-23	0.867806	4.51934	5.70216	6.36074	6.88617	7.38211	3.54512	2.73352	2.78244	1.97342	3.47344	2.97027	4.2317	3.11704	2.65856	2.90718	2.68024	1.55414	1.82641	1.95337	1.56976
Migut.A00169	AT4G32915			6.92209e-13	0.765465	10.484	12.8953	15.1573	22.2408	17.858	7.40789	11.3308	12.129	14.5945	7.53924	7.52487	7.14325	10.8519	11.0567	12.2947	10.2957	22.0465	18.8768	26.2517	23.5242
Migut.A00172	AT4G25140	OLE1,OLEO1	oleosin 1	1.29445e-56	0.929404	0.389265	0.331274	0.477881	0.654947	0.157169	0.581392	0.958843	0.656702	0.469363	0.127967	0.0796688	0	5.57002	3.15287	32.6121	9.03831	578.376	146.834	776.443	871.832
Migut.A00174	AT4G32830	AtAUR1,AUR1	ataurora1	3.25654e-10	0.7559	11.9686	15.0443	15.1648	9.942	12.1339	9.43663	4.83826	3.77759	5.57884	3.55142	2.73362	1.70442	5.81992	5.51518	6.78238	5.75745	6.56764	7.11889	4.57599	9.13532
Migut.A00177	AT2G19760	PFN1,PRF1	profilin 1	1.00586e-15	0.799028	48.2767	58.3651	65.1177	87.2677	66.9877	79.0348	173.682	243.606	185.856	161.465	184.169	129.86	134.217	161.762	152.543	115.791	220.478	224.355	255.613	255.722
Migut.A00182	AT1G10010	AAP8,ATAAP8	amino acid permease 8	7.95112e-33	0.843436	0.166615	0.0886212	0.113636	0	0	0.12961	0.0932748	0	0	0.0684664	0.0284169	0.10953	0.51174	0.618525	3.31406	1.37185	8.56027	6.82252	7.49859	6.04699
Migut.A00183	AT2G37410	ATTIM17-2,TIM17,TIM17-2	translocase inner membrane subunit 17-2	1.30086e-10	0.752277	117.734	139.477	157.613	116.102	175.166	96.9227	195.721	159.653	148.456	80.0798	85.2536	77.322	81.1536	78.9359	69.6734	78.2426	130.517	128.831	141.376	144.729
Migut.A00190	AT4G32870		Polyketide cyclase/dehydrase and lipid transport superfamily protein	1.32038e-24	0.871066	9.53466	10.1428	14.4364	11.2296	6.54448	29.5493	32.4532	39.1408	66.2969	67.2856	68.0391	51.8982	21.0849	21.1086	11.2272	15.701	19.6576	20.8668	21.1358	19.9936
Migut.A00193	AT5G11650		alpha/beta-Hydrolases superfamily protein	4.77087e-11	0.731381	20.3894	31.6414	26.2316	17.5954	23.8429	13.4362	17.8536	9.32569	15.3174	8.54449	7.91953	10.3357	10.9245	11.9898	11.0629	10.8973	10.3052	13.4256	10.0639	11.9817
Migut.A00195	AT2G25790		Leucine-rich receptor-like protein kinase family protein	1.05802e-35	0.798118	0.0547926	0	0	0.134443	0	0.0170492	0.0817974	0	0	0.0300208	0	0	0.0395975	0.0184915	0.370549	0.112786	2.42587	1.39392	2.05013	2.30161
Migut.A00197	AT5G11640		Thioredoxin superfamily protein	2.06574e-10	0.725016	4.95311	5.04949	5.80621	3.8793	5.07776	8.33214	5.77678	6.46288	7.95787	6.78452	8.42132	8.95421	6.12432	6.39902	6.31142	5.38453	3.60545	4.34226	4.48019	3.74508
Migut.A00203	AT2G25800		Protein of unknown function (DUF810)	2.45828e-24	0.890798	10.0572	9.77875	8.99466	10.6601	7.41981	8.26699	4.55441	5.56556	4.11946	8.14708	8.73492	8.93806	5.55528	5.95053	5.27503	5.10297	2.47632	3.0807	2.32335	2.09886
Migut.A00206	AT5G11590	TINY2	Integrase-type DNA-binding superfamily protein	3.76736e-19	0.648139	0.779424	2.1859	3.55198	1.3412	2.5748	0.595287	0.0793341	0.537918	0.0711971	0.0582335	0.0725093	0.139739	0.23043	0	0.169125	0.0875114	2.45817	0.888945	3.22645	2.50017
Migut.A00207	AT5G11600			3.80833e-07	0.619363	2.52295	4.31752	1.53368	0.653654	0.959606	8.25995	2.70198	2.25151	1.6533	9.31564	6.99702	11.0329	4.9942	5.07166	4.62552	7.13509	2.50075	1.72022	0.929277	0.70038
Migut.A00209	AT4G32790		Exostosin family protein	6.47167e-07	0.676964	6.41019	10.6822	7.59927	9.11309	5.38738	7.55032	2.89549	1.99575	1.02282	3.9342	5.23649	7.46029	6.0839	5.79361	5.15479	8.80032	1.58163	2.15719	1.10707	1.22036
Migut.A00211	AT3G46210		Ribosomal protein S5 domain 2-like superfamily protein	7.42334e-12	0.749868	23.9828	36.0542	43.5441	22.5783	26.1531	23.8006	25.0029	15.5569	27.0022	14.3939	16.6196	13.1646	11.3764	12.9593	14.2082	11.814	21.9983	15.0009	17.4169	19.4604
Migut.A00217	AT2G25810	TIP4;1	tonoplast intrinsic protein 4;1	1.38433e-26	0.853503	20.1356	8.97811	29.3653	59.0622	46.3577	1.31973	3.35771	3.75831	2.75504	2.57029	2.36741	2.66143	0.696618	1.51812	0.511285	2.32811	4.54374	6.6289	5.39869	8.98362
Migut.A00223	AT5G11530	EMF1	embryonic flower 1 (EMF1)	8.55155e-36	0.652509	0.315964	0.528183	0.277066	0.711985	0.425243	1.32023	0.690687	0.685338	0.151182	1.84245	1.87841	2.01774	2.95212	3.01616	3.17825	3.02893	3.20641	2.31232	2.45366	3.07918
Migut.A00225	AT5G25770		alpha/beta-Hydrolases superfamily protein	8.40001e-12	0.748246	11.8717	9.21002	12.7715	7.05816	7.30469	16.5107	10.9421	9.57134	12.9612	13.584	13.916	14.1424	10.0962	11.4439	9.2627	12.556	6.04617	5.55434	5.44072	3.50454
Migut.A00229	AT4G32750			6.36609e-08	0.690538	10.1344	13.1734	13.6163	14.4135	17.7082	12.202	18.6942	16.2489	17.0959	11.0908	11.508	11.2456	10.4696	9.05496	8.4947	9.21579	10.2026	10.4293	12.4971	10.8838
Migut.A00231	AT1G22430		GroES-like zinc-binding dehydrogenase family protein	9.29321e-31	0.796145	3.99257	4.21352	2.78788	3.56539	3.10252	0.0887374	0.248347	0	0	0.234378	0.162131	0.21872	0.480892	1.0266	2.60932	0.782701	5.93618	2.4846	5.50303	5.46261
Migut.A00237	AT5G25610	ATRD22,RD22	BURP domain-containing protein	4.9457e-10	0.648706	330.243	434.845	309.943	117.649	139.043	362.18	139.129	76.997	160.894	302.899	210.972	390.203	125.931	145.484	105.279	157.104	26.4325	25.957	20.9683	25.8953
Migut.A00241	AT5G19650	ATOFP8,OFP8	ovate family protein 8	2.42546e-24	0.686644	2.43141	4.10271	6.94766	7.2296	3.38517	0.313057	0.375491	0.353609	0.336978	0.275621	0.686377	0.578717	1.45418	0.763965	0.400236	1.65678	0.498626	1.13951	0.799058	0.507146
Migut.A00265				5.82368e-52	0.909041	3.10338	1.94195	1.68082	5.75901	8.47628	2.2153	7.76693	2.46376	7.70402	7.20145	6.35153	4.50023	7.32192	4.43576	106.971	25.2516	1128.02	403.655	1053.94	1043.86
Migut.A00266	AT1G12663			3.4998e-96	0.969277	0	0.815621	0	0	0	3.93642	7.72605	6.46738	4.10881	9.97701	8.36907	13.7347	84.0834	72.8389	78.692	69.1262	66.2444	73.0777	40.7311	48.8253
Migut.A00268	AT4G32620		Enhancer of polycomb-like transcription factor protein	8.53512e-06	0.608075	6.07062	5.79976	5.79217	5.96475	4.34968	5.85274	3.66259	2.64435	1.88577	5.66987	5.28949	5.69658	5.71688	4.86173	5.04262	5.46451	2.81635	3.12401	2.48701	3.07588
Migut.A00276	AT5G11430		SPOC domain / Transcription elongation factor S-II protein	1.34386e-06	0.661821	7.20404	8.24081	6.66217	6.46279	5.36819	5.9776	2.85574	2.22012	1.89486	3.92479	3.81792	5.47158	3.27962	4.14819	4.27446	4.54082	2.39367	2.3687	3.36181	2.24309
Migut.A00278	AT5G25510		Protein phosphatase 2A regulatory B subunit family protein	5.75245e-20	0.823596	10.8264	11.2666	10.6381	12.7348	12.7639	6.17158	4.43185	3.39301	2.98835	4.88846	4.07249	4.53608	2.82964	4.50577	2.80882	3.80523	4.22037	3.95932	2.19777	4.89646
Migut.A00282	AT4G32570	TIFY8	TIFY domain protein 8	3.44285e-25	0.886168	16.2729	9.34831	11.3651	16.4147	16.3779	7.18611	5.56936	4.25578	3.97471	9.42203	10.9562	10.2537	6.72737	7.6741	6.53003	5.96789	3.49829	4.38322	3.21065	3.96403
Migut.A00283	AT1G15550	ATGA3OX1,GA3OX1,GA4	gibberellin 3-oxidase 1	1.64388e-50	0.933703	0.0814463	0	0.166646	0	0	11.1001	25.6246	42.4916	18.2498	30.5565	34.3385	30.4381	59.507	41.6422	43.2055	55.9784	17.7606	28.951	17.077	14.4512
Migut.A00286	AT4G32551	LUG,RON2	LisH dimerisation motif;WD40/YVTN repeat-like-containing domain	4.10183e-07	0.605758	37.8598	30.4146	23.1997	57.0577	40.9476	25.8398	16.6425	16.4329	14.6613	18.1232	19.1212	19.5241	16.15	14.9109	15.2963	14.5094	11.656	12.8649	17.8359	18.1611
Migut.A00287	AT5G11320	YUC4	Flavin-binding monooxygenase family protein	1.46833e-94	0.953858	0.111453	0.0592807	0	0	0.0281249	0	0	0	0	0	0	0	0.0604085	0	2.19468	0.275299	26.6515	17.1868	30.2434	31.6856
Migut.A00289	AT2G25620	AtDBP1,DBP1	DNA-binding protein phosphatase 1	1.69753e-19	0.827504	12.1357	12.9928	19.582	24.0717	25.4719	7.92499	10.4094	6.48026	10.2576	5.97137	6.95554	5.4954	5.84366	6.43336	7.61448	5.1783	13.0356	11.2445	13.7335	12.9171
Migut.A00292	AT5G11330		FAD/NAD(P)-binding oxidoreductase family protein	1.31287e-88	0.960609	4.48932	3.42405	3.03295	1.60331	3.20624	26.8836	26.1754	25.6502	37.9595	28.2981	37.9223	37.0847	15.7014	14.1501	8.44087	14.5413	2.43481	2.83379	1.43516	1.70787
Migut.A00296	AT5G11330		FAD/NAD(P)-binding oxidoreductase family protein	1.7856e-12	0.624156	0	0	0	0	0	0.910837	1.50217	1.20029	1.87917	1.10264	1.9138	1.84413	1.45438	0.946726	0.242601	0.652759	0.0402985	0.340039	0	0.163948
Migut.A00302	AT2G26640	KCS11	3-ketoacyl-CoA synthase 11	1.70927e-42	0.935093	63.6561	51.7401	45.5805	46.0207	51.7543	41.0982	26.609	28.1587	24.727	36.7033	35.9406	34.7102	22.335	20.8069	17.2943	21.3792	12.7446	14.7095	14.4527	12.8295
Migut.A00303	AT1G52740	HTA9	histone H2A protein 9	5.49414e-20	0.825514	44.4515	97.7677	69.6797	82.9623	83.7678	36.3129	56.9524	53.6143	54.8141	28.0817	29.3322	23.8229	24.8576	31.3696	32.9592	26.7474	33.0115	37.1497	33.196	35.548
Migut.A00307	AT5G25430			1.83554e-24	0.896258	16.7072	22.2934	25.8862	33.7275	18.1853	14.4042	6.62131	5.02924	6.94879	11.9514	8.08547	9.81459	4.13364	4.05701	3.37457	3.75168	4.32425	4.08801	4.44869	4.17009
Migut.A00310	AT5G11420		Protein of unknown function, DUF642	3.98859e-52	0.909832	21.0733	22.0001	29.7187	19.8456	44.2363	6.2859	4.29435	0.514703	3.0656	7.4327	5.59748	5.24329	1.03943	1.14731	0.780231	1.02276	0.820829	0.546802	0.530773	0.703036
Migut.A00325	AT4G03230		S-locus lectin protein kinase family protein	1.41186e-13	0.643996	6.0397	11.0474	4.13788	7.64443	4.88266	3.87766	2.08071	0.39189	0.411904	2.29095	1.90171	2.61398	1.09613	1.41112	1.01107	1.51887	0.433417	0.257145	0.0868199	0
Migut.A00327	AT2G26270			2.69224e-07	0.681675	9.93649	25.414	8.95432	6.75509	7.34607	22.2648	8.34398	8.9709	9.55522	23.191	21.8061	30.1788	13.5694	15.8565	15.0547	15.0524	3.17402	4.17968	2.36339	2.07391
Migut.A00331	AT2G26250	FDH,KCS10	3-ketoacyl-CoA synthase 10	3.07557e-09	0.746658	48.0457	16.1982	23.5142	29.5682	35.5723	62.5901	60.833	35.3944	30.3105	70.8194	72.0672	83.4917	19.3199	26.1612	18.31	19.3759	27.7563	24.271	36.5857	32.737
Migut.A00332	AT5G21280		hydroxyproline-rich glycoprotein family protein	1.05474e-11	0.705476	6.19636	7.00035	7.07623	13.638	10.0849	5.6048	2.58147	2.14741	2.50976	4.97404	3.44078	4.87856	1.82243	1.50758	0.859873	2.37296	0.952225	1.20523	1.72942	2.27597
Migut.A00333	AT4G33160		F-box family protein	1.84762e-94	0.920697	13.5399	20.3527	19.8142	22.843	28.582	1.75849	1.71372	0.496569	1.95201	0.870867	0.542178	0.638539	0.12763	0.298008	0.281024	0.945179	3.85118	2.09256	2.99229	1.66175
Migut.A00354	AT5G25100		Endomembrane protein 70 protein family	8.48212e-16	0.809288	16.4805	10.2219	17.0105	13.5243	17.2844	40.5269	28.676	26.3152	24.1287	46.643	37.8095	44.8032	31.9063	35.2684	31.5086	27.1616	15.0061	20.4953	14.6309	14.466
Migut.A00356	AT4G31830			4.04426e-29	0.864186	0	0	0	0	0	0	0	0	0	0	0	0.241999	0	0.745414	0	0.303102	4.1354	3.33551	3.11862	12.1234
Migut.A00357	AT4G30590			4.1669e-07	0.702492	110.436	70.2089	100.064	99.3201	173.955	64.4406	124.475	166.184	91.3602	54.4437	53.5276	34.9249	132.424	162.777	147.551	125.762	140.183	170.144	190.657	192.254
Migut.A00383	AT5G10780			7.47195e-07	0.633509	34.2609	44.6509	68.509	92.5587	91.5858	61.8623	116.748	104.988	118.843	58.4366	63.0063	56.1755	40.7278	47.5902	43.4953	44.1945	44.2294	46.9971	46.341	43.2165
Migut.A00391	AT2G24820	TIC55-II	translocon at the inner envelope membrane of chloroplasts 55-II	6.21559e-11	0.778581	12.6337	8.14607	10.5774	12.6167	10.2689	6.06439	5.04525	2.93818	4.19444	9.22431	5.99742	6.924	4.52511	4.67415	6.8294	5.46285	7.80951	7.97697	6.85026	8.02656
Migut.A00395	AT5G10750		Protein of unknown function (DUF1336)	8.8844e-13	0.773572	30.0425	25.8197	30.9662	19.5144	30.3818	25.4561	35.9806	34.5042	33.3704	21.5285	25.5903	19.1356	20.9138	20.7358	20.999	24.1071	39.1996	39.0981	39.6021	39.9835
Migut.A00398	AT3G62000		S-adenosyl-L-methionine-dependent methyltransferases superfamily protein	7.70597e-21	0.832245	5.74543	11.5617	11.3638	11.3535	9.52069	5.2068	5.17307	4.40211	6.20602	5.27277	4.75254	4.72117	2.62102	3.17507	3.51409	3.90274	3.51185	3.75419	2.6111	4.19935
Migut.A00402	AT4G25760	ATGDU2,GDU2	glutamine dumper 2	3.01572e-10	0.679078	4.21426	2.5339	2.43686	0.289018	0.462375	4.10496	1.74378	1.93195	2.30137	9.78813	8.90636	6.143	10.9243	12.2436	7.87214	10.0702	10.6246	10.919	8.3433	4.15621
Migut.A00403	AT5G24930	ATCOL4,COL4	CONSTANS-like 4	5.6659e-18	0.855389	80.6967	40.6225	36.5114	86.6771	42.0365	19.5495	19.7913	16.0853	13.9485	30.9496	29.0009	23.7771	16.3498	21.1547	21.0382	17.9752	15.6641	18.6811	15.6665	16.2223
Migut.A00408	AT5G60440	AGL62	AGAMOUS-like 62	2.57444e-21	0.65361	0.269513	0.0716757	0	0	0.204034	2.70453	2.79126	3.35324	1.28634	0.664498	0.758447	0.863716	1.82598	1.70542	0.804111	1.58109	0.467499	0.915749	0.998903	0.950975
Migut.A00417	AT4G31670	UBP18	ubiquitin-specific protease 18	4.19159e-08	0.692463	2.85894	2.87166	2.4121	4.10834	3.15024	3.18975	1.69614	1.69097	0.995709	2.55556	2.05143	2.53833	2.06198	1.90277	2.21572	2.13825	0.993522	1.05983	1.21823	0.97605
Migut.A00430	AT4G31550	ATWRKY11,WRKY11	WRKY DNA-binding protein 11	5.74412e-08	0.708597	70.1008	42.3138	25.7168	22.2116	27.7802	16.906	12.972	10.4785	8.32138	8.24997	8.34634	7.96002	10.2923	11.2642	18.3194	10.8481	24.9579	27.1115	29.6313	30.0227
Migut.A00435				3.14995e-49	0.936326	8.23512	11.0775	6.97837	11.6335	9.12252	4.78003	9.4985	11.5237	7.79472	3.70593	4.49711	2.95801	21.458	20.2153	25.0375	16.0467	38.3892	33.5595	31.1392	33.0738
Migut.A00441	AT4G31430			1.23784e-09	0.636007	8.6925	7.30199	5.04252	4.01386	2.69808	3.53314	1.68792	1.32576	0.999122	2.17042	2.40707	2.50922	1.57627	1.76446	1.90124	1.71665	0.932609	1.0731	0.83784	0.948545
Migut.A00442	AT2G24520			6.89129e-10	0.733904	59.935	45.3886	42.9909	48.7915	39.5771	76.9038	54.3647	33.0523	44.7904	38.0409	38.4234	39.7994	16.5417	23.5695	21.1552	23.7148	34.0965	33.9675	43.2529	41.1026
Migut.A00443	AT5G19940		Plastid-lipid associated protein PAP / fibrillin family protein	1.24824e-13	0.769348	76.0052	63.5034	99.402	85.7524	100.809	37.914	64.4409	48.0703	54.478	52.3214	39.1145	36.5108	24.9835	39.6549	39.9801	36.7859	56.1748	66.7555	51.3455	55.3572
Migut.A00447	AT5G26220		ChaC-like family protein	3.59385e-08	0.69929	36.7245	52.213	80.9264	46.8701	59.5484	19.9876	36.9211	33.4966	32.5596	23.2109	21.3913	21.7403	36.8139	41.8774	37.1932	40.6482	32.5913	37.8298	31.6565	26.8068
Migut.A00454	AT2G24390		AIG2-like (avirulence induced gene) family protein	4.7257e-06	0.6309	4.77165	3.11732	3.97956	3.35425	2.48676	2.29973	1.27756	1.57498	1.09441	2.89856	2.22916	2.94074	4.24487	2.78309	4.05432	3.20283	2.7247	3.5788	2.27931	2.69283
Migut.A00472	AT1G31720		Protein of unknown function (DUF1218)	9.34294e-12	0.66013	0.506698	1.02903	0.989621	0.629709	0.0464962	0.945981	0.876768	1.74848	2.08281	0.870716	1.13131	1.36265	4.79363	3.3112	4.01306	3.81167	1.91765	2.79317	0.87802	1.2074
Migut.A00476				1.89514e-24	0.606363	0.72146	1.50543	2.81039	1.63406	1.62453	0.751173	0.403888	0.18725	1.14315	0.13683	0.283956	0.273619	0.0902395	0.0280937	0	0.137083	0.0275044	0.0870308	0	0
Migut.A00486	AT5G45300	BAM8,BMY2	beta-amylase 2	7.92167e-08	0.700154	7.85079	5.31273	4.65201	4.84307	4.62919	3.80938	1.82764	2.52432	1.8745	3.817	3.26128	4.46473	2.56997	3.10856	3.17723	2.76003	1.98396	1.93005	2.2636	2.09622
Migut.A00487	AT5G45290		RING/U-box superfamily protein	2.01488e-11	0.801277	4.49583	5.14648	5.26601	6.355	5.37662	6.52322	3.50172	2.4595	3.53538	6.23849	6.80102	6.98712	3.49626	4.27141	3.49921	4.08396	2.01825	2.14578	2.22519	1.9542
Migut.A00491	AT5G45280		Pectinacetylesterase family protein	9.65544e-15	0.692454	42.9278	102.727	79.6427	3.8116	3.98635	56.813	7.29891	0.981122	14.079	9.07015	6.33884	10.6425	0.410513	0.958519	0.129127	2.2049	0	0.0282797	0.0572885	0.0272699
Migut.A00492	AT4G19420		Pectinacetylesterase family protein	3.09068e-19	0.794053	20.4107	74.7362	39.3432	5.61104	8.21031	11.9663	1.21427	0.311035	2.50638	0.71305	0.77687	2.50243	0.0940512	0.0658809	0.0517719	0.40183	0.0214996	0.0680302	0.0459381	0
Migut.A00493	AT4G19420		Pectinacetylesterase family protein	1.51826e-11	0.719462	4.24953	5.69986	9.96403	2.13721	2.95733	10.4715	3.90093	6.59022	7.98295	23.4278	16.6653	17.6983	9.04148	19.0535	15.2775	15.6147	40.8657	42.3581	32.5904	24.4009
Migut.A00496	AT4G19460		UDP-Glycosyltransferase superfamily protein	3.46988e-07	0.705491	8.66523	4.68451	4.83209	5.04155	5.91473	3.97809	5.12931	2.45639	1.64146	6.09998	5.74195	5.60297	1.80936	2.55281	2.4158	1.92986	5.28013	4.78953	8.9504	8.37775
Migut.A00504	AT5G61230			1.92299e-21	0.848495	58.135	97.8966	123.977	78.2874	76.2124	47.3998	54.9285	36.9563	68.8065	42.1033	39.7737	35.6498	28.3718	34.3442	33.1066	30.5371	34.0123	34.4874	26.215	29.9121
Migut.A00512	AT4G19975			3.06908e-38	0.905221	110.891	152	220.345	97.4872	128.898	202.113	176.895	244.196	337.974	313.682	386.186	284.068	106.554	135.889	57.8565	130.002	14.2512	20.3243	12.0087	12.984
Migut.A00514	AT1G14590		Nucleotide-diphospho-sugar transferase family protein	1.75447e-08	0.666959	0.572155	1.07684	3.19685	1.38846	0.133276	4.31383	6.01187	12.511	10.0829	11.0684	9.00768	11.4139	9.2557	11.5409	11.9757	10.4909	12.3022	16.7028	7.45703	8.03102
Migut.A00516	AT1G14590		Nucleotide-diphospho-sugar transferase family protein	3.01515e-37	0.753656	0.407511	0.216751	0.547182	0.455312	0.20567	0.998555	1.5399	2.70697	2.27767	2.19787	2.44997	3.11422	2.42962	2.88807	2.73564	3.55453	4.61991	4.87286	4.04563	3.82584
Migut.A00527				5.28011e-17	0.819104	121.952	81.461	89.0149	120.272	116.739	63.7188	114.447	103.2	82.8293	65.8467	65.4702	56.0017	77.9426	71.8495	72.5943	66.3734	150.538	161.97	185.842	163.182
Migut.A00533	AT4G19170	CCD4,NCED4	nine-cis-epoxycarotenoid dioxygenase 4	1.79929e-07	0.716154	1.90503	1.23235	1.65922	1.895	1.14336	1.39381	1.84472	2.10637	1.60378	4.92968	3.3457	3.27468	1.92556	1.85055	1.19821	3.0205	1.14828	1.02275	1.96281	1.40148
Migut.A00534	AT4G19170	CCD4,NCED4	nine-cis-epoxycarotenoid dioxygenase 4	3.72472e-10	0.726244	9.76269	2.26769	7.20626	12.3129	9.07478	1.21125	0.968544	0.677561	1.21068	10.8672	7.20825	5.8796	1.57404	2.97151	2.94964	2.32753	2.35796	9.85134	5.75798	4.82765
Migut.A00537	AT4G19160			2.15366e-27	0.903384	27.5848	26.4292	24.0287	29.5563	24.4721	18.2465	11.8047	12.9219	11.5642	18.6383	17.4122	19.2231	12.5041	13.9244	11.7106	13.5694	13.684	14.0785	13.4862	12.8391
Migut.A00547	AT4G19070		Putative membrane lipoprotein	5.52338e-13	0.765891	13.4488	9.85149	14.5432	18.7946	24.5008	6.13943	10.3688	12.3394	10.876	7.61101	6.66999	6.07819	4.12427	4.89705	4.47013	4.26177	8.79933	12.8579	6.9022	10.3174
Migut.A00550	AT1G31880	BRX,NLM9	DZC (Disease resistance/zinc finger/chromosome condensation-like region) domain containing protein	6.69621e-25	0.792247	0.89875	0.838201	0.869077	1.26877	0.434955	2.04569	1.88849	1.01774	1.63295	2.14508	1.47406	2.34305	1.26788	1.70768	1.54277	1.3837	3.84406	3.4753	6.47959	6.14388
Migut.A00551	AT4G19110		Protein kinase superfamily protein	7.25654e-08	0.684747	18.3273	22.1082	19.9159	17.7234	21.5267	19.6621	10.8	7.16013	9.04028	17.8009	17.8574	18.833	12.9279	14.7733	14.3583	14.9024	7.7532	8.26937	8.1531	8.04481
Migut.A00555	AT1G31850		S-adenosyl-L-methionine-dependent methyltransferases superfamily protein	2.18162e-14	0.80422	13.6183	13.0488	16.2882	8.7749	7.95123	52.8434	29.6169	17.8925	25.6234	62.4759	62.7798	74.4496	23.3196	20.4619	20.7537	22.0134	10.0577	18.1633	7.2989	5.50175
Migut.A00556	AT5G45410			2.99584e-09	0.633828	3.93216	3.41242	2.88475	2.63876	4.43913	1.56966	0.897902	0.872852	1.6636	1.67961	1.40306	1.45402	1.59845	1.70244	1.35843	1.62945	1.35902	2.40708	1.53409	2.37329
Migut.A00558	AT5G45400	ATRPA70C,RPA70C	Replication factor-A protein 1-related	8.76504e-15	0.666138	4.18714	4.93144	2.86849	2.04429	2.45286	1.20399	0.586012	0.819908	0.39443	1.01392	0.899042	0.903178	1.13473	1.66542	1.3385	1.47752	1.53784	1.52432	1.10849	0.961083
Migut.A00569	AT3G13960	AtGRF5,GRF5	growth-regulating factor 5	1.49473e-22	0.757967	7.85064	4.11817	8.49616	6.29968	5.28293	5.16823	4.09227	2.20738	2.58599	2.23955	2.19102	2.4738	0.586105	0.481717	0.361346	0.641052	1.00753	0.768759	1.85506	1.70065
Migut.A00575	AT1G32100	ATPRR1,PRR1	pinoresinol reductase 1	2.23394e-38	0.930463	3.19872	2.40038	2.84117	4.25025	3.45403	1.41195	1.80459	6.02382	2.36696	2.42508	1.44635	1.73601	19.1383	23.9751	27.7578	16.1392	15.7546	19.2614	13.129	19.0486
Migut.A00578	AT1G15750	TPL,WSIP1	Transducin family protein / WD-40 repeat family protein	2.49163e-22	0.859623	14.8109	12.3257	12.5134	16.1345	13.4106	9.31584	8.14822	7.14023	4.77214	9.83379	7.86623	10.093	7.14557	7.3059	6.64522	6.69998	3.84518	4.89039	4.11882	4.29268
Migut.A00587	AT1G32050		SCAMP family protein	7.06961e-12	0.797258	19.5848	27.1099	36.7081	21.2729	30.54	46.2692	42.9717	40.8447	52.7039	38.0602	35.514	39.4029	48.9608	60.8891	47.458	48.3565	28.5037	30.553	24.7848	25.0094
Migut.A00601	AT5G49610		F-box family protein	8.26547e-15	0.792919	16.9257	11.5346	10.315	13.5576	11.0784	6.48037	4.58963	5.7443	3.62064	6.68351	5.64945	4.75924	5.05281	5.48898	4.89209	4.61359	6.97942	9.15874	10.362	9.09832
Migut.A00603				2.94252e-15	0.692992	3.24359	4.48562	4.97749	3.75197	10.1496	1.36252	2.36058	1.36801	2.28142	1.19959	2.32347	1.11944	0.703223	0.985186	0.580649	1.4021	0.482259	0.339109	0.51522	0.4905
Migut.A00604	AT4G04690		F-box and associated interaction domains-containing protein	3.50348e-70	0.948776	9.14111	8.09048	7.81804	7.8823	8.74718	4.53956	4.21672	4.07123	3.71075	3.69621	3.06821	2.95652	3.01238	3.70194	3.5346	3.34175	3.84174	4.89307	5.30463	4.82894
Migut.A00607	AT1G32130	ATIWS1,IWS1	Transcription elongation factor (TFIIS) family protein	1.63835e-21	0.829023	0.958716	3.47146	1.6221	1.68673	0.744401	2.51271	1.15599	1.08862	0.815119	1.13642	1.11314	1.69074	4.17705	4.12524	3.43247	4.6907	10.8917	9.59906	7.14567	10.2042
Migut.A00610	AT4G23990	ATCSLG3,CSLG3	cellulose synthase like G3	2.85432e-31	0.857881	1.64733	0.9993	0.724254	0.744454	1.67654	0.381258	1.20421	1.83741	0.642945	0.995811	0.459749	0.939724	3.04017	3.01863	9.06619	3.63188	14.9114	21.1223	14.3592	13.0526
Migut.A00611	AT4G23980	ARF9	auxin response factor 9	6.2632e-10	0.647623	22.5888	39.4879	39.5405	21.7151	5.56559	46.6385	11.7097	4.09585	13.5648	14.0915	14.4518	18.5384	5.10942	7.59927	4.9034	8.0839	3.1734	2.80788	2.39204	1.97244
Migut.A00620	AT4G10920	KELP	transcriptional coactivator p15 (PC4) family protein (KELP)	2.09655e-10	0.718509	5.78935	5.43406	4.52916	3.02769	1.9375	5.40422	3.50097	3.99551	5.47498	8.09111	9.66275	8.02882	10.1688	12.5691	8.12844	10.5149	10.9859	8.86854	7.34365	8.17732
Migut.A00632	AT4G10960	UGE5	UDP-D-glucose/UDP-D-galactose 4-epimerase 5	2.55326e-14	0.79959	63.81	70.083	109.1	80.4239	108.21	158.59	275.466	315.878	292.748	213.393	220.877	200.007	213.72	219.762	184.697	195.411	161.756	156.399	149.901	151.576
Migut.A00637	AT4G23900		Nucleoside diphosphate kinase family protein	3.33716e-47	0.936192	104.768	105.341	136.837	110.851	133.812	321.248	358.644	565.271	535.578	432.474	467.518	354.863	489.759	574.503	449.399	444.716	189.942	190.394	154.056	149.096
Migut.A00638	AT4G23895		Pleckstrin homology (PH) domain-containing protein	6.43461e-11	0.702374	18.4687	29.1489	28.897	35.2565	32.2583	22.7051	22.5029	24.0297	27.2297	21.7508	25.5389	17.9138	18.4502	22.5787	20.8165	19.8653	10.2599	16.8161	11.9837	9.06613
Migut.A00639	AT5G53440			1.24111e-11	0.763287	6.33175	6.98506	5.08386	6.69354	4.64407	5.33721	3.1508	1.59192	2.39002	4.18502	4.04535	4.32754	3.11108	3.19962	3.01193	3.84794	1.80423	1.77459	1.3481	1.51983
Migut.A00642				8.74765e-20	0.790511	11.3099	5.63167	11.3243	13.4115	7.77271	3.1448	6.19682	1.62384	4.59406	2.57097	5.66373	2.61013	0.782564	1.21815	0.287183	0.891594	0	0.503159	0	0
Migut.A00648	AT1G07430	HAI2	highly ABA-induced PP2C gene 2	1.41442e-10	0.695884	0	0.204125	0	0.655794	0.774756	0	0.053711	0	0	0	0.0490904	0	0.312013	0.0485685	0.85876	0.177742	3.13827	2.4575	5.23235	4.11078
Migut.A00652	AT1G17550	HAB2	homology to ABI2	8.12392e-58	0.809293	0	0.0736853	0	0	0.0699181	0.0646595	0	0.058428	0	0	0	0	0.225261	0.0701293	0.495994	0.171097	2.05974	1.59318	3.15408	3.00275
Migut.A00663	AT5G41880	POLA3,POLA4	DNA primases;DNA primases	2.55866e-12	0.752302	6.49192	4.6451	6.83917	2.70225	4.23209	2.75949	0.670617	1.02676	0.912459	1.47676	0.968819	0.723978	6.09486	4.69479	7.74764	5.6793	7.25832	6.18114	5.2378	4.1684
Migut.A00664	AT5G53160	PYL8,RCAR3	regulatory components of ABA receptor 3	3.2076e-09	0.678188	6.87051	4.31707	6.77389	13.3641	7.22252	5.35009	9.92454	13.993	9.157	10.1813	6.48432	8.28422	13.159	10.0916	13.0002	9.62852	19.3717	18.497	25.9733	23.9016
Migut.A00668	AT2G19170	SLP3	subtilisin-like serine protease 3	1.06193e-13	0.760322	223.095	263.852	96.753	80.2941	57.7296	172.012	43.0801	36.2764	55.6166	54.6533	53.5344	43.9778	12.7341	17.1847	16.336	37.1312	7.59804	16.9648	11.9652	12.8463
Migut.A00670				3.23203e-09	0.673748	2.0329	2.7032	1.29984	0.9798	0	1.0279	2.27612	2.14347	0.851111	1.53151	2.16699	2.58925	5.87654	8.57581	10.5132	9.51984	3.94608	3.54224	5.38184	2.04945
Migut.A00673	AT1G64350	SEH1H	Transducin/WD40 repeat-like superfamily protein	9.42994e-09	0.67012	19.4749	38.553	43.5696	29.5449	38.8774	25.5514	22.453	18.6421	28.6879	16.3792	18.8501	15.5953	14.0293	19.6544	18.5293	17.3627	26.1274	18.3503	19.0247	18.2995
Migut.A00674	AT4G01070	GT72B1,UGT72B1	UDP-Glycosyltransferase superfamily protein	2.06475e-40	0.907305	17.3685	12.484	15.8478	7.67869	11.056	18.7936	20.9649	27.3214	17.6092	24.8193	23.111	22.9383	44.61	35.1165	52.3493	41.6136	56.9722	62.2727	68.3777	67.1476
Migut.A00675	AT5G41800		Transmembrane amino acid transporter family protein	6.02284e-31	0.888922	5.47136	5.1086	7.36183	3.01748	4.8174	14.3506	18.9439	21.0066	17.957	23.2896	21.2852	21.9911	37.1336	26.7489	31.2466	36.119	19.335	23.7977	16.2324	15.2137
Migut.A00676	AT4G23800			1.45381e-06	0.681517	18.8713	19.5367	9.16585	8.63898	5.13772	16.8657	4.29914	7.25611	5.2639	8.26841	6.67068	6.83875	29.6528	27.8757	15.8433	32.2769	3.983	4.79233	2.08033	2.16056
Migut.A00681	AT5G53220			6.71157e-16	0.722646	4.27087	3.91421	1.68049	1.58917	1.85704	2.39206	0.441402	0	0.528172	0.216001	0.0672382	0.388743	0	0	0	0	0	0	0	0
Migut.A00685	AT3G61640	AGP20,AtAGP20	arabinogalactan protein 20	6.053e-06	0.608672	4.0203	5.6563	9.41993	14.1831	10.407	7.92941	16.9161	13.3459	14.7902	10.4452	9.09074	6.45796	3.51458	5.05508	4.72055	2.32246	10.6051	8.81298	11.8792	7.45234
Migut.A00690	AT3G18620		DHHC-type zinc finger family protein	2.07967e-10	0.730161	5.40224	4.789	5.90864	7.32046	5.87415	4.50988	3.95862	5.09406	5.25167	4.36764	4.92148	4.54743	3.35656	2.7125	2.83047	2.76645	2.54676	3.28313	4.32541	2.41316
Migut.A00694	AT3G02100		UDP-Glycosyltransferase superfamily protein	2.33323e-15	0.760884	1.08698	1.75588	2.22406	0.508019	1.74738	4.77272	3.92154	3.09024	3.19571	6.98126	5.23209	6.70893	3.14216	2.77165	2.73861	4.02743	2.75341	2.31491	2.38738	2.3946
Migut.A00696	AT4G23690		Disease resistance-responsive (dirigent-like protein) family protein	5.98592e-14	0.792559	0	0.174625	0.251906	0	0.248546	2.06867	4.68678	15.5083	1.40202	20.7763	17.8903	8.65997	28.3826	38.641	25.2721	11.6575	0	2.31687	2.25982	0.248238
Migut.A00697	AT1G64140			5.57475e-09	0.627175	23.2057	17.6159	17.1028	23.0911	19.201	16.2244	13.0971	12.73	8.86687	15.4519	14.6197	14.8969	12.1328	10.8842	12.0009	12.0684	8.59038	11.6353	11.2337	10.1058
Migut.A00700	AT3G02100		UDP-Glycosyltransferase superfamily protein	1.90842e-25	0.902156	220.189	134.437	92.6385	78.0313	106.748	68.6098	51.1123	55.0842	45.0729	95.7503	85.9453	95.9386	41.6524	38.3668	38.6518	42.2311	19.0867	22.5273	17.9648	19.2796
Migut.A00704	AT4G23620		Ribosomal protein L25/Gln-tRNA synthetase, anti-codon-binding domain	8.42182e-10	0.696829	14.6191	9.21181	13.9791	16.758	17.5814	11.9254	13.7138	10.8039	10.223	9.20043	9.29948	11.1363	8.38768	8.66724	8.29117	8.29566	14.0989	12.4956	15.3763	16.8625
Migut.A00705	AT3G26130		Cellulase (glycosyl hydrolase family 5) protein	3.75607e-37	0.817664	0	0.0285768	0	0	0	5.49172	6.94787	0.339895	5.15556	1.63375	1.6494	0.9801	0.145602	0.108791	0.0641191	0.0995327	0	0	0	0.0270821
Migut.A00707	AT3G26130		Cellulase (glycosyl hydrolase family 5) protein	6.08026e-52	0.876419	0.440543	1.11581	1.20185	0.176482	0.381155	0.332906	0.798596	0.371604	0.189711	0.17241	0.107338	0.124116	8.95988	7.4125	6.30908	5.98501	13.8694	17.6554	11.996	10.9975
Migut.A00708	AT1G13130		Cellulase (glycosyl hydrolase family 5) protein	5.04015e-11	0.762115	31.2467	39.8369	38.5774	8.91574	7.1573	265.873	63.9978	34.2038	67.8704	173.933	237.897	150.487	45.719	46.5422	29.786	83.3956	5.76021	5.9169	3.07695	3.12606
Migut.A00710	AT1G64080			3.54424e-42	0.905958	42.8815	40.4072	48.7439	37.9487	26.496	30.1863	14.6209	9.08	17.5542	9.86199	12.1893	12.2241	4.01716	3.21593	3.68551	4.30442	3.14846	3.13635	3.87754	4.44759
Migut.A00711	AT1G64065		Late embryogenesis abundant (LEA) hydroxyproline-rich glycoprotein family	2.47066e-10	0.614263	4.75416	5.44641	2.99305	6.28124	4.67577	0.568961	2.32026	0	1.10238	0.100185	0	0.480814	0.660718	0.493673	1.30933	0.602217	0.241658	0.127445	0	0.860257
Migut.A00712	AT1G64060	ATRBOH F,ATRBOHF,RBOH F,RBOHAP108,RBOHF	respiratory burst oxidase protein F	9.31044e-44	0.833475	0.244179	0.178581	0.148322	0.0240725	0.053916	2.1369	1.87104	1.37098	0.874069	3.45544	2.87356	4.55221	6.25342	4.1718	5.54591	4.55187	1.67153	2.28957	0.985813	1.79241
Migut.A00713	AT4G34290		SWIB/MDM2 domain superfamily protein	1.19042e-09	0.697026	37.779	39.2683	48.9757	85.9751	96.0625	26.5167	59.0894	58.5042	53.3186	26.6639	21.9861	19.9061	19.2261	19.4165	19.4457	14.9593	25.4409	27.5876	38.1737	34.4524
Migut.A00717	AT4G23560	AtGH9B15,GH9B15	glycosyl hydrolase 9B15	6.22988e-39	0.810015	0.544281	1.67709	0.403216	0.53288	0.795674	0.455514	0.189124	0.664917	0.0565755	0.262221	0.422533	0.240589	2.7466	3.80037	4.81571	2.36434	9.28301	4.68961	10.3547	10.6526
Migut.A00723	AT3G61510	ACS1,AT-ACS1	ACC synthase 1	6.07843e-37	0.834632	0.69769	2.59766	2.63544	2.31389	2.00439	6.9386	9.31386	5.09289	10.3269	9.19639	9.58356	8.83778	1.91986	3.53185	1.72933	4.20898	0.372374	0.364708	0.681986	0.541054
Migut.A00724	AT1G01490		Heavy metal transport/detoxification superfamily protein	1.60956e-13	0.754458	23.0621	18.3997	19.7467	21.3519	9.02471	50.5437	27.7859	27.8406	41.3921	28.293	33.0912	20.5986	4.71009	8.62899	5.48464	21.2589	3.06446	4.80468	3.71632	2.86411
Migut.A00726	AT4G01710	ARPC5,CRK	ARP2/3 complex 16 kDa subunit (p16-Arc)	6.91847e-08	0.604414	4.58221	9.60696	10.2403	13.0054	9.96899	6.85212	6.82397	5.96661	9.78956	6.36179	7.19295	5.39573	5.64235	5.90037	8.07007	5.38453	3.48359	4.18594	2.16706	3.67767
Migut.A00732	AT1G60500	DRP4C	Dynamin related protein 4C	1.22703e-06	0.681833	7.43131	3.95265	5.81709	8.4954	6.47824	5.3341	3.84504	3.989	3.13954	6.47757	7.02852	5.02398	1.98341	4.07538	2.75468	2.81599	5.38495	5.7975	6.55782	5.33508
Migut.A00735	AT4G00440			8.14311e-22	0.795315	2.05817	1.90693	1.42637	2.90903	1.74242	1.77664	0.842472	1.77343	0.7783	1.72788	1.65323	2.46595	5.92558	5.53433	4.59561	8.66444	0.614212	1.38823	0.703063	1.02631
Migut.A00740	AT2G45970	CYP86A8,LCR	cytochrome P450, family 86, subfamily A, polypeptide 8	5.82524e-19	0.788947	1.03791	1.60597	1.73753	0.496109	0.714313	2.95063	5.33503	3.74073	3.3183	4.34257	3.76568	6.18722	2.25022	2.38823	2.36473	2.622	5.09713	6.51063	7.84353	4.70861
Migut.A00747	AT5G41380		CCT motif family protein	2.70012e-41	0.857302	0.15551	0.264686	0.0954559	0	0	0.435495	0	0.183645	0	0.127806	0.12731	0.122675	3.3378	2.20423	4.89958	3.84125	10.2967	8.64934	7.147	5.20497
Migut.A00749	AT3G61460	BRH1	brassinosteroid-responsive RING-H2	2.05412e-26	0.880613	87.3906	77.6666	65.7328	108.668	107.473	53.8684	43.0399	36.2356	32.1416	16.0614	18.6782	15.0894	14.4898	14.653	25.1935	24.9336	18.0005	26.1179	28.0165	27.6945
Migut.A00751	AT5G41460			5.48882e-18	0.823955	20.4418	34.0785	22.8846	11.8536	10.7885	17.8007	9.0896	8.22735	12.2947	14.3041	13.4476	14.8298	12.884	14.6056	17.9135	17.2038	63.7674	56.4509	54.6737	48.0171
Migut.A00759	AT4G23330			4.09023e-08	0.608263	10.3587	18.2752	24.4786	23.6271	29.8218	13.8235	22.747	19.1369	24.1522	10.1321	12.168	11.3654	10.4383	12.371	11.6659	11.4872	10.5569	10.1053	9.42441	8.2368
Migut.A00762	AT3G12650			2.06797e-20	0.758215	0	0	0.511459	0.131431	0.378477	2.56675	4.05821	3.1628	5.149	3.38972	2.1743	3.82056	2.16778	2.5308	2.38657	2.77852	4.21211	2.87471	3.57353	2.39405
Migut.A00766	AT4G11560		bromo-adjacent homology (BAH) domain-containing protein	4.80324e-22	0.806908	13.2116	21.3638	13.1965	7.71832	6.95159	4.97099	1.73101	0.843058	2.68326	1.01392	0.878942	1.30892	1.28658	0.885408	0.745489	1.42725	0.572729	0.359187	0.562262	0.314874
Migut.A00768	AT4G11570		Haloacid dehalogenase-like hydrolase (HAD) superfamily protein	1.52906e-06	0.637129	25.5015	33.4387	17.8919	9.64106	7.31015	17.1166	10.7827	8.05845	11.6895	25.5173	20.8928	23.171	39.3365	35.4911	44.502	38.5369	34.5175	38.421	24.3941	27.0295
Migut.A00770	AT5G23860	TUB8	tubulin beta 8	9.52794e-96	0.966725	1.40759	1.11622	1.46621	2.61051	2.11831	14.8596	16.8775	19.7312	12.2663	26.7122	23.8586	23.4696	25.8286	21.4284	27.8551	28.6369	2.94263	6.26099	5.14924	4.79897
Migut.A00773	AT1G63470		AT hook motif DNA-binding family protein	7.22777e-26	0.868836	58.859	40.7828	42.5621	35.1377	37.0495	19.9071	9.90563	9.55964	8.86515	12.2986	11.0487	11.1272	7.34476	10.3884	9.48222	8.33796	13.1177	12.8932	19.3826	17.7155
Migut.A00774	AT4G11600	ATGPX6,GPX6,LSC803,PHGPX	glutathione peroxidase 6	3.14122e-13	0.750819	20.0127	28.9826	30.1318	20.5514	25.1325	22.3919	25.2505	27.8712	34.0048	26.1117	29.0385	22.102	48.4753	46.588	54.0267	41.524	56.172	58.7281	49.0496	47.7537
Migut.A00775	AT4G11610		C2 calcium/lipid-binding plant phosphoribosyltransferase family protein	0.000108981	0.604209	3.99176	1.93016	1.23255	1.37377	2.52012	1.58533	1.46269	1.51826	0.875114	4.24692	3.59468	3.26343	2.20291	3.62994	2.13075	1.64931	3.25165	3.00476	4.24244	5.38519
Migut.A00779	AT1G63440	HMA5	heavy metal atpase 5	1.61929e-07	0.648958	3.73308	2.67291	2.14457	4.39367	2.07248	4.55698	3.95466	3.92403	2.81327	5.26286	3.58506	4.75709	4.9806	4.60813	6.8027	5.90504	2.44786	3.12227	2.7368	2.43179
Migut.A00784	AT5G41190			1.81915e-09	0.724208	25.3533	21.4864	18.7614	22.7062	15.2696	15.0678	12.9159	8.94642	8.53416	15.1413	14.9181	13.8751	19.8797	18.9093	16.2381	14.9778	11.6856	12.0603	11.5893	11.8853
Migut.A00789				1.15178e-45	0.923693	0.451796	0.389067	0.616275	2.82796	1.06409	0.200829	1.0117	1.43365	0.367497	0.26522	0.37427	0.403074	11.1711	3.65934	42.8525	9.24669	401.739	247.417	211.17	208.325
Migut.A00793				1.18812e-39	0.942196	0	0	0	0	0	0.357241	0.142829	1.18365	0	0.838723	0.261083	0.377368	52.2715	28.543	56.9383	35.9216	107.983	114.429	50.7925	52.728
Migut.A00799	AT4G11650	ATOSM34,OSM34	osmotin 34	5.49028e-24	0.837978	2.99704	0.430838	1.90595	3.2368	1.63524	1.05858	3.08354	3.21131	2.27893	1.86398	1.82359	1.27797	1.58052	3.77242	1.74004	1.90077	11.401	9.73873	15.5255	16.9854
Migut.A00803	AT4G11660	AT-HSFB2B,HSFB2B	winged-helix DNA-binding transcription factor family protein	3.10571e-08	0.681593	19.8437	17.4152	14.6166	13.981	12.3686	6.99266	10.2202	16.6547	6.43033	7.665	6.65037	5.87017	4.35596	6.78057	7.34142	7.10729	10.1296	14.4704	10.7694	8.75228
Migut.A00809	AT4G22580		Exostosin family protein	7.12324e-07	0.713154	23.8797	9.09889	12.9871	15.2621	9.33689	8.88755	5.24334	6.43136	6.14444	11.101	10.0598	11.3728	4.69893	4.97643	6.69743	5.2102	9.36045	9.42785	8.9756	8.27182
Migut.A00813	AT4G12440	APT4	adenine phosphoribosyl transferase 4	1.60474e-15	0.800643	13.5699	31.6293	36.0771	31.8344	25.8681	17.5284	12.4354	9.20455	17.8038	8.24003	9.97258	7.43621	11.8758	11.3761	12.5587	9.23375	6.44686	9.26222	5.19421	3.24583
Migut.A00814	AT1G62520			1.34967e-14	0.75542	3.8988	2.07373	2.47295	1.92694	1.92836	0.764281	1.09131	2.17054	0.430928	0.993309	0.797945	0.538228	9.34027	5.96044	7.7704	5.92269	0.46374	1.22283	1.11473	1.13986
Migut.A00815	AT1G12110	ATNRT1,B-1,CHL1,CHL1-1,NRT1,NRT1.1	nitrate transporter 1.1	7.44684e-104	0.912791	7.50677	6.29847	8.54505	5.93712	6.10452	2.86217	1.39687	1.46262	1.84853	0.851556	0.952116	1.10512	1.14612	0.984811	0.958969	1.09688	0.0838393	0.221074	0.0447847	0.10659
Migut.A00821	AT4G22463			2.26811e-47	0.92469	50.0284	48.3811	68.2414	69.6134	56.2793	649.559	274.6	188.264	488.808	596.525	644.163	489.495	110.107	121.085	49.2518	176.417	12.1884	25.8875	14.8052	15.4534
Migut.A00823	AT4G12510		Bifunctional inhibitor/lipid-transfer protein/seed storage 2S albumin superfamily protein	5.10229e-36	0.90312	134.102	255.154	525.494	261.571	292.342	291.841	309.049	125.861	523.091	66.463	110.675	57.836	4.1424	16.3753	13.8936	23.7074	12.6845	12.0782	15.4335	12.5428
Migut.A00827	AT4G12320	CYP706A6	cytochrome P450, family 706, subfamily A, polypeptide 6	1.18839e-11	0.651232	1.63101	0.363147	0.194022	0.518527	0.306294	0.955994	3.14267	3.16749	1.60073	4.36424	3.37691	2.91736	4.56402	7.18125	2.7613	2.90445	0.0375968	0.555174	0.240999	0
Migut.A00829	AT4G12290		Copper amine oxidase family protein	5.41791e-26	0.85831	150.431	65.2473	198.603	186.947	118.944	49.2063	39.5659	56.8613	34.0638	41.7654	35.8948	39.3329	14.138	24.2045	16.9941	18.2859	10.575	16.7538	17.3387	17.3409
Migut.A00836	AT4G22740		glycine-rich protein	4.46167e-09	0.647677	18.0228	24.1715	27.2863	13.1168	11.1525	19.134	12.7904	10.2896	18.0592	11.3813	13.1225	14.0745	8.10207	11.1102	7.96518	10.4658	8.54811	9.80014	6.5647	6.95534
Migut.A00838	AT1G12330			6.2136e-36	0.898295	21.017	18.8399	22.7374	17.5203	22.4662	11.5458	10.9648	6.57096	11.4695	7.21227	6.54002	8.55935	4.41181	4.95749	7.39948	5.2621	7.68994	9.73982	10.4714	9.58435
Migut.A00839	AT1G12370	PHR1,UVR2	photolyase 1	2.23538e-09	0.634973	10.1948	7.3475	15.3577	6.08393	4.5793	3.83043	1.76925	0.94594	1.8951	3.47711	3.49491	3.14149	1.51956	2.32237	1.49043	1.95161	1.69261	1.43888	1.34947	0.256945
Migut.A00840	AT1G12380			6.40613e-22	0.88838	35.5357	19.9665	14.345	15.8826	15.4882	9.68599	5.94341	4.02143	3.92489	12.5446	12.5246	10.0737	1.91087	3.50855	2.7731	2.77085	1.64798	2.89003	3.18183	3.19072
Migut.A00841	AT4G22756			7.98347e-16	0.830669	14.7597	9.88858	12.9427	19.3357	17.0038	13.0583	11.4994	11.1305	8.38353	17.9252	15.7536	16.3874	7.56981	7.78158	6.98093	6.52435	7.21383	7.89323	6.7225	8.70851
Migut.A00843	AT1G12340			3.29425e-16	0.826735	3.81727	5.78249	7.43554	7.67505	5.91841	11.0321	12.651	10.5356	17.9813	13.5277	13.5939	11.5332	14.5657	13.8513	11.9904	12.6349	16.6785	15.4845	18.7239	17.3022
Migut.A00846	AT4G22790		MATE efflux family protein	1.02332e-16	0.724424	0	0	0	1.21148	0	0.537712	0.214983	0.323928	0.964666	1.57804	0.785955	1.32535	0.832573	1.944	0.687453	1.66	7.80319	3.61336	5.08324	6.96866
Migut.A00851	AT1G12420	ACR8	ACT domain repeat 8	1.92094e-33	0.890717	6.52823	7.24774	7.31471	14.3292	13.153	3.9659	2.72648	2.31629	2.6811	2.53358	2.06777	2.70775	2.07808	2.41298	3.1844	2.23963	0.975756	1.24585	0.768118	0.887963
Migut.A00853	AT1G09390		GDSL-like Lipase/Acylhydrolase superfamily protein	9.50814e-18	0.824754	6.92039	11.3385	9.76639	6.53008	8.17042	5.39296	4.94649	4.32597	6.33277	4.11329	4.48935	3.53385	2.4113	3.09662	2.02788	3.12882	3.8891	5.03872	4.02404	5.13911
Migut.A00855	AT1G64830		Eukaryotic aspartyl protease family protein	8.59001e-14	0.796632	39.6778	22.1783	15.7454	9.81407	10.1917	8.86473	11.7326	7.08967	6.47107	5.87593	4.91482	5.48935	7.86867	6.79655	2.93104	7.34722	0.919654	2.16825	1.15589	0.605239
Migut.A00856	AT5G67360	ARA12	Subtilase family protein	9.61595e-43	0.932033	1896.38	933.573	578.892	263.433	372.385	31.8595	17.719	11.7867	19.2954	18.155	8.36215	10.3139	2.8346	3.28172	3.80335	3.22953	10.3136	6.80605	9.66283	7.30444
Migut.A00863	AT1G62750	ATSCO1,ATSCO1/CPEF-G,SCO1	Translation elongation factor EFG/EF2 protein	0.000254706	0.615036	34.8499	20.3399	18.1057	15.132	12.3212	13.9576	13.5374	13.1426	10.1047	31.4553	23.8993	23.7469	17.3739	18.2363	26.5495	18.1603	29.8709	34.498	25.2743	27.2799
Migut.A00867	AT4G22680	AtMYB85,MYB85	myb domain protein 85	2.70164e-10	0.715531	4.10911	7.60911	2.10189	0.0400096	0.960117	2.27304	1.70397	6.61125	6.42265	10.7566	7.59226	7.61601	21.5294	24.6147	25.6094	17.4804	8.33449	10.3819	8.38035	8.36183
Migut.A00871	AT5G67360	ARA12	Subtilase family protein	8.22005e-56	0.941694	65.6265	34.0128	36.053	35.6456	25.3382	8.32394	9.30017	5.33219	12.5808	5.82268	2.15628	3.19195	0.92691	1.42223	1.64003	0.980618	2.69399	2.68185	3.00747	1.50855
Migut.A00874	AT4G22840		Sodium Bile acid symporter family	1.356e-15	0.816543	2.51241	1.65889	3.03561	2.2548	1.9676	5.45883	5.74725	3.58081	4.04787	4.84165	5.43014	6.68474	3.24003	2.32439	3.3861	3.0762	2.85527	2.78516	2.29355	2.5547
Migut.A00878	AT1G12500		Nucleotide-sugar transporter family protein	9.04348e-20	0.861163	4.32745	2.48441	1.12436	2.38367	2.7734	4.23193	3.76848	4.28761	3.58902	8.52433	7.5915	8.39887	4.02089	4.8681	3.36102	3.6479	2.04256	1.43626	1.81847	1.31573
Migut.A00883	AT1G04110	SDD1	Subtilase family protein	5.05262e-100	0.964827	1070.69	332.739	227.197	258.908	337.588	7.39686	0.733777	3.89481	2.60413	0.171377	0.0609684	0.558115	0.0322923	0	0	0.0367914	0.0295274	0.0311441	0	0.480511
Migut.A00895	AT4G22890	PGR5-LIKE A	PGR5-LIKE A	2.72145e-08	0.713981	12.0942	8.88826	9.3596	10.4803	9.25901	4.78071	3.20358	3.17407	3.34611	7.24229	5.20394	5.48868	5.66899	5.52594	7.79068	6.32518	6.26799	7.96859	3.89562	4.48438
Migut.A00898	AT4G19420		Pectinacetylesterase family protein	4.32067e-13	0.685463	55.0967	69.2899	48.2875	8.6297	8.49193	33.1715	6.29889	2.69925	14.0024	14.21	17.139	16.8713	2.68557	3.16143	2.12507	4.14338	0.434851	0.755439	0.546555	1.35286
Migut.A00907	AT1G62990	IXR11,KNAT7	KNOTTED-like homeobox of Arabidopsis thaliana 7	4.44635e-22	0.858064	26.3936	41.8485	49.1124	30.0047	32.0184	59.0574	68.5378	55.502	86.515	42.1452	41.8877	46.864	28.4692	41.2656	27.669	37.6393	12.6155	12.5302	11.6977	12.721
Migut.A00911	AT5G59190		subtilase family protein	7.26527e-33	0.926961	16.9003	8.56993	4.67628	7.99276	9.61671	0.114437	0.0784343	0.310226	0	0	0	0.207232	0	0	0	0	0	0	0	0
Migut.A00913	AT4G11820	EMB2778,FKP1,HMGS,MVA1	hydroxymethylglutaryl-CoA synthase / HMG-CoA synthase / 3-hydroxy-3-methylglutaryl coenzyme A synthase	8.16327e-20	0.836553	23.4267	22.9014	37.6616	29.883	34.4528	45.9471	50.2021	42.1464	55.1413	44.7955	53.2335	51.1026	42.1128	40.7192	40.4773	41.3814	23.3176	27.6021	21.7612	20.0857
Migut.A00915	AT1G12570		Glucose-methanol-choline (GMC) oxidoreductase family protein	2.80999e-150	0.957507	0.075764	0	0	0	0	0	0.530178	1.03851	0.133224	0.0778332	0.0581482	0.0373543	7.61752	11.3526	12.2744	8.88935	16.8969	17.1686	23.006	19.8208
Migut.A00927	AT5G59710	AtVIP2,VIP2	VIRE2 interacting protein 2	9.82998e-07	0.614204	5.76602	5.77541	5.09027	6.51306	5.96406	9.55536	4.55539	5.08232	5.12973	8.62569	7.59773	9.36544	10.2255	10.8622	9.37099	9.31372	8.60507	8.48016	8.34249	7.30213
Migut.A00930	AT4G23060	IQD22	IQ-domain 22	1.30171e-31	0.700384	5.79223	5.12026	3.1715	3.04548	3.2733	1.67538	0.479541	0.619331	0.963179	1.15656	1.1479	1.22678	0.221088	0.351032	0.243402	0.302268	0.505395	0.788937	0.367157	0.370102
Migut.A00935	AT1G63120	ATRBL2,RBL2	RHOMBOID-like 2	2.53998e-34	0.915475	1.31879	1.19247	1.7989	1.08633	1.86365	1.43624	2.33791	8.26899	2.4294	1.4632	1.28207	1.38712	18.2512	22.2979	17.7586	17.5364	0.675382	1.90729	0.768094	1.35169
Migut.A00936	AT1G63160	RFC2	replication factor C 2	1.52708e-13	0.793562	14.3662	16.9633	18.2783	9.89251	10.5998	8.37307	6.09652	5.02359	8.23127	5.11431	4.3283	4.96173	8.14236	8.36767	8.90614	7.86575	12.1918	10.6229	9.96188	8.92027
Migut.A00944	AT5G17550	AtPEX19-2,PEX19-2	peroxin 19-2	7.39637e-15	0.774799	12.6	12.0609	12.0747	5.49553	10.5055	18.8726	19.8843	18.9403	21.4494	21.4385	24.0201	20.6346	21.6041	19.2584	17.8649	22.5355	10.2942	13.2887	7.29277	6.94286
Migut.A00946	AT4G16600		Nucleotide-diphospho-sugar transferases superfamily protein	8.57762e-74	0.951186	19.1623	11.2368	11.5198	19.723	15.5654	5.7492	4.15048	3.47976	4.43704	2.82691	2.58048	2.64696	2.20446	2.41186	2.08025	2.03798	2.822	2.75783	4.02394	3.58485
Migut.A00953	AT3G62330		Zinc knuckle (CCHC-type) family protein	5.43205e-11	0.678812	7.02614	7.02693	3.87185	5.14063	4.79294	4.62873	1.74599	1.47797	1.91902	2.66401	2.4923	2.79895	2.33622	2.09327	2.21653	1.73119	1.5457	1.53874	1.4658	1.27182
Migut.A00957	AT3G60580		C2H2-like zinc finger protein	8.48917e-10	0.61068	1.41849	1.45507	0.829242	0.586005	1.27841	1.60787	1.41804	1.19652	1.22169	1.45723	1.24421	1.04905	3.34992	3.59035	2.47884	3.19097	2.91245	3.44266	3.00422	1.53218
Migut.A00985	AT4G16563		Eukaryotic aspartyl protease family protein	1.83088e-21	0.852678	13.3247	8.31517	8.16245	9.24191	7.15419	3.89405	3.21958	1.469	1.13947	2.16355	2.07226	1.79714	5.61964	1.47616	4.35011	3.55143	0.92332	1.01622	1.0722	1.14325
Migut.A00993	AT3G25050	XTH3	xyloglucan endotransglucosylase/hydrolase 3	6.73941e-64	0.938298	0	0	0.0540441	0	0	35.653	27.0894	10.6053	33.3877	69.8125	48.7612	119.08	41.6892	53.8586	33.0987	49.5852	108.442	128.187	73.003	52.7776
Migut.A01002				4.8907e-07	0.638849	1.88317	2.28946	0.137611	0	0	11.803	3.46392	1.13463	1.48674	6.08017	9.77309	3.44859	7.14486	5.99217	4.65538	6.81128	0	0	0	0
Migut.A01013	AT4G25960	PGP2	P-glycoprotein 2	8.26471e-09	0.618735	1.56034	1.03741	0.718331	3.88326	2.50687	4.32107	4.36755	2.34717	1.56784	3.61199	3.33983	5.2569	4.24269	4.69977	4.5002	4.54473	6.8051	5.66874	8.97761	8.23225
Migut.A01015	AT4G13090	XTH2	xyloglucan endotransglucosylase/hydrolase 2	1.29772e-36	0.888249	0.328529	0	0.0672197	0.0690946	0	33.1208	18.3182	10.9739	35.0574	73.0623	55.5387	130.877	109.332	148.879	39.5212	69.8699	2.47486	4.05292	0.556633	0
Migut.A01016	AT4G13090	XTH2	xyloglucan endotransglucosylase/hydrolase 2	1.31583e-14	0.864454	0	0.0431309	0	0	0	1.02189	1.0895	11.9017	2.3629	3.56543	4.77141	2.71865	100.781	79.1022	118.114	64.2461	108.83	132.676	64.8319	74.229
Migut.A01017	AT3G25050	XTH3	xyloglucan endotransglucosylase/hydrolase 3	2.57038e-48	0.932247	0.0335064	0	0.102835	0.176172	0	43.3192	17.8197	15.0642	44.9796	57.0846	50.9174	93.4031	114.703	138.204	53.6632	78.9568	3.32116	8.44224	1.59667	2.33076
Migut.A01019	AT3G25050	XTH3	xyloglucan endotransglucosylase/hydrolase 3	2.89247e-22	0.794139	0	0	0.0395534	0	0	2.3098	0.562747	0.554411	0.815814	3.08216	2.17603	6.5192	2.17937	1.87889	0.553692	0.955002	0	0	0	0
Migut.A01023	AT3G25050	XTH3	xyloglucan endotransglucosylase/hydrolase 3	1.02606e-11	0.72942	0	0.0405364	0	0	0	11.774	1.53594	0.160715	3.29286	3.22569	2.76862	5.8993	0.16523	0.270061	0.0454767	0.329439	0	0	0	0
Migut.A01025	AT4G25140	OLE1,OLEO1	oleosin 1	5.6029e-24	0.862489	0.498092	0.847778	1.22296	0	2.01108	0.185983	0.334611	8.57102	0.500485	1.06433	0	0	37.6879	18.7596	14.742	27.8056	160.752	39.0557	461.206	445.605
Migut.A01037	AT4G16830			5.74254e-21	0.872825	53.3068	26.9009	22.8812	36.7581	16.4014	23.6822	18.6208	18.3592	12.0736	21.0971	20.0371	21.5966	6.30549	6.44213	6.09453	6.77926	5.6032	6.62375	4.48239	5.42363
Migut.A01045	AT2G35658			1.30631e-13	0.756009	0.976014	0.713808	2.12182	4.2337	3.63286	9.50946	9.22039	15.5395	10.1135	10.2774	11.2362	11.9701	12.4317	9.26399	12.5944	11.8282	4.05111	5.54841	2.64847	2.09092
Migut.A01052	AT4G17560		Ribosomal protein L19 family protein	6.08599e-11	0.725684	37.2586	26.1122	32.8843	43.3725	37.2543	26.9159	33.9682	34.1565	38.8989	32.2283	31.3283	26.7759	16.0632	20.5873	18.3128	20.0044	21.746	24.1424	22.0375	19.969
Migut.A01068	AT3G51150		ATP binding microtubule motor family protein	1.34584e-07	0.640679	6.7209	14.2001	6.19009	4.67906	4.9048	4.34474	2.95997	2.3085	1.94552	3.59568	3.50551	3.10252	2.38144	3.44939	2.57736	3.05813	1.2364	1.05106	1.30119	1.65167
Migut.A01072	AT4G24140		alpha/beta-Hydrolases superfamily protein	4.6782e-23	0.843463	6.24762	5.43952	7.38074	2.03352	1.91442	21.8006	11.825	11.3555	17.5998	30.5173	27.3048	37.3669	26.2234	21.1034	15.6445	26.7308	6.78244	6.62892	4.4303	4.31146
Migut.A01081	AT4G17760		damaged DNA binding;exodeoxyribonuclease IIIs	8.68643e-14	0.640431	3.00077	3.87398	2.92089	2.69599	3.5877	1.41417	1.20691	0.810965	1.93206	0.550701	1.07327	0.80438	0.757955	1.00287	1.73845	1.40328	2.02142	1.2488	1.48085	0.910497
Migut.A01082	AT5G46860	ATSYP22,ATVAM3,SGR3,SYP22,VAM3	Syntaxin/t-SNARE family protein	3.29487e-13	0.764176	5.33047	6.85247	7.09696	3.71061	2.74332	14.6333	9.14567	9.73994	13.7146	15.0676	14.6588	14.5545	10.694	11.3713	9.64086	11.3679	7.30772	6.34208	4.83377	5.13167
Migut.A01084	AT2G35490		Plastid-lipid associated protein PAP / fibrillin family protein	4.78816e-10	0.778091	8.59687	6.79904	7.06052	9.73444	7.08749	7.57681	4.8547	5.15078	4.29647	8.15041	7.75335	7.7374	4.66772	4.99749	4.69119	4.92891	4.506	5.14485	4.01959	4.20486
Migut.A01101	AT3G13540	ATMYB5,MYB5	myb domain protein 5	1.02695e-66	0.942094	36.1738	25.597	28.0159	25.8105	25.8571	12.3063	11.9405	5.96701	10.662	4.88884	5.59375	4.33323	1.8009	3.09269	4.02928	4.89785	6.53369	7.78786	5.95875	5.88896
Migut.A01106	AT4G17310			2.15896e-06	0.603501	9.00671	10.8587	11.2707	16.3344	15.7319	11.6975	11.7504	12.1777	11.0698	10.6205	10.8464	9.47333	6.19767	6.63425	5.29654	6.09386	8.46171	7.04174	9.04004	12.3173
Migut.A01108	AT2G45040		Matrixin family protein	1.07192e-08	0.614024	0	0	0.825552	1.17495	0.125314	0.405611	3.68352	2.67037	2.43251	1.22437	0.127043	1.46902	0.403735	1.25692	2.37058	1.0733	4.86069	4.02358	5.52157	6.32049
Migut.A01114	AT4G17340			4.75319e-13	0.787707	2.94445	0.715944	1.20492	2.16742	5.94423	0.117796	0.61225	1.31281	0.0845314	0.51855	0.473491	0.165911	22.9813	14.9906	34.1359	11.6369	5.83711	18.9099	4.45433	3.30767
Migut.A01120	AT3G14470		NB-ARC domain-containing disease resistance protein	1.32648e-15	0.785251	3.7314	2.44135	4.15519	5.05238	3.13315	1.91112	1.68222	1.9637	1.14471	2.90382	3.04122	2.29557	0.823299	1.52116	1.73397	1.06035	0.998288	0.914854	1.20639	1.39818
Migut.A01126	AT5G47430		DWNN domain, a CCHC-type zinc finger	1.7316e-07	0.636422	9.79819	7.73294	10.202	15.1377	8.79477	7.66499	8.11608	8.13537	9.86584	6.55487	6.22348	6.59257	5.16088	5.77377	5.62067	6.00636	4.43484	4.76329	6.40762	6.24469
Migut.A01131	AT5G24840		tRNA (guanine-N-7) methyltransferase	3.01607e-23	0.851759	30.0179	28.8081	32.1235	24.7987	33.4824	18.0624	20.4557	18.1433	23.7825	14.5181	12.8176	15.46	11.5177	13.6871	11.907	12.589	20.2925	13.0047	21.8624	23.2519
Migut.A01135	AT2G28790		Pathogenesis-related thaumatin superfamily protein	5.94645e-16	0.812155	129.807	62.1167	57.7537	29.0631	56.7735	34.3988	22.5684	15.6587	12.528	17.8752	21.1231	16.3926	11.4132	12.4129	10.7465	9.06814	85.8226	80.8176	144.354	135.543
Migut.A01136	AT4G16760	ACX1,ATACX1	acyl-CoA oxidase 1	1.20349e-13	0.805411	14.9519	18.2335	10.9101	10.0899	10.9645	20.2057	10.8649	12.8377	10.3873	26.1878	24.0048	28.6769	31.6113	25.7847	28.775	32.7625	14.3788	15.8286	13.7677	12.5381
Migut.A01139	AT5G47390		myb-like transcription factor family protein	1.5101e-06	0.663505	11.253	10.6487	6.05666	6.24935	6.56889	6.47561	3.56728	2.95436	2.95164	4.99555	4.3472	5.30302	5.53585	5.46773	5.20466	6.27921	2.62052	4.29955	3.92426	2.6653
Migut.A01143	AT4G13090	XTH2	xyloglucan endotransglucosylase/hydrolase 2	6.32543e-55	0.950189	3.93499	9.88992	8.71487	2.00076	2.61887	1.37241	3.29223	12.4744	1.86832	3.58935	1.90275	2.13196	109.734	83.4002	176.492	106.384	477.174	406.691	279.873	305.373
Migut.A01145	AT4G16780	ATHB-2,ATHB2,HAT4,HB-2	homeobox protein 2	4.03576e-08	0.677373	22.0599	11.3476	12.4845	12.743	12.8348	14.5381	12.8512	10.5816	8.9178	10.4852	9.8681	8.49908	4.34788	7.60319	4.93947	4.16317	6.17488	6.46835	8.22355	10.496
Migut.A01150	AT2G35680		Phosphotyrosine protein phosphatases superfamily protein	1.81904e-09	0.733344	12.0317	16.1953	13.9555	9.1562	9.88088	9.06383	6.73558	6.20951	8.93454	8.99915	7.91118	8.95008	12.7851	12.2882	14.7053	12.3831	6.6429	8.63412	4.83373	5.98501
Migut.A01151	AT3G60340		alpha/beta-Hydrolases superfamily protein	5.06011e-22	0.837513	0	0.0343919	0	0	0	0.316881	0.398176	1.8135	0.714673	1.46136	1.35644	2.02435	8.91924	11.8654	5.44025	9.32339	0.0480682	0.473199	0	0.0814826
Migut.A01152	AT3G60340		alpha/beta-Hydrolases superfamily protein	7.60638e-107	0.929059	0	0	0	0.0271185	0	0.674042	0.404234	0.391553	0.0518248	0.254331	0.18473	0.152576	12.5239	19.3993	9.57155	17.6449	0	0.512262	0	0
Migut.A01153	AT3G60340		alpha/beta-Hydrolases superfamily protein	8.80739e-15	0.772921	0	0	0	0	0	1.70829	1.21509	0.933373	0.491777	1.34661	1.30654	1.63667	4.40585	7.58355	2.36177	5.75555	0	0.133482	0	0
Migut.A01154	AT3G60340		alpha/beta-Hydrolases superfamily protein	2.00643e-06	0.601638	11.6798	16.1683	9.32061	3.40542	2.94194	26.9649	8.67785	7.21152	7.93965	26.1712	26.5556	26.4617	24.2457	23.6503	18.8344	29.0902	7.78938	9.79584	5.02964	6.13775
Migut.A01155	AT2G25410		RING/U-box superfamily protein	7.66269e-36	0.851095	0.0529401	0.140792	0.0541599	0	0.21375	1.16133	1.9264	7.30121	6.01097	7.13544	7.42194	6.49923	10.2151	14.2573	6.76028	10.396	0.393558	0.44278	0.280304	0.24017
Migut.A01157	AT5G47240	atnudt8,NUDT8	nudix hydrolase homolog 8	4.51191e-10	0.744792	9.98728	14.0301	9.77741	10.9295	8.19993	9.52362	3.3707	3.70835	5.01763	15.1201	14.4745	12.9345	12.484	15.5302	12.9741	12.3938	2.39197	5.87018	3.92173	2.79415
Migut.A01176	AT1G32160		Protein of unknown function (DUF760)	7.38655e-06	0.656977	11.6677	11.9323	10.2817	8.83955	8.88648	7.87157	6.08645	4.24988	6.34146	9.1096	8.65633	8.39351	6.00778	6.92662	6.77237	5.66579	7.72754	8.98233	5.47571	5.31992
Migut.A01180	AT1G32190		alpha/beta-Hydrolases superfamily protein	1.56265e-53	0.935695	23.0144	24.7005	23.869	40.9109	22.4776	7.85172	4.07191	2.69013	4.68496	2.97357	3.32083	2.68501	2.89106	2.71905	3.1606	3.84667	4.27031	3.91917	4.40418	3.61
Migut.A01181	AT4G10850		Nodulin MtN3 family protein	1.69056e-31	0.87859	11.4316	20.0531	28.1532	17.4347	17.4995	34.0981	25.5986	10.3452	49.0649	27.3452	25.953	24.9336	5.12917	6.24681	3.38811	4.39452	1.5008	1.82042	1.2827	1.45012
Migut.B00005	AT4G35335		Nucleotide-sugar transporter family protein	1.65006e-13	0.735391	9.69812	16.9882	17.9714	17.9722	14.5184	16.6251	13.0135	12.0076	17.8742	14.6196	15.0759	12.2849	9.71044	11.6605	10.2992	9.69184	8.54356	8.49166	5.76768	6.13067
Migut.B00015	AT5G42340	PUB15	Plant U-Box 15	1.97383e-20	0.849463	34.3437	32.9209	33.3827	27.567	15.2379	14.9591	5.59074	3.91809	6.94257	8.49384	10.7543	11.7942	11.0145	8.81767	10.0128	10.4337	3.05022	4.91688	4.54987	4.00962
Migut.B00016	AT4G38370		Phosphoglycerate mutase family protein	1.92826e-35	0.919584	5.09348	6.7836	8.78046	11.0497	6.51774	16.9969	12.7529	21.0761	16.3613	17.799	19.782	17.9545	38.8239	54.4109	32.4516	28.7291	6.04251	5.87018	2.93045	4.20499
Migut.B00018	AT4G38380		MATE efflux family protein	2.86638e-15	0.663144	2.91286	3.63421	4.01009	2.8362	3.86585	1.57774	1.10725	1.28919	1.24662	1.27085	1.7664	1.32976	1.03304	1.12867	0.858343	0.932691	1.01588	1.0903	0.780663	0.290032
Migut.B00019	AT2G17120	LYM2	lysm domain GPI-anchored protein 2 precursor	1.57838e-13	0.722658	41.6194	28.8898	24.8158	29.3541	36.409	22.9965	12.3322	11.0639	8.82852	16.9297	15.4873	18.1155	8.93209	11.5345	9.93394	9.50156	8.54234	10.8121	9.52685	7.20494
Migut.B00024	AT4G35230	BSK1	BR-signaling kinase 1	6.80874e-10	0.760256	7.9814	5.80683	5.71793	7.77557	8.34175	5.11584	3.82289	4.73288	3.40894	6.29141	6.1201	6.26186	4.99788	5.19632	5.08704	4.8347	3.81548	4.8429	4.12232	3.06946
Migut.B00034	AT4G35170			3.86117e-22	0.84789	9.47868	3.73345	4.21243	4.09745	5.13254	1.93472	2.32057	1.18882	1.13846	0.931172	0.98977	0.790241	3.11547	3.44136	3.39694	2.90106	12.3536	8.66738	25.8691	19.836
Migut.B00035	AT1G76160	sks5	SKU5 similar 5	3.15225e-103	0.926799	0.324478	0.201351	0.138314	0	0.0545876	0.0757231	0.847697	1.50536	0.190188	0.42223	0.221364	0.399947	15.8576	14.1809	9.58421	8.84979	24.631	29.3154	18.5547	21.2355
Migut.B00042	AT2G17020		F-box/RNI-like superfamily protein	1.67873e-09	0.698068	16.5687	11.5461	8.04467	8.4321	7.78084	5.47944	3.64572	1.6816	3.29405	4.33267	4.39745	5.15474	2.95344	3.47607	3.11936	2.92721	3.24946	3.49685	4.97276	3.95259
Migut.B00048	AT5G42210			3.79961e-16	0.74903	0.858542	1.21274	1.84304	0.740018	0.823987	0.985363	0.977018	1.21095	1.89504	1.7235	2.01638	2.31769	4.91275	4.36037	5.07265	4.81499	1.24161	1.98645	1.11781	1.71687
Migut.B00050	AT5G42210			9.99436e-17	0.779433	0.631313	1.55422	1.75305	0.227613	0.382346	9.68161	2.66581	1.78014	7.61215	11.9631	13.253	14.1401	6.33517	5.44206	7.14679	6.41583	1.93091	3.6584	2.19659	1.36383
Migut.B00051	AT5G42210			2.01509e-08	0.604319	2.62201	3.21077	3.57082	1.72882	0.714849	6.39048	2.4071	1.42232	2.91417	4.67703	3.52004	6.90849	4.9809	5.93239	4.74911	5.86228	0.785534	1.59539	0.446395	0.662965
Migut.B00052	AT5G42210			4.77657e-64	0.928802	0.527193	0.290078	0.595134	0.669083	0.366997	1.23879	1.68939	5.55102	2.84956	3.16738	2.90208	3.51347	5.12368	4.98783	9.9365	4.4006	40.7233	36.9472	27.105	30.258
Migut.B00053	AT1G20330	CVP1,FRL1,SMT2	sterol methyltransferase 2	6.07498e-08	0.679721	47.137	24.5135	40.4394	61.7991	54.2886	83.3085	157.693	126.364	75.263	88.6552	97.1438	95.3322	57.449	49.6714	46.8614	51.1419	68.2632	60.3891	122.891	109.016
Migut.B00057				1.33471e-10	0.662824	0.250392	0.799088	0	1.05323	0.252744	4.6747	1.40175	4.01298	3.52233	4.52726	2.81855	3.45666	5.70003	4.56314	4.48238	7.11267	3.22647	4.18845	4.77275	5.80591
Migut.B00058	AT1G31830		Amino acid permease family protein	1.13406e-05	0.659597	31.7315	20.5512	19.4309	21.9599	20.7173	21.2879	19.3324	14.7295	11.3591	20.1077	20.7698	19.8209	14.1263	11.3135	11.3919	12.1915	15.0158	15.7357	18.5605	18.1297
Migut.B00060	AT4G38510		ATPase, V1 complex, subunit B protein	3.77657e-09	0.722606	31.9614	27.8094	44.1859	28.5528	31.3063	65.7592	55.246	53.5098	90.9602	60.1345	69.2353	60.283	44.7676	53.1807	42.6005	50.057	36.0919	36.0756	30.2835	33.2531
Migut.B00063	AT1G21740		Protein of unknown function (DUF630 and DUF632)	1.03924e-20	0.723919	6.10635	5.69894	2.39199	2.14839	2.81835	0.635703	0.279577	0.114888	0.114046	0.0559684	0.0929184	0.11192	1.15655	0.390705	1.00237	0.644824	1.48503	1.47141	1.4423	1.07559
Migut.B00072	AT5G47900		Protein of unknown function (DUF1624)	1.65831e-14	0.772823	4.75223	7.67221	6.65389	1.37181	3.12267	12.4385	4.48616	7.30975	7.88353	13.8764	14.3031	16.5941	16.8686	19.6794	20.773	22.9015	13.8542	13.2099	12.4724	12.5127
Migut.B00077	AT2G16800		high-affinity nickel-transport family protein	7.50505e-22	0.85667	23.4215	21.4826	24.4936	21.0537	33.6936	14.4137	20.202	16.5076	16.4564	12.8041	13.706	12.6938	8.87688	12.0146	10.5596	9.42796	13.9637	15.2361	14.9181	14.9369
Migut.B00078	AT4G35070		SBP (S-ribonuclease binding protein) family protein	9.46347e-12	0.744572	2.6684	2.20136	2.17276	5.55478	1.70403	2.38922	2.56084	1.65367	2.79066	1.79022	1.17027	1.44986	3.95518	2.7016	7.01899	3.49737	12.7388	7.17361	12.6291	12.2977
Migut.B00079	AT4G38580	ATFP6,FP6,HIPP26	farnesylated protein 6	2.66156e-11	0.709916	105.501	133.548	129.589	104.28	98.7087	121.316	121.753	92.3063	145.292	106.808	116.406	91.9237	66.5001	76.9777	60.0819	72.0042	57.009	66.0355	75.1565	62.5881
Migut.B00081	AT2G16780	MSI02,MSI2,NFC02,NFC2	Transducin family protein / WD-40 repeat family protein	4.00793e-06	0.657078	17.8363	8.59524	8.8616	10.0882	7.09812	6.75989	2.45066	4.37999	3.83708	4.6885	5.17069	4.20179	9.2131	7.66178	9.17035	7.73592	5.56232	7.76568	5.47399	4.50711
Migut.B00084	AT4G35020	ARAC3,ATROP6,RAC3,RHO1PS,ROP6	RAC-like 3	1.87997e-09	0.781687	21.7034	39.2431	34.7931	12.3231	15.273	24.228	22.1707	128.056	34.6225	32.8237	29.9944	25.924	130.338	178.308	95.8622	137.305	11.1721	19.4739	12.143	12.1525
Migut.B00088	AT4G35000	APX3	ascorbate peroxidase 3	4.92663e-05	0.611166	52.5266	53.5821	78.8983	49.7489	70.3645	67.1892	111.759	111.226	133.42	66.8065	61.2984	76.9924	69.7307	86.5367	82.7314	81.017	82.1812	80.5319	72.7453	74.0132
Migut.B00089	AT4G38620	ATMYB4,MYB4	myb domain protein 4	6.47116e-15	0.820809	93.3611	44.9663	35.0407	61.315	33.7638	20.9054	12.89	21.0648	22.4453	22.2184	18.4044	17.0001	32.1621	43.782	23.5143	29.7106	7.72112	7.42528	13.7076	10.7979
Migut.B00093	AT4G34980	SLP2	subtilisin-like serine protease 2	5.53777e-31	0.914958	71.4993	32.6218	30.508	40.7322	37.1723	16.5903	15.1073	8.04756	12.8183	18.3028	19.6376	15.536	3.51631	7.09263	3.83868	4.74686	4.64724	7.21003	5.22465	7.6121
Migut.B00095	AT4G38640		Plasma-membrane choline transporter family protein	7.95435e-11	0.780712	9.51191	7.95032	7.91783	11.5867	11.9867	6.12165	6.01953	5.38218	5.78799	10.8278	9.03849	10.2824	6.75665	5.83199	7.5091	6.78592	8.93048	9.1106	8.97778	11.1975
Migut.B00097	AT3G59420	ACR4,CR4	crinkly4	3.98986e-08	0.610976	10.3384	6.059	4.8966	5.91398	4.32399	2.77011	2.62589	1.41306	1.20233	3.18624	2.66938	3.39814	0.882038	1.62337	1.79932	1.9803	1.30466	0.950754	2.1541	1.71298
Migut.B00098	AT4G38660		Pathogenesis-related thaumatin superfamily protein	8.44319e-32	0.910689	28.3482	16.6952	23.2851	31.0631	47.2346	6.90322	8.00395	5.12897	4.87124	6.34784	7.06314	5.87424	2.62763	3.86838	3.48121	2.18187	7.65591	5.58383	11.3551	10.6032
Migut.B00103	AT4G38690		PLC-like phosphodiesterases superfamily protein	8.39554e-08	0.700949	19.724	10.228	30.8017	39.2293	45.3643	45.6964	124.752	315	124.82	134.603	118.63	124.93	327.329	267.279	316.238	322.585	205.58	316.609	220.911	224.325
Migut.B00105	AT1G65870		Disease resistance-responsive (dirigent-like protein) family protein	5.32914e-62	0.884889	0	0.349638	1.00874	1.46891	0.746465	0.997132	1.10399	0.485173	0.412817	0.202591	0.252255	0.243072	5.43341	4.90827	7.15855	4.5667	17.9181	10.3086	11.2246	11.9286
Migut.B00106	AT2G21100		Disease resistance-responsive (dirigent-like protein) family protein	1.1299e-29	0.894108	10.5135	8.88375	15.2563	6.27273	10.7627	39.3258	34.3956	24.7808	34.8386	34.9909	32.1234	37.3506	19.1563	15.6267	15.3946	20.4439	10.8644	13.9538	9.31716	12.5535
Migut.B00107	AT2G21100		Disease resistance-responsive (dirigent-like protein) family protein	6.18148e-55	0.906943	0.460921	0	0.188616	0.581632	0.558301	0.172104	0.103213	1.55517	0.555763	0.151523	0	0	1.79873	2.79994	3.19044	1.36622	17.2696	25.1542	33.1903	33.4565
Migut.B00111	AT4G38700		Disease resistance-responsive (dirigent-like protein) family protein	8.23769e-36	0.926158	0.798378	1.9817	1.76968	2.93844	1.34313	13.7874	27.1149	39.172	19.9216	17.9347	17.2931	22.4368	357.578	534.429	278.378	330.486	30.8629	106.283	13.3862	15.2927
Migut.B00112	AT2G21110		Disease resistance-responsive (dirigent-like protein) family protein	1.20177e-99	0.960235	1.82829	2.54333	2.44593	0.147891	0.993712	112.115	150.378	195.265	143.574	134.539	101.894	211.485	767.606	874.261	332.157	838.423	271.134	340.97	222.201	252.515
Migut.B00114	AT4G34880		Amidase family protein	2.63134e-08	0.622023	4.51578	5.79506	7.47972	4.33411	3.32821	7.09253	6.13949	2.3278	3.42111	5.50803	5.50131	6.32591	1.74828	1.66913	1.88196	2.47876	1.3144	1.72359	1.6699	1.77043
Migut.B00115	AT2G16630		Pollen Ole e 1 allergen and extensin family protein	9.98593e-20	0.813982	46.6691	18.8044	18.4097	20.5001	21.0997	30.3297	13.8899	6.13297	8.94945	11.5401	7.53332	13.1291	3.74377	4.41673	2.65736	3.25515	0.495466	0.665119	0.577451	1.69505
Migut.B00117	AT2G21120		Protein of unknown function (DUF803)	1.27451e-08	0.665325	3.17031	3.88265	4.87867	1.20466	1.88241	7.88348	5.27968	4.76413	7.33479	7.53193	6.97924	8.06495	6.78672	6.98596	4.89635	6.35033	4.40996	4.17792	3.15972	3.19613
Migut.B00121	AT4G38760		Protein of unknown function (DUF3414)	7.35216e-21	0.624503	2.76121	3.16477	2.00577	2.51137	2.7596	1.61361	0.911683	0.936255	0.598776	0.95707	0.944975	1.09897	1.23772	1.60734	1.38436	1.17982	0.811609	1.07006	0.857446	0.76586
Migut.B00122	AT4G38900		Basic-leucine zipper (bZIP) transcription factor family protein	7.99884e-10	0.654727	50.5678	36.3214	25.0184	30.1294	20.4224	32.9121	17.5191	10.1392	14.8372	26.8261	21.9502	24.8806	16.7651	13.691	13.8815	18.6529	5.90589	10.1022	5.1025	3.65632
Migut.B00129	AT4G34760		SAUR-like auxin-responsive protein family	2.67626e-23	0.846959	25.7604	16.4608	60.5331	146.262	161.517	8.6995	9.54852	8.23191	9.01087	10.0437	12.056	9.44973	10.0072	10.9487	9.54822	6.62367	3.3987	5.60696	3.72409	4.16586
Migut.B00130	AT5G45600	GAS41,TAF14B	YEATS family protein	4.37237e-08	0.638114	20.5042	29.8164	41.9533	40.3258	39.4135	23.5803	24.522	21.0585	29.0004	17.3593	19.3599	18.0192	16.9251	20.1064	17.0298	18.2875	14.81	20.2847	12.6635	12.5165
Migut.B00150	AT2G21210		SAUR-like auxin-responsive protein family	5.4346e-07	0.620645	3.25785	6.06487	8.05454	13.989	4.11057	2.02742	1.51984	0.458007	1.36396	1.33873	1.66692	1.60623	2.64868	0.824597	3.24001	1.3412	3.49829	3.68983	7.76228	3.01068
Migut.B00155	AT5G18020		SAUR-like auxin-responsive protein family	1.11119e-07	0.630739	1.59047	1.52273	5.04407	4.01401	3.853	0.593868	1.06846	0	1.59812	1.17642	1.1393	0.940992	1.37928	1.28821	1.13887	0.982156	0	0.831399	0	0
Migut.B00162	AT2G18420		Gibberellin-regulated family protein	5.58656e-21	0.889027	11.0179	13.4935	2.79426	4.28395	10.7476	33.2316	32.0324	15.3464	28.9795	38.4269	30.5084	33.6431	3.36227	3.32775	1.82319	2.74439	0.137659	0.290393	0.0490226	0.140012
Migut.B00163	AT4G38790		ER lumen protein retaining receptor family protein	1.99007e-05	0.603301	45.2498	54.4606	86.3373	59.3522	73.0473	56.9808	106.357	78.5617	100.936	42.6054	45.4242	45.8398	45.3188	50.8245	49.7644	47.2138	78.824	69.1331	94.6666	91.8331
Migut.B00166	AT2G21170	PDTPI,TIM	triosephosphate isomerase	2.25655e-14	0.783022	42.047	42.4573	45.8557	29.0076	31.469	72.5199	55.5107	60.3238	75.428	81.9556	78.8642	80.1087	79.9013	73.0926	71.4939	75.1619	71.4246	71.0732	53.9201	46.0685
Migut.B00168	AT2G16595		Translocon-associated protein (TRAP), alpha subunit	1.76039e-06	0.632331	45.8717	81.2358	97.091	28.4653	53.3994	119.571	113.11	81.8306	147.621	59.5302	73.1078	73.0038	54.6677	77.4179	64.5135	67.4641	171.791	102.185	147.058	139.982
Migut.B00171	AT2G16500			9.1224e-14	0.758573	157.393	62.3075	68.6452	93.798	90.3798	105.666	133.123	177.956	68.4987	161.452	132.292	182.541	277.636	198.005	372.68	244.58	353.579	433.18	381.693	348.445
Migut.B00173	AT2G21290			1.32607e-07	0.69157	18.7346	26.4431	34.2189	26.3319	31.5485	36.0857	46.7613	37.3875	67.8606	34.8499	31.2357	25.5928	32.0977	34.142	30.2112	30.3618	61.4164	43.6637	59.8075	60.2547
Migut.B00175	AT2G21300		ATP binding microtubule motor family protein	1.62313e-09	0.611773	3.94008	5.81507	2.95355	2.77464	2.8186	2.78333	0.768366	1.08788	0.701446	1.35166	1.40453	1.54008	1.75719	2.16825	2.51349	2.86418	0.891328	0.729837	0.538772	0.739561
Migut.B00176	AT4G38960		B-box type zinc finger family protein	3.31601e-16	0.771984	24.9467	24.1276	30.7549	17.1205	18.9801	27.2992	12.3442	12.2553	19.9031	20.4641	21.1304	23.3324	10.6854	11.8245	10.4537	15.059	6.57542	6.39818	4.22974	4.59196
Migut.B00177	AT4G38970	FBA2	fructose-bisphosphate aldolase 2	1.04039e-07	0.612528	386.104	158.062	352.604	406.417	517.441	89.047	208.051	270.08	131.928	224.624	177.795	167.977	111.321	135.926	173.115	131.658	308.948	474.367	415.187	414.446
Migut.B00179	AT4G39010	AtGH9B18,GH9B18	glycosyl hydrolase 9B18	1.66371e-10	0.761292	12.9834	13.4295	17.2674	13.7112	19.2677	15.7557	18.0937	13.8411	17.2649	16.1646	15.6891	19.9121	9.97179	9.42524	14.6376	9.65522	28.3671	37.8624	25.5962	24.0339
Migut.B00180	AT1G75560		zinc knuckle (CCHC-type) family protein	2.09576e-14	0.794778	21.2857	29.6038	26.1974	23.6789	30.3122	18.0222	27.9476	21.5151	22.2808	14.7053	13.061	13.5016	13.3759	14.8441	13.9547	12.3961	17.6554	15.5606	19.5037	19.423
Migut.B00182	AT5G66320	GATA5	GATA transcription factor 5	4.40056e-18	0.816834	20.8633	9.93264	9.36943	14.2347	17.8125	6.5057	4.2017	3.91915	2.73828	4.03879	3.7488	3.48018	2.66358	2.71386	4.47859	3.14503	3.54258	7.006	7.75864	7.47645
Migut.B00186	AT2G21340		MATE efflux family protein	8.23637e-12	0.667844	2.77897	5.10318	4.60597	3.2488	2.77373	2.28976	1.30368	1.10002	1.79395	2.0925	1.76346	1.9442	1.00976	1.19458	1.09315	1.39971	0.969468	0.860239	1.39741	0.798218
Migut.B00191	AT5G03040	iqd2	IQ-domain 2	6.02487e-21	0.842626	3.00899	2.38664	1.89019	4.24666	2.13141	7.51482	5.46722	3.49549	3.15605	11.5187	11.2092	11.6861	8.61229	9.16601	6.77252	9.3558	3.24414	3.67012	2.34785	2.68756
Migut.B00194	AT4G34630			2.59545e-05	0.629659	163.199	206.382	292.952	205.269	226.526	199.159	313.929	292.848	328.206	198.112	193.563	170.188	266.66	281.777	308.49	298.994	296.303	349.23	335.438	275.122
Migut.B00197	AT4G39080	VHA-A3	vacuolar proton ATPase A3	8.20637e-11	0.743246	22.6464	26.6229	28.7587	23.0916	21.4124	46.8957	27.1482	30.5556	35.6823	44.4357	50.526	51.2487	40.3579	41.9784	40.1401	45.3906	29.8492	36.8549	27.8155	25.9486
Migut.B00201	AT2G16430	ATPAP10,PAP10	purple acid phosphatase 10	7.0097e-44	0.883248	69.0713	117.771	119.86	41.1731	82.0073	63.2581	25.0384	4.42474	65.2924	9.24101	9.88832	13.3892	1.74127	3.22718	1.76725	2.91381	3.10973	1.67935	1.86047	1.84711
Migut.B00209	AT2G21490	LEA	dehydrin LEA	8.32952e-38	0.849889	0	0.225481	0.072282	0	0	0.131908	0	0	0	0.232268	0.0723019	0.278679	0.0765903	0.0715332	0.252962	0	8.19381	1.62507	21.4731	17.5936
Migut.B00211	AT2G16385			1.21113e-09	0.642818	73.5588	115.064	132.834	89.1899	43.0874	71.5265	65.95	34.8315	76.488	58.3934	59.4782	53.5764	24.0426	40.5658	36.312	33.5865	18.1727	29.7128	43.1964	37.5283
Migut.B00214	AT1G75390	AtbZIP44,bZIP44	basic leucine-zipper 44	4.27105e-33	0.907395	101.082	52.003	68.2414	89.7124	58.8948	272.915	235.885	177.711	262.554	434.551	433.606	427.151	246.329	240.602	259.334	261.757	246.652	405.567	267.017	279.96
Migut.B00215	AT4G34590	ATB2,AtbZIP11,BZIP11,GBF6	G-box binding factor 6	5.36665e-12	0.784512	119.378	54.1672	30.098	11.3041	16.5615	381.313	313.564	228.119	330.293	685.379	708.656	708.521	503.525	454.24	513.158	357.763	297.782	480.297	198.31	273.211
Migut.B00217	AT2G21540	ATSFH3,SFH3	SEC14-like 3	2.84456e-11	0.632173	2.81994	5.40753	11.7864	2.94587	3.05242	0.640768	0.290806	0.391227	0.577882	1.15878	0.0569547	0.201232	0.42233	0.24418	0.332111	0.366606	0.018389	0.116375	0.0785835	0.261846
Migut.B00226	AT4G34540		NmrA-like negative transcriptional regulator family protein	1.47636e-12	0.719053	6.10694	9.30174	7.90423	7.83279	6.07091	6.52124	3.2634	3.9025	5.67142	5.89351	5.34984	5.56567	3.36017	3.98143	3.75453	3.99974	2.61389	1.74127	2.00867	3.17161
Migut.B00227	AT2G21620	RD2	Adenine nucleotide alpha hydrolases-like superfamily protein	2.59258e-73	0.952406	1.95528	2.04074	1.50968	1.24143	1.6385	3.8226	2.93272	4.38777	3.48451	11.855	6.87095	10.5133	17.0764	14.8284	25.5362	17.4508	11.8113	16.8549	13.7906	10.7858
Migut.B00229	AT1G75250	ATRL6,RL6,RSM3	RAD-like 6	2.12718e-65	0.942863	0	0	0	0	0	0.13851	0	0	0	0	0	0	0.0804237	0.0751134	0.531245	0.0916286	18.8992	7.05832	8.64202	13.3134
Migut.B00232	AT2G16250		Leucine-rich repeat protein kinase family protein	6.23987e-20	0.854571	8.38004	6.05996	3.60408	6.28995	5.70474	4.46404	3.27301	1.93472	2.53061	5.47028	4.80166	5.98683	2.21009	2.80787	2.16479	2.49949	1.14416	1.50459	1.09536	0.921903
Migut.B00236	AT4G39300			1.05584e-07	0.664425	6.63928	9.65723	16.2183	13.0135	12.7651	13.7865	16.5866	8.80052	16.6099	10.6532	9.65968	11.713	6.07103	6.12744	4.47382	6.19171	9.26696	9.39659	9.13509	9.83511
Migut.B00242	AT4G34460	AGB1,ATAGB1,ELK4	GTP binding protein beta 1	1.33261e-24	0.884159	21.0125	19.8452	16.6909	18.1302	20.9039	12.3849	11.8009	8.97578	7.49459	12.0247	10.0104	11.8707	8.63298	8.79595	9.66504	8.62967	11.9158	11.8993	11.5357	10.7276
Migut.B00243	AT3G48670	IDN2,RDM12	XH/XS domain-containing protein	7.58321e-08	0.670191	9.19304	14.437	2.98616	5.56931	3.11338	28.9327	13.0725	8.65556	4.42963	16.2606	11.7632	22.9963	10.1938	9.49023	8.29576	19.047	0.999208	1.21122	0.844441	1.56234
Migut.B00248	AT1G49320	ATUSPL1,USPL1	unknown seed protein like 1	2.83903e-14	0.765618	211.475	143.192	132.709	149.581	114.962	129.57	124.437	184.303	134.216	166.448	225.633	191.904	298.546	287.403	325.885	309.373	381.645	389.878	295.067	315.737
Migut.B00264	AT1G12740	CYP87A2	cytochrome P450, family 87, subfamily A, polypeptide 2	7.95633e-17	0.743976	31.1624	12.5993	15.7787	10.9048	11.1847	4.7172	0.559903	0.732633	2.24792	3.13646	2.55868	2.56935	0.627682	1.09253	1.85323	1.1052	0.495674	1.04563	0.696779	0.530678
Migut.B00266	AT3G18850	LPAT5	lysophosphatidyl acyltransferase 5	2.64316e-09	0.67734	4.60994	8.21932	9.6648	11.6072	11.6331	4.42449	6.25193	5.86021	6.39358	5.92314	7.27551	7.29876	8.55165	8.64436	7.43882	9.58271	12.7428	12.1847	14.3013	13.9424
Migut.B00267	AT3G07870		F-box and associated interaction domains-containing protein	6.70347e-36	0.879066	0	0	0	0	0	0	0	0.16188	0	0	0	0	0.124821	0	1.19097	0.142212	6.16323	1.96625	8.94187	6.84897
Migut.B00272	AT4G34350	CLB6,HDR,ISPH	4-hydroxy-3-methylbut-2-enyl diphosphate reductase	2.786e-05	0.610983	18.3221	12.538	11.8572	10.8134	9.28007	11.5106	6.31767	6.89132	5.47268	13.1422	10.8127	13.9637	18.657	15.1532	18.642	16.0634	10.7756	13.3244	7.61321	6.45724
Migut.B00274	AT4G34350	CLB6,HDR,ISPH	4-hydroxy-3-methylbut-2-enyl diphosphate reductase	1.97665e-11	0.782585	3.39407	3.21809	3.1892	6.84727	4.3383	1.60136	1.50766	1.21364	1.37156	1.39471	1.32134	1.36418	3.3593	2.7453	3.4562	2.55155	2.39517	2.89272	1.40641	1.69225
Migut.B00282	AT1G49410	TOM6	translocase of the outer mitochondrial membrane 6	1.34511e-09	0.703224	122.48	89.1735	160.219	169.693	189.65	125.929	261.422	264.487	312.764	117.521	156.999	105.331	73.4803	85.882	73.6818	87.5392	162.735	119.489	188.576	193.685
Migut.B00284	AT1G49430	LACS2,LRD2	long-chain acyl-CoA synthetase 2	4.35645e-14	0.804927	7.51902	8.74133	4.16207	3.00742	3.78128	20.1791	10.6285	9.423	6.7052	16.5523	12.7919	20.9983	25.1073	24.972	21.424	23.5973	5.54974	4.68849	5.10438	4.48046
Migut.B00285	AT3G50830	ATCOR413-PM2,COR413-PM2	cold-regulated 413-plasma membrane 2	3.85592e-13	0.784557	318.11	362.511	280.175	396.093	436.322	306.683	477.312	486.103	579.944	427.359	468.13	342.841	232.65	301.952	239.877	213.424	172.395	244.565	176.095	191.823
Migut.B00289	AT2G23460	ATXLG1,XLG1	extra-large G-protein 1	1.32103e-09	0.606296	1.47277	1.52436	0.997682	1.13015	0.924105	1.37479	0.958187	1.22551	0.339964	2.20815	1.30345	2.00175	2.63208	2.07544	3.34902	3.34292	1.519	2.2888	2.42368	1.84592
Migut.B00294	AT4G31690		Transcriptional factor B3 family protein	3.82365e-25	0.818605	126.364	232.916	148.092	87.0137	73.5904	120.765	29.206	22.7278	78.4351	69.9625	74.9656	63.1877	23.3241	28.8609	20.5053	28.6475	2.47719	5.18481	2.7292	1.73217
Migut.B00296	AT2G15900		Phox-associated domain;Phox-like;Sorting nexin, C-terminal	9.08411e-07	0.6619	3.14648	7.44342	3.27369	4.56478	3.23002	3.7609	1.97603	1.02254	1.42406	2.54198	2.1709	3.25207	2.22236	2.40953	2.68069	2.53199	0.918854	0.941206	1.29314	1.0334
Migut.B00301	AT3G19000		2-oxoglutarate (2OG) and Fe(II)-dependent oxygenase superfamily protein	2.66753e-18	0.827439	45.79	16.0874	24.4763	21.0725	21.1252	3.88978	4.66553	0.197467	1.08203	2.84745	3.5934	4.33978	15.6322	10.0494	18.0481	24.5756	5.01208	7.58711	6.29667	6.04175
Migut.B00310	AT2G26520			1.04664e-10	0.668437	24.7684	23.9346	11.6057	9.54351	28.0546	16.7669	22.016	17.2244	24.1275	15.8496	12.7698	10.9998	9.83795	11.294	8.80009	6.30484	6.74671	8.30212	8.40913	5.71833
Migut.B00311	AT4G33945		ARM repeat superfamily protein	1.77821e-08	0.669771	10.5119	16.3899	17.7303	9.10338	10.9228	23.265	10.7888	10.2579	19.8823	22.5298	22.8677	20.5447	14.1881	15.425	13.4882	15.1466	9.14259	7.07524	5.05652	6.38969
Migut.B00312				1.53309e-12	0.760236	7.93534	11.4382	12.7861	9.34596	7.00865	7.33338	6.79683	4.91978	8.53161	4.36951	5.23767	4.26452	3.18276	4.09738	4.26162	5.29229	5.19126	2.69626	3.06714	4.63997
Migut.B00316	AT3G63470	scpl40	serine carboxypeptidase-like 40	3.2962e-37	0.917313	269.556	117.741	99.1592	136.267	184.674	694.822	676.068	1094.59	741.466	2501.82	2341.66	2494.46	3379.75	2234.33	1839.56	3108.84	147.495	338.11	97.6608	100.437
Migut.B00318	AT3G19130	ATRBP47B,RBP47B	RNA-binding protein 47B	2.40324e-15	0.810342	7.60291	6.78334	9.48425	9.00086	9.60529	11.7904	12.3294	9.61975	12.716	9.35252	10.0139	7.83558	5.82236	6.18284	6.58562	6.23978	10.2101	9.61529	8.88218	9.59337
Migut.B00320	AT1G47480		alpha/beta-Hydrolases superfamily protein	2.44917e-14	0.757193	24.2699	15.4322	21.6639	34.1976	35.1854	23.6181	39.2593	35.5506	21.8304	20.7373	21.0367	24.542	12.2974	13.3649	7.5488	11.2086	6.67856	5.60662	10.1929	8.94139
Migut.B00321	AT3G48700	ATCXE13,CXE13	carboxyesterase 13	3.53399e-07	0.627549	13.3709	5.11416	9.73414	4.52887	6.97575	14.7253	18.7834	18.0795	11.825	17.8621	15.2202	19.703	13.3001	9.43049	9.86123	13.545	5.70836	6.07326	8.69701	7.42146
Migut.B00322	AT1G47480		alpha/beta-Hydrolases superfamily protein	3.05676e-07	0.630815	17.2609	12.7408	8.93741	8.51991	20.4809	10.9829	11.5956	12.3015	7.22069	10.8276	9.94921	10.6291	5.80427	6.20564	6.72641	4.87269	16.9694	14.7313	22.7547	23.0125
Migut.B00323	AT1G47480		alpha/beta-Hydrolases superfamily protein	9.14213e-09	0.733415	13.9885	9.61905	3.87421	2.84448	5.14871	12.3365	16.7005	11.7344	13.8228	23.1835	14.2357	26.368	10.0534	11.0327	16.6021	9.25869	25.5861	30.8653	39.3654	38.8012
Migut.B00324	AT1G47480		alpha/beta-Hydrolases superfamily protein	9.27742e-18	0.784796	1.65161	0.585651	0.563222	0	0.903027	2.31261	2.23447	1.04487	2.35103	4.58115	3.8028	4.88582	9.02649	4.31976	14.4546	6.62942	4.16092	7.91412	8.01613	6.38272
Migut.B00325	AT3G48700	ATCXE13,CXE13	carboxyesterase 13	1.03524e-124	0.963028	0.55461	0.429079	0	0	0.0508928	1.97673	0.84677	3.44487	1.41852	1.16023	0.30957	1.14349	23.6657	14.8035	36.3436	19.366	96.353	66.0479	86.8143	91.6458
Migut.B00328	AT2G15695		Protein of unknown function DUF829, transmembrane 53	4.90674e-10	0.739041	7.11515	9.64517	10.1351	8.33944	7.28173	5.37342	3.15337	5.48075	4.29456	4.62933	6.32039	6.43136	4.49922	4.40225	6.30959	4.91248	4.08951	3.17694	3.16557	4.43336
Migut.B00329	AT1G49620	ICK5,ICN6,KRP7	Cyclin-dependent kinase inhibitor family protein	5.85737e-52	0.935254	15.2554	18.0673	19.586	10.2706	8.76809	86.7342	67.6932	45.9316	67.2204	104.812	94.6842	109.647	43.8023	40.7351	31.8737	43.2866	13.0651	20.2413	13.0427	13.724
Migut.B00342	AT2G15690		Tetratricopeptide repeat (TPR)-like superfamily protein	1.37195e-07	0.661019	60.3171	37.4544	29.8711	23.8229	20.9288	23.1725	11.9856	9.11971	9.25542	16.3388	14.0844	14.729	10.6019	11.8823	11.3324	9.88283	15.0171	16.7317	16.985	16.9589
Migut.B00343	AT2G15680		Calcium-binding EF-hand family protein	5.98719e-11	0.710252	21.0588	11.5404	7.18135	12.6542	7.17757	45.2728	11.9423	19.7628	34.5338	74.9229	65.5828	64.7236	18.2823	42.6417	39.9286	30.9627	11.5663	12.6761	14.4807	14.0616
Migut.B00349	AT3G19260	LAG1 HOMOLOG 2,LOH2	LAG1 homologue 2	2.61611e-95	0.914416	0	0	0	0	0	0	0	0.0684754	0	0	0	0	0.0439996	0.205472	0.726607	0.250649	4.50602	3.35237	4.81399	4.29658
Migut.B00351	AT2G15620	ATHNIR,NIR,NIR1	nitrite reductase 1	1.03849e-18	0.824165	3.06399	1.60502	2.42218	0.829914	1.82755	4.57193	4.34019	3.01528	2.54227	5.22705	4.94071	6.01973	4.806	3.19612	6.17753	3.75551	8.78901	8.22671	9.34055	10.7177
Migut.B00359	AT3G19300		Protein kinase superfamily protein	1.18548e-29	0.7721	4.67363	4.65165	3.85788	3.05849	4.5758	4.02569	3.03187	1.60736	1.97518	3.1981	2.79158	3.85692	0.913239	1.09664	1.05329	1.04047	0.656108	0.754942	0.552264	0.485323
Migut.B00361	AT1G49770	RGE1,ZOU	basic helix-loop-helix (bHLH) DNA-binding superfamily protein	2.05662e-32	0.872363	0	0	0	0	0	0	0	0	0	0.0540962	0.134715	0.259622	0.927586	0.86634	3.22073	1.13811	5.41521	4.06012	5.01859	8.36115
Migut.B00364	AT4G34050	CCoAOMT1	S-adenosyl-L-methionine-dependent methyltransferases superfamily protein	1.77348e-35	0.932814	22.2695	26.8952	29.2666	19.2297	21.1852	38.634	37.8079	150.832	46.8061	46.1681	38.5957	42.4842	469.633	550.375	450.114	390.871	51.8712	80.4555	56.0032	49.5453
Migut.B00370	AT5G67210		Protein of unknown function (DUF579)	7.66332e-09	0.648809	7.82621	3.02291	6.52914	13.8144	5.5016	1.522	1.14748	0.157179	0.702126	1.26342	2.33588	0.826842	0.201994	0.565971	0.611549	0.747945	2.67814	1.55849	2.91051	6.29316
Migut.B00374	AT1G47128	RD21,RD21A	Granulin repeat cysteine protease family protein	1.85279e-07	0.688135	37.2498	26.3394	23.5934	15.87	18.9657	13.4485	9.35328	7.3238	5.75192	19.021	14.2384	15.7997	12.8561	16.1113	14.2517	10.588	5.75551	11.0818	4.95971	6.93074
Migut.B00379	AT2G15320		Leucine-rich repeat (LRR) family protein	8.28472e-06	0.623734	9.38339	3.70948	9.0807	7.60052	8.1916	1.83469	3.54934	3.95751	3.05788	7.60752	6.42312	4.25123	5.42953	4.42912	5.90186	4.61991	5.09033	7.29128	6.91529	6.77525
Migut.B00385	AT2G15290	ATTIC21,CIA5,PIC1,TIC21	translocon at inner membrane of chloroplasts 21	1.70221e-08	0.686027	39.4273	24.687	40.6776	46.2521	47.8615	32.9766	45.947	48.1184	56.8919	35.0995	43.3931	33.1872	23.8066	25.3408	21.4243	23.2219	28.6932	27.6284	32.1661	31.7864
Migut.B00386	AT4G05440	EDA35	temperature sensing protein-related	6.72155e-17	0.805788	26.6469	25.7119	23.8826	18.2789	26.7121	18.752	18.7945	21.5873	15.9452	17.2635	14.9249	14.065	14.5672	13.7446	14.4501	14.2177	15.8657	17.8372	15.833	18.3562
Migut.B00391	AT3G19450	ATCAD4,CAD,CAD-C,CAD4	GroES-like zinc-binding alcohol dehydrogenase family protein	4.40303e-50	0.945784	48.134	70.7981	39.8337	37.1222	29.1812	20.6783	19.066	44.8409	25.1999	23.98	21.4702	19.1009	292.732	321.42	219.093	207.299	23.3838	34.8408	23.096	22.9225
Migut.B00405	AT2G14960	GH3.1	Auxin-responsive GH3 family protein	5.27901e-08	0.70986	11.6563	5.70068	6.03989	15.3139	9.32098	10.5983	9.28818	3.77968	7.66625	10.4506	10.0383	13.2255	1.34562	2.63615	2.7822	1.60788	9.54314	5.76084	13.3694	12.9416
Migut.B00409	AT2G18990	TXND9	thioredoxin domain-containing protein 9 homolog	2.20877e-12	0.775796	46.8912	67.6008	71.73	46.1086	65.1113	68.9941	67.3212	45.3522	94.2329	53.6039	57.2598	44.2482	31.6627	32.0307	26.4091	30.2448	42.1393	31.6454	33.8642	29.8602
Migut.B00410	AT2G14900			4.68453e-20	0.814055	10.7561	13.5875	12.1215	18.2034	25.1919	8.00106	9.87899	12.05	10.1323	2.76246	3.61165	2.5687	3.27932	1.70155	5.61601	3.83998	42.1461	11.2452	46.4504	43.8829
Migut.B00412	AT3G19540		Protein of unknown function (DUF620)	2.09323e-15	0.835249	18.9031	16.0591	29.7064	23.1911	20.5648	19.3612	15.8736	11.3387	14.905	16.0318	15.5827	18.4068	8.53807	7.49586	7.48852	7.32814	10.0971	13.2575	13.4562	11.2225
Migut.B00413	AT4G37450	AGP18,ATAGP18	arabinogalactan protein 18	2.90725e-23	0.871377	7.13919	4.49677	9.03351	12.7428	8.62855	26.4817	35.97	74.562	21.3789	113.989	93.0035	74.1026	153.711	181.129	160.088	116.306	16.1081	50.5773	15.1201	19.0824
Migut.B00414	AT2G14880		SWIB/MDM2 domain superfamily protein	7.16335e-27	0.877367	64.7648	92.8785	114.517	180.851	181.727	33.0587	55.0459	60.6827	58.9823	27.9641	29.8926	24.3764	29.307	36.4646	29.8892	26.0146	26.3847	31.0236	21.9621	17.9681
Migut.B00416	AT4G24220	AWI31,VEP1	NAD(P)-binding Rossmann-fold superfamily protein	1.66717e-06	0.611901	19.7673	17.886	17.015	12.95	11.559	14.0832	17.1971	23.267	13.1045	19.9057	16.6942	20.2537	38.4229	26.4083	33.6238	32.7759	20.4493	24.6094	16.6017	21.2568
Migut.B00417	AT4G24220	AWI31,VEP1	NAD(P)-binding Rossmann-fold superfamily protein	1.08444e-15	0.821127	96.9945	51.1929	62.7405	47.6801	42.3727	90.1933	98.9293	170.637	74.2636	172.124	130.487	162.667	290.316	238.483	250.59	222.099	168.453	197.297	171.964	176.69
Migut.B00419	AT1G49850		RING/U-box superfamily protein	6.54431e-15	0.767131	12.2314	4.69514	8.98261	8.81346	9.76328	8.37153	8.04338	5.76267	5.99174	6.30925	7.44753	6.41247	3.18116	4.39724	3.92249	4.03029	1.97797	2.45443	3.53022	2.98215
Migut.B00452	AT3G49845			2.55298e-09	0.660889	2.46369	0.87361	2.1704	4.67776	3.79933	4.72737	6.1299	7.21584	6.18882	7.42421	8.33381	7.28812	6.3058	7.13661	5.39044	7.18434	3.32386	5.29455	3.98586	4.27757
Migut.B00459	AT3G19660			1.68631e-09	0.640778	18.1584	9.85542	8.34062	1.94847	2.99249	17.2964	10.3729	6.87698	9.30902	14.6189	16.6858	14.9822	18.0772	16.5084	23.4398	22.8842	33.7935	25.5705	34.1411	35.8654
Migut.B00460	AT1G50000		methyltransferases	3.73154e-39	0.609021	1.94085	3.44721	3.3861	1.85872	2.92113	1.77938	1.61039	1.12553	1.79346	0.93996	1.02852	0.803117	0.469624	0.631606	0.45498	0.535053	0.49812	0.471042	0.183505	0.139761
Migut.B00471	AT4G33780			2.85764e-21	0.696043	1.39687	0.466184	1.06478	0.460835	0.939993	2.07097	2.11599	2.03311	1.32101	3.03886	2.77481	2.91687	3.32537	3.49402	3.36681	3.41657	2.66056	2.49125	1.71124	1.71198
Migut.B00472	AT1G50010	TUA2	tubulin alpha-2 chain	7.89427e-17	0.855542	13.9677	11.1369	13.2091	12.8556	16.9907	21.887	48.8086	107.196	22.4451	48.0984	35.8688	36.3466	161.445	157.134	173.753	125.794	31.5239	57.7076	33.1892	33.287
Migut.B00478	AT2G16270			3.26974e-24	0.87822	6.14798	5.52651	5.59337	7.58632	5.74775	2.20242	1.34623	1.95189	1.16256	1.49158	2.34475	1.11851	5.43491	5.12199	5.98345	4.00667	5.73412	3.62884	3.98792	3.40778
Migut.B00479	AT5G60440	AGL62	AGAMOUS-like 62	7.80278e-08	0.608402	0	0	0.135642	0	0	1.36143	3.5628	0.223678	1.19902	0.3269	0.474877	0.58833	0.143727	0	0.0791165	0	0	0	0	0
Migut.B00480	AT5G60440	AGL62	AGAMOUS-like 62	3.53947e-10	0.861067	15.8213	17.1693	8.79904	4.57806	4.60878	3.17183	1.54554	1.52265	0.746856	0.174534	0	0.104704	0	0	0	0.393425	0	0	0	0
Migut.B00484	AT2G36690		2-oxoglutarate (2OG) and Fe(II)-dependent oxygenase superfamily protein	1.67649e-06	0.621666	6.36914	4.31423	3.31364	5.52411	3.95629	7.95266	4.57125	4.56889	4.81348	7.35958	7.99391	10.3063	13.5135	5.86969	9.06286	9.37892	3.80406	5.12213	3.747	2.77145
Migut.B00491	AT2G14620	XTH10	xyloglucan endotransglucosylase/hydrolase 10	1.00706e-23	0.841938	138.215	689.176	854.443	180.555	271.813	209.868	153.239	73.6735	371.569	156.651	61.2747	245.665	12.811	48.0314	19.7456	37.1152	1.45032	2.41226	3.69482	1.07796
Migut.B00494	AT5G65810			1.16272e-12	0.792415	8.99325	8.39042	12.8935	8.40386	8.50906	15.1149	21.7271	16.1751	20.7776	19.0865	17.6373	18.3121	16.6477	16.0978	12.6005	15.05	16.8355	15.0304	17.7873	21.078
Migut.B00495	AT2G14520		CBS domain-containing protein with a domain of unknown function (DUF21)	1.4288e-07	0.679103	22.4643	29.9019	23.381	11.172	13.9897	18.2282	13.822	15.8521	23.7481	30.6824	31.7468	30.229	40.2711	31.5254	39.1052	35.0561	14.0332	21.1108	8.79618	12.5149
Migut.B00496	AT5G10390		Histone superfamily protein	4.88492e-09	0.716252	207.477	102.7	81.713	73.5247	189.21	48.6986	52.0997	76.276	35.549	33.5116	25.6497	22.1143	129.225	125.064	121.658	98.2022	125.412	161.242	143.509	154.033
Migut.B00501	AT2G14260	PIP	proline iminopeptidase	2.03859e-08	0.691703	19.055	20.6504	15.8186	7.47243	10.0177	38.1688	24.735	19.4385	32.8683	48.123	47.3877	48.3832	23.819	26.2252	26.2704	29.3438	26.403	30.6708	19.6108	20.6109
Migut.B00502	AT5G64510			2.905e-10	0.692798	13.5521	10.7709	12.6532	8.02647	10.1888	15.7333	17.5455	20.1035	7.826	21.3795	17.0882	22.733	25.5315	21.5116	28.7033	24.0097	20.6589	25.0471	18.8708	17.557
Migut.B00505	AT3G55330	PPL1	PsbP-like protein 1	3.10238e-20	0.860929	18.8703	28.0131	26.2885	27.596	29.1532	17.7566	10.8357	11.1319	16.7052	22.9387	25.116	18.8767	8.58354	11.4262	12.6722	11.8402	10.2844	10.3083	7.35699	6.69815
Migut.B00508	AT5G09650	AtPPa6,PPa6	pyrophosphorylase 6	2.82979e-31	0.886851	100.335	71.7599	114.994	107.499	110.252	56.0125	58.4993	58.3693	64.8543	52.6414	57.9192	53.1246	42.7759	47.5358	46.0999	48.3151	47.3261	55.4944	45.9533	44.4732
Migut.B00510	AT4G04850	ATKEA3,KEA3	K+ efflux antiporter 3	3.25466e-22	0.864958	3.2027	3.90301	3.52756	2.16783	1.88269	1.17982	1.48381	1.44909	1.29463	2.42036	1.74543	2.17799	6.14546	5.57818	7.55652	6.36515	4.95032	6.31181	3.40449	3.22877
Migut.B00511	AT4G21860	MSRB2	methionine sulfoxide reductase B 2	1.01477e-10	0.72215	26.0841	21.0487	33.9282	25.2742	35.9205	13.6354	25.1579	23.1653	28.0441	16.8741	15.1766	12.6399	10.5832	12.9025	12.941	13.7605	20.2405	22.2058	18.5855	19.6472
Migut.B00517	AT5G64440	AtFAAH,FAAH	fatty acid amide hydrolase	2.22624e-06	0.611706	12.9278	15.0502	13.9191	7.29622	6.69256	31.4062	12.2668	7.56786	10.0551	24.3285	20.2664	32.4344	12.7983	12.8516	10.9278	17.5646	5.26489	6.13295	4.75035	5.85183
Migut.B00522	AT5G64420		DNA polymerase V family	3.06165e-08	0.708664	12.2826	10.4738	9.21224	10.7569	7.39134	7.81687	4.51479	4.54904	3.96472	6.0587	5.56937	6.54972	7.25396	8.5157	5.83088	6.41614	5.50491	5.34077	6.03833	4.48916
Migut.B00525	AT5G64410	ATOPT4,OPT4	oligopeptide transporter 4	1.3295e-13	0.819887	8.25887	7.02851	4.51285	4.06654	7.39493	3.97264	1.54479	1.88505	2.12833	5.0148	4.91181	4.61803	1.51671	2.75442	1.6234	1.08001	1.04013	1.66594	1.00833	1.99827
Migut.B00531	AT5G10530		Concanavalin A-like lectin protein kinase family protein	1.27902e-30	0.840435	18.5195	11.4078	11.2043	7.47795	10.863	7.49008	3.49135	0.481155	1.52842	2.18772	0.972867	2.02489	0.0412228	0.346508	0	0.422695	0	0.039757	0	0
Migut.B00534	AT2G14170	ALDH6B2	aldehyde dehydrogenase 6B2	8.50623e-16	0.830337	7.24682	8.31097	7.64738	9.2804	8.95824	6.913	4.27922	3.60906	4.04979	4.86254	4.72378	5.26641	5.06853	5.156	5.39054	5.21071	3.39474	3.94386	3.4901	4.18333
Migut.B00538	AT2G23970		Class I glutamine amidotransferase-like superfamily protein	9.69e-06	0.664017	3.69558	3.68036	4.2312	3.93579	4.53985	4.96175	7.6592	5.29274	5.78333	4.1487	5.21402	4.9932	5.25052	5.98651	6.09951	5.43822	4.94126	5.39265	4.87931	4.74032
Migut.B00543	AT3G21175	GATA24,TIFY2B,ZML1	ZIM-like 1	8.02062e-12	0.775252	26.3419	15.7436	14.5128	15.687	17.7024	10.7304	8.45692	6.0527	4.62487	11.3483	9.03373	10.5436	7.77845	8.53143	8.92973	8.89133	5.80227	6.58881	6.3988	6.16317
Migut.B00547	AT4G33630	EX1	Protein of unknown function (DUF3506)	1.22185e-15	0.813858	17.5634	24.5575	10.2106	19.4915	19.9133	11.6156	4.31027	4.49369	3.89423	8.0002	8.27686	8.41012	5.17074	5.97105	5.21308	5.93918	3.3533	3.78082	2.63539	3.35833
Migut.B00550	AT4G33625			9.64488e-31	0.87587	6.81791	7.13053	9.09102	9.14319	9.83966	7.41913	10.3783	9.41809	9.1214	8.73548	7.50608	8.08264	6.04131	5.21584	5.27971	4.87251	3.26507	3.70413	3.06234	2.45204
Migut.B00558	AT5G64360		Chaperone DnaJ-domain superfamily protein	2.26291e-09	0.767107	13.3338	8.97833	7.07447	7.15991	4.93976	4.96548	2.46171	1.76486	2.74371	5.21689	5.04422	4.79065	2.26806	2.62096	3.08948	1.70811	2.46052	2.74354	2.62869	4.14711
Migut.B00559	AT4G33580	ATBCA5,BCA5	beta carbonic anhydrase 5	2.11848e-12	0.725312	5.23301	4.33231	7.25758	7.55211	8.77415	5.92728	7.67321	5.17136	9.72429	9.91512	10.5309	9.08958	6.361	7.29324	9.32864	7.05794	21.0301	16.3214	19.6851	17.2175
Migut.B00561	AT1G58120			3.71316e-11	0.675484	34.4818	34.1131	33.0646	8.97981	12.002	26.7729	19.3642	6.56485	13.1059	12.9109	12.4994	10.5167	8.67098	7.33238	8.17011	10.502	3.74999	6.40384	3.01426	2.94228
Migut.B00563	AT5G64350	ATFKBP12,FKBP12	FK506-binding protein 12	3.42346e-16	0.79534	56.4391	77.4898	104.136	155.686	171.412	50.9878	76.064	73.1741	82.5541	43.0606	47.3855	34.4134	22.0193	21.9916	29.0141	25.7044	65.2664	45.6557	75.1649	77.9263
Migut.B00568	AT4G33600			6.59177e-122	0.950682	0	0	0	0	0	0	0	0.128726	0	0.12542	0	0	1.59915	1.44205	1.88196	1.06804	14.0172	8.40278	19.2308	20.9235
Migut.B00577	AT2G14095			5.45698e-14	0.773671	2.54476	2.51371	4.64892	3.01051	2.20171	4.83578	31.2396	50.4437	47.2129	9.8595	7.2543	5.82519	5.91121	12.7441	5.91128	24.9748	3.69348	4.22826	3.84967	3.43591
Migut.B00578				5.75789e-24	0.889899	54.4014	17.3119	20.7398	13.2017	11.7334	342.282	360.671	460.453	186.321	528.951	444.791	599.433	662.907	377.169	631.152	457.57	373.681	529.766	386.222	385.41
Migut.B00584	AT1G60600	ABC4	UbiA prenyltransferase family protein	6.94998e-09	0.608323	3.1594	2.69333	3.85207	2.13905	2.31536	4.42384	1.74447	3.12134	2.60924	4.55286	4.62819	4.65175	1.90009	3.83408	3.20236	3.79511	0.836526	1.65154	1.28326	0.654477
Migut.B00588	AT5G64260	EXL2	EXORDIUM like 2	1.37437e-36	0.87671	1841.18	1967.64	1161.5	357.906	343.06	677.898	439.894	159.124	362.778	158.624	199.826	214.31	47.9256	57.854	64.0483	92.8346	33.6477	41.8275	27.9021	23.0596
Migut.B00599	AT1G22310	ATMBD8,MBD8	methyl-CPG-binding domain 8	1.72804e-11	0.768732	19.2664	18.5216	8.46813	11.4807	7.923	7.81558	4.02134	3.06972	2.84409	6.72459	6.10944	8.27938	5.25996	3.87714	4.42829	5.43464	1.86254	2.56133	2.44322	1.82243
Migut.B00602	AT1G02170	AMC1,ATMC1,ATMCPB1,LOL3,MCP1B	metacaspase 1	1.25592e-56	0.830766	0.173371	0.33812	0.0886828	0.66848	0.145833	0.485513	0.647045	1.48678	0.667782	0.783667	0.354829	0.455883	4.54182	8.33759	8.41417	7.20876	6.55879	6.34392	4.89576	4.71913
Migut.B00604	AT5G09430		alpha/beta-Hydrolases superfamily protein	3.02923e-11	0.69667	4.45307	5.8078	6.39666	2.6621	3.47893	7.31716	5.56638	4.39942	4.99546	9.04911	5.05631	6.01512	4.09982	3.61296	3.82201	4.18132	1.693	2.10457	1.19504	0.368985
Migut.B00615	AT5G64170		dentin sialophosphoprotein-related	4.27374e-06	0.639712	10.1351	9.78765	11.8022	6.95137	6.72968	7.84879	2.40899	2.17309	2.19036	6.47978	6.14174	7.6629	5.8769	6.57804	6.3687	7.41246	3.29719	3.32973	2.69812	3.11093
Migut.B00619	AT5G25940		early nodulin-related	1.71385e-13	0.778139	0	0	0	1.56503	0	1.66712	0.111089	0	0.79756	0.0815426	0.406129	0.293509	0.215109	0	0.11841	0.122539	19.8658	5.91262	13.6587	11.9031
Migut.B00623	AT5G64090			4.25725e-11	0.785335	26.3271	17.8222	15.2932	19.8869	18.7328	14.5037	11.3778	12.1462	8.20022	17.6384	17.6663	15.3983	11.1434	9.57345	10.9102	9.5462	9.37261	10.9523	12.3399	11.1545
Migut.B00624	AT5G10160		Thioesterase superfamily protein	3.04317e-155	0.977016	8.59113	5.73065	7.81652	9.21935	7.78333	16.5651	13.5218	14.0777	11.3919	15.134	15.9976	17.7762	17.977	17.5387	19.8335	14.6111	68.4386	53.7067	76.3973	76.5298
Migut.B00627	AT5G64080		Bifunctional inhibitor/lipid-transfer protein/seed storage 2S albumin superfamily protein	5.08205e-08	0.650842	94.6761	91.9063	169.645	190.312	269.823	80.3568	188.217	158.351	151.99	58.6525	72.4873	71.5431	48.3347	47.1362	53.9961	49.5503	82.9414	99.8307	103.467	104.582
Migut.B00632	AT1G80670		Transducin/WD40 repeat-like superfamily protein	1.78523e-08	0.686532	2.7812	6.85765	5.3137	2.98274	4.88957	3.98883	3.15519	2.781	3.86796	2.40682	2.22407	2.28841	3.49405	4.86705	6.08878	4.27658	9.32907	7.10549	7.64568	8.17012
Migut.B00635	AT5G64570	ATBXL4,XYL4	beta-D-xylosidase 4	8.16572e-93	0.95995	0.0714257	0.506542	0.292286	0.100146	0.0720967	16.5352	54.5404	85.1514	26.2674	125.699	87.0764	128.114	520.334	290.608	956.012	409.902	1683.73	1427.86	1519.23	1482.65
Migut.B00636	AT5G64570	ATBXL4,XYL4	beta-D-xylosidase 4	5.368e-66	0.879544	0.220345	0.042618	0.0204929	0	0	0.0373976	0.134568	0.62518	0.181149	0.625586	0.553461	0.849351	3.36573	2.45396	5.61791	2.62241	9.25251	7.56016	6.91519	8.36051
Migut.B00640	AT3G09580		FAD/NAD(P)-binding oxidoreductase family protein	1.30178e-16	0.807959	12.96	11.9807	8.81081	6.61825	13.2907	2.89884	5.23862	2.02572	2.28825	3.64113	2.92362	2.61305	1.66073	2.09604	2.56956	1.63641	2.3804	3.16006	4.38465	6.01095
Migut.B00643	AT5G57190	PSD2	phosphatidylserine decarboxylase 2	1.47111e-08	0.714381	12.1694	17.2674	9.8569	10.9941	9.5373	11.3947	7.78296	5.4548	3.70769	12.0079	10.508	14.0765	16.2626	13.3209	17.2145	13.6028	5.33848	6.91669	2.92075	3.40061
Migut.B00645	AT4G25980		Peroxidase superfamily protein	1.32454e-75	0.945283	0	0.204575	0.236089	0	0.11647	3.91346	8.52659	19.5632	10.2414	9.76746	6.8091	11.3778	39.8589	40.2645	49.9409	46.8848	50.5138	45.76	54.9845	52.8892
Migut.B00646	AT3G26410		methyltransferases;nucleic acid binding	2.87473e-11	0.721425	13.8822	11.3235	9.53159	4.92321	9.71009	6.21844	5.73739	5.46198	4.39999	4.1157	5.10081	4.91512	4.31763	5.21165	3.08554	3.30822	5.6795	4.48067	4.71109	5.35388
Migut.B00648	AT3G43660		Vacuolar iron transporter (VIT) family protein	4.55937e-17	0.810568	0.168637	0	0.258784	0.443337	0.680886	1.02322	12.4617	27.525	4.49036	1.87103	3.19255	1.99546	9.68872	13.915	20.025	12.9131	21.6464	22.3027	35.6264	38.4223
Migut.B00649	AT1G15120		Ubiquinol-cytochrome C reductase hinge protein	1.87872e-11	0.715938	16.2766	12.6131	19.7385	39.0587	36.2051	21.7395	38.0182	50.3657	35.2718	33.7043	34.7042	32.016	62.653	61.9152	61.8253	48.9702	87.0281	76.4645	93.3812	82.3885
Migut.B00650	AT1G76870			8.8469e-131	0.928159	0.667112	0.66235	0.227494	0.11692	0.0673378	0.518944	0.323668	0.750291	0.245783	0.146204	0.113778	0.372764	10.0278	9.36572	18.2584	9.52995	26.031	27.7119	25.0314	22.2612
Migut.B00651				6.77685e-07	0.626095	6.47737	8.21561	21.1542	7.59738	2.1375	0.755809	2.85909	3.2047	0.187745	6.39835	0.701085	0.0614149	0.135031	0	0.445978	0.0769218	0	0	0.065954	0.188368
Migut.B00652	AT1G76900	AtTLP1,TLP1	tubby like protein 1	1.71456e-08	0.623845	14.7197	9.88834	9.23333	12.7334	6.38393	9.91668	6.50159	4.4615	4.40998	8.39787	7.50846	7.03539	5.12362	4.60302	5.02295	4.94794	2.90019	3.78843	5.10047	2.74554
Migut.B00668	AT1G11400	PYM	partner of Y14-MAGO	2.42145e-09	0.635142	20.6553	19.6704	17.441	7.46646	6.7837	16.1977	8.20482	4.38779	11.5218	7.92609	7.5767	7.07624	5.59769	6.22757	4.62199	5.72106	4.51624	4.60473	4.30221	4.13407
Migut.B00670	AT2G02850	ARPN	plantacyanin	2.46945e-11	0.739601	63.4662	52.9613	86.6305	75.2982	97.7105	115.175	156.176	61.7146	114.057	49.3845	44.922	57.9717	29.4717	61.5384	23.043	35.3957	11.1569	9.86684	11.9195	19.9892
Migut.B00671	AT2G02850	ARPN	plantacyanin	1.76721e-22	0.869145	70.1842	156.432	108.808	54.5777	25.7974	104.971	211.091	286.389	133.141	152.685	128.554	165.359	989.906	1076.41	595	851.269	103.473	139.352	75.7788	81.4581
Migut.B00672	AT2G02850	ARPN	plantacyanin	1.84608e-18	0.842111	55.6287	103.648	40.553	26.972	8.574	129.665	184.242	262.997	149.112	147.969	136.861	160.62	730.492	766.74	327.571	570.203	49.0311	77.4864	37.7435	36.2683
Migut.B00673	AT2G02850	ARPN	plantacyanin	1.50238e-37	0.887493	0	0	0	0	0	0	0	0	0	0	0	0	4.13531	2.26219	5.13803	2.96149	29.1156	26.0377	10.5609	9.5597
Migut.B00674	AT2G02850	ARPN	plantacyanin	1.06552e-15	0.784672	5.66165	29.3837	11.9352	4.51034	1.21224	83.1188	148.295	190.304	126.361	171.598	177.498	257.992	1127.78	1209.82	371.213	817.899	44.5547	120.893	16.7144	13.491
Migut.B00677	AT2G02850	ARPN	plantacyanin	1.58544e-08	0.719897	0.726628	1.3527	0	1.14616	0	31.0318	2.64408	1.68553	10.5867	15.3774	16.1728	35.288	7.28603	6.25319	1.95115	6.28195	0.540178	1.13951	0	0
Migut.B00680	AT5G26731			9.55643e-07	0.699486	4.50706	7.99088	3.75704	3.51075	4.21241	7.01206	6.35459	14.0806	27.5077	10.0149	12.1283	5.5965	31.8478	28.0549	26.2966	19.7918	15.2223	17.2774	7.24751	7.74121
Migut.B00682	AT5G26742	emb1138	DEAD box RNA helicase (RH3)	1.49593e-07	0.732631	24.2646	15.5404	11.4482	11.5445	12.3407	9.18826	6.07605	6.44017	4.27454	11.9241	9.57474	10.5794	5.49055	6.8963	7.8611	6.20929	6.25701	8.75162	7.75473	7.04308
Migut.B00683	AT1G73177	BNS	bonsai	4.02961e-10	0.724667	12.7631	15.2797	16.6678	42.6375	24.7718	11.3777	18.9768	22.3279	20.2469	13.8284	12.6828	8.53857	4.98253	6.77256	5.97518	5.01781	8.54234	6.77899	8.77853	10.1364
Migut.B00686	AT5G49740	ATFRO7,FRO7	ferric reduction oxidase 7	2.58569e-28	0.879452	8.14586	11.7261	14.1632	5.91367	4.65809	14.8417	12.9276	17.8083	17.7216	28.7134	33.0183	33.1797	55.3714	58.5439	57.7047	59.9017	21.8522	28.9866	14.2844	11.8097
Migut.B00707	AT1G14450		NADH dehydrogenase (ubiquinone)s	3.86425e-06	0.629113	111.048	82.0536	145.326	87.3835	132.907	139.813	165.806	221.101	205.367	194.223	167.866	178.122	120.456	135.2	101.744	139.546	155.154	143.893	184.971	200.073
Migut.B00708	AT5G60440	AGL62	AGAMOUS-like 62	2.33407e-27	0.814336	0	0.815972	1.96181	0.302479	0	8.50276	10.3058	5.58052	10.3086	3.62479	2.64917	3.30909	0.415748	0.0970742	0	0.236836	0.760302	0.100241	0.9138	0.193323
Migut.B00709	AT5G49810	MMT	methionine S-methyltransferase	1.31859e-07	0.649946	2.57827	2.93586	2.35285	3.46224	2.05267	5.93213	3.09003	2.3688	2.20145	7.30191	6.70129	7.6748	4.10705	4.17901	4.86827	5.15764	2.29163	3.4295	1.35872	1.40335
Migut.B00710	AT4G10250	ATHSP22.0	HSP20-like chaperones superfamily protein	1.29743e-58	0.922326	0	0.472824	0	0	0	0.103727	0.124413	0.468651	0.334957	0	0.11371	0	1.44546	3.26254	2.51963	1.5096	27.315	11.0363	31.3	23.3008
Migut.B00729	AT5G49890	ATCLC-C,CLC-C	chloride channel C	4.82352e-12	0.731333	2.92083	2.98284	3.37659	3.79327	3.55267	3.8444	3.77718	4.91521	3.80065	4.74096	5.63418	4.061	6.06334	5.51513	6.29187	4.74369	5.37048	5.13014	6.24789	5.55059
Migut.B00734	AT5G49900		Beta-glucosidase, GBA2 type family protein	6.18378e-17	0.808909	2.48104	2.5555	1.83315	1.11814	0.904347	3.60265	1.81885	1.935	1.60262	5.01669	4.22143	5.0677	9.50928	6.56884	9.39981	7.24708	3.65955	4.90981	1.93919	2.66997
Migut.B00735	AT4G10040	CYTC-2	cytochrome c-2	2.65922e-06	0.635118	20.7131	14.9518	33.1549	21.1516	29.2991	32.5212	54.4283	75.0276	67.747	39.6335	34.2094	34.0409	51.5892	50.4654	42.5025	43.7237	62.1163	54.3952	65.7276	61.3666
Migut.B00764				1.30922e-16	0.792689	1.27472	1.35603	1.49039	0	4.96298	1.86988	3.67003	0.460821	1.46383	1.64628	1.86351	1.43653	10.4624	6.45293	4.99853	6.07247	15.3426	13.7077	27.7687	14.3197
Migut.B00765	AT5G05010		clathrin adaptor complexes medium subunit family protein	1.8356e-14	0.803458	12.7781	15.4032	14.7296	11.2521	9.56211	47.3303	17.2379	20.5081	21.2402	38.2282	43.0959	45.9959	36.9792	43.1346	32.6473	50.5171	22.2501	18.542	15.6797	16.5109
Migut.B00766	AT4G24290		MAC/Perforin domain-containing protein	6.04859e-13	0.806616	6.88894	4.83086	4.87376	4.3069	6.48662	3.3753	2.24487	2.80428	1.60137	5.49267	4.75235	4.78212	2.54498	4.04253	3.39493	3.25935	1.97037	2.70531	2.35909	2.43594
Migut.B00769	AT1G09810	ECT11	evolutionarily conserved C-terminal region 11	8.90879e-08	0.6596	4.09833	6.3749	8.19918	2.85398	3.2727	3.8427	1.7335	2.02811	2.28779	2.78439	2.59091	2.46067	3.43567	4.16777	2.34771	2.56456	1.29993	1.42823	0.983718	0.53253
Migut.B00772				3.74783e-10	0.742252	8.43356	14.2488	20.4024	11.9986	14.4884	8.243	8.99821	8.67608	11.6311	7.20293	7.91953	8.80526	13.9104	12.9249	12.6699	13.0709	6.39246	6.18923	5.56856	5.00131
Migut.B00773				1.8313e-10	0.727609	14.447	11.7499	17.4411	27.0597	22.3791	8.92838	14.3832	14.7856	19.2212	6.9069	7.49437	6.11661	6.59405	7.25263	7.8327	6.67251	15.5497	13.1375	14.4087	14.4436
Migut.B00778	AT3G02430		Protein of unknown function (DUF679)	3.35682e-26	0.818897	0.780169	0.118561	1.82433	0.820407	0.1125	1.76866	2.87011	2.44431	3.13567	3.02271	2.6232	2.63761	3.50369	4.06223	6.1185	4.40478	12.7043	15.1477	10.0319	10.2248
Migut.B00781	AT1G80160		Lactoylglutathione lyase / glyoxalase I family protein	1.31853e-12	0.749504	3.11977	1.22148	2.30508	2.73389	2.18686	1.51679	0.654941	1.27923	0.783689	4.43355	5.16569	2.54223	6.15315	6.51458	8.60994	6.42177	3.82246	6.27411	2.61541	3.23253
Migut.B00786	AT1G58070			1.03907e-19	0.843298	0.384519	0	0.393379	0	0.291099	0	11.086	91.7904	5.02277	2.44913	0.688603	0.758326	144.847	169.639	121.378	127.036	2.47739	6.33157	3.1557	1.16295
Migut.B00790	AT1G71900		Protein of unknown function (DUF803)	2.98209e-22	0.848117	13.0865	10.6751	10.2663	9.54043	13.0441	18.0085	19.5363	18.6397	12.3263	25.533	26.05	27.2625	24.5758	21.6883	19.3573	18.2872	10.2919	13.8529	10.7784	10.7155
Migut.B00806	AT3G02210	COBL1	COBRA-like protein 1 precursor	1.11619e-11	0.752254	6.1967	18.9489	24.29	8.50155	5.76169	84.6316	47.7211	35.4837	91.7233	59.9996	67.0715	70.9155	61.9007	61.5688	53.4901	66.8217	23.7102	26.7499	19.3802	17.0621
Migut.B00808	AT1G78635			2.98969e-12	0.774238	21.6077	27.5392	22.246	12.8052	9.56526	10.7261	4.15174	3.84221	6.50884	6.54647	6.2306	7.17746	7.84079	8.50496	8.24971	8.98973	6.05773	5.09716	5.33254	3.92289
Migut.B00809	AT1G61010	CPSF73-I	cleavage and polyadenylation specificity factor 73-I	1.52146e-08	0.686093	13.0604	7.51399	7.18504	6.00993	7.45483	4.62114	4.46124	3.32705	2.04227	4.13469	3.45965	4.40526	3.20675	3.03576	3.31426	2.60966	3.80984	4.62857	5.83898	3.9561
Migut.B00811	AT1G60950	ATFD2,FED A	2Fe-2S ferredoxin-like superfamily protein	1.20146e-09	0.697415	814.815	437.079	773.365	879.774	957.635	560.128	1162.8	1596.47	1187.56	1014.47	1064.19	854.496	805.035	871.829	1071.68	886.151	1693.16	2273.48	1930.91	1853.55
Migut.B00815	AT4G33940		RING/U-box superfamily protein	3.3018e-16	0.79319	1.41057	2.34866	2.32146	2.38621	1.33096	0.715615	1.40766	2.509	1.0476	0.554435	0.345176	0.634984	10.9695	7.04746	13.0281	7.95315	0.851054	4.45619	1.13653	0.711025
Migut.B00816	AT4G33940		RING/U-box superfamily protein	1.27842e-47	0.929594	25.6372	22.5749	22.1979	18.2403	25.3009	7.53243	7.61186	8.28035	6.86306	5.63954	7.47719	5.85797	14.9115	14.4094	17.7056	12.987	5.2272	8.76829	7.03104	9.31992
Migut.B00817	AT4G33940		RING/U-box superfamily protein	3.84827e-96	0.870478	6.13042	8.89064	11.8622	15.1628	17.2198	0.814453	1.15683	1.08458	0.830545	0.490619	0.587397	0.452811	0.547569	0.697382	0.52063	0.538786	0.182067	0.480089	0.486278	0.509241
Migut.B00829	AT3G03220	ATEXP13,ATEXPA13,ATHEXP ALPHA 1.22,EXP13,EXPA13	expansin A13	2.96472e-07	0.649571	19.3038	11.126	10.0394	15.0039	18.1817	6.81008	9.75851	9.58464	5.44918	5.62431	7.86195	6.11153	4.19912	6.34035	5.47048	5.90046	6.91126	9.44956	19.8948	10.2837
Migut.B00832	AT1G71180		6-phosphogluconate dehydrogenase family protein	1.46815e-11	0.783854	10.0049	8.34411	8.43397	6.48086	7.67513	5.90245	6.27305	3.98333	4.58414	5.78864	5.16006	6.62962	3.81761	2.75519	2.57906	3.85523	2.69739	4.10025	5.00068	5.08351
Migut.B00838	AT1G60870	MEE9	maternal effect embryo arrest 9	1.00955e-24	0.869767	86.1277	68.2425	81.1033	74.851	94.2115	175.165	372.977	614.598	438.429	229.829	286.99	243.027	353.298	341.501	318.768	325.489	212.632	255.342	267.867	243.444
Migut.B00839	AT1G09580		emp24/gp25L/p24 family/GOLD family protein	2.03781e-12	0.776086	20.78	36.3741	43.9222	27.627	37.3662	30.6369	39.6441	32.406	50.1699	23.2625	25.5608	24.7084	16.2862	18.5257	15.9132	18.7509	19.1577	16.5904	19.7681	20.0175
Migut.B00846	AT2G19070	SHT	spermidine hydroxycinnamoyl transferase	4.18492e-11	0.772769	0	0.11027	0.0530236	0.0545026	0	0.0483816	0.0580304	3.19148	0.364549	0.170384	0	0.102215	36.5758	23.1412	100.638	31.6219	139.685	154.214	126.619	112.288
Migut.B00850	AT1G56700		Peptidase C15, pyroglutamyl peptidase I-like	1.73231e-06	0.6629	79.7647	117.4	135.012	116.593	114.076	92.3141	91.7035	82.1903	137.851	92.1421	107.286	87.346	147.42	148.257	183.543	121.979	61.8847	85.8524	55.7372	59.8791
Migut.B00852	AT1G09380		nodulin MtN21 /EamA-like transporter family protein	2.8208e-42	0.916317	0	0	0	0	0	0.0174271	0.0209026	0.173224	0	0.0306863	0	0	2.83326	1.77673	7.06281	2.37489	30.718	15.146	21.6279	25.4272
Migut.B00860	AT5G26760			1.08325e-14	0.784717	10.0769	9.82304	5.99769	6.87404	7.41128	5.62997	3.01987	3.49166	3.36885	3.60209	3.73761	4.04481	3.12683	3.11	2.95064	3.33114	2.67345	3.34854	2.04296	3.94652
Migut.B00862				1.8268e-65	0.935331	314.024	396.394	726.608	978.311	959.077	1155.54	1652.19	948.402	1841.78	976.102	926.562	1006.49	34.4495	60.0961	10.7994	54.8157	0.213559	0.788379	2.96601	1.30325
Migut.B00864	AT5G52340	ATEXO70A2,EXO70A2	exocyst subunit exo70 family protein A2	1.46055e-20	0.820775	2.37584	2.86317	2.2776	0.838614	0.989448	5.38162	4.24125	3.72782	1.78626	6.54046	5.57656	8.51906	12.1929	8.46095	12.5312	10.6085	6.22494	5.52358	4.82066	4.68986
Migut.B00866	AT4G34480		O-Glycosyl hydrolases family 17 protein	1.10547e-21	0.833589	1.92509	2.81583	3.32345	0.379571	1.57883	35.4913	20.4764	22.4294	32.0375	20.5678	24.9943	37.7283	13.0427	20.5868	4.8821	8.32154	1.90816	3.14474	0.764467	0.970383
Migut.B00867	AT1G66855		Carbohydrate-binding X8 domain superfamily protein	3.2893e-40	0.905514	20.4458	19.6708	21.3783	25.6107	23.6729	2.10504	4.88138	0.507246	1.20847	0	0.153843	0.444728	0.651872	0.152208	0.179416	0.55702	0	0	0	0
Migut.B00868	AT4G34480		O-Glycosyl hydrolases family 17 protein	1.9104e-37	0.909888	1.57179	0.900332	1.7317	0.508572	0.732258	35.5522	103.289	169.604	89.2937	62.8996	71.7617	88.9403	188.997	250.087	96.8213	180.087	31.1594	53.4694	16.1324	16.4554
Migut.B00874	AT1G56720		Protein kinase superfamily protein	6.15786e-08	0.649047	8.52551	7.05602	5.93757	4.28359	4.22093	12.7031	4.62141	4.31788	3.89385	10.5915	9.68348	11.5704	8.44073	9.65352	9.14207	8.70402	2.12603	3.26001	1.87051	2.23504
Migut.B00876	AT1G09460		Carbohydrate-binding X8 domain superfamily protein	1.1369e-10	0.691337	3.83828	5.16709	2.11973	3.2147	3.36004	3.67806	1.21699	1.63315	2.28673	4.4107	4.93581	3.18192	0.846881	2.02899	1.29719	1.46828	0.942712	0.710233	0.971174	0.547897
Migut.B00879	AT1G09520			4.15094e-12	0.759402	12.8537	6.94703	5.93865	7.30334	9.83547	2.80613	3.48182	2.44826	2.91639	3.49287	2.75799	2.45316	2.69684	1.88908	2.5979	3.45664	2.26044	3.5763	4.72009	6.16567
Migut.B00883	AT3G05858			1.75258e-13	0.751131	0	0	0.597038	0	0	2.99623	1.63353	0	1.17279	1.9185	1.49301	2.01412	1.89787	0	1.04471	1.08114	4.04921	6.71142	4.94395	7.06011
Migut.B00887	AT3G05890	RCI2B	Low temperature and salt responsive protein family	1.63559e-08	0.6219	59.9794	86.773	96.2083	172.986	169.04	77.3385	199.647	298.027	253.356	132.174	134.355	110.697	125.7	156.452	109.323	88.1002	15.6632	32.808	17.379	19.0229
Migut.B00889	AT3G05900		neurofilament protein-related	9.46843e-06	0.632842	20.0189	26.7119	15.2121	20.4125	10.4831	67.5384	21.4746	16.0809	15.9583	37.5174	25.6368	47.8096	33.7743	28.8496	17.9528	52.5212	7.28333	9.04311	5.54482	5.4246
Migut.B00890	AT1G09540	ATMYB61,MYB61	myb domain protein 61	3.54705e-22	0.850034	2.78049	3.1033	2.00518	1.39005	1.01222	7.70148	4.89939	2.76833	3.61827	12.0251	9.88873	11.2367	7.36233	6.23012	7.28942	5.57328	1.80724	2.04915	1.5446	1.5624
Migut.B00891	AT5G26670		Pectinacetylesterase family protein	1.65373e-09	0.720079	3.06234	5.47606	7.86107	4.87981	7.3959	14.5562	11.1486	8.16141	13.2898	14.5294	15.0344	13.6905	10.4477	11.0703	12.982	11.532	18.1193	16.5579	12.0165	10.0762
Migut.B00905	AT3G62020	GLP10	germin-like protein 10	3.02246e-47	0.92578	15.1307	3.14168	11.3405	6.12618	10.3316	129.27	197.086	273.414	243.62	243.849	254.899	296.204	51.4863	80.4041	33.8938	83.6424	35.088	52.4471	24.7194	25.7766
Migut.B00907	AT1G09570	FHY2,FRE1,HY8,PHYA	phytochrome A	2.50728e-15	0.602541	4.7284	4.61417	2.63152	3.04966	2.72369	1.55368	0.72	0.382894	0.228054	1.34716	1.04515	1.93961	0.587744	0.740426	0.526681	0.731922	0.212469	0.250466	0.146876	0.432199
Migut.B00913	AT3G05936			2.88257e-08	0.639743	1.99976	3.45687	0.895053	2.76005	2.27086	3.1501	10.2155	6.64188	13.1865	3.287	5.7555	1.60217	0.406458	3.29004	0.894964	2.62416	0.247771	0.784011	0	0
Migut.B00919	AT4G28190	ULT,ULT1	Developmental regulator, ULTRAPETALA	2.21697e-15	0.680278	0	0	0	0	0	0.181233	0	0.0409417	0	0.0398902	0.0993382	0.143583	1.36799	0.737115	2.37495	1.85831	0.0481101	0.253721	0.205593	0.0489322
Migut.B00927	AT4G15510		Photosystem II reaction center PsbP family protein	1.17655e-06	0.632817	5.62834	8.09511	9.69464	10.9917	9.50734	8.76548	13.0214	14.1943	14.9752	9.39291	10.667	9.03281	5.6343	7.21019	6.88838	7.16407	8.70982	8.85645	10.6127	9.43764
Migut.B00929	AT3G59850		Pectin lyase-like superfamily protein	1.84921e-25	0.85267	1.98915	0.840609	1.5332	0.200577	1.67778	0.101744	0.21356	0.229846	0	0.0671827	0	0.026869	2.12673	2.04148	8.87774	1.54805	38.7848	21.7076	30.8747	31.3437
Migut.B00935				3.21871e-09	0.646729	3.4125	6.12026	5.94357	6.46523	6.49057	6.3973	6.6311	4.11553	3.96732	4.70517	3.98271	4.6164	1.80375	2.91245	1.9858	2.4382	2.62771	1.82807	2.95664	2.35986
Migut.B00936				2.36954e-08	0.615507	28.9105	38.2101	32.2655	17.3197	37.4946	24.3704	23.5414	18.4746	11.0916	17.5681	18.6474	21.5968	10.4465	13.6595	6.27321	11.902	8.33636	13.5555	17.4412	7.06567
Migut.B00938	AT1G09310		Protein of unknown function, DUF538	1.53036e-38	0.89811	318.921	118.123	360.14	347.13	261.261	1462.1	2534.33	3374.7	2934.03	2057.01	2540.66	1846.35	830.278	1066.89	992.36	1035.96	1276.43	1746.55	1214.69	1246.25
Migut.B00942	AT3G17100		sequence-specific DNA binding transcription factors	7.15491e-12	0.757697	12.4164	3.52221	4.69013	7.23142	7.84116	2.25864	1.92487	3.00774	1.27959	1.93622	2.15024	1.25573	1.79461	1.99844	1.67178	2.90968	3.66059	3.72787	4.38277	4.30086
Migut.B00943	AT5G09315			2.81509e-07	0.64967	4.22741	3.51785	6.59186	3.33408	5.54038	2.60958	3.43538	3.79594	3.66537	1.93328	2.4421	1.88256	2.73477	2.38162	3.74315	2.14737	4.42677	4.38401	4.36831	4.50242
Migut.B00957	AT5G26820	ATIREG3,IREG3,MAR1,RTS3	iron-regulated protein 3	2.89148e-10	0.772169	3.45795	2.67914	3.66032	3.87802	2.90533	1.99646	1.30921	1.64388	1.39585	3.06368	2.91474	3.28167	2.54594	2.89387	3.49467	2.40692	2.66476	3.10322	2.45531	3.34505
Migut.B00958	AT3G62370		heme binding	1.27748e-06	0.608374	4.57692	4.1936	5.19505	5.19942	5.68216	5.41073	6.71424	8.04548	8.14041	6.82294	8.68359	7.97217	8.07597	6.15595	8.33289	5.52894	5.16584	6.30439	5.85499	4.76575
Migut.B00972	AT3G11340			1.48399e-197	0.973299	0.16054	0.0569266	0.273732	0.0562734	0.162048	4.49582	6.17134	11.33	6.45246	18.7355	16.4832	21.16	85.7962	52.7165	87.3027	73.0313	186.074	120.174	123.82	141.293
Migut.B00973	AT3G62550		Adenine nucleotide alpha hydrolases-like superfamily protein	2.63728e-14	0.781458	4.21377	4.97376	1.29916	6.91979	6.0013	8.83679	11.9563	7.10875	10.556	2.08734	2.83532	2.39059	1.18888	1.11038	0.551104	2.21	20.3686	5.85372	10.697	9.77638
Migut.B00978	AT3G62550		Adenine nucleotide alpha hydrolases-like superfamily protein	1.50239e-16	0.690501	0.0392356	0.250429	0.120419	0.453851	0.277229	0.146502	0.219649	0	0.354817	0	0.0803014	0	2.29674	1.39033	3.69917	1.74448	6.45582	1.96895	6.23228	5.14216
Migut.B00979	AT3G62550		Adenine nucleotide alpha hydrolases-like superfamily protein	5.10922e-14	0.736124	0	0.111708	0	0.242937	0	0.0392098	0.117574	0.106293	0.0422058	0	0.0214918	0.0414189	2.41326	1.42464	3.03279	1.76382	2.83115	1.58091	1.26768	1.50328
Migut.B00981	AT2G24100			3.52156e-16	0.770438	0	0	0	0	0	0.649865	1.22916	1.26482	0.376666	0.572153	0.52061	1.16173	8.04013	8.72917	6.19933	7.17613	1.22086	3.80714	2.06988	0.782827
Migut.B00982	AT3G46860		Serine protease inhibitor, potato inhibitor I-type family protein	2.05679e-13	0.766118	6.26717	19.1311	5.29652	2.29231	0	51.3805	32.0341	49.4168	76.6625	63.3757	77.5177	77.6514	248.71	275.049	116.744	158.17	93.7208	91.4454	56.5555	48.3479
Migut.B00987	AT3G11400	ATEIF3G1,EIF3G1	eukaryotic translation initiation factor 3G1	1.06144e-07	0.676637	62.2149	47.2736	87.8124	42.9863	94.9671	44.3811	94.775	72.146	78.7845	41.9257	37.4084	42.8898	24.8784	32.2033	31.7847	33.6074	56.931	43.4051	52.5706	51.245
Migut.B01002	AT1G09160		Protein phosphatase 2C family protein	2.2855e-16	0.840017	32.6234	44.7134	51.7393	54.4597	40.4812	37.8145	27.1143	24.7698	30.0097	33.5778	31.5888	34.5265	16.4072	19.5599	16.2454	21.8603	26.3928	27.5355	26.5837	26.3773
Migut.B01003	AT4G11060	MTSSB	mitochondrially targeted single-stranded DNA binding protein	3.78299e-07	0.613681	7.07714	9.69427	10.3892	4.61311	8.8806	5.67874	8.11382	5.39724	8.20704	2.11141	3.6211	1.95973	3.73079	3.72983	3.18174	3.98117	5.38129	3.54745	6.59604	5.98636
Migut.B01035	AT5G27560		Domain of unknown function (DUF1995)	4.09001e-13	0.767676	8.93129	11.5962	12.2812	11.9809	14.0712	6.95819	12.1481	11.1573	10.5438	7.18667	6.22048	6.74747	6.11087	6.06839	6.13998	6.12343	8.26367	7.50899	7.87549	8.01116
Migut.B01036	AT1G80810		Tudor/PWWP/MBT superfamily protein	2.65329e-63	0.807493	0.209114	0.572019	0.213933	0.282728	0.120616	0.669268	0.200686	0.453577	0.090051	0.638339	0.703115	0.706976	3.30311	4.44604	3.20867	2.84093	8.35022	7.90168	5.3146	5.2403
Migut.B01043	AT1G11950		Transcription factor jumonji (jmjC) domain-containing protein	1.16851e-13	0.703393	1.10562	0.882104	0.282774	0	0	0.847773	1.14948	1.19907	0.952228	0.908654	1.49507	0.895538	5.60733	4.87729	7.91688	6.82748	4.07047	2.84846	2.55067	0.756351
Migut.B01045				4.0916e-36	0.749078	0.463588	0.585623	0.533553	1.35585	0.760407	0.500365	0.43795	1.52751	0.582269	0.642937	0.340975	0.471415	5.27665	6.879	6.89844	4.92038	1.46469	2.07499	1.53411	0.978539
Migut.B01048	AT1G62310		transcription factor jumonji (jmjC) domain-containing protein	1.21736e-31	0.811262	0	0	0	0.287173	0	0.0254921	0	0.115177	0.08232	0.0897749	0.0279457	0.0807852	1.33215	1.16124	1.89028	1.41656	5.22424	2.96927	4.04861	4.51511
Migut.B01058	AT1G54840		HSP20-like chaperones superfamily protein	2.45807e-10	0.700963	14.2452	25.7268	21.6036	10.6069	13.9324	11.6181	7.95823	8.03554	13.8394	7.02927	9.26555	8.05578	7.38531	6.27061	7.95472	7.94073	7.36688	6.62936	5.49678	3.89505
Migut.B01060	AT5G19090		Heavy metal transport/detoxification superfamily protein	2.37188e-07	0.625546	14.426	23.8717	8.48428	14.8036	8.05455	32.2021	10.6119	6.37819	10.7489	13.7747	13.7284	12.507	4.04172	4.97433	2.49513	3.65803	2.21049	2.98725	2.91506	4.18036
Migut.B01062	AT1G54820		Protein kinase superfamily protein	2.53907e-17	0.634686	2.82213	0.863111	1.94883	1.70642	3.5608	1.35012	0.987428	0.595126	1.91409	1.15968	0.902483	0.591348	0.076481	0.142862	0.1684	0.130705	0.0349663	0.0368807	0	0.142255
Migut.B01085	AT1G47820			1.38392e-35	0.902159	64.9899	82.0059	93.2944	120.979	100.006	50.5339	42.111	45.3139	58.7024	37.2747	39.1251	29.1789	31.3279	29.3993	29.4566	21.518	35.8412	36.8639	39.5355	40.9842
Migut.B01086	AT5G28770	AtbZIP63,BZO2H3	bZIP transcription factor family protein	1.72793e-18	0.722937	5.23756	4.20344	2.75838	3.99226	3.31596	1.34524	1.05833	0.758111	0.513816	1.55369	1.12586	1.37519	2.01572	1.63161	1.8493	1.43535	1.44379	1.81444	1.18146	0.656119
Migut.B01088	AT1G01370	CENH3,HTR12	Histone superfamily protein	1.04841e-12	0.673323	2.26597	2.16945	4.71363	1.88641	3.25934	1.30439	1.41653	0.971618	0.853821	0.729396	0.966174	0.651702	1.57616	2.10299	1.71271	1.67915	2.77011	3.29687	2.6795	3.19819
Migut.B01089	AT3G05860		MADS-box transcription factor family protein	2.36242e-25	0.863	0	0	0	0	0	3.24856	1.36902	1.98344	1.2286	3.94229	3.84998	4.63729	16.5173	19.4262	9.99016	18.1215	0.279686	1.475	0	0
Migut.B01092	AT5G28750		Bacterial sec-independent translocation protein mttA/Hcf106	2.45449e-06	0.651318	40.9779	30.9243	65.5492	49.2408	48.1639	51.1871	68.37	62.7325	98.0189	44.9616	47.8745	43.2067	33.0744	33.5506	34.946	35.6936	41.4995	45.5438	47.8809	39.7735
Migut.B01098	AT3G04710		ankyrin repeat family protein	1.19343e-07	0.696614	9.77078	8.6936	11.1148	9.02354	8.33405	8.78423	7.06443	6.0014	6.50892	6.08431	6.30912	5.4869	6.73544	7.78734	7.77381	7.85196	6.90923	7.12418	7.02511	7.30596
Migut.B01108				2.10061e-51	0.881234	0.369841	0	0	0	0	0.345238	1.32509	1.24786	0.743235	0.303954	0.0756933	0.218813	3.84878	2.77088	2.47172	2.64927	8.13825	8.0425	5.40467	9.61958
Migut.B01127	AT5G52605		Defensin-like (DEFL) family protein	2.37094e-17	0.788616	4.74019	2.99927	4.2545	13.7125	2.59691	4.93478	6.96462	3.65655	5.48892	2.01303	2.07374	3.57947	0.916899	0.820676	0.10515	0.457032	0	0.0184228	0.0373206	0
Migut.B01130	AT5G52605		Defensin-like (DEFL) family protein	2.63579e-19	0.837558	26.9034	23.8494	30.2216	112.054	14.643	399.602	574.978	271.875	499.838	211.567	209.18	229.654	39.7427	68.8964	6.61031	30.2951	0	4.68779	1.95515	0.265906
Migut.B01134	AT3G03770		Leucine-rich repeat protein kinase family protein	1.83673e-44	0.823946	7.72509	9.15075	7.67401	7.69183	7.60931	1.41089	0.438734	0.330533	0.749972	0.950796	1.14569	0.570391	0.586595	0.680106	1.26933	0.483957	1.88654	1.46311	1.42269	2.01284
Migut.B01144				1.88708e-35	0.805449	0.403203	0.233956	0.0749988	0.0770907	0	0.547463	1.10809	0.525621	0.147324	1.47611	1.65043	2.8554	9.81443	4.56465	10.2363	5.20611	0.799313	1.18797	0.504603	0.554299
Migut.B01150	AT3G62880	ATOEP16-4	Mitochondrial import inner membrane translocase subunit Tim17/Tim22/Tim23 family protein	1.52354e-11	0.694435	10.3924	24.5599	26.0704	30.364	23.7754	15.1616	16.1995	13.4642	16.4452	12.4024	11.7811	13.4386	10.7259	11.4353	9.6176	9.64558	14.8964	14.3457	13.7399	14.8372
Migut.B01153	AT3G62840		Small nuclear ribonucleoprotein family protein	1.94344e-10	0.728809	52.6549	50.7629	67.3422	68.3166	73.7488	35.0199	57.185	55.9224	64.7209	32.9514	34.3614	28.1617	29.3059	29.5606	25.5793	25.4783	49.2235	40.2071	57.7555	62.392
Migut.B01163	AT3G54320	ASML1,ATWRI1,WRI,WRI1	Integrase-type DNA-binding superfamily protein	1.52665e-168	0.958019	0	0.0588383	0.150893	0	0	0.774466	0.805064	1.44631	0.407559	0.545483	0.999942	0.599941	5.89584	5.76787	10.1654	5.39658	27.814	25.6939	35.826	38.1776
Migut.B01164	AT3G20770	AtEIN3,EIN3	Ethylene insensitive 3 family protein	7.44164e-08	0.700971	78.58	47.3497	39.631	56.7881	44.0743	32.4974	22.2611	24.3017	18.7147	31.289	29.4558	32.3804	33.0383	30.1556	38.3017	34.1244	23.4963	33.446	31.5136	34.1915
Migut.B01169	AT5G66980		AP2/B3-like transcriptional factor family protein	1.17505e-13	0.766609	7.26436	8.58922	8.10963	4.20662	4.03788	3.5051	1.59372	0.952261	1.82482	2.0573	1.30593	1.74239	1.33019	1.41629	2.51884	1.63675	1.9704	1.56512	2.41693	1.43501
Migut.B01179	AT5G06570		alpha/beta-Hydrolases superfamily protein	3.45419e-17	0.620115	1.56034	2.42595	2.27164	2.90298	2.48365	0.448166	0.87351	0.253109	0.120603	0.0986434	0.0614127	0.473417	0.0650553	0	0.0716212	0.074119	0.0594852	0.878389	0.0635508	0.907524
Migut.B01189	AT3G12320			4.78413e-18	0.831028	20.9476	12.4944	49.083	33.6347	28.4747	5.017	9.01165	6.21421	8.00833	7.41204	8.39738	7.83316	11.0838	13.2717	10.3252	10.2643	5.79502	7.97614	3.80349	7.53274
Migut.B01190	AT5G27410		D-aminoacid aminotransferase-like PLP-dependent enzymes superfamily protein	5.45714e-09	0.686181	27.0837	25.7976	23.2658	13.6278	12.0523	55.0618	33.8218	28.3614	37.4423	58.3557	63.3687	72.8748	53.9974	52.9919	53.9813	49.3897	51.0798	56.9073	37.2731	39.3282
Migut.B01198	AT3G51930		Transducin/WD40 repeat-like superfamily protein	6.19543e-20	0.827943	7.26176	8.95111	7.13428	5.63631	6.22467	5.05711	2.32302	2.23626	4.22743	2.84194	2.83091	3.23932	2.81139	2.33401	2.40733	2.49129	2.97056	2.65117	2.25813	2.26599
Migut.B01203	AT4G33830		Glycosyl hydrolase family 10 protein	7.54385e-17	0.807897	15.8751	8.72615	5.35604	8.19472	13.9055	19.0531	41.2486	61.8261	29.6725	59.7623	33.2067	73.2978	94.6492	78.971	97.0326	76.1914	48.5935	70.2977	42.1807	36.0463
Migut.B01208	AT4G30880		Bifunctional inhibitor/lipid-transfer protein/seed storage 2S albumin superfamily protein	8.34616e-14	0.853322	0	0	0	0.120648	0	0	0.256915	0.774217	0	0.0942915	0.35222	0.339398	63.9264	52.3874	54.0846	48.4607	27.8618	111.192	6.92517	5.89891
Migut.B01212	AT2G38760	ANN3,ANNAT3	annexin 3	4.09867e-23	0.87058	2.65921	4.00076	2.02093	2.35694	2.64585	3.86532	2.6371	9.93367	5.11495	14.3617	10.8461	11.2379	16.6781	20.6923	19.3135	25.8049	11.334	12.8284	6.83879	11.0298
Migut.B01213	AT2G38750	ANNAT4	annexin 4	1.39849e-19	0.810992	5.21845	6.6578	2.27255	0.463479	0.373706	6.12204	7.24428	20.7303	23.8793	56.2468	41.4584	41.1835	59.2254	68.1128	79.4471	71.6575	37.4485	52.5116	18.6132	18.1467
Migut.B01215	AT3G54500			1.81416e-08	0.705348	6.95004	6.10937	7.54439	7.79665	5.55603	4.2591	2.4503	1.85719	1.85248	4.29482	4.70975	4.45983	2.97621	3.54512	2.8967	4.11163	1.65649	2.45438	2.13489	3.40971
Migut.B01219	AT3G61790		Protein with RING/U-box and TRAF-like domains	4.31988e-20	0.849491	13.8562	11.2853	13.7817	9.10676	13.1122	13.3611	16.8607	11.6067	17.4034	9.60836	11.0038	10.3897	4.90248	7.33091	5.19632	8.14058	4.19659	5.206	5.68069	6.49946
Migut.B01222	AT5G13810		Glutaredoxin family protein	1.86469e-07	0.605087	6.76193	4.88951	5.74217	3.95038	4.50569	7.42601	5.54213	7.38138	5.68422	9.80699	9.588	10.6771	7.18634	9.97826	8.49184	7.69631	8.76138	10.9969	12.0747	12.6983
Migut.B01224	AT3G57040	ARR9,ATRR4	response regulator 9	5.60409e-31	0.849784	9.37199	11.3417	8.7083	5.69621	10.2411	4.01309	5.10223	4.42413	6.4796	3.39187	4.0474	4.49354	5.31272	4.52667	1.94964	3.29193	0.426126	0.449457	0	0
Migut.B01235	AT3G54400		Eukaryotic aspartyl protease family protein	5.88e-16	0.80863	67.9805	23.4776	26.2947	20.865	32.9384	23.4798	15.5167	10.763	9.41638	17.8873	21.1478	16.3746	6.28716	6.15018	5.13664	8.93503	1.57337	2.13822	1.74555	1.10787
Migut.B01251	AT1G12830			1.57697e-08	0.666087	46.3226	61.9483	66.6166	33.4023	37.807	46.2061	40.1581	19.0903	56.785	26.9754	25.4621	21.7946	15.9252	17.1516	21.1654	16.8363	28.9921	15.4973	25.3675	27.753
Migut.B01254	AT5G13470			1.56859e-09	0.67757	15.9282	19.9686	25.9467	12.9785	14.3494	13.6924	9.98406	8.01233	16.7189	7.24893	9.98478	9.7806	6.05902	7.39262	7.24892	8.33968	7.78195	8.00535	6.46631	8.69665
Migut.B01257	AT3G51990		Protein kinase superfamily protein	7.67578e-05	0.615627	10.2876	6.3506	9.29552	6.98842	4.77526	7.00969	4.58217	5.13066	3.73493	7.74518	6.6854	8.33021	4.59918	4.40955	3.80873	3.57059	4.9125	6.12355	4.89042	5.29926
Migut.B01273	AT5G19440		NAD(P)-binding Rossmann-fold superfamily protein	1.0274e-06	0.611689	6.26703	14.8106	13.7635	7.00461	5.66301	19.5997	13.6135	11.3324	19.7776	15.3437	17.5307	16.1709	8.99031	11.1513	8.89001	13.9043	6.78846	5.49271	6.71595	5.76948
Migut.B01278	AT3G57450			8.07731e-07	0.619298	7.84973	6.40845	21.4772	6.14295	2.57974	0	2.24832	3.54166	0	5.25106	0	0.360018	0	0	0.217863	0	0	0.57256	0	0
Migut.B01280	AT5G13710	CPH,SMT1	sterol methyltransferase 1	2.35169e-15	0.793686	43.2561	33.5292	38.1235	38.5101	48.8283	33.2697	43.1988	26.4315	31.2854	31.1173	31.1721	28.8739	16.5437	23.8751	14.4098	20.2112	17.0713	15.2346	20.1527	22.2598
Migut.B01281	AT3G23890	ATTOPII,TOPII	topoisomerase II	2.92812e-16	0.786613	5.25624	8.64641	3.5849	5.44012	6.00675	2.69039	1.00987	0.655875	0.593777	1.2525	1.02909	0.807611	3.55133	3.84166	3.45198	4.13574	1.49004	1.70169	1.16372	1.23331
Migut.B01284	AT1G54730		Major facilitator superfamily protein	1.64257e-11	0.739644	4.15943	8.04771	8.05228	2.09352	2.3971	7.93803	6.297	7.48489	9.58051	12.7388	12.6165	14.1414	16.3708	15.9089	15.9272	16.5441	13.7499	13.1572	10.5636	10.0209
Migut.B01311	AT3G63530	BB,BB2	RING/U-box superfamily protein	5.53337e-43	0.821691	5.76652	7.8473	6.70081	4.75961	5.62301	3.73757	2.70439	2.91849	4.8759	2.80776	1.93731	3.15423	1.0379	1.29984	0.908934	0.779381	0.862762	0.796249	0.460865	0.372939
Migut.B01316	AT3G13560		O-Glycosyl hydrolases family 17 protein	2.13153e-14	0.829086	6.18078	4.08103	4.17912	4.74393	4.33851	5.17276	3.6391	2.36709	2.76616	5.34241	4.92545	5.30658	1.8483	2.57141	1.67451	1.68904	1.09149	1.80115	2.08767	1.73683
Migut.B01320				2.64746e-21	0.83107	6.85012	1.07514	10.2247	9.44711	5.4409	3.66893	81.0975	1032.49	160.567	40.239	28.844	19.8212	2113.27	2219.54	2658.66	1602.31	511.466	1267.84	745.253	680.061
Migut.B01322				3.45541e-10	0.600178	0.409481	0	0.418916	1.7224	0	0.573362	0	1.38161	1.02862	0.504798	0.419031	0.201889	0.665828	0	0.244343	0.505729	8.11759	1.07025	8.23878	7.63708
Migut.B01330	AT2G19740		Ribosomal protein L31e family protein	8.54852e-07	0.648382	564.426	529.15	735.358	1046.4	923.139	599.753	993.355	877.174	1018.18	484.891	526.012	390.085	460.991	499.094	471.005	400.776	903.6	690.086	851.077	877.228
Migut.B01332	AT3G20820		Leucine-rich repeat (LRR) family protein	8.41177e-17	0.770198	70.88	30.6002	36.6934	50.0055	51.6745	35.2431	15.9526	7.31715	18.2455	25.1185	24.9289	20.5202	9.89065	12.9235	7.83143	6.49474	2.85125	7.18946	3.2365	2.53747
Migut.B01334	AT5G47960	ATRABA4C,RABA4C,SMG1	RAB GTPase homolog A4C	5.55422e-07	0.64048	3.39232	4.96194	5.32967	4.93686	5.35029	6.41812	9.73284	5.46745	7.63895	6.34762	7.46979	6.12266	6.13984	5.45845	4.98832	5.31191	3.69272	4.87655	3.62437	3.02298
Migut.B01335	AT1G75030	ATLP-3,TLP-3	thaumatin-like protein 3	8.5942e-21	0.848408	475.453	418.685	989.316	1633.47	828.807	3712.58	11670.2	16625.9	10443.1	5407.14	8227.3	5416.88	3186.22	2877.24	2061.75	3056.64	1584.94	2365.22	1765.31	1822.5
Migut.B01337	AT3G52150		RNA-binding (RRM/RBD/RNP motifs) family protein	1.05405e-10	0.77027	20.4897	11.9066	17.2423	19.826	18.0609	14.448	16.399	18.7729	13.2557	20.0195	18.0709	16.1327	9.06466	9.99109	8.80183	9.36538	10.9141	14.7154	10.6425	11.1791
Migut.B01347	AT2G44500		O-fucosyltransferase family protein	5.11834e-11	0.750299	9.0993	5.65098	3.09432	2.72625	1.53935	15.5881	5.3501	4.93112	3.95857	16.2099	15.0337	15.6142	12.4538	9.64999	10.647	13.4041	1.08332	1.93982	1.53418	1.22995
Migut.B01359	AT2G17250	EMB2762	CCAAT-binding factor	2.51101e-07	0.681182	4.185	3.72127	3.36632	4.80398	3.54714	3.08651	1.78844	1.64379	1.926	2.33672	2.61533	2.58313	2.44147	3.2991	2.84038	2.22924	2.64408	2.48825	2.02979	2.60874
Migut.B01361	AT5G06710	HAT14	homeobox from Arabidopsis thaliana	4.5999e-10	0.632724	7.61941	3.72761	4.08507	3.64199	2.09754	2.20603	1.68795	1.54662	1.31012	1.37295	1.29257	1.60712	0.839209	0.701293	1.2643	1.25807	1.05007	1.23535	0.776654	0.534004
Migut.B01362	AT5G06770		KH domain-containing protein / zinc finger (CCCH type) family protein	2.53973e-10	0.718103	9.169	12.0075	15.314	10.5915	12.0597	6.80833	10.3049	4.01357	6.7702	4.02466	4.62034	4.28091	5.91091	6.64585	5.18113	4.84708	9.2949	7.00791	9.34173	8.29828
Migut.B01375	AT2G27660		Cysteine/Histidine-rich C1 domain family protein	1.2901e-33	0.696736	0.155488	0.275676	0.848378	0.708533	0.261582	0.532197	0.232122	0.480908	0.989491	0.63894	0.477344	1.17547	0.393289	0.472269	1.67008	0.768142	6.0107	5.31026	5.48848	4.85938
Migut.B01396	AT5G07010	ATST2A,ST2A	sulfotransferase 2A	4.88902e-09	0.68187	5.17089	5.04231	9.06163	3.7761	1.40152	12.0226	4.44937	5.41177	8.37091	16.5659	16.2664	15.3438	12.093	17.3054	19.7703	20.5189	17.3694	25.2281	10.6979	13.4669
Migut.B01398	AT1G05570			5.25716e-12	0.712368	32.7172	48.6627	22.6414	26.1127	16.5948	36.3259	21.425	11.3584	11.7973	22.6189	18.8694	30.4827	12.6473	10.9151	13.5272	14.8718	4.63203	6.36346	4.40125	3.89762
Migut.B01403	AT2G44310		Calcium-binding EF-hand family protein	7.17897e-22	0.851418	23.1667	13.156	19.9583	43.5028	27.1645	9.18681	16.9672	24.537	18.4649	8.73243	9.00154	7.47154	37.1977	30.8618	49.3711	32.2692	120.34	97.336	167.023	140.659
Migut.B01410	AT2G42500	PP2A-3	protein phosphatase 2A-3	5.29853e-14	0.768693	27.7992	41.6481	53.5282	62.3772	64.7432	28.3708	46.9679	31.2782	44.665	20.7248	20.1484	20.0767	17.4225	21.9726	20.104	17.7567	27.1714	25.6029	30.2691	29.0461
Migut.B01411	AT1G05577		Domain of unknown function (DUF966)	1.23443e-08	0.701774	0.279232	1.48521	0.0408094	0.377528	0	0.409603	0.0893256	4.30695	0.0400819	0.754027	0.857233	0.865361	13.3617	21.3645	11.3779	18.2778	0.276776	0.583859	0	0.08043
Migut.B01413	AT1G05590	ATHEX3,HEXO2	beta-hexosaminidase 2	1.03858e-46	0.911954	18.9721	20.5678	14.2994	11.3096	17.4833	4.0985	7.39635	3.4317	2.71176	2.31732	2.30832	2.30372	1.52827	1.14189	1.82673	2.13918	0.958228	1.97927	2.81523	0.609126
Migut.B01414	AT5G56530		Protein of Unknown Function (DUF239)	9.6752e-18	0.801325	22.0266	14.1006	22.8098	22.132	13.2807	36.2052	14.018	9.89955	17.1101	32.1979	28.6831	30.369	14.7938	11.3116	8.59668	15.5537	2.81714	3.5093	2.17942	2.00075
Migut.B01419	AT2G14880		SWIB/MDM2 domain superfamily protein	1.44854e-09	0.694135	22.5542	11.2433	10.2401	17.2774	18.9108	6.45446	8.40526	9.24856	4.7641	6.41324	6.73875	8.1168	8.06645	7.16714	7.93752	7.19771	9.20342	11.4629	17.2242	15.2692
Migut.B01420	AT5G17670		alpha/beta-Hydrolases superfamily protein	5.52907e-09	0.736811	7.27788	5.30729	6.23534	6.73377	7.21646	4.96927	5.72995	5.50992	3.3851	6.82674	5.26334	5.24924	3.59621	3.80139	4.08194	3.58906	3.61968	4.3287	4.49343	4.35561
Migut.B01422	AT5G17640		Protein of unknown function (DUF1005)	6.17388e-10	0.679913	21.4359	11.1235	8.36544	11.7656	16.4866	10.3857	10.5603	12.2425	5.98888	13.4921	11.7491	12.5793	6.52902	7.41067	5.89016	6.63798	3.42031	5.37857	3.58764	4.61726
Migut.B01425	AT1G64830		Eukaryotic aspartyl protease family protein	6.45704e-09	0.70062	0.117738	0.187871	0.240902	0	0	22.4757	25.2444	36.1502	18.6328	38.5117	38.6754	35.584	63.177	75.8728	41.8023	38.825	24.3325	69.8547	7.35604	5.69744
Migut.B01430	AT5G33340	CDR1	Eukaryotic aspartyl protease family protein	2.21389e-102	0.944716	0.50572	0.478201	0.0574858	0.0590892	0	1.73095	0.566225	2.70169	0.677533	0.877432	0.69002	1.16358	17.6646	18.6031	8.38251	14.7125	42.8866	56.3377	34.2741	38.1245
Migut.B01431	AT5G33340	CDR1	Eukaryotic aspartyl protease family protein	2.85628e-46	0.943596	0	0	0	0	0	0.282198	0.056413	0.0425003	0	0.0414088	0	0.049683	9.88588	8.46796	4.38954	6.59614	23.922	31.9217	14.1391	14.1718
Migut.B01433	AT5G33340	CDR1	Eukaryotic aspartyl protease family protein	2.51767e-222	0.940138	0.374615	0.183927	0.058961	0	0	0.537991	0.225849	0.826443	0.23164	0.544706	0.176932	0.369396	5.49783	5.45574	4.36759	4.94698	24.9641	28.1084	21.2081	22.4275
Migut.B01434	AT5G33340	CDR1	Eukaryotic aspartyl protease family protein	7.58381e-53	0.935235	0	0	0	0	0	0.0429191	0.0772179	0.310263	0	0.11336	0.0941001	0	6.55406	4.28258	3.62149	4.25885	11.7351	18.3622	9.42115	10.1975
Migut.B01436	AT2G29420	ATGSTU7,GST25,GSTU7	glutathione S-transferase tau 7	2.01219e-25	0.875673	95.402	61.7652	75.4565	70.3336	57.1059	122.188	177.338	231.425	218.366	216.797	259.657	154.867	100.749	129.928	68.4357	95.9079	46.2646	58.021	48.0688	56.6731
Migut.B01441	AT5G17610			3.96029e-34	0.897818	70.7911	78.0208	82.3897	85.9073	70.9488	46.1598	40.2147	32.1885	49.7647	34.0308	39.8412	27.068	30.2597	33.0372	35.8515	28.3636	46.0253	37.3891	38.8127	35.9761
Migut.B01442	AT1G49245		Prefoldin chaperone subunit family protein	3.27319e-13	0.767785	23.592	27.1835	28.7458	61.3251	49.1792	16.3809	30.0949	28.397	31.1633	15.9906	16.4384	10.5077	12.471	14.2777	11.1356	10.6073	16.448	15.3532	13.0809	12.5067
Migut.B01443	AT1G64850		Calcium-binding EF hand family protein	4.11607e-10	0.73355	17.1128	30.7171	20.6463	12.2451	16.1617	29.268	18.5436	20.8393	24.8636	32.5254	29.2268	34.9126	46.9095	48.1138	55.7287	49.4125	25.034	30.4352	17.58	18.4023
Migut.B01445	AT1G32170	XTH30,XTR4	xyloglucan endotransglucosylase/hydrolase 30	1.16817e-83	0.96196	2.65091	4.41895	5.31214	2.6152	1.32411	146.05	124.047	243.848	284.735	384.565	370.022	355.016	506.234	509.414	381.01	464.199	145.33	181.716	88.9036	88.5503
Migut.B01446	AT3G03530	NPC4	non-specific phospholipase C4	4.60829e-24	0.85052	0.559445	1.60905	2.48012	0.610087	0.669275	2.97864	5.7998	6.99111	7.57838	6.6072	3.24413	7.66183	17.4747	12.6707	22.2058	16.1476	14.8078	16.9833	10.7953	9.7551
Migut.B01448	AT5G17600		RING/U-box superfamily protein	9.56414e-16	0.783151	1.80771	3.23065	2.81103	0.608302	1.24079	15.5246	9.63418	3.65959	10.6077	12.7767	10.8032	15.2584	3.29211	4.61211	3.02032	2.67913	3.94198	5.21616	4.05826	5.97756
Migut.B01455	AT5G48670	AGL80,FEM111	AGAMOUS-like 80	2.62956e-40	0.905326	0	0	0.332926	0.0855529	0	7.44258	30.6975	40.9009	23.6251	20.5938	26.7246	19.9757	23.4592	37.7251	9.51517	17.2825	0	0.340226	0	0
Migut.B01456	AT2G35930	PUB23	plant U-box 23	1.94238e-14	0.673892	0	0	0.12161	0	0.419957	0.0554817	0	0	0	0	0	0.175823	0.644292	0.661926	1.41864	1.2479	1.35499	1.92629	1.82524	3.83484
Migut.B01460				4.78808e-14	0.643357	1.12093	0.858548	0.275223	2.31034	0	0.753383	0.552219	0.491672	0.585686	0.552743	0.504714	1.06111	4.56882	5.03887	4.86942	4.87311	2.71102	3.37509	1.89922	1.35607
Migut.B01463	AT5G46570	BSK2	BR-signaling kinase 2	1.98952e-07	0.677185	24.4798	23.2316	22.2574	15.1538	18.1949	16.0098	8.07657	7.31001	7.92822	15.262	14.0879	15.0888	12.6151	12.6512	11.9578	13.0884	8.52446	9.16376	9.84124	9.71853
Migut.B01464	AT1G28395			1.85051e-14	0.783202	14.3176	8.2877	11.9131	10.4369	14.0339	9.51617	8.4677	9.17583	9.16068	6.2496	7.03954	7.19191	5.05374	5.53819	4.99507	5.80903	6.57214	5.37228	9.1716	8.48088
Migut.B01465	AT1G32450	NRT1.5	nitrate transporter 1.5	1.49212e-17	0.798325	0.397217	0.671113	0.40637	0.270279	0.212267	1.63585	5.83396	8.49472	1.97215	10.7153	6.07331	9.58474	24.2398	13.7681	11.9907	25.8566	1.9223	2.83368	4.97337	5.55921
Migut.B01468	AT2G44530		Phosphoribosyltransferase family protein	3.19796e-15	0.78853	16.9335	12.4918	17.0625	17.1268	15.7011	9.86551	11.3757	7.99599	9.52492	9.73478	10.5538	9.68296	8.20959	10.2693	9.16004	9.14318	11.6396	12.2946	11.2997	12.3703
Migut.B01473	AT1G02205	CER1	Fatty acid hydroxylase superfamily	8.59148e-28	0.861743	8.76583	4.39079	11.637	12.7744	11.2309	2.86072	3.27668	5.14676	2.67706	7.66934	4.20967	7.79977	11.8068	12.4109	11.1698	13.2813	1.14937	1.76073	1.14022	0.612341
Migut.B01474	AT1G02205	CER1	Fatty acid hydroxylase superfamily	2.60659e-12	0.770249	22.6002	11.9575	10.9103	13.0315	12.609	49.2011	14.2753	12.9995	13.5096	20.3204	26.1148	30.8236	41.7001	37.68	31.1669	48.9571	1.20078	2.86525	0.799153	0.580618
Migut.B01476	AT5G26667	PYR6	P-loop containing nucleoside triphosphate hydrolases superfamily protein	6.61275e-11	0.75255	27.3717	31.3557	54.8677	47.1097	49.4675	88.3442	136.187	126.225	152.853	89.835	85.4319	77.2135	85.3782	93.8683	61.6607	73.6169	56.6622	57.4404	52.9471	58.4709
Migut.B01481	AT2G44600			5.03254e-09	0.618531	7.50543	3.99207	5.43884	4.79189	1.84889	5.46312	5.2021	5.04968	5.11744	5.25043	3.7488	5.81498	3.92273	4.38741	3.99874	5.02101	1.59416	1.30779	1.75042	1.53132
Migut.B01483	AT1G44750	ATPUP11,PUP11	purine permease 11	8.85162e-17	0.80185	8.20938	5.88068	9.27902	10.06	6.48218	21.5684	18.1237	6.33836	13.9032	12.9224	9.65419	13.9378	5.31076	5.02713	2.05427	3.843	1.83742	3.11468	3.3301	3.30381
Migut.B01486	AT5G46970		Plant invertase/pectin methylesterase inhibitor superfamily protein	5.36204e-44	0.826369	0	0.242595	0	0	0.383653	0.0709596	0.170223	0.064121	0.0763817	0.249897	0.0777894	0.224873	1.15365	1.77014	2.44945	1.03272	4.52087	8.10627	6.43981	5.13457
Migut.B01489	AT1G02180		ferredoxin-related	1.46264e-31	0.89496	3.62049	3.98422	3.06531	1.40036	3.31846	3.8458	2.09672	1.43921	2.92704	1.40225	1.10722	0.902774	5.00736	5.51938	6.60536	4.3173	10.8072	10.8333	9.69497	9.31372
Migut.B01490	AT3G60220	ATL4,TL4	TOXICOS EN LEVADURA 4	9.6945e-09	0.63126	7.77195	3.53254	5.56571	6.09244	5.34883	3.29769	4.58822	1.72833	1.91682	3.25175	2.67517	3.90151	1.6084	1.85986	0.927526	2.35605	1.40065	1.108	1.49638	2.84917
Migut.B01493	AT2G44670		Protein of unknown function (DUF581)	2.16799e-07	0.606298	75.7497	40.0619	34.0415	45.2985	30.897	51.2873	53.044	54.6851	62.3769	84.4434	77.3405	68.7597	70.4635	72.775	90.8123	72.2101	81.8162	143.916	84.5856	93.1827
Migut.B01495	AT1G05490	chr31	chromatin remodeling 31	6.61767e-27	0.856725	12.8282	11.802	11.698	12.9936	9.89153	9.54708	5.29551	3.07314	3.09841	4.1486	3.73946	5.31301	3.05718	4.19966	2.55377	4.30985	0.3807	1.13579	0.522925	0.984607
Migut.B01500	AT3G60245		Zinc-binding ribosomal protein family protein	8.79339e-11	0.719997	469.303	538.003	647.258	1146.1	999.325	491.388	644.06	530.598	700.26	348.11	385.822	306.893	305.139	328.631	278.217	260.516	586.662	432.318	521.138	494.979
Migut.B01506	AT2G44740	CYCP4;1	cyclin p4;1	8.17939e-34	0.907527	3.65726	3.37408	3.0462	2.92695	4.63902	7.34153	8.91438	8.59964	8.03259	8.40536	8.84303	9.09557	4.52589	5.40669	6.29595	5.11647	2.59851	4.06042	3.49585	4.27435
Migut.B01507	AT1G02150		Tetratricopeptide repeat (TPR)-like superfamily protein	5.36668e-10	0.78137	17.6041	11.8587	13.6557	12.3074	10.1296	10.8124	4.98172	5.4461	6.39027	9.79764	11.2592	10.4916	4.9805	6.65919	5.16573	5.5848	5.60868	7.25566	5.1726	6.2896
Migut.B01513	AT5G56420		F-box/RNI-like/FBD-like domains-containing protein	2.02384e-62	0.95011	3.19338	7.74213	4.6092	3.72252	2.62368	5.06067	2.57764	4.59384	3.80569	5.30999	6.43439	6.39543	28.4717	34.2109	36.2199	30.0537	52.1905	41.616	32.6629	33.7161
Migut.B01516	AT4G09320	NDPK1	Nucleoside diphosphate kinase family protein	4.44395e-17	0.834624	1.7116	2.2442	1.83248	2.2603	1.88839	1.82067	3.83275	2.75321	2.07978	4.61258	2.81057	2.51201	5.35046	12.0497	5.98549	5.75178	7.61471	9.44652	7.29213	8.90855
Migut.B01524	AT3G60270		Cupredoxin superfamily protein	1.94379e-16	0.629881	6.15785	3.83594	3.00798	2.45017	2.85586	0.932142	1.18015	0.0467949	0.390199	0.775081	0.85155	1.20347	0.601372	0.336999	0.264827	0.548125	0	0	0.176239	0.0559278
Migut.B01529	AT2G44800		2-oxoglutarate (2OG) and Fe(II)-dependent oxygenase superfamily protein	5.47147e-19	0.694027	3.04468	1.80451	0.578468	0.503125	0.526847	0.203009	0.0486992	0	0.131113	0	0	0	0	0	0	0	0	0	0	0
Migut.B01537	AT3G60320		Protein of unknown function (DUF630 and DUF632)	2.98121e-25	0.882458	3.03738	2.65962	3.42444	5.01919	4.67186	6.77005	6.43139	5.76902	3.15578	13.67	13.0883	13.8344	7.54828	7.51011	8.53205	7.96195	4.07565	4.342	5.29507	4.43693
Migut.B01539	AT2G15050	LTP,LTP7	lipid transfer protein	8.90296e-51	0.875808	0.4547	0.604627	0.814059	0	0	0.212226	0	0.767092	1.02799	0.560543	0.465305	0.672549	1.84839	1.03581	0.135663	0	53.1826	4.99146	80.5316	76.6677
Migut.B01542	AT2G44850			1.63928e-08	0.711063	11.9989	16.3708	16.1661	13.1758	11.695	9.60453	10.3977	10.4943	8.97577	9.47363	10.4083	9.30262	10.1628	12.5959	11.5403	11.433	8.06528	10.5411	8.24189	6.36037
Migut.B01546	AT2G40110		Yippee family putative zinc-binding protein	1.3317e-43	0.933312	1.23082	1.92035	2.58133	1.85517	2.44336	1.22554	3.12365	5.50255	1.83449	2.34343	2.28815	1.8812	20.7918	25.7951	21.8621	18.2669	7.25898	7.91378	4.21426	4.6118
Migut.B01551	AT4G01710	ARPC5,CRK	ARP2/3 complex 16 kDa subunit (p16-Arc)	2.89676e-08	0.621249	5.27202	5.64921	4.56675	3.19686	4.1174	6.57371	5.73043	6.10249	4.48534	6.67315	6.57636	7.13382	5.2561	4.09087	3.85773	5.51313	2.09789	3.62086	3.09703	0.814699
Migut.B01552	AT4G16780	ATHB-2,ATHB2,HAT4,HB-2	homeobox protein 2	5.31171e-07	0.631218	23.3137	10.4941	7.03052	4.15725	5.2212	2.55221	0.537779	2.43091	0.556871	1.45752	1.66359	0.874381	1.76226	2.58108	2.64563	2.41847	1.39164	3.90136	1.95626	1.9369
Migut.B01558	AT2G44940		Integrase-type DNA-binding superfamily protein	3.12588e-26	0.802214	8.50513	5.27776	14.5018	13.0962	10.8335	1.51225	3.2876	0.683257	1.32259	2.08034	1.65781	1.79714	0.548793	0.512557	0.845855	0.500202	0.100361	1.05856	1.39386	0.510379
Migut.B01571	AT3G15351			1.458e-06	0.689514	10.2424	9.1798	9.32328	12.9191	7.86927	9.38536	6.92282	6.71213	8.5358	9.54447	8.77565	10.1792	5.74089	6.66826	5.42199	6.40792	5.24934	6.8296	7.914	6.1792
Migut.B01572	AT1G02065	SPL8	squamosa promoter binding protein-like 8	1.51439e-44	0.906046	23.0622	14.9252	21.0191	24.9404	16.2499	12.0673	6.17552	2.41349	4.88399	12.6924	12.4174	8.63407	0.448427	1.32626	0.493687	1.14953	0	0.252281	0.146019	0
Migut.B01575	AT4G00030		Plastid-lipid associated protein PAP / fibrillin family protein	1.70072e-08	0.753518	5.55551	2.80513	2.46198	3.33831	2.99766	1.62509	1.94918	1.3389	1.13187	3.19816	3.74639	3.00413	1.08234	1.50336	1.16103	1.61257	2.00472	2.67656	2.14174	3.09718
Migut.B01579	AT3G60540		Preprotein translocase Sec, Sec61-beta subunit protein	1.15104e-09	0.739778	116.783	88.653	120.107	71.1724	87.5937	182.086	220.788	226.592	295.088	203.493	169.224	167.373	248.564	211.564	178.67	192.338	209.922	187.313	188.306	199.079
Migut.B01588	AT3G60580		C2H2-like zinc finger protein	2.50344e-17	0.795952	11.4139	12.8515	7.73403	2.72785	7.8553	2.21394	2.4895	1.81302	0.968138	0.852772	1.06183	1.16934	2.89236	3.5268	4.51106	3.4784	4.55478	5.19159	5.65094	5.82812
Migut.B01596	AT2G45150	CDS4	cytidinediphosphate diacylglycerol synthase 4	1.42058e-15	0.80473	4.10037	3.58005	3.40337	5.61354	4.47078	2.36517	2.96679	3.45872	2.25438	2.36846	1.88028	2.09791	1.59345	1.86029	2.19284	1.79156	2.56895	3.03313	3.25656	3.02232
Migut.B01597	AT4G00150	ATHAM3,HAM3	GRAS family transcription factor	3.27488e-24	0.880128	11.6638	7.52559	10.454	10.5323	11.3383	5.87001	6.1322	4.53432	3.84718	7.02273	6.51283	7.02583	4.42534	3.59404	4.32729	4.44688	4.72503	5.80552	4.323	5.08696
Migut.B01598	AT3G24440	VIL1,VRN5	Fibronectin type III domain-containing protein	4.87933e-07	0.683561	5.36913	6.7322	5.7571	3.72522	4.32075	5.40809	1.83857	1.44739	2.20617	3.41182	3.39857	3.56594	3.22013	3.38111	2.79647	3.71434	1.84712	1.60104	1.03553	1.37646
Migut.B01606	AT3G60680		Plant protein of unknown function (DUF641)	3.07017e-08	0.670658	18.211	17.0222	14.2469	6.97012	7.36635	20.7494	9.44528	10.7868	14.0602	23.1654	20.4171	19.4098	30.9906	29.0799	23.9708	31.0911	9.35722	12.8794	8.36609	7.4922
Migut.B01608	AT3G60690		SAUR-like auxin-responsive protein family	1.81895e-18	0.798555	0.366548	0.311942	0.824987	0	0.88798	1.23179	5.33524	5.99827	2.35718	5.00071	3.22584	4.69875	12.0793	9.5004	12.511	13.1284	7.55714	12.033	14.1289	11.1599
Migut.B01611	AT3G60730		Plant invertase/pectin methylesterase inhibitor superfamily	1.95863e-20	0.82828	3.36062	4.87748	5.46358	9.83479	5.52218	2.60206	3.03349	2.15352	2.64383	1.64859	1.46624	1.92663	0.903685	0.791265	1.39907	1.41569	1.21364	1.03497	1.98627	1.26065
Migut.B01616	AT4G08900		arginase	2.96272e-22	0.857469	9.11904	10.6245	4.60238	4.52983	4.01501	4.96152	2.17815	1.23073	3.40335	2.82649	2.48846	2.87744	2.80552	3.85128	8.95509	5.44888	33.0046	21.0468	20.6743	19.6824
Migut.B01618	AT2G45270	GCP1	glycoprotease 1	3.15781e-07	0.646046	2.72565	2.82269	4.57971	2.75234	4.77371	2.69598	3.41554	2.695	2.53924	1.98788	2.23507	2.49189	1.25231	2.10166	1.46487	2.34081	1.89654	2.00038	2.23643	1.96534
Migut.B01620	AT3G60750		Transketolase	1.33799e-10	0.712473	87.1459	49.6214	51.8126	45.3997	37.5868	54.0752	59.0854	67.8625	44.5226	106.116	88.7906	97.4311	92.3913	85.1401	100.058	86.0775	126.314	129.863	136.641	124.823
Migut.B01621	AT2G45300		RNA 3\'-terminal phosphate cyclase/enolpyruvate transferase, alpha/beta	6.12747e-16	0.805932	15.9628	11.6137	21.7148	9.97102	14.7078	27.1627	37.2062	33.5337	28.0582	35.3356	35.2295	38.9008	31.331	30.9797	34.3375	32.7954	23.2593	25.1012	22.0625	22.8456
Migut.B01625	AT3G60800		DHHC-type zinc finger family protein	1.6178e-19	0.830362	15.9786	24.1915	25.1824	9.61027	10.824	49.8692	41.9677	34.3719	62.4355	56.2438	56.8637	61.0428	40.2135	37.9886	28.1313	47.1048	14.938	18.301	13.2787	11.5897
Migut.B01627	AT2G45400	BEN1	NAD(P)-binding Rossmann-fold superfamily protein	2.27336e-101	0.942759	44.3577	40.8471	40.7558	27.8863	35.8114	6.38464	2.64222	1.24834	2.53197	0.624573	0.409308	1.45931	0.260151	0.121487	0.62055	0.790389	3.21133	2.29992	1.65187	2.86297
Migut.B01638	AT5G24530	DMR6	2-oxoglutarate (2OG) and Fe(II)-dependent oxygenase superfamily protein	1.33508e-07	0.654559	7.37765	10.2569	12.7789	6.36922	5.48522	16.2396	8.3237	6.54147	13.499	12.902	15.5821	15.4242	15.5246	26.3628	28.2381	23.2105	8.09826	12.0925	4.65556	5.19308
Migut.B01642	AT2G45420			4.0839e-21	0.863125	0.183911	5.86923	2.44593	1.93396	1.11383	1.54509	3.08872	8.22197	5.35904	2.72065	0.941001	1.08809	31.8981	30.9091	27.4356	20.6696	21.8752	14.4205	32.5237	23.176
Migut.B01645	AT1G24620		EF hand calcium-binding protein family	3.6653e-13	0.781267	17.0882	34.8503	18.9301	5.95439	4.79697	1.98213	0.452843	0.426453	1.01599	0.1662	0.931244	0.39882	0	0.614229	0.120672	0.874159	0.400896	0	0	0
Migut.B01648	AT1G01940		Cyclophilin-like peptidyl-prolyl cis-trans isomerase family protein	4.6989e-09	0.663297	18.4492	22.7158	21.3234	19.1658	15.8839	16.7452	20.0847	14.1621	23.2846	13.6148	14.5026	11.8344	10.8301	12.0863	11.1232	11.8659	13.2565	12.1469	8.75438	11.1339
Migut.B01649	AT3G29670		HXXXD-type acyl-transferase family protein	4.93166e-09	0.671917	1.00393	1.06796	0.982405	2.38681	1.7183	2.85218	2.93228	2.02502	1.05261	4.69936	4.51137	5.55229	3.87995	2.56315	5.15711	4.85178	3.02856	4.10705	3.79022	3.87239
Migut.B01650	AT3G29635		HXXXD-type acyl-transferase family protein	7.4083e-07	0.671081	45.4485	30.7249	34.7755	37.4422	79.047	7.02902	17.6445	26.0416	12.376	17.6372	17.8329	17.9262	18.4241	24.8857	26.0607	27.6338	16.6867	27.0471	21.0737	18.6528
Migut.B01652	AT2G45470			4.1119e-23	0.888995	41.7104	15.8954	18.4753	21.4006	28.4537	14.5474	11.3416	8.73783	8.19793	20.7938	16.229	17.6269	6.16114	6.07917	7.11119	8.37815	3.13483	4.12111	4.02862	3.14219
Migut.B01653	AT4G37740			4.14668e-49	0.779177	1.17092	1.31293	1.48928	2.16311	1.11803	0.23633	0.0354327	0.0266943	0.0953956	0.234078	0.0971537	0.093617	0.754719	0.801007	1.43518	0.586274	4.14059	3.24239	2.94906	4.6261
Migut.B01654	AT2G45490	AtAUR3,AUR3	ataurora3	1.62486e-12	0.616037	4.03789	2.52909	1.27403	3.09532	3.46636	1.12726	1.52108	0.381984	1.0238	0.713331	0.386175	0.44654	2.37266	2.216	2.38695	1.81769	2.91762	2.959	3.43673	3.5001
Migut.B01656	AT1G23740		Oxidoreductase, zinc-binding dehydrogenase family protein	3.04937e-32	0.600622	0.299913	0.757725	0	0.670186	0.151365	0.139981	0.209872	0	0.113008	0.215673	0.268545	0.295736	0.568946	0.303645	0.760591	0.601912	3.04707	1.9205	2.97744	3.32591
Migut.B01661	AT2G45590		Protein kinase superfamily protein	4.51773e-19	0.804032	12.0951	7.93535	5.39652	12.4388	8.22882	4.32721	3.87773	4.35963	1.92739	4.42282	3.38057	4.15069	2.42589	1.45653	1.52613	2.56646	1.74286	1.67117	1.41059	1.18176
Migut.B01662	AT2G45600		alpha/beta-Hydrolases superfamily protein	2.60383e-35	0.904844	5.85127	3.07646	6.0549	1.90957	4.88792	22.3503	21.8378	10.0415	17.7733	15.0346	15.3479	23.5433	2.33302	2.58753	1.68557	2.82419	2.0666	2.53132	1.21075	1.28827
Migut.B01663	AT2G45600		alpha/beta-Hydrolases superfamily protein	1.44025e-24	0.848727	32.015	17.2394	18.1444	21.5702	17.9023	20.7345	11.8004	5.87899	10.704	8.28929	11.713	7.87829	2.08843	2.7537	1.75822	1.74956	0.786314	1.54025	1.32009	1.31388
Migut.B01666	AT2G45620		Nucleotidyltransferase family protein	6.23664e-26	0.891859	26.1535	21.3181	15.9139	22.6392	22.6506	12.0842	8.43368	8.36332	7.14623	12.3667	12.0821	13.145	10.7289	9.68351	9.0731	9.90875	8.66429	9.61484	10.1283	7.4172
Migut.B01667	AT2G45650	AGL6	AGAMOUS-like 6	5.03718e-17	0.821053	109.75	257.442	189.548	95.0311	98.9785	211.469	100.871	93.5329	157.017	182.528	183.866	181.922	110.086	107.037	79.8861	115.815	20.334	25.151	14.0494	13.0952
Migut.B01672	AT2G45680		TCP family transcription factor	5.86225e-18	0.781873	16.9521	10.5544	6.45309	5.0439	14.3258	10.2429	11.6971	6.48458	8.64881	8.91004	9.34611	10.9496	3.49009	2.52789	3.52868	2.75909	0.716406	1.85473	1.322	1.65602
Migut.B01676	AT4G25440	ZFWD1	zinc finger WD40 repeat protein 1	9.90691e-11	0.65962	2.45859	3.89585	3.87765	4.71295	2.81774	4.42272	2.2366	1.96584	3.37106	3.19926	2.12281	2.75263	2.1932	1.99653	1.25312	1.99268	1.29463	1.41907	0.813599	1.2393
Migut.B01680	AT2G01770	ATVIT1,VIT1	vacuolar iron transporter 1	5.11938e-38	0.88865	0.27837	0.296125	0	0	0.561971	0	0.62335	0.176107	0	0.0571946	0	0	0.301759	0.352293	1.24581	0.859502	17.521	8.00329	27.783	26.45
Migut.B01687	AT1G01840			8.72797e-14	0.784365	50.0643	58.8196	41.322	41.7872	70.986	24.6481	49.6145	48.9559	42.2928	19.5521	20.466	15.983	20.8297	17.2046	18.876	18.2428	28.1159	30.3386	29.3454	36.8985
Migut.B01688	AT3G61080		Protein kinase superfamily protein	1.91631e-10	0.712122	7.06168	12.576	11.1913	12.1997	13.5241	7.32761	7.3065	6.70121	6.87387	6.39955	6.64568	6.59028	3.8275	5.58558	4.55241	4.6333	8.15574	7.67943	5.07433	3.97275
Migut.B01692	AT2G45720		ARM repeat superfamily protein	9.25394e-08	0.692126	19.0494	12.9683	12.6745	9.19255	8.88384	13.6743	9.58782	9.84838	6.07489	15.6394	16.8972	17.0639	19.8763	17.2393	17.5769	18.655	7.70205	9.76093	7.8926	7.13422
Migut.B01696	AT4G00755		F-box family protein	8.23402e-19	0.827734	18.7399	21.9638	24.1991	24.1799	25.9122	17.4932	21.3926	15.7455	18.7562	16.0946	15.4617	16.4899	19.082	19.1959	20.1764	18.9324	32.3882	25.9183	28.8155	28.579
Migut.B01698	AT4G00750		S-adenosyl-L-methionine-dependent methyltransferases superfamily protein	1.14978e-13	0.762354	7.34499	4.89006	3.39077	0.700572	1.02552	20.538	11.1701	7.37572	4.70263	24.9809	23.1113	30.9251	27.082	19.7798	17.8495	24.4373	7.04926	7.29591	4.12709	4.73503
Migut.B01699	AT3G61060	AtPP2-A13,PP2-A13	phloem protein 2-A13	4.42802e-59	0.945206	17.4116	22.6688	16.2707	24.8682	30.6909	7.76276	9.01994	6.83928	8.35593	3.75896	3.77628	4.71508	2.87343	3.31516	5.02429	3.97987	4.43052	3.20596	5.00852	2.82949
Migut.B01708	AT4G00550	DGD2	digalactosyl diacylglycerol deficient 2	1.9955e-13	0.776354	4.17186	8.29262	9.65784	4.28675	5.00514	14.8207	5.81872	7.42012	13.7255	15.9285	13.5149	17.8184	16.6165	18.9949	14.4812	19.1082	5.10398	5.38342	3.73619	5.21522
Migut.B01710	AT4G00570	NAD-ME2	NAD-dependent malic enzyme 2	1.96741e-12	0.745781	6.29021	5.51411	5.2105	4.95207	3.95549	9.78276	7.72557	5.15347	3.61978	10.0886	9.02555	10.1335	9.35277	6.76866	6.79261	8.99609	2.16038	3.70726	1.24371	1.38897
Migut.B01718	AT3G61250	AtMYB17,MYB17	myb domain protein 17	1.88828e-20	0.617704	5.064	1.90301	2.81559	2.19953	1.75016	0.719346	0.493032	0.905385	0.55308	0.588087	0.675927	0.379937	0.0895023	0.0835926	0.295607	0.373898	0	0.143866	0.174865	0
Migut.B01721	AT3G61220		NAD(P)-binding Rossmann-fold superfamily protein	2.45005e-08	0.713192	6.46379	12.7273	13.9249	18.5942	14.9311	9.63087	4.76677	4.43	8.36836	9.19431	11.9571	9.92835	4.21086	5.7262	6.49021	4.98943	5.57527	6.04297	4.21221	5.10662
Migut.B01730	AT1G01750	ADF11	actin depolymerizing factor 11	7.12101e-33	0.91728	13.8083	24.105	13.2812	17.2508	14.6527	1.54235	2.24637	0.298653	1.54162	0.193988	0	0.232751	0.127935	0	0.140848	0.583038	0	0	0	0
Migut.B01742	AT1G01730			2.16853e-41	0.913429	71.7504	83.1757	84.4938	75.1675	75.3564	37.9053	57.6693	51.6563	59.668	28.9918	34.3216	26.5464	32.1698	32.835	32.3789	27.5905	47.8185	47.0867	43.5078	48.7866
Migut.B01745	AT3G61350	SKIP4	SKP1 interacting partner 4	7.24473e-39	0.916081	11.8649	14.4828	13.0495	10.704	12.3296	8.5517	8.36958	6.06398	7.99058	6.92779	7.81233	7.7475	6.48263	6.6665	7.25081	6.40366	5.17087	5.85305	4.64848	5.00268
Migut.B01746	AT1G32360		Zinc finger (CCCH-type) family protein	9.22795e-44	0.926495	8.67366	14.836	10.246	11.1716	9.90464	4.58713	3.84264	4.27665	4.21659	3.12831	3.57592	2.98426	4.56592	4.84883	4.31928	3.39097	3.13897	2.85416	2.47796	1.47835
Migut.B01749	AT4G23340		2-oxoglutarate (2OG) and Fe(II)-dependent oxygenase superfamily protein	1.92327e-20	0.769918	2.51144	2.97522	1.95618	0.450165	0.374494	2.8239	3.00364	1.44439	1.94998	1.97021	1.81069	3.26442	2.90807	3.06279	5.6198	3.48947	11.0041	11.9944	8.70379	9.1781
Migut.B01754	AT1G32360		Zinc finger (CCCH-type) family protein	7.7736e-10	0.69653	12.0304	13.3528	14.317	11.2309	12.732	10.2274	7.18159	4.40085	7.00008	6.68396	8.79359	7.14192	6.28773	7.79902	6.22645	6.4815	9.88648	9.30479	10.5947	9.46756
Migut.B01755	AT3G61370		Protein of unknown function (DUF3245)	2.63125e-11	0.60033	3.55785	3.52247	3.1353	1.66694	1.95565	1.31532	0.94658	0.831989	0.353955	1.04223	0.865148	1.38942	2.67302	3.20981	1.93384	2.0883	0.97766	0.883875	1.11909	0.213078
Migut.B01760	AT1G01650	ATSPPL4,SPPL4	SIGNAL PEPTIDE PEPTIDASE-LIKE 4	2.39039e-05	0.640625	6.25752	4.33823	5.16865	5.13919	2.73318	6.5348	4.23329	1.97762	2.67098	6.93388	6.6231	7.81469	3.63325	3.00889	3.23149	3.3034	1.86565	3.46954	2.04562	2.04734
Migut.B01764	AT4G00370	ANTR2,PHT4;4	Major facilitator superfamily protein	2.35156e-38	0.917943	24.4041	35.2613	34.5866	34.418	37.2658	17.8643	15.1215	18.034	16.3301	20.1993	18.3208	17.9453	12.2663	14.3425	16.0143	14.147	19.0724	18.8446	17.5046	20.0642
Migut.B01765	AT2G45970	CYP86A8,LCR	cytochrome P450, family 86, subfamily A, polypeptide 8	9.37915e-09	0.662562	5.80478	2.46106	2.79713	1.28276	1.06147	6.36099	2.40191	1.59666	1.31024	4.80523	3.31444	5.22619	2.91826	3.2792	5.07019	3.42874	10.5485	6.72839	17.6837	17.9378
Migut.B01769	AT2G45990			8.02483e-06	0.62433	15.8801	18.1236	19.1241	35.859	20.9124	25.1562	23.4615	26.6794	28.505	35.4799	41.3796	31.3179	39.7299	46.1037	36.9937	35.6536	24.3664	29.6862	23.1363	22.9804
Migut.B01777	AT4G00330	CRCK2	calmodulin-binding receptor-like cytoplasmic kinase 2	2.68054e-11	0.661383	2.53914	2.10401	1.80468	1.68638	1.07915	5.33924	2.18456	1.57817	2.84676	4.98633	5.79844	5.87727	2.98426	1.81304	2.04145	2.14565	0.688809	0.950068	0.679281	0.70058
Migut.B01780	AT1G01580	ATFRO2,FRD1,FRO2	ferric reduction oxidase 2	1.46451e-23	0.889386	14.5524	19.0896	17.4603	5.55475	5.54221	12.0842	9.11302	27.1108	10.421	16.7292	10.476	17.1521	180.284	167.612	199.35	164.954	28.4801	67.5459	17.8526	18.1661
Migut.B01785	AT1G01540		Protein kinase superfamily protein	6.05471e-30	0.895078	6.7153	10.3068	9.98816	5.94116	7.37868	29.2148	15.1484	12.2695	12.5988	33.1545	32.0774	36.8473	25.9484	25.2135	21.3811	27.6967	5.62464	7.04657	4.74952	3.79718
Migut.B01787	AT5G49690		UDP-Glycosyltransferase superfamily protein	1.99829e-19	0.629797	0.544265	0.340576	0.327533	0	0	1.61383	2.58091	1.10723	1.31895	3.4995	2.91584	3.5358	2.11704	1.49104	1.60475	1.50255	0.539478	0.736372	0.23732	0.355039
Migut.B01789	AT2G46090		Diacylglycerol kinase family protein	1.11358e-16	0.788317	21.2574	31.1185	24.2382	15.7802	20.5333	18.6182	13.8241	10.8809	16.8309	15.0436	13.4478	14.5078	11.2129	10.0529	12.0767	11.3888	9.68796	9.15322	6.76597	7.85147
Migut.B01794	AT1G01490		Heavy metal transport/detoxification superfamily protein	1.55943e-09	0.665093	40.2709	31.7774	27.7	33.2181	10.447	15.2016	9.44617	10.3852	11.2374	14.4722	16.0122	11.0278	19.2484	18.4244	18.791	18.2347	29.269	35.9996	31.5811	35.357
Migut.B01797	AT4G01250	AtWRKY22,WRKY22	WRKY family transcription factor	1.06638e-15	0.816589	17.3847	7.23661	7.3461	8.25752	5.89174	6.15419	4.70161	1.70021	1.81434	1.76007	2.23452	1.36644	1.41113	1.06287	1.20275	1.55587	1.66491	1.58046	1.42296	2.3707
Migut.B01799	AT3G61530			5.83896e-44	0.84685	0.480605	0.328666	0.737517	1.22738	0.415817	6.56927	5.88072	3.33005	4.34622	8.9718	7.83389	10.2906	7.55428	5.35243	6.84184	6.19008	3.94713	4.55802	4.2896	3.01093
Migut.B01800	AT3G61540		alpha/beta-Hydrolases superfamily protein	6.57576e-07	0.612973	4.93258	5.01484	4.72968	2.89016	3.10493	7.35692	7.13267	5.94167	6.18163	8.52652	9.2012	8.99188	6.23489	5.30723	5.82151	8.20505	4.96136	5.99416	4.08617	3.59652
Migut.B01801	AT1G14620	DECOY	decoy	2.60493e-08	0.664329	24.6694	39.8523	47.3278	40.729	40.5665	29.327	31.6703	29.6653	42.9042	22.6036	24.3057	20.4666	22.2656	24.1566	21.0662	22.2009	37.7219	32.3095	28.6388	31.6456
Migut.B01805	AT4G23630	BTI1,RTNLB1	VIRB2-interacting protein 1	6.76481e-18	0.825454	30.0211	34.3886	37.7645	32.6049	46.4971	20.379	39.3943	33.9939	32.2407	19.9159	20.2269	17.7144	24.2644	31.0512	40.5	32.2426	69.9647	58.0018	93.7703	94.1379
Migut.B01811	AT5G24090	ATCHIA,CHIA	chitinase A	1.8602e-13	0.605797	3.0383	3.64834	2.40187	3.53386	2.23043	1.22471	1.10816	0.796037	0.763224	1.51335	0.800844	1.27102	0.773491	1.32832	0.824089	1.08025	1.61986	1.51604	1.75495	1.87959
Migut.B01813	AT2G46225	ABIL1	ABI-1-like 1	1.6658e-09	0.676376	20.3476	46.357	13.7957	17.7166	12.7804	12.684	2.7277	2.08393	2.9651	4.23002	3.82735	7.17303	3.01287	2.70972	5.52826	4.36496	1.87062	3.40797	1.5261	1.17614
Migut.B01814	AT2G46230		PIN domain-like family protein	1.20394e-14	0.759834	13.4406	16.463	17.6635	8.08171	9.95373	7.79649	4.24347	3.64096	11.6363	5.07602	4.30936	6.0557	3.00526	3.69507	3.0573	3.68401	3.40885	4.07244	2.11821	2.37036
Migut.B01819	AT5G41650		Lactoylglutathione lyase / glyoxalase I family protein	1.54493e-17	0.800074	4.50626	5.58211	6.24788	5.17513	5.02739	3.95742	3.58489	2.70078	3.2172	3.53291	3.18548	3.59572	2.21747	2.01103	3.46733	3.14887	1.4399	1.98365	2.04062	1.97259
Migut.B01820	AT3G61600	ATPOB1,POB1	POZ/BTB containin G-protein 1	6.08977e-11	0.761643	10.4199	8.69462	9.49987	8.48235	9.02759	8.78801	5.65361	6.04605	5.52522	8.07123	7.86035	7.67969	6.67981	6.08712	5.69424	7.47834	3.54172	4.67513	5.39246	3.7748
Migut.B01822	AT5G35680			3.05362e-14	0.792519	160.956	158.747	213.015	145.395	144.298	274.608	359.836	352.257	355.157	376.22	374.723	334.022	381.885	381.425	356.678	345.219	360.404	372.045	246.694	236.336
Migut.B01832	AT4G27950	CRF4	cytokinin response factor 4	2.74812e-14	0.670951	1.39316	3.33454	5.84356	2.05102	1.125	0.585217	0.545944	0.176273	0.209978	0.286242	0	0.137375	0.0755106	0	0	0.258093	0.0690453	0	0.0737643	0
Migut.B01834	AT2G46320			1.95142e-11	0.703178	6.57291	3.35623	6.91264	6.66308	5.62619	3.06783	1.88398	3.28225	3.30224	2.87383	2.26	2.38514	2.59356	1.73022	2.51017	2.85749	2.26725	2.06154	1.61481	1.45781
Migut.B01838				3.1681e-14	0.739749	5.97354	8.47272	20.1442	6.28162	5.13637	1.44567	0.495424	2.79931	0.222305	0.363655	0.452804	0.21816	0.479661	0.44799	0.264037	0.819734	1.09648	0	0	0
Migut.B01840	AT2G46370	FIN219,JAR1	Auxin-responsive GH3 family protein	5.70082e-29	0.900545	3.92088	4.41393	4.3033	2.94221	3.51583	6.39621	12.3815	12.7958	7.42044	10.4962	8.95957	13.3442	20.777	17.2276	23.6463	17.1132	12.1686	13.6905	11.9925	11.7241
Migut.B01841	AT3G61660			5.6311e-52	0.924355	0.175631	0.186833	0.539032	0	0	26.3955	68.2352	270.813	147.709	196.016	159.777	131.966	411.045	424.98	398.454	350.964	386.296	400.285	278.976	329.864
Migut.B01844	AT2G46390			7.6187e-13	0.774651	49.0293	49.1813	47.5579	49.2854	54.024	68.5132	74.7753	84.3582	108.664	104.446	99.1315	78.9337	112.223	103.998	91.3349	75.9929	100.22	90.0685	83.6009	77.7527
Migut.B01848	AT1G05950			3.07133e-08	0.682906	8.82287	11.8632	3.87701	5.31353	2.7295	7.1673	4	2.41414	1.94362	4.60695	5.37275	6.50065	8.60133	10.3115	6.31297	10.3604	0.919525	1.44449	0.27172	1.19392
Migut.B01853	AT1G01360	PYL9,RCAR1	regulatory component of ABA receptor 1	7.98847e-21	0.867195	48.1699	54.1974	57.1236	70.1682	60.1191	22.2494	15.8627	15.9341	28.7505	22.7394	25.3574	18.0792	11.0216	17.1564	19.2287	13.4492	37.3929	26.3129	46.5969	51.6987
Migut.B01872	AT5G42080	ADL1,ADL1A,AG68,DL1,DRP1A,RSW9	dynamin-like protein	3.60596e-16	0.807798	21.6631	26.6939	27.168	21.643	21.9186	35.3092	27.3228	24.1644	29.6957	30.545	30.8122	32.6159	26.8109	28.3154	25.3985	27.1239	17.225	19.6543	14.0499	16.7405
Migut.B01901	AT3G61860	ATRSP31,RSP31	RNA-binding (RRM/RBD/RNP motifs) family protein	2.99301e-50	0.9283	34.7771	32.6676	34.4268	25.8549	37.0773	24.8132	26.5777	19.2735	17.5812	15.5162	15.8439	15.7735	13.0373	12.9363	12.2084	11.5366	14.1526	14.6177	14.0742	12.2044
Migut.B01905	AT1G01200	ATRAB-A3,ATRABA3,RABA3	RAB GTPase homolog A3	9.54733e-12	0.730982	2.41683	1.07124	3.91482	0.635369	0	22.1845	7.21596	6.45566	20.8441	18.8696	24.732	18.2709	0.873296	1.63127	0.961437	4.72609	4.99077	4.42178	0	1.42129
Migut.C00009	AT1G78080	RAP2.4	related to AP2 4	6.48436e-21	0.859076	1.80359	2.6381	2.47941	2.4893	4.94956	11.0487	36.6011	62.2328	29.1093	19.1306	16.0918	17.0621	27.4328	24.0237	34.3047	31.8117	28.2683	28.5197	39.5112	42.1611
Migut.C00013	AT1G22220			1.00484e-25	0.859703	16.072	17.2816	10.5278	6.80899	10.6208	4.04752	4.01324	1.26792	1.33608	2.42319	2.18897	1.4822	1.50409	1.34624	2.13886	2.07065	3.38096	3.44518	2.81616	4.54612
Migut.C00017	AT5G64950		Mitochondrial transcription termination factor family protein	2.09968e-07	0.63127	5.90451	10.2343	17.1079	9.24843	11.9616	7.01492	5.68633	2.89081	8.09029	4.61508	6.21124	4.72296	3.62552	3.38613	4.43493	4.69159	6.30278	4.14412	6.9959	4.66216
Migut.C00038	AT5G18020		SAUR-like auxin-responsive protein family	6.81214e-18	0.651911	0	0	0	0	0	0	0.308489	0.348613	0.276848	1.24542	2.67853	1.63012	0.448011	1.39476	0.328819	0.340286	0	0.144027	0	0
Migut.C00057	AT1G66980	SNC4	suppressor of npr1-1 constitutive 4	8.03688e-08	0.657471	1.01182	5.35489	1.78561	1.56941	0.280865	10.4841	2.49234	1.60029	2.31296	10.1035	9.57766	10.3764	6.14228	5.83916	5.37355	8.56011	1.12829	1.11073	0.857177	0.66304
Migut.C00083	AT4G09010	APX4,TL29	ascorbate peroxidase 4	3.39496e-08	0.650946	3.60017	3.4858	2.29368	0.453395	2.00196	4.40711	3.45161	3.01861	3.98571	7.31727	8.82428	7.84406	2.99126	2.99018	4.32227	3.56776	4.57281	3.8315	2.60248	2.80361
Migut.C00087	AT4G09020	ATISA3,ISA3	isoamylase 3	6.15365e-34	0.76302	1.32656	1.57214	1.15072	0.779705	0.595688	0.856934	0.824526	1.25087	0.689276	1.23118	1.23879	1.05443	4.53277	4.48882	4.90599	4.31085	1.02992	1.37107	0.945412	0.711905
Migut.C00096	AT4G39860			8.95844e-10	0.740569	17.8501	12.1168	11.7067	11.3123	12.9345	20.8221	18.6277	32.4044	14.4123	26.8482	20.8027	25.0372	38.6425	31.4462	37.8542	33.0523	14.5308	18.8823	13.402	17.703
Migut.C00131	AT1G30700		FAD-binding Berberine family protein	2.98698e-19	0.80128	8.05416	6.45556	3.88021	0.656918	1.01341	26.6579	13.689	22.715	9.70694	44.7582	60.9817	57.8597	56.0855	43.618	57.1132	72.469	62.0752	61.6952	37.5888	41.9707
Migut.C00135	AT5G64260	EXL2	EXORDIUM like 2	1.38756e-31	0.842436	0	0	0	0	0	0	0	0	0	0	0	0	0.245698	0	0.811488	0.279929	1.96578	1.42177	4.5003	3.02763
Migut.C00144	AT1G61150		LisH and RanBPM domains containing protein	3.96192e-14	0.805019	7.34484	12.6702	11.5573	8.82432	9.6726	7.90067	5.19278	3.88169	5.34923	6.00669	7.09139	6.47735	7.27726	6.55923	7.3441	7.48878	4.29301	3.73565	2.44609	2.92911
Migut.C00152	AT1G76660			3.87113e-09	0.762739	17.7723	11.226	10.9844	14.0866	8.34001	9.45002	4.94604	4.7268	5.15798	10.5554	9.33409	9.86146	5.98584	5.96331	4.56417	5.07697	4.78409	6.73516	5.56587	4.68028
Migut.C00157	AT4G05460		RNI-like superfamily protein	6.49729e-11	0.71664	11.9261	11.4001	10.6182	7.80865	8.43236	4.41108	7.49528	2.94202	6.04822	5.29371	4.2024	4.40998	4.23822	5.66703	4.22959	3.96023	6.57971	4.32277	6.61242	6.38022
Migut.C00158	AT1G22750			1.20426e-17	0.823717	4.46139	12.5785	13.847	6.80795	6.46715	35.9158	16.1498	17.5147	36.5367	50.2709	53.601	48.6894	33.3445	38.2409	28.6234	30.2223	7.73044	12.8355	6.90897	5.20788
Migut.C00167	AT1G76750		Protein of unknown function (DUF1278)	1.78461e-26	0.850878	18.244	18.7145	4.66608	17.6433	7.72787	4.25758	3.83001	1.37402	1.80043	0.669366	0.166692	0	0	0	0	1.0059	0	0	0.517485	0.328437
Migut.C00168	AT1G76750		Protein of unknown function (DUF1278)	1.40934e-44	0.916875	25.1465	21.521	15.4742	14.9117	11.8326	3.70637	4.23385	1.43536	2.08978	0.932331	0.580444	0	0.819829	0	0	0.700538	0	0	0	0
Migut.C00171	AT5G48100	ATLAC15,LAC15,TT10	Laccase/Diphenol oxidase family protein	2.46417e-37	0.920331	6.7021	5.24848	3.32776	3.25988	2.97486	5.86906	11.5126	28.3771	5.59364	46.8101	18.9668	51.0832	246.425	127.488	265.044	185.662	107.481	135.824	125.831	128.465
Migut.C00174				2.16224e-15	0.761998	8.52281	7.804	9.05029	13.3868	8.60288	3.12191	8.093	3.27605	5.5285	2.39393	4.85759	2.87228	0.58474	1.52917	0.643757	1.86538	2.99417	2.81974	1.14243	3.26286
Migut.C00176	AT1G67370	ASY1,ATASY1	DNA-binding HORMA family protein	1.83659e-31	0.809416	0.846748	2.29283	0.53813	0.580122	1.3986	1.07784	0.373476	0.811641	0.283605	0.854058	0.866496	1.30303	6.38351	4.92289	8.13019	8.5088	5.78608	4.84206	4.67352	4.60449
Migut.C00185	AT1G36240		Ribosomal protein L7Ae/L30e/S12e/Gadd45 family protein	1.11637e-06	0.642494	178.6	144.97	239.83	392.296	433.632	256.852	462.632	436.459	374.215	164.329	164.781	170.653	140.317	146	115.734	132.255	217.357	177.688	270.146	289.575
Migut.C00189	AT1G22110		structural constituent of ribosome	1.03827e-19	0.850635	0	0	0	1.66299	0	28.3435	82.8654	84.8395	34.7466	62.3853	89.87	56.3462	46.1717	24.7637	17.7408	62.891	28.3198	23.3672	58.1662	55.6942
Migut.C00217	AT1G54790		GDSL-like Lipase/Acylhydrolase superfamily protein	1.837e-07	0.734975	0	0	0	0	0	0	0	0.314477	0	0	0.0763025	0	2.66733	2.34023	1.86871	1.47343	0.29563	0.389771	0	0.150341
Migut.C00222	AT1G11540		Sulfite exporter TauE/SafE family protein	4.35807e-50	0.833526	0	0.0822999	0	0	0	0	0.0866216	0	0.0777372	0.127166	0	0	0.335462	0.861609	0.923301	1.05105	2.22386	2.58827	2.13008	3.43179
Migut.C00223	AT1G78020		Protein of unknown function (DUF581)	1.03686e-08	0.639271	30.827	15.6037	19.0322	13.4182	8.60673	15.3066	17.3578	14.8373	6.7702	28.2264	27.3358	29.2217	38.2002	19.9217	46.9658	23.6391	45.9816	60.3434	44.073	49.7729
Migut.C00231	AT2G30860	ATGSTF7,ATGSTF9,GLUTTR,GSTF9	glutathione S-transferase PHI 9	2.82836e-05	0.642631	38.5841	42.2876	41.2463	63.9517	55.1109	47.0969	67.3318	115.437	97.2265	57.7846	51.707	33.4766	116.982	116.277	129.958	103.497	53.072	94.071	36.0306	38.9362
Migut.C00239				3.98724e-11	0.768552	37.9979	43.1353	45.1921	129.051	92.7023	14.0377	26.7592	12.9113	14.031	5.07602	5.90819	5.69311	33.1853	26.5081	22.1131	16.7486	27.0167	19.9331	13.934	9.20458
Migut.C00297	AT5G64460		Phosphoglycerate mutase family protein	4.12553e-13	0.734703	13.3051	16.7621	17.5381	11.0989	10.6967	16.7192	9.33445	7.91367	14.4188	13.1252	10.6043	10.849	8.20537	10.729	8.4737	10.0332	4.22694	6.0188	2.41597	2.88044
Migut.C00325	AT5G47870			3.74256e-13	0.774765	34.1025	51.2154	50.1296	53.1029	54.8876	39.2493	51.9583	51.3275	59.2606	38.7544	40.9195	34.1286	29.2843	31.3314	27.5156	29.4662	34.1472	35.6812	30.618	31.441
Migut.C00327	AT1G21080		DNAJ heat shock N-terminal domain-containing protein	1.06971e-38	0.883318	0.324682	0.565185	0.09059	0.0310389	0	1.01946	1.5863	0.995906	0.889751	2.9595	2.56742	3.60907	12.6386	9.08469	18.0004	13.7433	1.25805	4.28937	1.18775	1.54736
Migut.C00330	AT4G38130	ATHD1,ATHDA19,HD1,HDA1,HDA19,RPD3A	histone deacetylase 1	2.1394e-14	0.793323	7.90784	8.75096	7.50637	8.3994	3.95088	3.39364	1.93123	2.0817	1.73315	3.11867	2.8513	3.11384	5.19225	5.23898	6.50803	5.96481	5.62883	4.53599	4.0184	2.91601
Migut.C00343	AT1G20960	emb1507	U5 small nuclear ribonucleoprotein helicase, putative	7.47765e-12	0.680575	19.2069	18.7678	18.0757	23.0946	19.0452	14.6192	8.31003	6.05533	7.15205	11.1853	9.97863	12.1092	7.60284	7.73437	7.17741	7.63166	6.98633	6.6783	7.07729	7.71903
Migut.C00344	AT1G76550		Phosphofructokinase family protein	8.9391e-12	0.772066	7.27591	7.13508	8.76568	4.78368	4.48744	19.2176	10.4037	9.29867	10.4793	17.8966	16.6104	20.0454	8.62972	9.02815	7.1718	10.7099	6.59704	6.05299	6.28156	5.90199
Migut.C00348	AT1G76540	CDKB2;1	cyclin-dependent kinase B2;1	3.057e-10	0.775555	16.7186	26.8952	31.3409	19.2032	24.1217	14.1075	5.32307	3.47912	6.54874	5.04584	6.31502	4.22234	15.154	16.3529	19.727	15.7098	19.1931	16.6889	12.803	15.1407
Migut.C00353	AT1G76490	HMG1,HMGR1	hydroxy methylglutaryl CoA reductase 1	1.28681e-12	0.726817	11.1053	7.70456	8.01745	6.4835	9.09145	15.4112	7.46456	2.88231	6.02719	8.27223	9.00786	9.6688	1.95272	2.50065	1.7952	1.42202	0.846743	1.28141	0.865284	1.32926
Migut.C00358	AT1G20870		HSP20-like chaperones superfamily protein	4.46851e-19	0.829085	10.5832	9.85091	11.8334	10.4513	12.3603	7.09271	9.79851	7.29615	9.2366	4.99007	4.23481	4.84995	5.25816	6.07862	5.22212	5.23667	3.02598	3.86546	4.41816	5.53984
Migut.C00373	AT2G33640		DHHC-type zinc finger family protein	5.79862e-16	0.842601	7.33789	8.57191	8.99783	7.10336	8.34133	5.96952	4.43423	3.45635	3.35926	5.19931	4.71946	6.06917	3.25239	3.85346	3.84664	3.89609	4.07851	3.69239	5.02901	4.02721
Migut.C00377	AT1G76405			1.77659e-22	0.856562	19.3993	26.0294	29.6311	30.5642	27.803	18.6766	17.2173	16.3636	17.7606	11.3603	11.7589	11.5974	16.01	15.0214	15.6899	14.4422	14.5052	14.0274	13.6714	10.2556
Migut.C00382	AT4G09810		Nucleotide-sugar transporter family protein	1.014e-09	0.70351	5.87898	12.8502	13.3754	3.78313	5.75707	19.0847	7.89227	6.66135	13.7247	21.2015	20.5325	17.5355	14.8067	15.3097	12.0077	15.2802	4.0298	4.98433	2.38491	3.1256
Migut.C00385	AT5G42330			1.85484e-32	0.913439	12.698	9.10004	15.1784	8.01173	9.107	10.5432	9.5779	9.52709	9.46851	4.72359	5.40282	4.01993	17.8943	16.4421	14.5958	15.2699	22.9865	19.7035	30.007	28.2977
Migut.C00388	AT1G76310	CYCB2;4	CYCLIN B2;4	1.78887e-10	0.762055	6.69664	12.739	6.97184	6.17213	4.09549	7.61171	3.06529	5.034	2.41446	8.01264	8.52572	7.49676	18.7033	17.9071	14.4796	20.847	8.53145	6.32164	4.79713	4.98395
Migut.C00401				3.24681e-28	0.86949	13.0927	12.9589	14.9085	56.5085	44.3588	2.01924	3.95159	2.97705	3.66069	2.52632	2.09709	1.68396	0.740491	0.691598	0.543485	0.281219	1.46703	1.66637	2.7729	1.14776
Migut.C00424	AT5G49630	AAP6	amino acid permease 6	4.9252e-12	0.776252	1.99699	1.2773	1.47406	1.82087	1.37785	11.409	6.01432	2.88922	6.21025	8.83976	10.1014	7.96393	4.31585	6.61576	3.68048	2.32589	4.14677	4.25488	2.99807	3.35116
Migut.C00427	AT1G10020		Protein of unknown function (DUF1005)	1.97149e-08	0.678891	9.22516	6.43072	4.67054	7.61508	6.0066	7.46523	7.4382	7.1176	5.59965	10.3504	9.02146	9.25188	7.09915	5.83348	6.35022	5.444	3.83861	4.6742	3.50083	3.3646
Migut.C00430	AT5G46220		Protein of unknown function (DUF616)	1.89768e-11	0.643303	1.01959	0.375444	0.601776	0	0	2.41601	1.66845	1.02543	3.03405	2.90059	3.21036	3.28683	3.27324	2.10425	3.27601	3.68085	3.07072	3.07486	1.95175	2.33251
Migut.C00432				3.88196e-56	0.939532	3.95974	4.2123	5.81228	2.9872	4.3445	17.3567	25.1553	29.0444	30.2732	23.6292	23.1674	21.1357	16.6099	13.7701	13.1497	12.0136	23.0375	17.9992	24.2475	24.3858
Migut.C00439	AT1G58520	RXW8	lipases;hydrolases, acting on ester bonds	6.23118e-14	0.727383	1.62699	1.57874	1.51828	1.3641	1.04307	1.49824	1.05853	1.02002	0.574392	2.14124	2.04742	1.99457	4.01597	3.33899	3.39797	2.82404	1.28579	2.59744	1.59485	1.18585
Migut.C00445	AT3G30390		Transmembrane amino acid transporter family protein	2.40558e-07	0.602236	2.9633	2.25676	2.73875	1.52265	1.13867	2.20036	1.69662	1.2924	0.964315	1.75735	2.06755	2.58997	2.9385	2.64219	2.63227	2.64089	3.60478	3.4501	5.24186	5.66931
Migut.C00451	AT1G66870			7.1726e-273	0.982384	0	0.144933	0.278764	0.14327	0	225.108	228.967	388.784	348.404	424.706	417.285	551.083	1658.56	2023.28	1063.05	1331.16	160.703	190.298	131.001	153.01
Migut.C00454	AT4G14300		RNA-binding (RRM/RBD/RNP motifs) family protein	5.10968e-27	0.877422	15.2293	22.4022	26.7377	14.0517	14.5129	10.7921	9.7908	6.68553	12.8015	6.4869	6.93763	6.97573	4.08284	6.0349	5.74568	5.66291	5.25903	6.06058	5.51443	4.72156
Migut.C00458	AT2G47730	ATGSTF5,ATGSTF8,GST6,GSTF8	glutathione S-transferase phi 8	2.73215e-06	0.664801	22.4656	15.8778	19.3626	27.5617	22.7802	8.95343	11.7727	18.777	19.7905	27.4843	25.1941	23.5689	11.565	13.8133	15.6704	13.5563	25.8777	25.3104	24.3331	22.4934
Migut.C00460				2.39536e-15	0.724354	0	0	0	0	0	0	0	0	0	0	0	0	0.964119	0.45023	0	0	1.76314	0	3.45335	5.23037
Migut.C00473				3.0313e-19	0.862935	15.9555	24.6385	19.3772	6.81963	7.37733	2.88273	5.76274	22.055	7.44722	1.86121	1.47476	0.812041	61.1501	99.3216	58.5996	72.0853	15.8152	9.79342	16.3511	14.5288
Migut.C00476	AT1G66870			4.17314e-52	0.835085	0	0	0	0	0	0.224629	0	0	0.241793	1.58214	1.23124	0.711854	6.26051	5.11625	2.29746	3.26918	0.23852	0.251579	0.254822	0
Migut.C00478				5.83827e-44	0.824879	1.97643	4.52035	3.53844	4.67632	2.79299	1.19922	0.221289	1.33372	0.893666	0.0812164	0.202252	0.0974449	0	0	0.117936	0.244098	0	0	0	0
Migut.C00481	AT4G33800			2.98254e-25	0.820357	23.5551	37.1872	31.1584	41.1781	25.1394	58.5417	21.8378	12.9086	26.5326	68.1872	67.4004	59.0291	17.077	21.2659	9.84792	21.1239	0.297426	1.56855	0.953262	0
Migut.C00483	AT1G10200	WLIM1	GATA type zinc finger transcription factor family protein	1.14118e-24	0.853066	4.51626	5.52825	6.3292	4.61907	2.15445	16.7478	5.26439	9.44554	12.3084	19.1431	19.4676	15.0072	11.6022	14.8761	8.45391	15.3962	2.29959	2.45783	0.982703	1.34096
Migut.C00487	AT2G44860		Ribosomal protein L24e family protein	5.94044e-14	0.770993	36.0314	72.3611	76.7047	51.576	63.1459	31.5323	25.8443	20.9511	37.5023	24.9855	24.9088	22.7611	22.2218	30.0086	22.4885	26.2995	45.8248	33.4805	31.8079	29.3135
Migut.C00494	AT1G49890		Family of unknown function (DUF566)	1.02208e-30	0.713031	4.21298	5.49869	3.97851	3.20343	3.22213	1.93611	1.37882	1.16179	0.830363	2.01088	2.12246	1.98128	0.825565	1.57492	0.79286	0.800498	0.497899	0.643744	0.497611	0.506407
Migut.C00500	AT5G67360	ARA12	Subtilase family protein	9.34126e-59	0.92727	113.361	108.886	87.4859	38.2305	26.3491	814.266	457.129	678.233	461.409	2254.28	1782.12	2625.1	3749.64	2646.52	2929.17	3488.35	1084.58	1337.61	900.201	882.528
Migut.C00501	AT5G65860		ankyrin repeat family protein	6.67035e-12	0.736036	23.4217	31.7913	23.4545	14.4936	16.4355	12.992	11.3469	4.76816	12.4233	5.90429	5.96894	4.70791	8.34925	8.25399	9.08443	6.61981	16.7644	12.4788	12.1389	14.3491
Migut.C00503	AT1G27695		glycine-rich protein	1.56449e-07	0.672305	13.0765	20.0875	24.3892	24.3248	19.4417	19.4337	26.1107	16.9635	29.0299	18.4677	16.4733	13.8719	12.1282	16.0114	13.8031	12.1855	32.6143	23.1966	28.9446	25.9853
Migut.C00505	AT3G19540		Protein of unknown function (DUF620)	4.54102e-81	0.913773	6.01725	4.80721	5.11755	5.10782	6.85434	2.68441	2.13749	1.54919	1.48119	0.993027	1.31065	1.23911	1.41459	1.32118	1.09592	1.07445	0.814405	1.03585	0.793297	0.877047
Migut.C00509	AT2G14900			5.37101e-20	0.839736	17.8678	7.50293	10.162	26.0826	54.7596	46.0872	84.2338	101.189	94.4929	75.5486	78.6716	70.3597	27.3333	26.3021	14.3095	34.0451	2.6799	4.60863	3.17426	1.77762
Migut.C00512	AT1G28590			1.70193e-18	0.775845	0	0.0456401	0.0219461	0	0	0.140173	0	0	0.150884	0.0528906	0.0219522	0.0846121	2.20915	0.912188	3.89139	1.61614	2.12631	3.05012	1.29484	1.25434
Migut.C00522	AT4G24210	SLY1	F-box family protein	9.46697e-28	0.881435	178.696	208.559	231.215	158.83	161.564	102.388	160.441	94.4589	105.509	66.7168	73.2324	80.1319	74.163	61.7709	67.5324	77.4543	40.4854	58.9822	49.5601	49.0695
Migut.C00526	AT3G53010		Domain of unknown function (DUF303)	5.61846e-123	0.959995	323.695	252.307	405.182	361.184	423.521	46.3719	85.5279	28.7199	27.6016	19.4303	3.83507	15.4502	1.98805	1.89715	1.7129	2.41275	0.197591	0.125045	0.0844381	0.0803868
Migut.C00540	AT5G47820	FRA1	P-loop containing nucleoside triphosphate hydrolases superfamily protein	2.07779e-13	0.779729	4.07459	6.73249	4.98866	7.75618	4.49369	5.1154	3.90734	2.94371	1.92388	5.0153	3.66772	4.83628	4.95883	4.87014	4.95278	6.06907	0.888152	1.31149	1.49819	1.62599
Migut.C00541	AT3G57870	AHUS5,ATSCE1,EMB1637,SCE1,SCE1A	sumo conjugation enzyme 1	2.34988e-51	0.927091	34.3211	77.6417	95.7798	84.5173	74.2423	25.1842	30.1095	20.705	34.7042	9.56887	8.35803	8.86771	6.26357	9.28083	7.72531	10.141	4.95216	6.22253	7.36087	8.49682
Migut.C00546	AT1G46768	RAP2.1	related to AP2 1	1.8349e-13	0.753565	17.0866	9.91443	19.7505	18.0846	16.1272	7.97499	15.1557	10.3885	9.69922	5.74472	5.1093	6.23618	6.85564	4.60565	4.23723	6.71454	7.36841	5.91588	1.76239	5.25721
Migut.C00557	AT3G61040	CYP76C7	cytochrome P450, family 76, subfamily C, polypeptide 7	8.38265e-86	0.972439	8.15423	5.73124	5.7352	7.50294	5.32799	0.0339812	0.122274	0	0	0	0	0.0358957	0	0	0	0	0	0	0	0
Migut.C00564	AT5G67090		Subtilisin-like serine endopeptidase family protein	1.21394e-109	0.897576	0.351678	0.43646	0.209872	0.0616359	0.0591636	0.71128	1.14845	1.48323	0.912866	4.50399	4.73842	3.46779	1.9379	2.34402	2.48324	1.52019	9.73131	7.65979	8.87575	9.57261
Migut.C00565	AT5G67090		Subtilisin-like serine endopeptidase family protein	9.20237e-07	0.609151	41.7495	19.8328	27.7656	30.7898	26.9324	35.1206	26.0414	38.9803	21.5585	61.9421	61.5515	61.119	48.9017	41.712	37.3506	50.4302	17.2376	31.0265	26.2804	22.0307
Migut.C00566	AT1G45688			9.60072e-22	0.860355	11.8724	12.7931	19.7716	8.76759	9.54061	78.4032	54.1608	45.5678	57.4853	82.9215	97.3517	97.7859	79.0521	47.3414	56.0794	72.6506	31.724	49.0466	21.2386	23.3571
Migut.C00567	AT1G46264	AT-HSFB4,HSFB4,SCZ	heat shock transcription factor B4	5.17122e-107	0.854016	10.4303	8.62991	6.9444	8.70499	5.68195	1.23638	0.432527	0.512061	0.609973	0.453554	0.0564741	0.163255	0.0598237	0.111747	0.131723	0.136317	0.437612	0.634662	0.350641	0.778908
Migut.C00577	AT3G19270	CYP707A4	cytochrome P450, family 707, subfamily A, polypeptide 4	1.25583e-21	0.725788	0.714946	0.507031	0.487613	0.56956	0.349897	2.85156	1.1886	2.1747	1.41499	1.83396	1.55192	2.17905	2.5599	3.02698	2.2753	1.98004	3.99425	3.08043	6.24028	7.03294
Migut.C00581	AT4G33400		Vacuolar import/degradation, Vid27-related protein	3.64384e-16	0.838736	21.6559	12.9251	10.5778	9.99599	9.8836	4.11422	4.42792	3.3359	2.53746	4.11173	3.36437	3.21841	6.14648	7.33258	6.48252	4.56066	7.50936	8.44355	11.3527	10.1595
Migut.C00582	AT1G45474	LHCA5	photosystem I light harvesting complex gene 5	3.94754e-10	0.655821	2.69391	0.752253	1.61914	2.93908	1.97143	3.20624	3.01621	0.994153	2.50384	6.91871	5.44455	6.44172	3.94233	4.53435	7.07296	6.57103	11.1815	11.0192	8.84341	5.36378
Migut.C00584	AT4G33330	GUX2,PGSIP3	plant glycogenin-like starch initiation protein 3	5.31125e-08	0.665179	0.0494272	0.131449	0.25283	0.4418	0.224512	0.0230696	1.32818	7.00435	0.769803	0.893678	0.55638	0.804189	6.37602	8.28199	6.34119	6.28763	1.76373	3.77226	1.30852	1.69421
Migut.C00586	AT1G76640			2.96534e-11	0.727739	61.1638	34.4461	13.0054	30.6458	19.7321	15.897	11.0108	5.36158	16.0272	7.98365	8.59082	4.84859	3.12013	8.13522	6.87008	7.10966	20.9218	14.419	25.6537	22.972
Migut.C00589	AT5G14650		Pectin lyase-like superfamily protein	1.19942e-26	0.91254	0	0	0	0	0	0.034455	0.413264	0.404748	0.148351	0.0606696	0	0	24.9272	24.2529	15.0651	20.6961	18.988	32.6076	9.92791	14.996
Migut.C00591	AT1G47380		Protein phosphatase 2C family protein	3.34074e-08	0.674673	5.31834	6.04009	5.26662	3.38345	3.95459	13.5509	5.21296	3.70383	4.20285	11.6505	10.9041	13.8665	7.18083	5.92105	5.53391	7.57354	1.876	2.71084	2.9462	2.48047
Migut.C00592	AT5G42700		AP2/B3-like transcriptional factor family protein	8.10041e-17	0.745291	5.32822	4.90383	4.59353	7.49168	5.19698	1.50889	0.201091	1.36348	0.782018	0.787235	1.10275	0.531303	4.08855	5.39452	2.50067	2.14424	2.611	3.88058	2.28228	3.07811
Migut.C00593	AT4G33360	FLDH	NAD(P)-binding Rossmann-fold superfamily protein	2.45171e-07	0.656866	10.2219	7.16469	5.48785	2.31904	5.77562	13.2974	12.4125	12.4433	8.65399	15.5281	14.9433	15.6335	9.53006	10.2284	7.53996	10.3057	8.03468	8.10071	7.7002	7.21057
Migut.C00601	AT2G15730		P-loop containing nucleoside triphosphate hydrolases superfamily protein	7.5375e-28	0.804178	0	0	0	0	0.181407	0	0	0	0	0	0.0367821	0	0.272746	0.400301	1.1153	0.399531	3.349	2.5929	2.77858	1.5944
Migut.C00602	AT4G11800		Calcineurin-like metallo-phosphoesterase superfamily protein	9.18614e-25	0.874233	4.83592	3.80803	4.90869	5.31377	3.53707	2.55688	1.24787	1.99975	1.58492	2.22784	2.08773	2.02105	1.87369	1.61609	2.00644	1.6098	1.2826	1.65894	1.06021	1.39974
Migut.C00603	AT1G47500	ATRBP47C\',RBP47C\'	RNA-binding protein 47C\'	1.12836e-18	0.826238	3.04617	1.16563	1.27793	2.67324	1.45997	1.39108	2.01202	1.71915	1.49737	1.36882	1.30071	1.16692	1.40161	1.50875	1.96154	1.2721	6.01702	3.64292	5.22152	5.01518
Migut.C00605	AT5G42690			1.86271e-07	0.634485	5.29172	8.11974	5.08554	3.23761	3.36672	20.627	3.19582	3.27334	4.67264	9.96315	11.9133	11.6061	2.15547	4.09123	1.53098	4.31741	0.603989	0.838235	0.475462	0.517314
Migut.C00608	AT5G36210		alpha/beta-Hydrolases superfamily protein	4.64187e-05	0.633212	5.6197	6.10171	6.87822	5.34454	5.83372	6.66915	3.69068	4.38508	2.78687	7.91239	7.71226	6.40055	3.47881	4.13122	4.02056	3.87382	3.00823	3.67392	4.56703	5.4605
Migut.C00609	AT5G42680		Protein of unknown function, DUF617	1.0912e-47	0.877924	18.6942	12.2973	15.7459	16.463	21.6702	5.48799	9.76276	3.95613	9.02693	5.59177	4.39385	3.71281	1.0025	2.14013	0.473007	1.95801	0.130952	0.897793	0.139902	0.466164
Migut.C00610	AT4G37260	ATMYB73,MYB73	myb domain protein 73	5.74162e-94	0.957816	83.7226	120.6	138.696	108.847	105.701	24.8831	17.8076	13.4159	9.52477	9.2022	10.2211	7.6534	1.65514	1.61026	2.50551	4.08577	0.945891	3.12606	1.68423	0.897917
Migut.C00611	AT5G06430		Thioredoxin superfamily protein	2.79417e-12	0.777916	7.23824	12.4951	10.9967	10.1184	7.96248	5.5834	3.34846	4.13131	7.31657	5.52129	5.45549	5.72702	4.93336	7.10889	6.36235	6.31658	3.73765	3.76104	3.94721	2.66543
Migut.C00618	AT4G33300	ADR1-L1	ADR1-like 1	1.34532e-06	0.603083	6.60108	5.17336	4.21326	4.77614	3.46422	12.6647	5.42867	2.14347	3.8887	9.12184	8.69785	10.4693	6.50662	5.67778	5.96072	6.18663	2.53325	2.50399	1.9486	2.1054
Migut.C00639	AT3G24060		Plant self-incompatibility protein S1 family	4.84893e-11	0.785855	260.449	436.967	425.78	787.575	337.428	276.093	324.772	128.086	235.433	88.1114	89.6476	113.945	275.549	328.451	225.196	237.172	160.849	177.216	143.865	142.149
Migut.C00643	AT3G24065		Plant self-incompatibility protein S1 family	5.67672e-07	0.684623	10.0386	21.5172	17.0144	23.5812	8.87262	27.926	32.5447	15.124	20.4247	6.48527	9.2506	11.721	35.6239	39.9968	25.9277	32.5067	18.267	21.6168	13.3806	13.4938
Migut.C00644	AT4G16195		Plant self-incompatibility protein S1 family	1.61709e-34	0.893218	53.8868	91.4583	44.4238	24.3902	28.6927	11.0697	5.27189	1.02971	9.46235	1.00326	0.713832	1.20373	0.378086	0	0	1.72305	0	1.64089	0.554013	0
Migut.C00647	AT1G26798		Plant self-incompatibility protein S1 family	5.84546e-27	0.890305	86.0133	67.7266	45.5601	137.956	59.5578	15.1578	31.8613	28.3433	11.7928	2.37835	0.493566	2.21946	12.0253	14.4868	14.1984	22.4375	19.123	23.6997	16.0035	12.9665
Migut.C00648	AT5G25900	ATKO1,CYP701A3,GA3	GA requiring 3	1.78155e-06	0.605785	3.35636	5.96579	3.54236	1.47433	0.879136	10.708	2.40222	3.61956	4.78125	10.6671	10.7822	8.35781	9.69461	10.517	8.0365	11.6487	4.61125	5.5744	4.27406	4.83996
Migut.C00650	AT1G47640			5.8312e-06	0.621312	2.52936	3.6293	7.55229	3.83508	6.1453	5.87529	11.4926	16.6715	11.6437	7.08226	7.31359	6.72834	5.83445	6.96785	5.68622	7.01057	11.9817	7.71789	13.8595	12.6312
Migut.C00653	AT3G57270	BG1	beta-1,3-glucanase 1	4.31164e-27	0.859569	2.30465	1.66996	1.67434	0.597096	1.58458	4.02206	4.15104	5.74749	3.59104	7.9606	7.45117	6.71882	12.6362	9.67146	7.9324	14.0255	1.85399	3.77131	2.44051	2.55912
Migut.C00654	AT3G57260	BG2,BGL2,PR-2,PR2	beta-1,3-glucanase 2	1.75877e-67	0.938567	0.0780169	0.497958	0.359165	0.287142	0.23625	19.1535	89.5348	174.919	52.7185	42.318	31.6951	66.16	508.573	475.467	305.114	557.894	462.747	549.95	518.829	540.694
Migut.C00655	AT3G46860		Serine protease inhibitor, potato inhibitor I-type family protein	2.24345e-14	0.799388	90.5564	111.814	70.0336	48.7471	19.5872	70.9467	38.0215	60.2446	68.2436	30.3454	30.8895	23.3868	273.751	286.783	199.42	212.699	61.977	116.652	41.3831	58.1454
Migut.C00658	AT3G46860		Serine protease inhibitor, potato inhibitor I-type family protein	9.27659e-12	0.712723	0	0	0	0	0	27.7251	13.1187	0	21.356	4.2549	4.46145	5.3738	1.18152	1.37938	0	1.68266	0	0	0	0
Migut.C00659	AT3G46860		Serine protease inhibitor, potato inhibitor I-type family protein	3.72058e-11	0.651917	0.269513	0	0	0	0	143.151	55.2217	11.8216	116.177	86.3847	91.2894	134.208	102.547	73.9469	19.6203	25.9632	142.12	245.139	1.7124	5.97756
Migut.C00662	AT2G26490		Transducin/WD40 repeat-like superfamily protein	6.55088e-06	0.609762	9.39736	6.42647	15.6798	12.4114	4.1782	11.1741	20.4171	36.284	27.8779	22.4801	26.102	16.7127	7.64019	18.5755	12.9507	9.3264	19.572	28.1875	32.5195	32.0307
Migut.C00663	AT2G23450		Protein kinase superfamily protein	5.15787e-30	0.864274	6.8658	7.17235	10.5865	6.25899	6.38186	6.68572	8.37854	2.97903	5.23613	2.13122	2.55259	2.97108	0.669304	0.90016	0.943176	1.4336	1.12608	1.62667	1.38611	1.22001
Migut.C00665	AT1G48460			2.28527e-11	0.726903	8.87252	10.9572	12.4156	6.62224	11.9669	8.52028	9.81986	5.54855	8.992	5.59463	5.11371	6.51141	4.69844	5.49816	4.29025	4.40838	6.19151	4.23816	6.12871	6.11739
Migut.C00671	AT1G47530		MATE efflux family protein	5.95319e-20	0.791286	15.7617	10.8794	8.86252	0	1.21449	28.3032	23.5749	25.1696	15.8374	69.2185	45.9254	73.6769	138.383	90.6307	153.786	124.229	87.6561	98.9964	56.3157	39.1792
Migut.C00672	AT1G47530		MATE efflux family protein	2.19501e-18	0.809441	17.6903	15.8984	5.77259	0.801838	1.38541	28.7562	18.6115	43.7369	20.3802	90.6164	67.1054	101.505	214.91	118.116	187.642	170.455	111.557	124.201	61.2056	55.9628
Migut.C00673	AT1G13570		F-box/RNI-like superfamily protein	0.000253747	0.602641	2.34391	2.27846	2.64598	4.18591	1.71326	3.7158	2.14925	1.44875	2.43639	3.83608	3.86667	3.84546	1.92754	1.86164	1.4951	1.49733	1.86264	1.90125	1.90436	2.01669
Migut.C00678	AT3G50770	CML41	calmodulin-like 41	7.51579e-12	0.712448	13.6185	4.17897	12.5926	11.8423	29.6077	3.30037	4.98487	2.20912	9.21034	3.76666	4.02004	1.6786	0.283898	1.06061	1.87531	2.74934	1.29795	1.23212	0.138666	2.24423
Migut.C00679	AT4G36850		PQ-loop repeat family protein / transmembrane family protein	4.06228e-10	0.62998	4.02475	0.0942458	2.13643	4.35211	14.385	0.0472579	1.84219	5.18848	4.04408	0.395264	0.129516	0.0249603	0	0.269092	0.0151045	0.0625252	0	0.013232	0	0
Migut.C00680	AT3G50760	GATL2	galacturonosyltransferase-like 2	4.22348e-11	0.761205	4.42858	1.95553	1.79515	0	2.61464	4.05598	3.08732	6.48439	2.01503	2.74689	2.73622	3.04859	12.681	17.1734	12.5648	13.2094	2.40187	5.15411	1.06181	1.01086
Migut.C00681	AT1G19310		RING/U-box superfamily protein	1.34961e-24	0.86623	34.4097	28.6187	22.5327	23.8825	23.6553	15.6868	16.2554	14.4643	14.5881	12.3704	11.7374	13.3768	11.8553	10.6867	13.0973	13.2717	10.8024	15.4973	15.7778	16.711
Migut.C00685	AT1G75060			8.01518e-66	0.954344	35.5663	40.7572	35.8116	49.8571	40.2239	20.7088	11.6091	8.64637	15.405	10.0266	10.6104	9.81634	3.65051	4.15717	2.96133	5.65493	5.38757	6.08403	6.94449	6.78997
Migut.C00686	AT5G42610			1.89211e-27	0.634909	0.912666	0.0809064	0.233424	0.479869	0.806085	0.070996	0	0	0	0.0625062	0	0.0749961	0.577119	0.770019	0.680751	0.516627	1.6962	1.3915	2.01347	2.68361
Migut.C00693	AT1G47750	PEX11A	peroxin 11A	9.25253e-09	0.739409	14.4803	13.4784	13.0596	15.8282	13.7509	15.4734	19.5193	18.7233	17.8044	13.1533	12.5758	11.1786	17.1426	14.7569	17.1675	13.4129	16.147	19.3218	17.755	18.5358
Migut.C00698	AT5G35730		EXS (ERD1/XPR1/SYG1) family protein	1.94158e-06	0.606893	5.50414	9.83018	9.97554	3.65493	3.54425	15.0928	7.7299	6.16375	11.681	10.8897	11.0587	12.0714	9.91432	11.4935	8.79143	11.8084	4.42102	5.35758	2.41184	2.52334
Migut.C00699	AT2G39050		hydroxyproline-rich glycoprotein family protein	2.14334e-05	0.60753	24.0716	16.8313	12.3296	12.4702	14.3445	16.0932	8.08187	15.9285	10.5556	20.2864	18.6314	21.4802	28.6092	23.5881	26.3818	22.4066	15.8427	18.5294	13.3084	14.684
Migut.C00702	AT4G16580		Protein phosphatase 2C family protein	8.26126e-07	0.675335	9.53051	8.62923	8.46622	9.67778	9.47317	8.21738	6.49613	7.47148	5.81157	7.98213	6.68178	8.78798	7.51185	7.56828	8.55219	7.6599	4.66926	7.45391	3.90982	4.12562
Migut.C00703	AT1G22100		Inositol-pentakisphosphate 2-kinase family protein	4.69553e-08	0.72237	6.82916	11.8373	5.41227	3.27642	2.82408	6.24428	2.26396	3.23961	1.36728	3.4804	3.22743	3.77457	11.2629	12.6952	11.4587	10.8374	1.94123	2.65911	1.29282	1.46157
Migut.C00709	AT5G42960			2.61846e-14	0.807412	49.7548	47.9868	52.3093	43.7455	67.7271	43.7469	61.7946	58.0483	55.0071	39.9578	36.7604	37.1865	33.4577	39.0868	40.0376	34.2095	80.2853	57.9529	73.4569	72.9504
Migut.C00714	AT5G42950		GYF domain-containing protein	6.32224e-08	0.62364	14.215	10.0427	6.64897	8.46416	8.01531	5.75575	3.83431	3.4088	3.20662	4.88257	4.54471	4.749	3.91103	4.42047	3.35114	3.32394	3.23754	3.46707	3.42353	3.54487
Migut.C00721				9.70736e-20	0.831903	40.3155	36.3641	79.5091	118.56	81.2337	30.8366	19.7375	20.1713	23.1811	19.4012	19.6082	20.1793	13.4598	15.1318	16.5562	14.5778	7.52115	6.97137	8.11636	9.73594
Migut.C00722				9.06191e-18	0.834148	1.24893	1.28707	3.31405	2.95502	2.32434	7.0315	7.42875	5.10284	8.43155	9.39826	7.94792	8.54375	3.0885	3.75389	2.37549	5.3987	1.85691	3.06028	2.64511	1.45583
Migut.C00727	AT1G75200		flavodoxin family protein / radical SAM domain-containing protein	5.95617e-09	0.713149	14.3942	16.1229	11.9973	11.8422	12.934	10.7493	8.6744	8.4635	6.56524	9.67267	8.6791	9.47639	9.98936	10.5871	9.53236	7.11102	6.89601	7.89323	7.83059	9.01983
Migut.C00730	AT1G19430		S-adenosyl-L-methionine-dependent methyltransferases superfamily protein	3.02435e-17	0.81798	2.66091	4.28046	2.60603	3.15645	2.76779	4.80119	2.9066	2.49087	2.47806	5.32049	5.18028	5.72766	7.21119	7.34285	6.27376	7.33418	2.15503	2.27303	1.3917	1.16136
Migut.C00738	AT1G75210		HAD-superfamily hydrolase, subfamily IG, 5\'-nucleotidase	3.45518e-07	0.633594	4.27139	4.89566	2.68762	2.99114	2.45146	2.91986	1.49186	2.2399	1.51926	2.81922	2.72704	3.1496	2.98099	2.71719	4.37581	3.69976	6.76286	6.4712	4.73333	4.44906
Migut.C00740	AT1G75250	ATRL6,RL6,RSM3	RAD-like 6	5.80163e-15	0.873778	1.95042	0	0	0	0	1.82067	0	0.411303	0.979897	0	0	0	94.6148	81.4561	118.13	69.8571	137.02	83.6038	80.2925	66.1169
Migut.C00743	AT1G19440	KCS4	3-ketoacyl-CoA synthase 4	5.98474e-10	0.689046	10.9022	8.64733	7.58238	9.60405	12.5492	12.5873	21.2009	23.6358	10.5222	25.033	16.1476	21.878	29.8048	25.0289	39.775	29.2918	22.2762	37.1935	28.5585	26.0313
Migut.C00746	AT1G14440	AtHB31,HB31	homeobox protein 31	4.66176e-24	0.69977	0.507961	0.0491236	0	0.19424	0	0.603488	0.568734	0.350568	0.835202	2.353	1.89021	1.09284	2.80325	2.57141	1.87375	3.19381	2.7921	2.02768	2.44502	3.77089
Migut.C00749	AT1G47270	AtTLP6,TLP6	tubby like protein 6	1.25964e-09	0.657742	7.27307	7.00011	9.77915	11.0717	5.13898	3.10365	2.44297	3.76861	1.7748	4.86729	2.87076	3.68834	2.13998	3.40127	2.43864	2.52368	1.47615	2.31735	1.76042	2.40918
Migut.C00750	AT4G39230		NmrA-like negative transcriptional regulator family protein	2.31598e-37	0.902891	36.2804	26.6888	31.478	37.3693	27.7133	63.9778	34.6017	71.331	57.8926	99.5104	101.622	85.3532	256.204	274.479	260.353	307.643	50.2385	88.0913	38.4549	52.3582
Migut.C00751	AT1G19600		pfkB-like carbohydrate kinase family protein	1.3271e-13	0.809506	66.114	53.5	58.4247	79.5689	71.0614	41.1368	45.1291	58.6719	29.6194	39.7213	34.1546	34.6647	83.7043	74.2766	76.0183	63.7183	15.1177	28.8637	16.1268	15.8357
Migut.C00753	AT5G66440			7.32736e-21	0.857439	2.47054	1.81465	1.20355	2.90724	1.72187	3.89856	15.5429	28.9766	8.86574	23.9298	22.1515	31.8436	56.2403	38.8889	38.2591	50.7086	19.7654	27.0587	22.4866	20.281
Migut.C00759	AT1G19660		Wound-responsive family protein	6.25367e-10	0.716812	4.07875	3.7396	2.02873	1.39811	2.16089	2.46115	1.96799	1.50165	2.24164	1.87052	1.66033	1.37768	1.73438	1.71112	3.30788	2.75529	4.69063	6.40812	4.48623	5.4296
Migut.C00761	AT2G45640	ATSAP18,SAP18	SIN3 associated polypeptide P18	6.70916e-23	0.847777	12.7751	13.8475	14.9807	11.9878	13.2967	9.92288	8.98689	6.69758	10.5073	6.10616	7.22246	5.84226	6.68511	6.97053	6.41018	6.24917	8.57325	6.50166	9.11341	9.40861
Migut.C00764	AT1G27620		HXXXD-type acyl-transferase family protein	2.90505e-44	0.775103	5.47341	4.13373	3.66029	6.55303	7.98827	0.663545	0.504056	0.0799463	0.40474	0.954189	1.16386	0.771023	0.179796	0.31186	0.0848327	0.497483	0.281832	0.842244	0.301094	0.238873
Migut.C00765	AT1G10210	ATMPK1,MPK1	mitogen-activated protein kinase 1	5.27047e-10	0.756515	18.2874	33.3493	22.103	13.0493	17.0879	12.73	7.54661	10.0928	8.68886	12.6462	12.2977	11.1802	15.6325	17.5098	17.8339	16.0682	8.07925	9.99648	7.49718	8.77039
Migut.C00766	AT4G34590	ATB2,AtbZIP11,BZIP11,GBF6	G-box binding factor 6	1.75808e-29	0.90037	9.90122	8.76713	25.0014	12.5183	8.83883	11.3261	11.7907	12.2622	13.1692	10.5832	11.3621	11.9643	16.3789	17.7311	19.6712	17.0351	56.5022	43.6198	58.8488	57.8139
Migut.C00768	AT1G35180		TRAM, LAG1 and CLN8 (TLC) lipid-sensing domain containing protein	1.29371e-11	0.746589	3.61712	8.13962	8.64626	3.25506	5.09047	10.2918	10.3973	18.3652	16.2504	16.1213	19.4328	16.6333	15.7218	17.3247	13.6559	17.6115	12.1349	10.0721	8.91292	8.38008
Migut.C00771	AT2G16400	BLH7	BEL1-like homeodomain 7	2.45468e-44	0.9006	0.0545975	0.145199	0.195494	0	0	0.178379	0.489037	3.20074	0.438878	0.94229	0.67045	1.0229	14.2931	18.0479	13.7158	24.4098	1.8941	2.11197	1.47431	0.880672
Migut.C00773	AT1G45050	ATUBC2-1,UBC15	Ubiquitin-conjugating enzyme family protein	8.36588e-16	0.829465	3.2896	2.7691	3.01422	5.68522	3.11838	7.87717	7.84676	7.06977	6.81201	6.86468	8.25481	7.30555	6.82189	7.32717	5.42798	4.9107	10.2356	8.07462	12.4498	12.4869
Migut.C00774	AT1G75450	ATCKX5,ATCKX6,CKX5	cytokinin oxidase 5	2.08691e-20	0.826209	19.3419	19.2812	5.94486	9.24322	6.75492	123.743	52.6838	36.4349	67.6004	77.5843	82.1776	69.4429	4.59364	16.6941	4.33123	33.4487	1.16445	1.05274	1.17739	0.845961
Migut.C00776	AT3G51030	ATTRX H1,ATTRX1,TRX1	thioredoxin H-type 1	2.33507e-08	0.670671	828.509	997.777	1042.02	1448.23	1132.01	679.464	971.691	1189.7	1300.79	819.864	829.335	668.754	534.934	694.608	579.429	535.176	697.224	691.41	772.168	769.515
Migut.C00785	AT3G54340	AP3,ATAP3	K-box region and MADS-box transcription factor family protein	8.76813e-11	0.759534	16.0033	13.4128	11.3281	10.2842	10.198	15.2405	6.6966	8.24938	5.76611	37.464	25.4745	39.6899	39.164	22.5033	23.4394	28.3495	6.88977	11.999	5.82006	6.43712
Migut.C00794	AT1G75640		Leucine-rich receptor-like protein kinase family protein	1.33799e-11	0.747465	28.2848	11.93	7.26966	9.51795	10.5186	5.03977	2.11126	1.4064	0.91744	2.47956	2.33587	2.36827	0.731567	1.12537	0.71065	0.980578	4.40706	2.53169	6.81018	6.4234
Migut.C00795	AT4G24160		alpha/beta-Hydrolases superfamily protein	2.36079e-19	0.830327	7.30559	6.45921	8.0458	6.38509	5.42852	4.96625	5.39555	3.78848	5.69436	3.61196	4.16209	4.12462	3.36418	3.27866	3.97978	3.73766	3.5729	3.80883	2.8169	3.187
Migut.C00801	AT1G75620		glyoxal oxidase-related protein	5.22625e-15	0.836876	22.2171	7.70471	8.22788	7.56958	10.8541	25.7165	81.6402	246.249	49.157	165.975	109.629	177.145	682.966	347.75	540.63	535.667	311.826	417.674	347.255	351.513
Migut.C00802	AT1G30845			5.17509e-09	0.680436	14.4542	25.3724	25.2746	29.8962	23.4888	27.1767	33.553	34.2134	44.3949	31.7901	37.3454	29.6513	22.262	24.9436	20.6348	18.9489	13.819	17.0406	8.86532	16.3287
Migut.C00806	AT5G42560		Abscisic acid-responsive (TB2/DP1, HVA22) family protein	2.07029e-08	0.693715	18.8369	20.0979	11.9119	6.35753	9.29504	10.4771	7.77187	10.8132	5.62479	13.2268	11.4283	13.4962	14.3817	17.9661	15.0315	17.2496	5.82609	5.58909	4.77195	3.55538
Migut.C00810	AT2G28305	ATLOG1,LOG1	Putative lysine decarboxylase family protein	2.49118e-20	0.819292	28.9723	35.9368	45.0603	35.2058	33.9083	27.5399	31.8874	19.6147	57.0814	19.1421	15.6185	15.0126	1.68323	7.43865	2.75707	7.29676	2.62774	4.90972	2.96776	2.51992
Migut.C00812	AT4G34760		SAUR-like auxin-responsive protein family	6.10171e-40	0.907455	0.301285	1.70934	3.08227	1.16169	1.82469	21.8432	27.2114	27.7011	40.2634	28.6403	24.5622	20.5981	7.29404	8.84598	4.4346	12.1553	1.89135	3.46484	1.06349	0.708722
Migut.C00816	AT1G19850	ARF5,IAA24,MP	Transcriptional factor B3 family protein / auxin-responsive factor AUX/IAA-related	3.11398e-13	0.701896	1.81223	0.844298	1.12322	1.68313	0.453975	5.01327	5.13926	3.7937	2.44563	4.95734	4.61593	5.89574	4.54557	3.83026	4.73598	3.90457	2.62232	3.08397	2.67547	3.41392
Migut.C00817	AT3G27230		S-adenosyl-L-methionine-dependent methyltransferases superfamily protein	4.41943e-06	0.622281	36.747	34.1051	51.7656	13.6076	16.8296	60.6294	56.1892	67.5908	63.0117	77.4782	73.7226	90.4242	40.9584	40.2276	44.3499	42.8743	56.9378	63.0905	54.2853	46.3704
Migut.C00820	AT1G19870	iqd32	IQ-domain 32	3.74551e-06	0.647918	6.78317	7.60048	6.45472	8.99494	5.66379	8.25246	5.62624	4.35438	4.42273	7.17339	6.74997	7.7092	10.3268	8.53397	8.7351	8.57774	4.98083	5.86623	4.13289	4.51284
Migut.C00826	AT5G19930		Protein of unknown function DUF92, transmembrane	5.97204e-09	0.658082	12.9133	13.4337	14.8148	9.38261	10.8766	17.935	13.022	11.9746	20.9381	18.344	20.5364	18.5801	17.6755	21.2993	19.2894	17.2512	24.0171	30.4283	24.3908	22.0135
Migut.C00827	AT1G47830		SNARE-like superfamily protein	1.38185e-07	0.684585	9.9055	6.36981	12.7079	8.3733	13.953	14.3604	23.5007	16.5497	26.1149	11.5438	13.1677	12.2801	8.90785	10.2545	7.64027	9.63754	9.43953	8.19152	12.2433	8.54121
Migut.C00831	AT2G18420		Gibberellin-regulated family protein	3.35396e-32	0.909162	171.782	138.502	215.461	466.739	422.961	17.8245	28.9017	63.1742	20.9631	2.38302	2.46061	0.627627	259.506	278.243	234.972	157.744	41.5689	68.2442	66.1283	68.9444
Migut.C00832	AT4G34860		Plant neutral invertase family protein	2.78575e-14	0.79819	7.43134	3.21809	4.6647	3.68831	3.56249	7.67365	9.67036	11.187	7.95163	10.5394	10.2293	12.9696	12.9034	15.0254	12.1913	16.5692	3.67212	6.64628	3.34276	3.04978
Migut.C00838	AT2G21180			1.03766e-10	0.673475	2.10899	0.534169	2.05485	0.950471	0.405487	3.93739	9.89505	13.3846	11.9075	12.2155	3.80251	12.2796	6.20537	14.845	11.9854	13.2716	2.78726	3.35984	4.78568	3.94859
Migut.C00840				1.12247e-09	0.659914	6.87675	7.92497	4.29929	1.96855	2.54516	2.03277	1.45435	0.580064	1.19002	1.6327	1.44652	1.50688	1.7808	2.20473	1.18544	2.12328	1.13604	1.1583	0.687757	0.693274
Migut.C00841	AT1G75780	TUB1	tubulin beta-1 chain	9.34406e-08	0.618124	54.2469	27.8585	25.9281	34.2796	34.5164	37.8189	45.7444	32.2115	26.8182	49.7947	49.9795	48.3176	23.3438	29.2393	22.7869	25.3847	10.7404	17.0523	15.2671	14.7185
Migut.C00843	AT5G42470			7.48962e-07	0.614823	11.9957	18.9683	23.3502	17.8962	18.7143	13.1835	13.282	11.5266	17.1745	11.3156	11.7161	12.1636	9.36831	10.5595	10.737	12.2061	13.1202	11.2438	14.7209	17.0379
Migut.C00844	AT3G06880		Transducin/WD40 repeat-like superfamily protein	1.48695e-25	0.699631	0.070031	0.0248325	0.0955261	0	0	0.501187	0.143751	0.669484	0.129007	0.968841	0.489706	1.33507	3.8337	1.94981	2.21479	3.51732	0.0809841	0.341672	0.123599	0
Migut.C00845	AT3G59480		pfkB-like carbohydrate kinase family protein	2.46864e-29	0.88633	21.939	17.0439	18.9854	10.2625	7.83416	105.948	119.119	119.656	108.832	141.529	146.696	163.254	204.836	124.519	144.211	179.989	17.9376	50.4124	19.5298	18.554
Migut.C00847	AT4G36040		Chaperone DnaJ-domain superfamily protein	4.71624e-26	0.853171	328.747	386.204	313.823	724.787	459.804	193.431	431.258	192.546	350.533	99.8807	113.216	80.9757	15.3833	57.5385	63.8911	63.7934	14.9328	46.0559	51.4214	44.9537
Migut.C00848	AT4G24175			1.80599e-12	0.756662	17.8831	22.2445	16.3955	12.9049	16.6657	12.6237	13.1074	12.7692	9.28874	10.7492	11.3602	10.5088	8.92703	8.50107	9.34626	9.02407	9.68318	11.8593	8.03661	11.5579
Migut.C00850	AT4G38660		Pathogenesis-related thaumatin superfamily protein	5.09582e-15	0.768961	10.143	11.0449	7.14934	9.15443	11.6491	9.99017	7.28788	6.77054	5.85827	8.76271	10.5431	9.84425	3.98253	5.74108	4.38449	6.60881	2.21659	2.42145	1.69149	3.62325
Migut.C00856	AT1G75820	ATCLV1,CLV1,FAS3,FLO5	Leucine-rich receptor-like protein kinase family protein	6.1105e-26	0.721674	8.0391	5.60882	4.69669	4.36389	4.6138	0.898272	0.426477	0.507314	0.322303	0.72495	0.943699	0.85004	0.521568	0.791586	0.717762	0.742794	0.933951	2.03305	2.33524	2.74868
Migut.C00862	AT2G17787			4.17091e-12	0.779598	25.1632	15.7582	21.9292	41.5484	18.1213	16.3005	13.4828	11.1299	12.3463	9.55408	6.82652	9.52845	9.51783	8.19413	8.31252	8.48125	5.7128	6.97429	7.3239	10.0384
Migut.C00863	AT5G42150		Glutathione S-transferase family protein	1.31301e-08	0.660211	2.07819	1.42818	1.33585	1.2184	1.05814	3.38203	3.31522	2.40454	2.91975	3.14386	3.06766	2.84718	2.4721	1.88061	1.95341	2.22596	1.6771	2.07656	1.32432	0.9085
Migut.C00864	AT4G35070		SBP (S-ribonuclease binding protein) family protein	4.77058e-14	0.76165	2.45053	1.06401	0.255816	0.631082	0.75721	1.30715	1.23187	4.00756	2.46231	3.0415	1.48414	2.66297	13.9869	7.54434	9.66887	10.5002	5.84937	9.56816	6.77875	6.10058
Migut.C00865	AT1G20110		RING/FYVE/PHD zinc finger superfamily protein	6.68253e-09	0.706264	15.1203	10.8451	10.0459	15.8179	13.4946	9.73561	7.4405	8.55996	5.31046	12.478	11.0087	13.1674	14.4414	12.8863	15.7497	10.969	7.00544	7.84673	8.49429	7.28279
Migut.C00867	AT1G75890		GDSL-like Lipase/Acylhydrolase superfamily protein	6.7022e-37	0.923546	22.2304	24.2595	50.4136	15.3832	13.8294	253.433	233.165	277.361	512.335	536.043	623.356	485.961	105.639	145.334	73.6311	136.186	54.452	67.8757	38.33	38.4068
Migut.C00869	AT1G75900		GDSL-like Lipase/Acylhydrolase superfamily protein	2.06966e-10	0.74887	12.0997	18.1769	30.3916	3.64839	5.47194	104.851	53.2182	41.5567	144.282	102.899	127.059	126.453	24.4932	29.1108	24.688	31.4407	22.482	46.8364	13.6396	12.2419
Migut.C00870	AT1G75880		SGNH hydrolase-type esterase superfamily protein	8.21581e-38	0.925682	0.0457507	0	0	0	0	2.43431	5.37856	2.35407	6.0681	2.51921	1.87271	1.84965	0.0991892	0	0	0	0	0	0	0
Migut.C00883	AT1G75950	ASK1,ATSKP1,SKP1,SKP1A,UIP1	S phase kinase-associated protein 1	3.70271e-08	0.69609	194.859	172.287	267.618	163.399	228.105	151.725	242.587	223.069	215.53	140.572	142.273	141.173	124.936	121.854	120.013	134.082	192.8	165.806	224.442	239.905
Migut.C00884	AT5G59130			4.19996e-34	0.891163	142.363	84.9042	38.741	22.6224	18.4676	7.86305	0.0274962	0.890747	0.962364	0.080732	0.150785	0.484319	0.106485	0.0248636	0.0293082	0.121321	0.024342	0	0.0260057	0
Migut.C00885	AT4G39330	ATCAD9,CAD9	cinnamyl alcohol dehydrogenase 9	9.71146e-24	0.724941	0.650141	0.582407	0.490089	0.287862	0.828946	2.52339	4.98054	2.36679	3.91959	2.41849	2.69623	1.88951	3.56092	4.36511	2.85857	3.80347	3.56128	4.4002	3.26116	3.31167
Migut.C00889	AT1G20220			4.12867e-17	0.808035	55.6184	35.6905	42.3118	40.9233	51.4414	37.2238	44.9046	41.3676	26.9988	31.9661	32.6025	31.1275	24.3293	27.3731	21.677	24.5216	20.7148	22.3074	25.2921	23.2788
Migut.C00891	AT1G20225		Thioredoxin superfamily protein	3.11345e-30	0.896191	10.952	15.5426	24.2863	18.9196	16.3934	88.1221	155.314	240.752	241.276	168.814	180.443	163.206	173.043	199.405	170.535	180.822	135.666	174.212	131.87	133.017
Migut.C00892	AT5G42200		RING/U-box superfamily protein	4.94627e-12	0.766651	7.8491	5.61211	10.3994	16.9138	20.9111	16.6958	56.9071	116.353	68.9126	19.5638	20.2779	13.957	33.7553	24.2311	24.8772	32.8961	59.1795	74.1233	75.8963	72.1251
Migut.C00896	AT1G20270		2-oxoglutarate (2OG) and Fe(II)-dependent oxygenase superfamily protein	3.10578e-31	0.809938	0.170103	0.878909	0.323183	0.229983	0.466044	0.77125	0.516946	1.35285	1.04994	0.918677	1.06929	0.670932	2.02834	1.91901	5.45214	1.7407	11.1521	7.31675	8.51758	7.32496
Migut.C00897	AT1G76060	EMB1793	LYR family of Fe/S cluster biogenesis protein	6.20051e-08	0.669335	16.8525	16.7075	19.8713	17.4293	20.8338	14.0772	19.7635	16.8532	20.8787	13.0792	15.7876	11.6495	11.413	11.9259	10.8233	12.8315	11.9513	14.8942	12.8785	13.907
Migut.C00904	AT1G76100	PETE1	plastocyanin 1	1.52377e-13	0.770673	70.4758	61.4947	72.2486	138.575	110.969	27.7286	61.4632	55.2713	57.2075	28.6013	37.1028	22.8297	25.8866	31.2537	41.185	28.9537	65.093	97.1244	75.7097	108.776
Migut.C00908	AT2G17010			6.20514e-11	0.769377	6.22612	2.95724	3.5256	4.25208	3.45537	2.50921	1.49195	2.84877	1.54669	2.30356	2.16296	2.15219	4.78174	3.6519	5.64822	3.83059	6.8773	5.8367	5.13341	5.11873
Migut.C00909	AT1G76110		HMG (high mobility group) box protein with ARID/BRIGHT DNA-binding domain	2.39087e-32	0.897551	0.0875818	0.023292	0.0447999	0.0920989	0	1.02194	3.03987	8.12642	2.68408	2.32132	2.68873	1.74883	14.0274	14.5865	11.994	11.0061	7.72622	11.6516	7.48914	8.43216
Migut.C00910	AT4G35750		SEC14 cytosolic factor family protein / phosphoglyceride transfer family protein	7.68592e-10	0.66507	71.1893	69.2283	45.0011	46.5278	58.5639	36.3204	42.311	39.5003	48.8697	27.5202	22.1104	18.8439	21.6488	35.2968	24.9639	31.6818	15.4437	21.059	25.6148	20.0467
Migut.C00913	AT1G76140		Prolyl oligopeptidase family protein	9.24884e-08	0.66363	14.1675	9.96086	11.0459	11.6267	10.8832	22.5921	18.9359	12.4521	13.1016	21.6452	21.146	24.4214	15.8868	14.3129	15.925	17.7235	9.71964	11.3679	10.8361	12.5762
Migut.C00917	AT1G76160	sks5	SKU5 similar 5	1.41356e-20	0.86237	10.1751	6.89612	12.0334	5.97366	10.3887	15.2221	9.20376	6.84936	8.7802	23.4257	21.2351	19.7537	5.54216	8.66087	4.80545	5.42701	1.70577	3.26645	1.62774	0.757975
Migut.C00924	AT1G20460			5.29598e-12	0.760418	8.48095	10.3769	11.5913	10.9981	8.12074	6.72768	9.53316	8.45449	10.3742	5.39973	6.10599	5.32179	5.23267	4.61566	5.40075	5.13369	5.41595	5.57229	5.07616	7.94169
Migut.C00928	AT1G20510	OPCL1	OPC-8:0 CoA ligase1	2.19728e-10	0.664943	6.9602	3.72889	3.3023	5.96672	5.65102	2.23635	1.75059	1.04232	0.532125	1.90675	1.54838	1.79041	1.53087	1.2	2.16691	1.86874	1.59976	2.10919	1.41535	1.55083
Migut.C00937	AT5G63140	ATPAP29,PAP29	purple acid phosphatase 29	2.60445e-13	0.816316	24.996	27.1743	20.8805	17.897	20.2433	15.4047	18.2961	15.2822	14.6348	17.1191	17.3501	17.1643	9.41714	9.71084	11.177	11.6864	16.2934	20.3254	14.9105	13.7718
Migut.C00946	AT4G35230	BSK1	BR-signaling kinase 1	2.78836e-08	0.736187	9.05253	9.94752	7.90493	6.25418	7.08825	6.67776	4.53294	4.8455	4.30801	6.87054	6.41612	6.8538	5.11369	5.05414	5.31626	5.28041	5.26773	5.30643	4.98279	4.226
Migut.C00952	AT5G42290		transcription activator-related	1.29093e-11	0.723975	1.50235	1.59818	1.53697	1.31653	2.2747	1.63615	3.3642	5.28024	8.30264	2.26363	2.30609	0.740713	0.81429	1.77456	1.49413	0.309246	7.94207	4.97379	6.09851	11.6118
Migut.C00954	AT1G42430			1.48096e-35	0.776289	3.61945	3.36169	3.27054	2.37641	2.61491	4.80218	4.09363	3.44051	2.08611	5.99459	5.4712	4.493	5.73596	5.46883	4.86772	5.26439	0.72845	0.364958	0.603134	0.463061
Migut.C00958	AT3G26040		HXXXD-type acyl-transferase family protein	2.3125e-24	0.889093	0	0.294925	0.0945434	0	0.139923	0.776397	2.27636	17.5393	2.08931	1.51901	1.13483	0.820141	43.6278	43.4605	38.3808	43.0292	5.90828	4.20282	4.06127	2.93474
Migut.C00961	AT5G42320		Zn-dependent exopeptidases superfamily protein	8.50848e-09	0.698836	3.04506	4.13216	5.85103	3.07896	3.68446	9.36566	6.38166	4.11628	7.00199	7.09066	6.31207	7.48737	4.25309	4.11061	3.02839	4.74922	2.10893	2.93865	1.15754	1.23975
Migut.C00965	AT1G71695		Peroxidase superfamily protein	8.12141e-62	0.938405	1.63862	0.804524	1.3325	0	0	50.0066	66.2363	95.7972	36.9828	148.102	108.78	194.89	293.089	161.477	244.698	228.323	155.258	179.44	164.445	163.078
Migut.C00967	AT4G24630		DHHC-type zinc finger family protein	1.54881e-11	0.736225	7.60933	5.48143	7.4935	6.89918	5.71525	10.2212	6.45688	4.20746	6.48697	8.26034	7.51089	7.41471	6.55996	6.53628	5.2199	5.82743	2.83582	3.61749	2.5062	2.59736
Migut.C00968				6.64239e-34	0.902921	197.606	234.514	75.0257	74.8914	45.1124	10.82	8.7351	4.23054	5.15146	0.915974	0.342156	1.6485	0.120817	0	1.46312	7.43307	0.110472	0.466084	0.944183	0
Migut.C00969	AT4G17960			8.25498e-38	0.903615	26.4096	22.586	31.0158	24.2788	31.3909	20.7618	24.5742	17.7995	22.6754	15.683	17.6282	17.3397	13.873	14.2098	13.2523	13.8753	10.5871	11.4391	9.10373	9.02806
Migut.C00973	AT5G46950		Plant invertase/pectin methylesterase inhibitor superfamily protein	7.44202e-41	0.927409	8.20868	8.60569	13.753	16.3884	6.84479	6.66314	30.1032	19.6686	4.90106	2.54209	2.80004	4.80968	67.0602	51.1899	187.553	101.528	247.16	294.274	307.894	337.137
Migut.C00974	AT5G50080			4.50146e-94	0.867237	1.57587	1.69421	2.60693	2.48572	1.59067	0.0469479	0.0187703	0.12727	0.0168451	0.0137779	0.0343111	0.0495931	0.0181731	0.0169732	0.0400146	0	0	0.0175269	0.0177528	0
Migut.C00978	AT5G64740	CESA6,E112,IXR2,PRC1	cellulose synthase 6	1.96733e-17	0.85167	10.376	8.61206	6.71955	12.07	9.74664	17.1716	12.216	9.2125	7.38911	29.5908	22.721	31.1464	12.9036	11.2232	19.6228	14.0816	28.6157	31.9505	28.2145	28.5767
Migut.C00980				1.77497e-13	0.690236	5.44182	2.69062	2.82281	2.74035	1.31521	0.357733	0.343262	0.193955	1.54027	0.377946	1.25493	0.0755777	0	0.232797	0	0	0	0	0	0
Migut.C00985	AT1G76760	ATY1,TRX-Y1,TY1	thioredoxin Y1	7.70364e-15	0.812366	6.11807	5.17564	6.55709	6.52552	7.93999	8.6754	7.50244	9.36296	9.92377	10.5351	9.83834	10.3708	8.14802	7.63952	8.41409	8.09584	10.829	14.0718	10.7979	11.8952
Migut.C00987	AT1G43580		Sphingomyelin synthetase family protein	5.10579e-12	0.77093	2.7211	2.24336	1.77467	2.03878	2.19733	2.06382	2.39925	2.23791	2.01646	4.22109	4.28127	2.95152	0.92179	1.75629	1.09601	1.30227	1.78688	1.77803	2.34123	2.81184
Migut.C00992	AT5G64667	IDL2	inflorescence deficient in abscission (IDA)-like 2	3.12707e-24	0.81822	24.1206	78.3768	65.5046	16.3717	37.1848	15.5565	8.34745	4.06922	22.2535	7.92941	9.20009	12.3248	2.13932	2.22007	0.261693	1.62492	0.434699	0.458499	2.08984	0.442127
Migut.C00994	AT3G26420	ATRZ-1A	RNA-binding (RRM/RBD/RNP motifs) family protein with retrovirus zinc finger-like domain	2.58804e-18	0.810238	57.1922	54.4959	58.2901	36.2433	48.4287	36.0096	40.9052	37.0486	37.7085	29.3854	29.1943	27.8137	29.994	29.8358	29.0459	32.0827	52.0027	38.2798	57.1215	58.0098
Migut.C00995	AT5G42130		Mitochondrial substrate carrier family protein	7.25012e-06	0.662723	15.0154	9.96723	9.2578	9.09495	11.6806	8.67156	8.24903	6.58618	6.11549	9.24708	8.60475	9.35755	5.98993	6.4863	3.91847	4.99472	6.38991	8.66542	5.34259	9.52664
Migut.C00998	AT1G21090		Cupredoxin superfamily protein	3.17164e-18	0.733788	4.1284	4.25339	8.58006	6.52907	7.80936	3.3379	1.9654	1.78231	2.93969	2.19071	2.52816	1.60271	0.422859	1.02026	0.271564	0.843103	0.86997	1.05354	1.34251	0.786521
Migut.C01001	AT1G43670		Inositol monophosphatase family protein	3.71838e-29	0.875882	28.2557	23.3899	31.086	19.0019	24.6903	18.9249	17.1888	24.9494	24.2336	36.9458	33.4498	34.4051	45.6791	45.8857	73.2573	56.8212	107.806	94.7909	73.144	70.3504
Migut.C01003	AT3G43630			1.34096e-20	0.869332	0	0	0	0	0	7.49077	18.7181	7.14492	6.04737	9.06814	7.75555	15.4959	4.71186	6.09334	7.04958	5.09303	6.4074	5.593	8.2616	10.5619
Migut.C01009	AT1G43710	emb1075	Pyridoxal phosphate (PLP)-dependent transferases superfamily protein	2.02785e-34	0.892328	118.339	161.839	106.38	80.6929	122.704	66.3411	68.2083	39.257	72.7009	43.1747	47.3417	47.8285	31.2855	36.5885	32.5196	33.7471	44.433	41.3103	39.3893	41.6378
Migut.C01011	AT4G38470		ACT-like protein tyrosine kinase family protein	1.75198e-07	0.703479	7.92146	12.6707	4.31721	4.27103	3.96886	6.82983	2.85427	1.6401	1.76557	7.93067	6.58814	12.3842	11.8813	12.7446	14.1118	11.9179	2.4983	3.7644	1.63193	2.45387
Migut.C01015	AT1G76860		Small nuclear ribonucleoprotein family protein	4.95304e-22	0.852373	115.222	140.51	167.526	260.25	205.203	79.624	117.639	90.3625	119.281	67.4557	76.6228	56.4116	58.8634	59.0072	61.6016	52.2595	95.0556	81.2742	86.5848	82.3854
Migut.C01017	AT1G76880		Duplicated homeodomain-like superfamily protein	2.09484e-15	0.707692	1.25858	1.78513	0.882227	0.661743	0	3.80739	2.63564	1.23856	1.00701	5.86137	4.65085	6.66486	4.09296	4.05868	4.22791	4.89348	0.83167	1.63258	0.765108	0.634411
Migut.C01020	AT1G76900	AtTLP1,TLP1	tubby like protein 1	6.43258e-59	0.932196	18.1794	21.6724	17.3921	18.1367	18.5716	10.0848	9.42506	5.18092	9.39512	5.29574	6.48173	5.43464	1.66453	3.10925	2.35611	2.64147	1.76662	3.09602	1.597	2.40496
Migut.C01021	AT1G43770		RING/FYVE/PHD zinc finger superfamily protein	9.0281e-06	0.637025	17.4485	20.4233	12.4059	10.3292	10.6901	14.2039	5.93882	5.12196	4.59395	9.58451	9.59481	10.9361	8.92488	8.29942	8.39763	11.4476	4.815	5.45206	4.61455	4.37514
Migut.C01026				1.37803e-31	0.893899	4.65572	5.21894	5.04468	7.65962	8.05982	1.68233	2.94268	2.17472	3.34509	1.66629	1.30634	1.2341	1.03109	1.59656	1.52349	1.20565	2.50587	2.04118	2.35906	3.02815
Migut.C01028	AT1G21340		Dof-type zinc finger DNA-binding family protein	2.16093e-36	0.793137	8.83717	8.85186	4.02546	7.19016	11.3293	0.361283	0.722224	0.65293	1.2963	0.371093	1.05615	0.890489	0.349623	0.0653075	0.461892	0.637333	0.127875	0.741819	0.478152	0.26012
Migut.C01030	AT1G21350		Thioredoxin superfamily protein	4.65063e-12	0.739931	8.57427	6.7892	11.4403	16.1363	15.7411	3.96309	9.66225	8.35602	8.50394	4.5382	5.22479	4.13165	3.5795	4.07359	3.64274	3.59842	4.53822	6.81741	3.20288	4.50387
Migut.C01037	AT3G18640		Zinc finger C-x8-C-x5-C-x3-H type family protein	1.40671e-06	0.665214	5.12648	6.78955	4.47102	6.48253	3.91979	4.8333	2.69772	1.79457	1.54533	3.0335	2.58368	2.83084	3.70943	3.65914	2.92139	3.68807	2.38825	2.49221	1.75075	2.20941
Migut.C01039	AT5G42240	scpl42	serine carboxypeptidase-like 42	6.04649e-36	0.911459	44.3861	59.5503	48.2367	25.1988	35.0476	174.458	127.069	143.538	146.547	241.851	290.497	319.239	189.81	158.291	160.244	205.645	130.686	167.26	106.009	106.917
Migut.C01040	AT1G48880	TBL7	TRICHOME BIREFRINGENCE-LIKE 7	6.6721e-23	0.623836	0.841887	1.11948	0.799764	0.632362	1.48714	0.477142	1.21193	0.913042	0.694872	0.914302	1.10767	0.563322	1.98821	1.88737	2.08123	1.55966	4.20221	2.51477	3.56606	3.54652
Migut.C01047	AT4G25980		Peroxidase superfamily protein	6.84257e-141	0.977028	195.044	152.057	128.551	83.4375	175.384	17.3622	11.1135	6.99927	7.26788	10.9112	9.6448	11.208	2.17236	3.77252	2.98951	4.48597	1.64495	2.29153	1.12738	1.35739
Migut.C01054	AT1G44110	CYCA1;1	Cyclin A1;1	8.43822e-28	0.894346	7.93493	12.9464	15.364	11.6204	18.3775	4.83959	4.93268	3.83937	4.7447	2.16044	1.96773	1.39207	5.752	7.19579	6.15825	5.89203	7.67212	5.98007	5.10347	8.41668
Migut.C01055	AT1G21680		DPP6 N-terminal domain-like protein	3.41986e-13	0.780638	74.84	51.7799	43.343	39.6218	41.9645	20.7557	26.3231	32.6838	19.1549	27.7363	28.7151	33.9244	32.2494	28.9334	48.875	37.5089	80.2297	95.5786	66.6212	67.8036
Migut.C01056	AT1G77380	AAP3,ATAAP3	amino acid permease 3	1.12803e-14	0.812873	6.34621	1.67752	2.55763	3.43788	1.49469	29.2253	16.7948	11.1605	23.787	21.6054	22.7495	17.977	3.02277	7.53499	5.07212	12.6356	6.44289	6.33322	6.15011	5.93258
Migut.C01063	AT1G77330		2-oxoglutarate (2OG) and Fe(II)-dependent oxygenase superfamily protein	8.6211e-14	0.617532	3.92455	3.9011	6.25283	3.24744	4.02636	1.14108	3.24154	0.488422	1.87473	1.21613	1.5801	1.07849	0.976394	1.23761	0.383907	1.27135	0.191313	0.5381	0.476907	1.10263
Migut.C01070	AT1G21580		Zinc finger C-x8-C-x5-C-x3-H type family protein	2.66076e-17	0.669323	4.45597	6.35137	4.67092	4.328	2.98009	3.26821	1.62207	1.01836	1.05869	1.73185	1.39268	1.92639	0.916101	1.27786	1.20504	1.68082	0.52218	0.481924	0.51138	0.464715
Migut.C01071	AT4G37925	NDH-M	subunit NDH-M of NAD(P)H:plastoquinone dehydrogenase complex	3.98588e-07	0.709553	11.7317	6.5773	10.6234	16.4213	8.88147	4.51371	4.52637	7.68938	5.49581	13.3551	10.4641	8.83257	4.98386	6.50065	9.08173	5.48243	12.8071	15.5802	15.8649	12.9461
Migut.C01076	AT5G06050		Putative methyltransferase family protein	2.16927e-14	0.796057	4.45829	8.75758	3.71638	1.8356	0.928606	16.5367	5.46709	7.77993	3.08128	17.2733	12.6247	22.1205	26.8748	26.4616	22.4086	31.4349	3.01619	4.56238	2.82267	3.11529
Migut.C01079	AT5G52560	ATUSP,USP	UDP-sugar pyrophosphorylase	2.51618e-15	0.798282	10.2946	5.91257	5.14772	2.45667	3.43354	19.1117	13.8258	11.1848	7.41626	23.8311	21.2139	25.7071	18.6874	17.3885	15.9165	17.2325	6.17079	6.80388	5.04295	5.7586
Migut.C01086	AT1G21380		Target of Myb protein 1	4.53001e-07	0.681389	22.6761	13.6941	12.2417	13.8672	13.1349	13.7101	11.2298	9.35784	7.41392	15.0238	15.2439	18.4902	15.0514	11.7617	14.7802	13.9815	5.93039	8.44345	7.20387	6.40101
Migut.C01090	AT1G21400		Thiamin diphosphate-binding fold (THDP-binding) superfamily protein	2.71484e-32	0.899015	31.2831	39.9836	36.3456	17.9076	20.5151	7.68915	7.63873	8.62474	11.4434	3.39955	3.39001	3.49615	6.3669	8.75659	7.86432	8.93475	13.5427	12.2436	13.0082	11.5897
Migut.C01093	AT1G21410	SKP2A	F-box/RNI-like superfamily protein	7.45188e-16	0.826462	17.0043	8.19229	14.2331	14.8961	12.1708	13.4856	29.6437	34.424	11.9743	17.4629	14.5247	18.3471	59.808	42.1148	63.3623	61.7189	31.7593	44.8111	34.8526	36.2122
Migut.C01098	AT1G31130			1.32358e-08	0.611907	3.69104	10.3659	8.45843	5.66685	11.2517	3.65223	7.02549	1.68126	5.85986	4.73223	3.47496	4.00359	2.64076	2.98958	2.0263	2.37048	2.41466	3.00993	2.89238	1.93497
Migut.C01103	AT1G43850	SEU	SEUSS transcriptional co-regulator	1.68571e-11	0.78065	9.27067	9.88816	10.4163	16.7659	12.2657	8.63096	4.45244	3.80093	5.20811	6.36442	5.63166	7.18697	6.35272	5.74629	6.3621	7.07054	4.14914	4.37631	4.68043	3.98421
Migut.C01104	AT1G21460		Nodulin MtN3 family protein	2.08278e-45	0.922606	39.7895	80.2745	86.0004	75.0235	113.988	31.282	37.8858	30.5369	32.3614	33.3376	34.2928	25.6074	20.4173	24.9302	17.6613	21.6003	5.33403	10.144	7.20959	8.34327
Migut.C01105	AT1G21460		Nodulin MtN3 family protein	1.35416e-104	0.968107	2.24062	4.39317	3.41589	0.970191	3.23729	150.716	150.816	344.09	304.819	801.645	813.521	770.693	1301.54	1097.73	1108.62	879.883	715.263	598.671	474.028	506.073
Migut.C01110	AT1G01720	ANAC002,ATAF1	NAC (No Apical Meristem) domain transcriptional regulator superfamily protein	7.80231e-14	0.803776	58.7011	14.2659	14.4519	25.2937	23.2193	5.47961	7.05333	7.48767	4.4597	4.62824	3.76049	5.1295	2.48324	4.59024	4.78428	4.83324	3.12211	7.4842	10.1076	7.31318
Migut.C01111	AT1G21722			1.20204e-08	0.603267	4.8195	10.1845	8.99492	4.99958	3.94441	9.24096	4.30231	3.02152	6.28236	6.47661	4.66531	4.81659	3.81242	3.09912	4.19721	5.06751	2.25944	1.77034	0.965548	0.393952
Migut.C01113	AT1G77410	BGAL16	beta-galactosidase 16	3.68604e-13	0.767627	1.59184	1.62564	0.683978	0.100436	0	21.7542	7.37869	2.4975	2.60717	18.7734	26.4381	23.1526	3.84806	3.20718	2.46967	6.13392	3.61325	3.2286	1.78682	1.9739
Migut.C01115	AT5G64680			6.16661e-10	0.717176	12.4015	6.78669	6.85977	7.32493	8.70675	3.85884	3.60798	2.77309	3.07439	3.23688	3.49745	3.69109	3.98717	3.22958	3.92344	3.29646	3.29088	2.85852	5.41159	6.07075
Migut.C01121	AT1G69740	HEMB1	Aldolase superfamily protein	5.79044e-05	0.621806	18.4601	19.9697	30.8181	19.4315	35.3574	28.8059	41.6049	51.5948	43.4283	29.2107	29.4356	28.7988	38.7679	44.2605	42.8341	44.759	28.184	31.6283	20.1708	17.7031
Migut.C01122	AT1G44350	ILL6	IAA-leucine resistant (ILR)-like gene 6	5.95845e-21	0.85102	5.63192	2.25666	3.59145	5.33015	5.47638	8.27143	9.87899	12.8583	7.48872	18.0361	16.8672	19.3261	14.0825	11.461	14.8765	15.2562	13.1	18.6258	13.1803	16.3331
Migut.C01124	AT1G77590	LACS9	long chain acyl-CoA synthetase 9	9.04167e-38	0.907061	17.3457	18.0188	22.1422	17.9302	20.174	29.5386	26.1987	27.3079	24.4289	33.6593	37.4409	37.9753	38.9308	34.7534	39.977	48.7087	54.0992	41.0265	54.8222	49.459
Migut.C01127	AT1G21760	ATFBP7,FBP7	F-box protein 7	1.2865e-08	0.616944	10.9169	19.0077	18.1166	11.7196	8.7189	11.7862	4.28697	4.30628	8.35866	8.48501	8.16287	7.9556	5.31175	7.29155	7.53422	7.12142	3.25303	3.71706	2.50998	2.04491
Migut.C01130	AT1G44446	ATCAO,CAO,CH1	Pheophorbide a oxygenase family protein with Rieske [2Fe-2S] domain	7.99837e-16	0.752952	61.5062	62.9413	37.7886	34.3042	32.0763	37.3611	18.6537	11.4501	16.1106	31.7441	32.0748	32.9043	14.7148	15.4519	11.6536	12.8045	5.64006	6.40259	4.64682	4.83708
Migut.C01132	AT4G12710		ARM repeat superfamily protein	7.29134e-14	0.742311	12.2717	10.7709	9.48834	8.60306	8.38062	8.46862	5.16946	4.54366	4.63925	6.35751	6.63123	6.58951	5.04889	4.14146	4.83346	4.65188	2.8101	4.27657	3.04506	3.91971
Migut.C01133	AT4G08320		Tetratricopeptide repeat (TPR)-like superfamily protein	2.56328e-06	0.646009	4.11969	5.56469	5.60641	4.69486	4.23576	4.8294	2.38138	2.02036	3.29233	4.06292	3.41183	3.87336	3.6142	3.16216	4.93942	3.81009	2.22216	2.64431	1.74502	2.3374
Migut.C01137	AT1G44760		Adenine nucleotide alpha hydrolases-like superfamily protein	5.25648e-100	0.948518	110.693	137.464	116.498	110.296	110.091	64.0071	41.9058	17.9069	44.7428	24.7722	27.0982	22.0272	8.45929	9.99762	9.31308	12.7439	6.78187	6.26387	5.13052	4.32508
Migut.C01140	AT1G13160		ARM repeat superfamily protein	1.98869e-09	0.658714	12.007	23.5717	20.8823	6.54271	12.8911	11.4121	5.49964	4.41954	3.40006	5.65166	7.37224	7.42677	2.48484	4.08898	2.8659	2.42661	4.0032	2.73884	2.65856	4.51178
Migut.C01142	AT1G09580		emp24/gp25L/p24 family/GOLD family protein	1.74717e-23	0.884641	24.7319	21.4796	33.532	21.5263	28.0999	51.787	71.5682	66.3813	95.3212	47.0998	56.0378	51.2096	109.312	129.835	90.3059	101.965	93.0836	111.004	62.3327	69.5401
Migut.C01147	AT1G77660		Histone H3 K4-specific methyltransferase SET7/9 family protein	3.70006e-07	0.714319	16.9037	11.8957	8.87937	12.101	13.814	11.4399	6.47854	6.41632	5.61808	11.8886	9.9463	9.0393	4.5105	7.83295	6.36235	5.17906	5.73536	6.2193	6.16178	6.68543
Migut.C01154	AT2G39540		Gibberellin-regulated family protein	1.65016e-23	0.913693	123.439	58.6415	61.2527	63.5158	45.2601	9.60228	12.9939	2.22484	8.74584	1.30062	0.80973	0.780253	0.285919	0	0	3.25754	0	0	0	0
Migut.C01155	AT5G59845		Gibberellin-regulated family protein	2.90774e-10	0.727848	0	1.91367	0.368077	3.40509	1.0895	42.9891	55.188	41.274	54.9504	33.7087	29.8224	32.9941	43.2918	36.0621	24.4746	24.8838	9.98542	39.4955	7.23893	2.90173
Migut.C01158	AT5G08640	ATFLS1,FLS,FLS1	flavonol synthase 1	5.21555e-37	0.88637	35.2072	14.8558	10.1557	21.9396	14.9879	1.68841	0.329673	1.17088	0.972111	1.17538	0.774804	0.953987	0.592771	1.36278	1.3554	0.519506	6.08727	3.78197	3.87526	3.98617
Migut.C01161				3.21352e-18	0.620061	2.76045	1.32746	1.354	0.238588	1.60312	0.705976	0.169354	0.0956908	0.303968	0.217544	0.0386963	0.111863	0.0409915	0.0382849	0	0	0	0	0	0
Migut.C01162	AT2G26860			7.31634e-23	0.852517	8.2751	16.8403	17.6309	17.4416	9.07917	6.58271	4.27002	3.79357	5.13352	4.16924	3.93951	3.51227	2.88612	2.80483	4.2938	3.86588	2.78165	4.21285	2.70507	2.53901
Migut.C01164	AT1G77690	LAX3	like AUX1 3	2.259e-91	0.867862	13.248	8.89541	7.43566	7.43855	8.95589	0.816885	0.462683	1.14825	0.341952	0.479467	0.447755	0.119849	0.0263507	0.221497	0.319113	0	0.096378	0.152482	0.257413	0.220556
Migut.C01173	AT1G78190		Trm112p-like protein	2.37704e-07	0.654795	71.5132	73.3056	81.8152	114.753	140.363	53.1496	108.702	88.6998	69.3069	46.8474	44.0152	44.017	45.4267	44.799	47.9149	40.9063	78.5596	62.1116	96.0565	96.9582
Migut.C01179	AT4G08180	ORP1C	OSBP(oxysterol binding protein)-related protein 1C	5.4408e-12	0.763657	3.17965	4.92603	3.31745	2.60061	1.85948	11.6723	7.74174	3.87412	4.5515	12.5786	9.18038	13.5741	8.4939	7.67757	6.94186	9.03838	2.72645	3.57488	2.08439	3.15465
Migut.C01181	AT1G21980	ATPIP5K1,ATPIPK1,PIP5K1	phosphatidylinositol-4-phosphate 5-kinase 1	9.54341e-08	0.689724	7.66245	7.90101	5.6938	10.5924	3.83754	6.96978	4.14698	2.19854	2.55986	6.31349	4.41191	7.40112	9.00728	6.64671	9.72928	8.49536	2.54463	2.56103	2.57329	1.93615
Migut.C01187	AT3G11950		TRAF-like superfamily protein	3.69969e-10	0.661421	2.21128	1.89267	1.63817	1.68386	1.25713	7.4263	3.045	0.921905	1.50681	9.6716	8.4532	8.97255	2.89302	2.4704	2.09301	3.42165	0.982545	0.823758	0.430646	0.486855
Migut.C01199	AT1G77810		Galactosyltransferase family protein	1.72506e-11	0.804222	10.1707	13.3228	13.449	13.7104	8.92833	8.35783	3.14974	3.3997	4.04977	7.803	9.52211	8.1619	5.30735	6.13452	4.84228	5.37863	4.71887	4.24196	3.29409	4.63588
Migut.C01201	AT1G22030			7.67268e-20	0.819456	11.3651	5.99333	19.7261	16.2415	8.1872	8.6142	11.311	9.83245	11.6149	8.46226	7.85286	5.6034	1.68479	4.86815	2.72428	3.1792	1.05912	1.67566	2.16014	1.56686
Migut.C01203	AT1G34260	FAB1D	FORMS APLOID AND BINUCLEATE CELLS 1A	1.00318e-19	0.799855	2.80208	2.83282	1.99242	1.20163	0.381133	4.39657	2.42531	2.60666	1.50762	6.33703	4.53502	5.87883	9.98501	7.29358	8.75154	8.7254	2.27513	2.27504	1.72564	1.72299
Migut.C01205	AT1G34270		Exostosin family protein	5.09996e-06	0.677498	5.71784	5.0879	5.66563	5.18078	3.884	4.49824	1.97292	2.57838	1.9151	5.31985	4.15839	4.6453	3.43047	2.87629	2.48919	2.79807	1.96047	3.57167	2.97033	2.50153
Migut.C01206	AT1G71865			2.46371e-08	0.704151	14.962	17.1158	28.5282	20.3854	27.7537	21.1322	28.1144	22.388	30.2856	15.6112	17.2193	15.6944	12.3171	14.0066	13.1462	11.5158	15.7331	13.1033	13.0885	17.6634
Migut.C01208	AT1G29670		GDSL-like Lipase/Acylhydrolase superfamily protein	9.67879e-11	0.635247	1.71582	1.9443	2.44224	2.31423	0.978923	0.41783	1.50348	0.471953	1.04943	3.18816	4.3896	5.84817	1.1726	2.11482	1.06837	1.52024	1.36798	1.05291	0.315995	0.526458
Migut.C01209	AT1G29670		GDSL-like Lipase/Acylhydrolase superfamily protein	1.76097e-34	0.877413	33.4464	72.2154	95.0512	38.0513	34.1061	167.771	78.0006	33.5258	147.156	115.691	136.17	123.989	22.9711	25.3016	9.96875	24.9877	0.339326	1.28846	0.435022	0.172562
Migut.C01212	AT3G06240		F-box family protein	1.13573e-07	0.666481	2.44693	5.00049	7.24641	6.43282	3.05489	1.62295	1.29774	2.11833	1.55285	1.11134	0.988419	0.888941	1.39606	1.43427	2.99708	1.35198	4.40402	2.62552	4.09132	4.28452
Migut.C01213	AT3G06240		F-box family protein	7.29293e-25	0.861786	8.96778	11.9948	13.6267	7.00338	6.18999	3.57008	1.69806	2.33608	3.04779	1.35481	0.742252	0.845274	7.86277	6.74277	7.63333	6.18933	7.32027	7.99682	5.237	6.64764
Migut.C01214	AT3G06240		F-box family protein	7.14579e-13	0.743213	15.6521	40.3553	49.7344	28.2015	35.0437	18.9805	18.1253	14.1488	22.4886	13.9858	15.618	15.5303	10.7829	14.0697	11.5221	12.4659	12.2762	8.3094	9.39757	11.6503
Migut.C01223	AT3G07870		F-box and associated interaction domains-containing protein	2.64316e-66	0.950666	0	0.0676186	0	0	0	1.00871	4.05665	5.89793	8.2392	2.35082	1.82131	1.94305	16.3994	18.0195	38.9918	15.701	46.9389	55.0911	44.8295	45.5622
Migut.C01224	AT1G47340			1.66787e-20	0.830594	14.6099	23.5396	26.9475	16.8213	19.4835	14.6833	20.119	13.1333	21.1094	13.3218	14.5142	12.6188	12.485	12.0385	12.7906	12.9074	5.07378	6.13202	5.70288	5.8593
Migut.C01229	AT1G34320		Protein of unknown function (DUF668)	3.37747e-19	0.849889	9.48993	14.2465	8.4988	7.70993	7.714	6.69227	4.78305	2.31918	3.23792	4.88367	4.90101	6.03443	4.05402	3.71151	3.70462	4.36325	1.26006	1.62267	1.53402	1.63924
Migut.C01230	AT1G22710	ATSUC2,SUC2,SUT1	sucrose-proton symporter 2	1.06134e-07	0.695512	90.6243	50.5033	36.852	48.0322	52.4031	32.0528	32.862	40.3342	16.1986	30.5404	26.9825	42.6153	56.0798	46.5676	63.0443	45.9513	15.7987	28.376	17.2161	15.2653
Migut.C01236	AT1G11475	NRPB10,NRPD10,NRPE10	RNA polymerases N / 8 kDa subunit	1.35586e-30	0.892666	192.735	236.53	248.132	390.775	319.094	123.282	143.402	136.138	170.104	97.8585	110.105	81.7629	97.152	98.0245	90.8083	77.72	135.35	118.122	126.221	124.726
Migut.C01244	AT1G34430	EMB3003	2-oxoacid dehydrogenases acyltransferase family protein	1.72636e-93	0.961832	15.0189	9.2823	11.2261	15.1818	15.9607	23.6954	23.2401	23.6868	14.2408	27.077	24.5149	23.1792	26.3702	25.459	34.5226	24.4273	101.587	90.6727	129.586	130.513
Migut.C01245	AT1G71910			5.59529e-25	0.834596	1.11663	2.52417	2.99868	1.9081	0.14089	6.38436	9.22039	5.29814	11.5004	11.1271	12.9979	16.5161	14.0714	13.1423	28.8178	15.8595	38.8765	51.0739	37.2472	29.8315
Migut.C01249	AT1G71930	ANAC030,VND7	vascular related NAC-domain protein 7	1.87232e-10	0.623368	5.75941	13.3056	8.3918	0.611763	3.9344	0.543058	0.716498	0.294433	0.935287	0.334683	0.178598	0.803117	0.126128	0.412299	0.0694288	0.7185	0.0576642	0.42575	0.308027	0
Migut.C01257	AT1G05910		cell division cycle protein 48-related / CDC48-related	2.27816e-06	0.645536	7.69595	6.97441	6.99579	5.53528	6.19088	4.72717	3.22304	2.57684	2.59732	5.03096	3.89564	5.02827	4.90364	5.10327	4.37494	4.3824	3.28423	3.75885	4.54139	5.2948
Migut.C01258	AT1G71960	ABCG25,ATABCG25	ATP-binding casette family G25	4.00882e-74	0.920924	23.4954	18.2468	25.6963	17.9396	24.2395	13.3555	12.4609	7.81756	6.54671	8.77513	9.08939	8.65361	4.64129	3.64826	2.99919	6.05976	0.448113	0.834084	0.520982	0.790895
Migut.C01259	AT1G22680			5.56999e-10	0.645159	6.10077	11.2257	15.6033	14.1313	14.1469	14.9299	7.47682	5.63288	6.13008	14.8385	14.4265	13.6575	4.28974	6.42709	3.44364	8.14567	0.980612	0.94811	0.523817	0.166228
Migut.C01271	AT1G32420		F-box and associated interaction domains-containing protein	1.89101e-09	0.611869	6.37337	8.0921	8.83384	2.37816	2.80157	4.51002	2.87737	1.17059	2.27238	3.12587	2.94542	2.88888	1.0029	1.71724	1.5335	1.96785	1.47743	1.28965	0.435424	0.880882
Migut.C01279	AT1G06740			4.56409e-21	0.849802	17.7133	24.7935	28.192	17.906	21.5331	16.5605	12.7407	11.102	12.4809	10.4563	10.6626	10.3826	10.3736	10.9101	11.2242	10.4304	17.5303	15.5087	14.9537	16.9176
Migut.C01284	AT4G09510	CINV2	cytosolic invertase 2	2.19785e-09	0.735521	77.9419	85.6264	48.1445	38.3645	43.3629	39.3779	32.4207	44.6316	29.6482	44.4923	42.1189	39.9692	57.086	64.7851	50.8511	54.7554	19.9771	30.1162	22.3752	19.8647
Migut.C01288	AT1G72040		P-loop containing nucleoside triphosphate hydrolases superfamily protein	7.13873e-26	0.856393	19.8032	17.5929	12.6282	16.8886	16.6131	7.68179	4.66634	3.17964	4.37444	4.45061	5.67749	5.54933	4.23011	4.56895	3.48487	3.34411	3.65742	4.69026	4.01984	2.22125
Migut.C01290	AT5G51810	AT2353,ATGA20OX2,GA20OX2	gibberellin 20 oxidase 2	3.82834e-13	0.769894	126.973	33.1999	44.2926	91.1581	177.992	46.8034	60.7567	56.4586	50.7698	31.1143	30.7452	32.5454	11.3122	27.3224	11.8168	8.51228	12.2681	18.6739	21.2789	21.5791
Migut.C01291	AT4G09460	AtMYB6,MYB6	myb domain protein 6	3.02509e-16	0.826662	28.7857	17.1421	18.8826	23.3313	27.222	9.41817	8.83373	11.8583	6.67847	7.66316	7.09515	8.43999	11.3517	10.9411	17.5192	9.50803	13.1288	16.2472	17.368	16.9686
Migut.C01298	AT1G22630			5.0294e-08	0.657407	6.34005	5.31955	9.77488	6.38534	4.68704	2.16726	1.89962	1.58178	3.76847	6.09123	4.02068	3.87432	2.03278	4.42997	5.54159	4.85256	12.0375	14.1903	6.80836	13.0534
Migut.C01310	AT1G72100		late embryogenesis abundant domain-containing protein / LEA domain-containing protein	4.41025e-23	0.785275	1.27453	2.09537	1.14585	3.12729	3.6646	1.08159	0.129729	0.488676	0.232847	0.857025	0.316184	0.837854	0.921079	0.742954	2.76557	1.43101	8.84326	4.28013	13.5785	10.435
Migut.C01313	AT1G35430			4.96313e-10	0.775875	4.1505	6.78053	4.39778	8.57325	7.63086	9.54762	14.2732	32.0092	16.9797	11.9388	10.1632	8.62387	17.9969	17.709	21.7592	18.8566	20.8638	22.781	22.6037	23.163
Migut.C01314	AT1G22540		Major facilitator superfamily protein	6.36709e-36	0.91319	12.295	13.3862	17.9521	11.533	16.8969	27.615	37.2262	32.2328	34.3361	31.1915	30.8636	32.586	19.4914	19.9284	17.9453	22.5278	13.846	15.962	11.9195	12.3951
Migut.C01315	AT1G22540		Major facilitator superfamily protein	1.77522e-39	0.92207	6.2993	9.4781	17.2432	5.04274	9.19401	47.7307	92.3874	93.5377	76.4965	117.86	117.019	120.79	123.775	112.127	106.298	137.866	78.9205	93.6541	69.4408	68.4547
Migut.C01316	AT1G22540		Major facilitator superfamily protein	1.63497e-06	0.616485	7.29177	5.20725	7.56368	6.963	6.31466	4.34188	4.7757	6.21925	4.97978	5.44188	6.36023	4.44631	3.63295	3.82492	4.87227	3.2862	7.2075	9.98044	8.13029	6.2454
Migut.C01317	AT1G72160		Sec14p-like phosphatidylinositol transfer family protein	1.56159e-23	0.866537	26.8212	17.9051	16.5274	21.7484	17.6199	48.107	34.0497	39.3234	33.2498	49.7946	51.1399	45.5843	53.6656	56.5224	41.82	52.2747	28.1325	33.4532	29.2012	25.9381
Migut.C01318	AT1G72160		Sec14p-like phosphatidylinositol transfer family protein	2.27449e-17	0.821977	40.8916	23.5341	25.4108	38.7734	27.8397	11.5806	10.3729	12.6428	8.77402	11.4867	10.5703	9.29297	14.8335	13.3689	14.5832	9.6995	17.4161	19.2046	20.4389	21.82
Migut.C01319	AT5G38520		alpha/beta-Hydrolases superfamily protein	8.43736e-08	0.676552	8.56483	7.03061	14.2816	26.0268	15.9631	6.04351	10.4579	8.78893	7.9961	9.28372	7.14279	6.18451	3.28976	3.99431	4.14494	3.70645	4.6124	5.67576	5.89175	5.71104
Migut.C01325	AT5G48670	AGL80,FEM111	AGAMOUS-like 80	1.02774e-14	0.764712	1.96118	1.73855	0.501591	0	0	4.1191	1.28089	2.20571	0.164217	0.940212	1.25432	2.33674	15.3246	17.2911	19.8944	15.1384	16.0374	15.1214	8.65328	8.15571
Migut.C01328	AT5G44200	ATCBP20,CBP20	CAP-binding protein 20	3.09027e-15	0.830299	33.4442	40.6439	40.7329	34.9054	44.1958	32.5063	43.1523	34.8184	39.3141	24.0181	24.7115	25.3362	24.1392	27.1136	28.0464	27.8378	30.9759	30.9247	27.7397	29.7362
Migut.C01335	AT1G09645			7.77649e-09	0.646826	29.3645	36.048	52.9325	59.1642	67.6987	33.3319	56.0895	47.6068	61.1947	30.8905	37.1411	28.4343	21.3909	23.7839	22.7088	22.4853	22.2954	27.2615	19.528	23.3276
Migut.C01336	AT1G09640		Translation elongation factor EF1B, gamma chain	9.2714e-12	0.773021	167.961	186.951	261.039	172.103	260.459	236.314	379.362	287.805	319.727	172.527	195.631	180.394	125.633	149.596	115.051	129.683	199.504	142.288	199.76	188.341
Migut.C01341	AT1G71691		GDSL-like Lipase/Acylhydrolase superfamily protein	2.15874e-19	0.864416	223.28	312.967	314.186	205.271	326.784	351.518	323.293	300.356	393.753	220.137	209.832	189.335	583.606	705.791	685.862	520.298	204.697	299.373	159.789	172.11
Migut.C01343	AT1G71691		GDSL-like Lipase/Acylhydrolase superfamily protein	3.78273e-12	0.812462	153.393	130.237	161.87	219.383	274.755	157.231	154.534	180.608	172.334	117.583	106.07	84.8853	327.562	415.879	328.911	268.915	87.3951	160.139	81.7409	84.0179
Migut.C01344	AT4G15733	SCRL11	SCR-like 11	3.12395e-60	0.935359	164.657	287.855	147.447	148.537	68.8025	202.574	352.163	173.007	298.301	296.968	404.015	385.258	13.7986	11.8482	1.2251	9.88903	0	0	0.869642	0.206979
Migut.C01347	AT1G33800		Protein of unknown function (DUF579)	4.55774e-22	0.863129	0.440512	0.117152	0.394329	0.636943	0.222325	2.00464	17.5708	154.669	32.8098	22.3556	16.5664	14.3887	311.584	363.652	250.571	370.024	3.92973	23.7755	5.18959	4.66303
Migut.C01349	AT1G33800		Protein of unknown function (DUF579)	6.44568e-17	0.737637	4.1679	3.37349	2.87352	0.762236	0.731661	0.253737	0.608681	0	0.0910418	0	0	0.0893443	0	0	0	0.111903	0	0	0	0
Migut.C01351	AT5G07990	CYP75B1,D501,TT7	Cytochrome P450 superfamily protein	2.17791e-25	0.865823	8.82032	11.138	8.04979	5.27154	6.21301	35.4221	15.9146	15.1478	24.5478	42.8681	42.1431	34.2893	21.9431	20.5584	11.5866	20.3764	1.13215	3.7151	0.268785	0.639722
Migut.C01353	AT1G33720	CYP76C6	cytochrome P450, family 76, subfamily C, polypeptide 6	3.16821e-13	0.777202	2.40191	12.7755	4.79749	3.00689	3.69444	18.1506	6.78723	10.8056	12.9867	20.0221	21.6532	21.0905	8.80304	7.99019	7.50752	10.4533	0.680224	2.39156	1.09007	0.230616
Migut.C01354	AT5G07990	CYP75B1,D501,TT7	Cytochrome P450 superfamily protein	2.43215e-23	0.859423	8.26337	16.3637	9.45088	2.04984	5.04737	77.5718	37.1979	38.3186	67.3188	97.5502	95.7924	77.5548	55.3537	52.8143	35.2494	56.0003	2.31019	10.2341	1.61548	1.96518
Migut.C01358	AT4G10020	AtHSD5,HSD5	hydroxysteroid dehydrogenase 5	1.45471e-113	0.945284	0	0	0	0	0	0.0346969	0	0	0	0	0	0	0	0.0376321	0.798465	0	58.3219	8.54915	120.208	115.901
Migut.C01361	AT1G71500		Rieske (2Fe-2S) domain-containing protein	0.00017629	0.614459	19.8259	10.8098	12.5767	14.3847	11.5841	9.75099	8.51317	9.47061	6.71178	17.3743	15.4525	16.0111	8.39637	10.8996	12.0848	8.73243	11.2697	17.2729	11.0617	10.9608
Migut.C01372	AT3G43520		Transmembrane proteins 14C	6.04711e-09	0.676359	91.4497	112.684	173.933	158.601	171.814	95.7192	118.973	115.877	133.663	95.5985	103.301	89.0953	89.6662	101.9	102.045	93.3824	177.835	157.681	165.093	158.511
Migut.C01374	AT1G33680		KH domain-containing protein	9.65015e-16	0.797311	16.4164	10.0196	8.95469	14.5769	13.4178	8.17073	5.19155	4.55456	4.87804	6.43748	5.99621	6.44645	3.37279	4.14292	4.32003	4.72487	3.69601	4.20214	4.74347	4.97967
Migut.C01379	AT1G12790			1.04826e-09	0.688299	2.647	5.73223	5.12584	10.8359	9.03346	3.32397	3.42236	2.65808	2.08978	2.04595	2.612	2.17511	1.70798	1.75472	2.48208	1.98486	1.65544	1.38369	2.03554	1.01659
Migut.C01381	AT4G13090	XTH2	xyloglucan endotransglucosylase/hydrolase 2	1.68238e-145	0.97183	0.119158	0.126758	0	0.0626517	0	4.22677	3.06852	4.67377	1.73609	7.19783	9.93785	9.45858	205.573	298.887	134.1	222.293	0.236219	3.05212	0.567819	0
Migut.C01394	AT1G71360		Galactose-binding protein	9.88784e-09	0.685132	8.42121	13.3246	11.7283	6.17655	4.59541	17.99	5.28221	5.84987	8.17725	15.8194	14.3386	16.98	32.2958	35.7996	30.3474	31.027	10.7788	13.3419	6.16991	6.25437
Migut.C01398	AT1G71340		PLC-like phosphodiesterases superfamily protein	4.91743e-10	0.661149	3.63771	7.72039	8.873	7.25493	5.19128	8.44747	4.77516	4.71606	8.35471	5.72894	5.22624	5.58376	3.92392	4.02769	3.12235	4.29356	3.3748	2.24816	2.16328	1.2104
Migut.C01399	AT1G33490			9.33828e-11	0.73248	11.7761	19.817	25.2519	12.6633	16.957	26.3949	21.4163	19.2212	30.785	26.9294	29.6502	32.0807	41.1453	41.3587	38.1123	45.4398	28.3899	28.9705	23.0735	24.0122
Migut.C01400	AT4G10150		RING/U-box superfamily protein	2.50033e-19	0.789566	1.49766	2.72008	2.76538	3.14981	1.88045	4.53509	5.68492	3.88234	6.20296	4.92342	5.53229	4.07021	1.86108	2.29294	1.4386	2.30083	1.30345	1.22206	1.66331	0.368258
Migut.C01402	AT1G71260	ATWHY2,WHY2	WHIRLY 2	1.06133e-19	0.830599	19.0189	41.1077	46.3433	53.5449	64.0792	14.1223	18.3583	11.1327	16.6491	4.87867	7.13624	4.8874	7.62199	9.91953	11.7615	8.61273	20.851	16.5999	19.8044	20.9749
Migut.C01403	AT1G33470		RNA-binding (RRM/RBD/RNP motifs) family protein	3.3632e-12	0.747402	6.11999	6.42041	3.35534	5.44006	5.66553	8.5693	7.2497	4.36371	5.16413	11.1987	9.86119	9.40219	4.56329	5.37455	4.78175	5.51226	2.46333	3.02239	2.16622	1.34645
Migut.C01405	AT1G71250		GDSL-like Lipase/Acylhydrolase superfamily protein	9.56097e-78	0.941521	3.66508	1.01081	1.34242	0.190326	1.14182	0.422379	0.35463	0.648844	0.136396	0.074374	0.370426	0.0892353	34.58	14.3388	30.1321	11.6237	88.9822	70.6271	138.906	146.291
Migut.C01407	AT1G33430		Galactosyltransferase family protein	6.59328e-28	0.854277	18.2466	14.6444	8.03094	8.2952	8.15572	1.41195	0.128623	0.581413	0.307816	1.21164	0.940466	1.43486	5.39634	4.63295	5.16409	6.361	6.33868	6.82585	3.75091	5.21164
Migut.C01411	AT4G10300		RmlC-like cupins superfamily protein	1.59775e-08	0.643351	63.3793	53.6135	92.628	141.89	140.647	56.9192	123.444	117.264	130.91	88.4381	70.5971	73.7158	22.2355	37.8031	28.6872	33.0523	37.7248	43.0573	45.8184	42.893
Migut.D00004	AT4G01610		Cysteine proteinases superfamily protein	5.54944e-11	0.73713	137.854	163.053	157.077	128.691	140.979	181.536	234.507	209.76	251.453	220.329	229.362	188.551	218.018	216.018	212.461	193.62	148.803	177.139	121.303	125.839
Migut.D00009	AT4G01690	HEMG1,PPO1,PPOX	Flavin containing amine oxidoreductase family	5.85914e-06	0.663364	19.3158	16.4182	14.2856	15.1993	13.7146	14.1784	11.2037	11.8264	8.31256	14.5273	14.5017	13.8809	9.39687	10.4745	12.2119	10.0777	9.657	12.2938	10.1374	11.4559
Migut.D00021	AT3G62190		Chaperone DnaJ-domain superfamily protein	4.48168e-11	0.725861	4.75169	8.84584	8.66558	6.68046	8.34145	4.33917	6.47676	5.14085	5.1378	5.2635	4.01686	4.58365	3.86319	5.80436	5.48589	6.2513	11.1092	9.66555	8.91505	8.64351
Migut.D00024	AT3G60030	SPL12	squamosa promoter-binding protein-like 12	8.94938e-09	0.759703	15.0923	13.0508	10.8884	12.3408	10.0709	9.33832	4.66819	5.32594	4.47047	11.2322	9.97813	12.8461	8.33179	8.36157	9.29988	8.30808	5.41343	5.83516	5.62825	7.9366
Migut.D00025	AT4G01860		Transducin family protein / WD-40 repeat family protein	4.79879e-10	0.697289	5.0572	6.17676	4.11982	2.79689	3.00611	3.1297	1.84548	1.65893	0.978659	1.58554	1.87839	1.53297	1.78676	2.40836	2.61534	1.8969	1.16963	1.46866	1.11073	0.585369
Migut.D00031	AT3G62250	UBQ5	ubiquitin 5	7.52991e-06	0.601178	833.614	448.958	722.094	663.286	786.789	677.697	869.284	853.306	842.925	536.691	520.302	534.211	516.923	516.423	390.817	457.329	598.086	522.13	797.865	789.781
Migut.D00033	AT2G47140		NAD(P)-binding Rossmann-fold superfamily protein	9.4154e-73	0.933759	0	0	0	0	0	0.115118	0.483265	0.156035	0.0619569	0.35473	0.189296	0.668819	0	0.0624279	1.83969	0.152308	33.2483	27.1396	50.2776	54.5788
Migut.D00036	AT3G62260		Protein phosphatase 2C family protein	8.64398e-10	0.742302	8.05897	10.6811	11.2519	7.95363	7.53458	32.188	19.7474	11.9798	31.4615	15.1466	14.3307	12.4737	6.62366	7.65766	9.14479	13.6245	5.79463	7.42405	8.63897	8.05799
Migut.D00042	AT5G03240			3.52733e-15	0.79054	15.7968	9.03678	10.8389	15.8085	14.4518	12.2512	10.0991	6.03844	9.25508	6.82469	4.6884	5.03539	5.01822	3.72051	6.436	5.65843	4.21012	4.98947	4.34625	6.25469
Migut.D00043	AT4G01900	GLB1,PII	GLNB1 homolog	1.73337e-21	0.844989	12.5122	15.0866	15.3971	11.0037	15.3939	10.516	14.433	13.6154	12.7513	11.7836	12.5534	10.2524	9.12278	10.9999	11.0798	9.45891	26.1505	18.9468	26.6647	32.5902
Migut.D00046	AT1G10630	ARFA1F,ATARFA1F	ADP-ribosylation factor A1F	1.05859e-26	0.824868	0.152974	0.162731	0.0782495	0	0	0.428394	0	1.29036	0.614837	0.125722	0.313084	0.226265	0.994963	0.774389	1.09538	0.944654	9.02191	3.99827	11.1775	11.8749
Migut.D00047	AT1G10630	ARFA1F,ATARFA1F	ADP-ribosylation factor A1F	1.06679e-09	0.658201	258.722	374.142	555.127	691.555	712.507	317.342	637.051	593.933	628.96	299.56	320.405	281.269	192.612	242.751	195.028	189.969	204.593	202.165	209.708	210.031
Migut.D00048	AT2G47180	AtGolS1,GolS1	galactinol synthase 1	8.1437e-29	0.886175	6.42464	12.084	12.6214	11.5537	16.1185	3.86779	6.98479	3.22015	2.6664	1.41568	1.09575	1.23948	1.11027	1.27264	2.16686	2.06993	3.64552	3.26105	3.20448	3.47314
Migut.D00055	AT4G01940	AtCNFU1,NFU1	NFU domain protein 1	3.44216e-11	0.740645	14.6843	20.265	22.5847	13.0419	13.8208	29.4525	18.6074	18.2867	26.3693	32.2093	28.6321	36.4929	35.1703	34.0033	40.8514	44.972	32.0607	36.3574	23.5351	27.3071
Migut.D00057	AT2G47240	CER8,LACS1	AMP-dependent synthetase and ligase family protein	2.21699e-06	0.646558	8.44255	13.4462	5.82699	2.66339	2.54456	8.68012	3.58135	3.26983	1.55325	13.1636	9.47906	17.8928	17.0406	12.7612	16.2912	16.6831	4.50238	4.77375	2.1658	2.20574
Migut.D00060	AT4G24830		arginosuccinate synthase family	1.47462e-31	0.898872	133.051	105.063	152.563	130.165	149.735	140.367	154.318	136.259	135.071	105.171	115.307	122.1	71.9022	82.7674	70.9336	90.2978	73.8533	80.5649	75.0668	73.4221
Migut.D00063	AT2G47310		flowering time control protein-related / FCA gamma-related	8.1883e-10	0.699012	9.71559	9.41001	7.66758	4.78724	4.53918	4.88877	2.36208	1.82637	2.93798	2.40303	3.03	3.3759	2.26686	2.99779	2.45149	2.85696	3.04496	1.95409	2.43	3.41415
Migut.D00067	AT4G01970	AtSTS,STS	stachyose synthase	1.62756e-24	0.881451	2.77329	2.33555	3.6647	6.48881	5.92527	2.04947	6.75357	17.3109	4.11025	6.21089	6.31448	3.28159	22.3468	20.7075	36.2138	19.666	66.4316	86.3296	94.8822	88.6522
Migut.D00068	AT2G31400	GUN1	genomes uncoupled 1	9.79515e-15	0.820263	16.4318	11.6696	9.31294	8.72448	9.51438	4.10897	4.30916	3.42138	2.70934	5.68212	5.32988	4.40865	5.59605	6.29986	6.73843	5.55028	10.1881	8.84251	10.0059	10.8966
Migut.D00076	AT2G47350		HIT zinc finger ;PAPA-1-like conserved region	5.92539e-09	0.690728	9.01131	11.6805	7.43712	12.4224	9.00041	8.25279	4.66318	3.92833	4.31806	4.7454	4.59136	5.2456	3.61186	3.50754	4.99309	4.60607	8.20021	4.2949	6.6958	6.98527
Migut.D00077	AT1G02560	CLPP5,NCLPP1,NCLPP5	nuclear encoded CLP protease 5	6.71707e-15	0.831059	41.9929	35.7283	37.016	38.8068	36.3142	29.8323	26.2539	25.1845	30.1243	35.4263	34.4327	30.7614	29.6625	29.1433	33.9104	29.5707	38.9889	46.983	41.1737	40.1745
Migut.D00078	AT2G34830	AtWRKY35,MEE24,WRKY35	WRKY DNA-binding protein 35	2.84242e-11	0.71814	12.0225	25.0996	13.5433	12.5478	9.04475	4.16123	1.91578	0.721654	3.30284	4.32973	3.54802	3.64086	2.24532	3.55589	4.5677	2.8362	6.24847	5.55492	4.76824	5.99209
Migut.D00081	AT2G16760		Calcium-dependent phosphotriesterase superfamily protein	2.0049e-23	0.841405	100.314	132.106	137.363	56.2849	66.4129	101.705	118.356	133.602	171.017	124.491	157.174	112.824	57.8303	55.8325	31.0971	68.9793	18.2088	22.2654	15.2341	18.5199
Migut.D00083	AT3G62410	CP12,CP12-2	CP12 domain-containing protein 2	7.72573e-10	0.686356	764.124	479.058	595.998	635.906	793.549	390.521	907.08	1276.39	804.464	764.226	685.12	625.103	703.42	721.53	1208.97	835.227	1787.02	2092.13	2142.77	2135.96
Migut.D00088	AT4G02090			1.37905e-16	0.823092	2.02135	1.53591	0.78778	0	0.87443	0.539109	14.7646	252.264	19.9237	7.51515	5.71298	5.59992	464.947	462.899	438.011	343.085	10.0178	48.907	12.843	16.1084
Migut.D00090	AT1G02640	ATBXL2,BXL2	beta-xylosidase 2	8.26264e-07	0.627241	4.04157	1.41107	0.678513	0.261539	0.732224	7.42933	5.47654	3.14688	2.33246	5.96177	6.80821	6.94867	1.43791	2.09839	1.53357	2.32938	0.595766	1.08342	1.20713	1.75516
Migut.D00093	AT3G62580		Late embryogenesis abundant protein (LEA) family protein	3.84241e-16	0.797357	25.0702	15.8889	26.0091	8.54021	11.049	34.0819	36.7673	42.5623	52.723	48.2017	53.1888	58.4252	70.9271	58.8795	69.0256	77.1021	71.9942	78.114	54.6667	47.9145
Migut.D00094	AT1G02660		alpha/beta-Hydrolases superfamily protein	1.11436e-10	0.76211	17.1978	11.2014	11.7048	11.7286	8.01388	10.389	5.74708	6.2518	5.73605	7.27399	7.46174	7.23741	9.49038	7.04243	7.81471	10.2794	2.42503	4.36331	4.41956	3.91733
Migut.D00095	AT1G02680	TAF13	TBP-associated factor 13	6.28894e-06	0.643265	9.1831	15.0343	10.6273	12.9784	11.3731	11.9464	6.7816	6.20785	7.36215	8.53735	7.56447	8.76619	8.86035	9.09955	9.09395	11.3014	6.84288	7.04731	5.5519	5.87645
Migut.D00097	AT3G62620		sucrose-phosphatase-related	3.3634e-18	0.82183	11.4772	9.83628	8.24492	8.62622	6.24647	5.57515	2.77954	2.82242	2.92828	4.43536	3.57133	5.03781	3.00312	3.46051	3.00566	2.97717	2.06841	2.33212	0.723893	1.19696
Migut.D00098	AT2G25920			2.37516e-09	0.694075	5.63137	5.06298	6.39299	3.70591	3.92398	3.32362	5.4102	3.1259	4.56325	2.50815	2.60251	2.9735	2.04797	1.83917	2.16795	2.10894	2.98898	3.26658	1.15419	2.34414
Migut.D00099	AT3G62630		Protein of unknown function (DUF1645)	1.6226e-14	0.823668	21.3178	11.4443	9.38152	8.26559	16.1085	9.30134	8.045	4.18573	7.85807	14.8447	14.7058	10.804	3.05537	4.94361	2.88998	3.53008	2.28223	3.65228	3.90955	3.84203
Migut.D00104	AT2G47480		Protein of unknown function (DUF3511)	4.34178e-09	0.675544	9.91218	5.2722	3.80271	3.90878	9.09573	1.99776	1.00892	0.950122	1.92405	2.3143	1.26792	2.5546	0.854715	0.68424	1.88196	1.25202	2.23295	1.64865	1.78918	3.52022
Migut.D00112	AT2G47485			4.33702e-18	0.826561	156.983	145.673	109.948	149.507	190.994	67.6497	103.918	119.863	111.52	52.0613	54.3388	46.7559	65.9123	76.5527	99.8769	67.0593	161.162	176.084	178.433	190.38
Migut.D00113	AT3G62660	GATL7	galacturonosyltransferase-like 7	1.92934e-20	0.856981	11.7248	11.7365	14.6299	14.0678	16.9181	26.7341	46.0541	57.5892	32.5236	47.2639	45.082	37.7548	37.1296	30.9416	27.8019	31.9525	17.4897	20.3764	23.4886	23.8343
Migut.D00114	AT1G02730	ATCSLD5,CSLD5,SOS6	cellulose synthase-like D5	1.31209e-09	0.698102	10.0312	5.87758	5.96347	7.76566	10.2156	3.72217	3.02304	4.88681	2.82078	3.61506	4.40979	2.2216	5.36914	6.87927	5.8897	4.43882	6.91219	8.6366	13.9361	13.8623
Migut.D00122	AT3G16850		Pectin lyase-like superfamily protein	2.97595e-15	0.782668	7.66874	7.2461	9.36837	7.70848	7.30821	13.2855	6.13664	4.22368	8.18152	9.78749	12.6946	10.8981	5.64799	5.06954	5.54509	4.79134	2.30274	2.07511	1.21812	2.27387
Migut.D00124	AT5G27720	emb1644	Small nuclear ribonucleoprotein family protein	5.44163e-12	0.611388	1.09485	4.06653	3.70196	2.6539	3.44654	2.04404	2.18159	1.54965	2.31211	1.37259	1.48119	1.40897	1.10638	1.05211	1.08517	1.07717	0.956469	1.04764	0.353714	0.299327
Migut.D00125	AT2G47790		Transducin/WD40 repeat-like superfamily protein	8.59818e-10	0.714843	5.43744	2.78412	8.54028	23.5121	6.69553	1.72701	4.95122	4.11077	4.57942	1.66883	1.54691	1.17913	1.07613	0.936551	0.834709	0.696628	0.693269	1.34451	1.5052	2.86595
Migut.D00126	AT1G33390	ATFAS4,FAS4	RNA helicase family protein	2.15113e-08	0.704666	18.6931	15.2459	16.0308	30.7912	11.2978	11.2047	8.10965	8.20406	7.89837	6.66112	7.1882	6.26685	8.17239	7.39833	6.97055	7.30897	4.833	5.70287	7.39758	7.36689
Migut.D00127	AT2G40940	ERS,ERS1	ethylene response sensor 1	2.51642e-22	0.849675	10.8064	20.1974	26.317	5.74976	8.47424	4.68204	2.94045	1.39817	3.28776	1.43302	1.60809	2.10145	1.12009	1.35126	1.10469	2.12691	1.94169	1.50787	1.34494	0.846373
Migut.D00128	AT1G02780			9.6622e-10	0.711304	276.114	134.085	160.302	195.48	203.926	123.365	150.53	165.411	118.877	115.54	114.63	110.872	102.012	108.199	86.7996	91.8716	125.265	121.076	159.393	145.342
Migut.D00129	AT3G14240		Subtilase family protein	4.95856e-141	0.969899	2.84022	1.23732	1.30063	0.341337	1.69283	0.378753	1.3023	1.73408	0.217437	0.778077	0.885777	0.826859	15.1597	20.6492	31.7008	16.47	208.837	155.821	294.606	291.815
Migut.D00136	AT4G02320		Plant invertase/pectin methylesterase inhibitor superfamily	4.39175e-08	0.687679	8.49352	2.54565	9.89606	17.7923	15.0033	3.93279	5.58506	2.1607	2.23518	8.1715	6.17381	7.4114	1.6076	2.59341	2.29276	2.33109	3.67488	5.39128	5.28232	4.55317
Migut.D00142	AT1G02816		Protein of unknown function, DUF538	2.64912e-07	0.62232	20.2697	28.9696	26.7204	25.3504	27.8633	26.8365	36.485	28.6617	43.5017	21.7707	24.226	24.6562	19.7587	22.4958	18.9092	18.4603	17.5148	17.0502	14.8122	15.1935
Migut.D00143	AT4G02380	AtLEA5,SAG21	senescence-associated gene 21	1.6762e-21	0.871341	29.5474	15.716	24.9087	21.8714	26.5759	13.7909	11.9208	13.6454	19.9035	5.62998	5.48987	5.69695	16.2834	16.211	13.6914	13.3534	17.3434	16.6535	16.0816	20.4688
Migut.D00145	AT2G47580	U1A	spliceosomal protein U1A	1.1956e-08	0.673524	33.9481	50.4959	49.3993	28.5385	41.3054	35.0818	32.8782	26.5094	33.9796	23.9183	23.5507	22.4997	24.4508	25.5873	27.8562	25.391	33.0005	28.8863	34.112	34.7855
Migut.D00149	AT2G47590	PHR2	photolyase/blue-light receptor 2	0.000225009	0.603722	62.594	39.8047	40.2547	36.8641	33.7571	32.5627	32.5419	36.3737	21.3026	47.371	41.8281	43.231	28.3215	28.0847	30.355	25.5791	29.5798	33.187	30.6254	33.1925
Migut.D00150	AT2G47600	ATMHX,ATMHX1,MHX,MHX1	magnesium/proton exchanger	1.37848e-16	0.799294	17.1501	15.6314	44.6724	59.1161	75.4426	11.5989	12.7936	8.53237	13.5518	10.9646	10.6281	10.9389	5.25694	7.77567	5.36526	7.89156	7.61255	6.85432	6.56799	6.35777
Migut.D00151	AT3G62980	TIR1	F-box/RNI-like superfamily protein	1.73088e-83	0.958947	44.5035	33.8189	35.9427	33.5421	37.0646	11.4717	12.1018	11.4902	11.5194	11.4211	11.9048	9.99061	6.25962	10.7504	9.51669	9.19549	4.96889	7.85036	7.54838	5.90676
Migut.D00153	AT5G23660	MTN3	homolog of Medicago truncatula MTN3	1.21321e-38	0.90846	1.75448	5.05289	4.29026	3.32994	1.07985	3.51521	29.945	132.58	44.7177	68.4736	58.4162	33.4193	814.426	721.096	1113.42	768.075	628.602	862.596	420.567	443.356
Migut.D00156	AT2G03200		Eukaryotic aspartyl protease family protein	7.4861e-12	0.902812	0	0	0	0	0	0	0.0623467	0.281824	0.0559521	0	0.17095	0.164727	9.83918	13.6433	4.9177	10.4535	0	0.17465	0	0
Migut.D00162	AT4G03200		catalytics	2.26101e-10	0.778948	11.3918	11.0318	6.81901	6.73611	7.44454	5.05842	3.31469	3.2274	2.87034	7.21386	6.21852	8.6041	5.32994	4.64498	5.84723	6.56432	3.70667	4.70602	3.86834	4.32853
Migut.D00164	AT2G47850		Zinc finger C-x8-C-x5-C-x3-H type family protein	7.06285e-11	0.719289	13.0041	11.3014	12.4835	25.2945	15.4531	10.034	7.63067	7.4396	5.61437	8.71058	8.84598	9.56166	5.9755	4.89601	6.78792	6.5914	3.37766	4.89857	5.46584	4.34474
Migut.D00172	AT3G62970		zinc finger (C3HC4-type RING finger) family protein	2.78045e-13	0.79634	16.8726	35.0589	29.3568	21.4985	18.1748	20.8546	12.3	11.2196	18.1416	17.8749	18.5264	16.9533	15.1128	17.9055	17.226	16.762	6.4211	8.16324	3.80819	3.99795
Migut.D00173	AT2G47890		B-box type zinc finger protein with CCT domain	1.17799e-17	0.820649	45.2004	63.966	45.8552	35.6736	38.821	25.0515	17.6336	17.0576	25.0667	20.3731	21.9186	20.7169	15.1604	18.624	21.0135	18.712	15.8917	17.7498	17.2447	14.5438
Migut.D00174	AT1G64830		Eukaryotic aspartyl protease family protein	5.73101e-07	0.712739	0.188591	0.150464	0	0	0	0.176045	0	0	0.0473742	0.154993	0.385978	0.0464909	1.07329	0.33414	27.0083	5.7065	32.1055	44.9047	13.4304	14.2119
Migut.D00175	AT2G03200		Eukaryotic aspartyl protease family protein	1.69399e-23	0.86636	0	0.209876	0	0	0	7.79643	2.79802	0.499257	4.09696	2.10788	2.62462	1.81574	22.9552	24.1028	18.2084	19.8181	0.260742	3.36897	0	0.0662995
Migut.D00184	AT2G47830		Cation efflux family protein	2.14263e-08	0.627839	5.04822	13.568	10.6031	4.63688	6.07317	10.2134	8.07457	4.0323	7.51554	7.38331	7.25343	7.82241	2.63567	4.08883	3.34432	4.24984	2.47127	2.86508	2.98929	2.34732
Migut.D00188	AT3G62770	AtATG18a	Transducin/WD40 repeat-like superfamily protein	3.31491e-15	0.806054	53.6061	45.8045	33.963	42.7604	42.6397	25.9714	24.9036	22.2434	16.1796	25.8181	21.7965	25.5755	26.9284	25.0988	29.7375	25.3622	25.4561	30.3926	29.6782	26.9185
Migut.D00189	AT1G02930	ATGST1,ATGSTF3,ATGSTF6,ERD11,GST1,GSTF6	glutathione S-transferase 6	8.29801e-39	0.906518	86.0684	54.8475	91.7678	87.6117	112.78	220.847	397.599	490.309	400.972	292.042	336.415	281.3	140.871	166.627	154.809	156.951	303.729	325.688	319.835	321.855
Migut.D00190	AT2G47730	ATGSTF5,ATGSTF8,GST6,GSTF8	glutathione S-transferase phi 8	1.71084e-08	0.6454	6.538	1.31905	1.44152	2.25222	2.61701	1.99928	4.60669	5.70507	2.88828	2.87191	3.11453	2.72327	1.64963	1.88309	3.09415	1.18337	14.1342	7.071	19.0394	24.0921
Migut.D00191	AT1G02920	ATGST11,ATGSTF7,ATGSTF8,GST11,GSTF7	glutathione S-transferase 7	8.32686e-48	0.80356	0.543473	0.144534	0	0.857254	1.16573	0	0	0.114607	0.341302	0.111663	0.347592	0.401927	0.220926	0.550235	1.13504	0.587313	5.99295	5.89493	6.76225	8.5609
Migut.D00195	AT4G15800	RALFL33	ralf-like 33	7.73729e-15	0.819275	55.3789	23.3651	31.3093	27.0377	38.1417	65.1045	120.163	105.104	73.0079	128.84	137.202	153.045	123.11	87.4745	116.653	110.95	87.1871	130.595	88.7368	82.8001
Migut.D00199	AT4G02510	ATTOC159,PPI2,TOC159,TOC160,TOC86	translocon at the outer envelope membrane of chloroplasts 159	8.37405e-11	0.774665	26.9144	18.7517	17.7414	25.9479	21.3728	14.2243	14.7896	14.8816	9.92057	16.7966	15.6395	16.0185	9.88815	11.5327	11.9443	9.40982	12.9143	14.0927	16.5977	18.6344
Migut.D00206	AT2G47800	ATMRP4,EST3,MRP4	multidrug resistance-associated protein 4	2.18236e-09	0.755768	24.6118	19.1345	26.1438	44.8197	34.2951	15.4701	17.3233	17.7486	11.7784	25.7638	23.8645	25.9076	8.78773	15.1418	14.4986	11.371	25.9089	27.6913	27.537	26.3629
Migut.D00207	AT1G02870			3.48485e-20	0.844666	61.3346	69.2638	85.1638	60.1777	103.045	52.0635	74.5272	54.642	67.4253	30.3879	32.7415	27.9077	21.7278	27.0155	24.1684	26.395	35.9917	30.6735	40.1655	43.2168
Migut.D00211	AT4G02440	EID1	F-box family protein	2.15498e-14	0.753637	41.9288	12.6598	36.7817	61.5166	50.2804	10.7341	13.8868	15.4177	10.192	15.2281	11.5617	11.4379	10.2334	11.8963	10.0078	9.79867	13.7372	18.5316	18.1324	16.1993
Migut.D00212	AT1G02840	ATSRP34,SR1,SRP34	RNA-binding (RRM/RBD/RNP motifs) family protein	5.46681e-09	0.687125	13.6786	24.0507	27.625	17.5702	22.6065	15.8947	14.5415	11.4634	16.3793	11.0233	11.1872	12.1253	11.4474	11.5526	12.7085	12.6703	11.8547	12.5779	12.2147	12.1287
Migut.D00213	AT3G62790		NADH-ubiquinone oxidoreductase-related	2.90837e-18	0.832467	26.5306	21.5311	21.5401	17.3425	21.0554	24.5831	36.1639	43.988	40.6748	27.7775	33.1195	26.8359	27.3111	26.7287	21.8602	24.917	57.0526	40.6514	60.3308	49.7144
Migut.D00219	AT3G62830	ATUXS2,AUD1,UXS2	NAD(P)-binding Rossmann-fold superfamily protein	1.54205e-07	0.717916	45.6084	22.5122	20.6598	22.0943	18.0469	16.2467	14.5566	29.4259	9.70713	21.136	15.4991	23.282	52.6706	58.455	51.9614	44.7722	15.3137	19.3468	16.0588	14.2359
Migut.D00220	AT3G62840		Small nuclear ribonucleoprotein family protein	1.67535e-08	0.687742	107.528	101.439	126.408	118.899	136.75	93.4018	117.548	98.5886	130.282	81.3974	75.2467	69.8266	88.138	84.8136	73.9578	67.2484	133.933	111.329	114.755	113.988
Migut.D00222	AT3G62880	ATOEP16-4	Mitochondrial import inner membrane translocase subunit Tim17/Tim22/Tim23 family protein	6.59411e-12	0.715112	10.0811	26.4808	21.8944	20.6395	23.4783	12.9329	14.1879	14.0856	17.5428	9.8589	11.7283	10.385	7.38718	10.007	10.7541	9.59886	12.9511	11.4228	10.6456	12.122
Migut.D00223	AT3G05560		Ribosomal L22e protein family	4.52532e-07	0.646722	786.14	588.617	963.498	1136.95	1348.91	836.037	1762.69	1638.65	1626.45	710.721	699.609	564.027	657.082	645.487	563.039	596.562	1265.5	913.645	1328.71	1339.68
Migut.D00224	AT2G47900	AtTLP3,TLP3	tubby like protein 3	1.163e-12	0.710199	19.9234	23.5261	21.887	22.2932	18.2059	18.7016	12.0545	8.75393	13.1323	16.1688	16.2707	15.5142	10.9791	11.097	10.8951	10.3497	9.26897	10.6758	7.61051	7.80484
Migut.D00227	AT2G47930	AGP26,ATAGP26	arabinogalactan protein 26	4.49737e-36	0.901093	100.794	82.5978	106.302	48.4661	95.4538	202.518	186.771	197.011	249.388	238.701	305.928	253.541	148.196	122.436	92.0448	145.126	49.9021	63.0527	63.5357	56.1966
Migut.D00230	AT4G03140		NAD(P)-binding Rossmann-fold superfamily protein	2.10458e-14	0.802318	5.49441	2.05192	4.00646	2.02837	2.53701	9.33024	10.0784	11.1921	5.10969	17.1496	14.176	19.0778	11.9121	7.63403	10.4636	9.3847	3.93972	8.24974	7.11814	5.95163
Migut.D00234	AT4G03110	AtRBP-DR1,RBP-DR1	RNA-binding protein-defense related 1	1.32022e-13	0.754242	3.23557	5.34648	6.92918	4.17366	4.00625	4.18819	2.80154	2.80203	2.86098	3.15553	3.7525	2.72256	1.05223	2.09653	1.18417	2.34437	1.53941	1.48839	1.18779	1.21778
Migut.D00236	AT4G03100		Rho GTPase activating protein with PAK-box/P21-Rho-binding domain	8.03641e-12	0.750848	16.7732	10.4597	11.3553	8.74674	10.1751	6.1704	4.59478	2.46262	3.32094	4.41393	3.69218	2.77017	4.41873	5.9116	5.71932	4.14995	6.19709	6.9971	6.79564	7.24704
Migut.D00242	AT1G08880	G-H2AX,GAMMA-H2AX,H2AXA,HTA5	Histone superfamily protein	2.28342e-20	0.891114	180.367	168.828	193.131	210.943	529.83	74.5333	106.736	99.7419	101.095	36.2678	34.8995	19.7714	226.184	211.521	220.917	178.21	484.881	384.063	481.338	430.179
Migut.D00243	AT2G14255		Ankyrin repeat family protein with DHHC zinc finger domain	1.62832e-17	0.813977	6.87621	4.63456	5.96065	9.32835	6.67589	1.76394	2.58589	3.40927	1.52953	1.98439	2.36343	2.53619	2.04841	2.12573	1.69137	1.42621	1.92505	2.90848	3.5574	3.38672
Migut.D00244	AT3G63010	ATGID1B,GID1B	alpha/beta-Hydrolases superfamily protein	1.97893e-79	0.957648	134.563	65.6408	121.676	147.826	109.431	33.4832	42.9792	32.7335	35.4094	12.7858	14.847	15.0649	7.57955	9.87533	10.3472	18.7823	6.96523	9.5396	9.58853	9.69239
Migut.D00246	AT4G03010		RNI-like superfamily protein	6.32931e-20	0.797107	11.7612	8.2369	8.37152	5.05815	7.43091	1.75223	1.14936	0.89064	0.442059	1.90426	1.38063	1.70635	1.49431	1.33626	1.54013	1.55761	1.56987	2.75971	2.95057	2.77944
Migut.D00251	AT4G02980	ABP,ABP1	endoplasmic reticulum auxin binding protein 1	1.60822e-60	0.942007	7.3646	8.58442	9.89877	6.50862	6.40571	31.2652	20.1757	15.233	28.3404	29.2327	32.3102	31.4043	10.9559	11.7396	7.80736	12.0953	3.02865	4.01357	2.77934	3.00142
Migut.D00254	AT4G02940		oxidoreductase, 2OG-Fe(II) oxygenase family protein	6.86975e-11	0.730229	9.71176	6.47553	12.566	13.6006	18.621	2.50138	5.49755	6.89854	3.33063	2.82602	2.64703	2.44376	2.77046	4.7046	4.0298	4.11294	8.27527	6.70415	6.52813	7.79207
Migut.D00257	AT4G02930		GTP binding Elongation factor Tu family protein	1.85856e-08	0.699952	34.6364	28.0401	37.5365	24.7706	31.1249	42.9225	37.9752	29.7611	41.9109	27.9352	32.3203	31.4766	22.8461	25.3942	20.9133	24.8328	27.4072	25.8544	24.82	27.4909
Migut.D00258	AT4G02920			6.93046e-05	0.600043	29.0666	25.2267	44.7186	24.5203	25.4377	30.0013	18.4223	21.2783	23.2803	30.6496	30.7335	30.8364	31.7774	36.0515	32.1161	39.0203	19.9687	24.7666	17.3449	14.4892
Migut.D00260	AT1G03330		Small nuclear ribonucleoprotein family protein	1.20456e-12	0.773545	90.4846	89.1383	107.767	201.317	179.292	51.787	83.5186	66.3477	85.3169	46.0524	51.8809	39.8995	50.1228	51.9744	47.8146	42.104	67.8981	62.5387	59.3805	61.5101
Migut.D00263	AT2G48120	PAC	pale cress protein (PAC)	7.33759e-12	0.700604	21.5052	36.2897	27.1735	19.6529	14.1161	15.8924	5.08793	4.75094	9.6145	8.65291	8.61276	8.14145	5.68925	6.38279	6.87453	7.39094	5.99513	4.91818	4.13437	5.61364
Migut.D00264	AT4G02900		ERD (early-responsive to dehydration stress) family protein	3.9249e-11	0.629617	1.83718	2.94034	3.18331	1.25314	0.852039	1.37506	0.593004	0.753902	0.49892	1.46908	1.43966	1.81159	4.12661	3.30115	3.73325	4.25183	1.27963	1.69577	1.71763	1.35156
Migut.D00266	AT3G63070		Tudor/PWWP/MBT domain-containing protein	1.50315e-09	0.671485	4.30881	3.47149	2.05507	4.9708	3.4523	2.49556	1.56352	1.07084	0.975454	2.27079	1.96394	2.62144	1.73234	1.85989	2.04977	1.42032	1.10289	0.913442	1.2099	0.745313
Migut.D00274	AT5G64980			1.2658e-74	0.859118	0.388612	0.694509	0.747424	0.0326924	0.407953	1.42202	1.35753	1.46854	1.82744	3.47486	3.10187	3.05026	6.09989	6.90894	6.30742	6.64257	5.87035	5.86674	3.63784	5.10876
Migut.D00282	AT1G03230		Eukaryotic aspartyl protease family protein	1.35215e-18	0.76831	1.89746	1.83499	1.76471	2.84183	6.61645	0.644087	1.22319	0.921522	1.21328	0.850598	0.764919	0.226792	0.373979	0.465715	0.686208	0.497097	7.40911	2.70511	23.9901	19.0132
Migut.D00283	AT4G02840		Small nuclear ribonucleoprotein family protein	2.5653e-19	0.840372	27.754	26.0649	31.6972	26.2408	29.9979	20.9117	21.0366	15.8295	27.3428	12.936	15.6219	12.1806	13.8557	12.9865	14.742	13.5269	28.4276	20.257	28.1227	25.4529
Migut.D00289	AT1G03180			8.2427e-35	0.901612	2.45999	5.15902	4.17049	4.58245	5.21452	1.93549	0.983683	1.68968	1.62433	1.50187	1.07887	1.1089	5.06669	3.23778	4.44568	3.90627	8.70841	8.08298	6.21481	7.36921
Migut.D00291	AT4G02830			1.16299e-18	0.831277	0	0	0.164655	0	0	0.0751201	1.39657	6.55048	1.09161	1.48809	2.42934	1.26964	12.8235	18.0467	6.62671	9.83948	0.0398828	0.546864	0.127826	0.324515
Migut.D00296	AT3G63140	CSP41A	chloroplast stem-loop binding protein of 41 kDa	5.17013e-07	0.695819	27.0709	15.5227	26.7158	21.1721	19.1156	16.0031	10.8472	14.2255	14.8223	50.3616	35.0868	28.5022	11.8419	20.2228	22.6008	18.1203	24.7779	35.0961	21.5739	20.1771
Migut.D00299	AT5G19330	ARIA	ARM repeat protein interacting with ABF2	2.65353e-11	0.77262	6.96318	8.90358	6.01234	4.43732	6.91614	4.48498	2.69751	1.30393	1.62322	2.33486	2.15193	2.54049	3.53257	4.0607	3.4736	3.40555	2.34666	2.92649	2.47755	2.52715
Migut.D00300	AT3G63200	PLA IIIB,PLP9	PATATIN-like protein 9	3.53175e-31	0.886592	2.99795	1.77176	5.87848	11.6032	10.2131	17.8794	27.1794	23.1457	23.8478	19.8478	19.6429	18.6815	6.58995	5.3117	6.4103	6.53101	72.1847	32.6488	103.442	100.787
Migut.D00301	AT5G26330		Cupredoxin superfamily protein	1.6673e-24	0.858021	11.5223	18.1373	49.1421	51.2496	47.6221	0.872088	42.9736	210.013	8.29207	6.71827	0.557681	0.844454	1069.95	1095.7	1346.11	970.753	2403.56	1635.27	3256.4	3395.34
Migut.D00305	AT3G63170		Chalcone-flavanone isomerase family protein	1.18431e-10	0.699823	13.5502	7.59194	7.59718	6.38925	7.30114	12.0186	8.20656	15.0092	6.54115	14.267	15.0012	15.4536	15.2114	10.4966	14.157	11.256	24.8545	20.4177	31.4554	29.9948
Migut.D00308	AT4G02740		F-box/RNI-like superfamily protein	1.01894e-08	0.678226	3.30658	2.28555	3.30482	4.26227	3.6914	2.50343	2.16672	1.60665	2.17415	2.19154	2.18303	2.20874	1.70135	1.697	2.05491	1.88193	3.2926	2.66041	4.01785	4.70069
Migut.D00312	AT4G02720			2.02559e-06	0.650729	47.9923	30.3879	24.3787	34.2027	14.9774	22.2099	10.4403	9.2076	9.48098	15.8743	14.9569	17.9517	18.5716	20.0802	17.1782	19.1026	9.71942	12.6114	11.4025	13.9516
Migut.D00313	AT5G28060		Ribosomal protein S24e family protein	3.30553e-08	0.670823	410.326	411.612	491.732	538.087	578.401	483.734	464.08	387.624	526.174	335.733	326.388	308.609	316.121	315.713	293.004	288.636	466.974	336.935	405.013	415.575
Migut.D00318	AT4G02715			2.23392e-12	0.71238	39.1099	119.334	95.8294	62.7622	61.5791	50.623	24.2999	16.0535	29.2243	33.3422	33.3987	35.4691	20.3321	25.682	20.182	24.5595	18.291	18.371	12.3371	10.6623
Migut.D00319	AT3G22550		Protein of unknown function (DUF581)	1.81943e-06	0.6115	39.4738	45.2781	38.1641	31.7285	24.9153	109.654	32.3102	20.8486	30.0861	72.3924	85.5985	87.7652	36.8403	45.2227	28.5165	62.5536	14.8231	22.5071	13.0171	11.6635
Migut.D00321	AT3G63220		Galactose oxidase/kelch repeat superfamily protein	1.70864e-07	0.649997	4.469	4.21134	3.67428	6.73809	6.24123	3.16212	3.2444	3.23606	2.17347	2.8343	3.65441	2.9982	2.56603	2.56188	2.89808	2.41948	3.03404	3.58417	2.70117	2.83901
Migut.D00322	AT3G22600		Bifunctional inhibitor/lipid-transfer protein/seed storage 2S albumin superfamily protein	7.29131e-19	0.799188	66.4226	165.79	149.855	76.657	64.1249	232.302	51.1717	22.2957	128.585	70.7409	86.6017	70.6801	18.2486	23.1362	10.2725	23.4252	3.47313	5.25602	3.30719	5.4523
Migut.D00324	AT4G30074			3.58496e-24	0.854785	2.30505	2.64069	3.08374	7.6447	7.51703	42.8686	44.8667	12.2643	51.4891	20.8384	12.8827	20.1068	6.34289	3.0518	0.634825	0	0	0	0	0
Migut.D00325				1.31241e-44	0.927044	0	0.210811	0	0	0	64.7459	159.532	343.515	118.678	152.932	134.452	207.136	486.356	501.192	126.529	264.087	187.982	153.315	144.379	154.633
Migut.D00326				1.16966e-29	0.898199	75.1871	110.29	66.6198	128.171	82.8125	38.1921	38.134	16.2619	23.0304	8.45026	4.82249	2.95714	31.8122	25.3742	15.5942	13.4924	12.3148	11.1975	12.9296	4.75095
Migut.D00332	AT3G63250	ATHMT-2,HMT-2,HMT2	homocysteine methyltransferase 2	1.63605e-08	0.602234	13.4597	13.3155	11.4375	6.06266	14.781	10.3748	10.4067	9.19002	6.03531	9.17017	9.66846	10.4838	7.77055	6.88018	5.96484	6.06456	6.30127	5.61496	4.41059	5.94485
Migut.D00335				1.99292e-30	0.908475	21.4653	23.2652	19.8882	34.2845	38.0194	38.7515	65.2985	144.85	72.234	86.2092	89.7288	117.014	644.283	658.328	305.474	437.927	101.766	149.68	61.1155	76.1486
Migut.D00339	AT3G63300			3.85708e-14	0.740302	58.8219	72.9731	48.6674	23.4616	22.4725	24.3349	8.52205	3.49106	10.1814	8.38619	9.80918	9.21755	3.71291	5.3702	7.60757	10.8105	3.53646	6.01788	3.34998	3.26118
Migut.D00344	AT3G22970		Protein of unknown function (DUF506)	1.35683e-08	0.695018	44.5067	33.4338	37.6437	19.363	13.9164	20.6722	10.7744	9.91234	15.3407	14.0684	13.3509	13.7165	16.4498	17.6744	16.5273	19.0464	9.0187	12.5758	7.6101	9.04843
Migut.D00345	AT3G54560	HTA11	histone H2A 11	1.99121e-18	0.836364	353.273	251.278	298.869	427.796	570.333	169.557	262.693	207.417	167.696	110.6	114.279	96.9418	129.481	137.262	117.117	111.168	161.75	156.696	197.522	198.253
Migut.D00346	AT1G03055			1.28131e-36	0.797207	0.297506	0.15824	0.114135	0	0	2.32586	2.45661	2.98004	2.31675	5.31798	4.90916	4.65711	3.66846	5.87355	2.13031	3.03133	0.405472	0.855344	0.590707	0.112473
Migut.D00349	AT3G63410	APG1,E37,IEP37,VTE3	S-adenosyl-L-methionine-dependent methyltransferases superfamily protein	3.21085e-14	0.789391	210.793	161.231	229.466	240.376	376.101	119.412	217.122	195.567	164.045	135.924	122.744	118.346	86.6063	100.446	108.376	96.4837	235.992	227.642	281.999	269.147
Migut.D00350	AT3G63400		Cyclophilin-like peptidyl-prolyl cis-trans isomerase family protein	1.6131e-08	0.611951	13.069	12.831	7.57139	8.19217	8.81262	10.3816	4.3913	2.97975	3.30658	6.11551	6.19898	6.26469	4.01862	4.74599	3.70288	4.61168	2.54289	2.8085	3.98258	3.15506
Migut.D00351	AT3G43810			7.31198e-16	0.785732	0.419209	0	0	0	0	4.53933	0.563236	0.565774	3.11705	5.2368	6.52058	8.59808	3.2719	3.48028	2.40142	1.13903	12.4656	9.46667	7.54666	4.05717
Migut.D00365	AT3G63310	BIL4	Bax inhibitor-1 family protein	4.46638e-26	0.894937	2.05083	4.05886	7.90441	3.4606	3.65878	6.63363	15.1122	12.1496	19.7922	7.68263	6.3936	9.9232	25.7471	20.0392	40.071	25.6822	43.7287	50.1119	37.2224	38.706
Migut.D00368	AT3G54640			1.80621e-26	0.873889	9.565	6.89105	7.81796	6.41284	7.66258	13.9836	12.041	14.749	14.6453	16.3459	15.7179	16.3434	18.5154	16.8061	13.9216	16.0947	14.6728	15.7671	13.9875	12.6276
Migut.D00369	AT5G43680			2.03461e-11	0.705214	2.88305	7.0308	9.12668	5.34845	6.91843	6.34731	3.22798	4.15257	5.24721	4.2471	4.36977	4.53253	2.21128	2.94646	3.21349	3.39275	2.26458	1.67769	1.90093	1.0968
Migut.D00373	AT3G04730	IAA16	indoleacetic acid-induced protein 16	1.50337e-29	0.902975	222.348	144.858	219.45	200.799	214.5	179.298	167.738	153.448	233.309	147.6	167.484	133.652	57.7801	75.3231	59.6675	52.7162	144.105	126.522	120.93	125.017
Migut.D00377	AT1G06790		RNA polymerase Rpb7 N-terminal domain-containing protein	7.71623e-16	0.821592	10.8146	18.8672	13.7191	11.8273	12.2553	8.26459	6.65159	3.96515	6.02732	5.99642	6.52205	6.59744	7.22151	6.5987	5.71326	6.62485	5.17394	6.42203	5.58864	4.01218
Migut.D00403	AT2G42410			3.17293e-15	0.667664	6.58305	4.34665	5.57357	8.35483	6.87403	1.90711	1.77913	0.861657	0.91237	0.839526	3.01985	0.671519	0.369111	0.34474	0.812731	0.841074	1.01252	0.474649	0.600959	0.343275
Migut.D00406	AT3G58180		ARM repeat superfamily protein	1.15287e-42	0.925181	22.3192	18.8213	17.9406	15.5154	15.3348	9.6002	9.58983	7.43571	8.19791	5.72899	6.36571	6.75045	7.65819	6.99429	6.86428	6.94924	6.84757	7.71269	8.90448	5.38888
Migut.D00414	AT2G31260	APG9,ATAPG9	autophagy 9 (APG9)	3.44286e-06	0.634607	6.13176	7.61729	5.45909	7.52989	5.69089	5.55739	3.22534	2.71918	2.01239	6.0653	5.60097	6.22219	5.18967	4.8609	5.89354	5.9466	2.76017	4.13031	2.67283	1.94993
Migut.D00417	AT4G10490		2-oxoglutarate (2OG) and Fe(II)-dependent oxygenase superfamily protein	1.92781e-11	0.736406	24.3295	58.1752	42.2377	16.5089	9.28041	11.8615	7.72052	5.70673	16.1233	6.9502	6.56818	5.98696	4.51314	6.41053	3.77824	7.76645	2.06336	1.08816	0.780719	1.26791
Migut.D00421	AT4G24490	ATRGTA1,RGTA1	RAB geranylgeranyl transferase alpha subunit 1	2.35374e-07	0.67951	12.4193	19.6381	17.4862	17.3541	10.475	13.4009	6.05702	6.3388	5.26657	9.49754	10.1241	11.7689	8.12332	8.84434	8.79247	9.51506	6.36369	6.27198	5.75098	4.75353
Migut.D00424	AT2G31190	RUS2,WXR1	Protein of unknown function, DUF647	3.0289e-19	0.846008	4.49745	3.83232	3.21606	2.67839	3.38161	2.5061	2.18378	2.05167	1.19893	1.90469	2.20724	2.08164	3.85548	5.27359	5.36738	4.10924	5.00375	4.70196	6.09901	6.75483
Migut.D00425	AT5G44120	ATCRA1,CRA1,CRU1	RmlC-like cupins superfamily protein	6.36161e-52	0.940352	0.0377758	0.281296	0.0772924	0.0397241	0.0762613	0.176314	0	0	0.0379573	0	0.0386568	0.0372496	0	0	0.225413	0.139965	213.653	24.7625	775.132	775.681
Migut.D00426	AT5G44120	ATCRA1,CRA1,CRU1	RmlC-like cupins superfamily protein	1.52235e-157	0.951269	0.285062	0.5391	0.129613	0	0.223798	0.325232	0.283704	0.133585	0.159129	0.130154	0.0324123	0.124929	0.0686694	0.192406	1.323	0.0782367	365.469	58.0486	1066.76	988.692
Migut.D00427	AT1G30690		Sec14p-like phosphatidylinositol transfer family protein	2.17096e-10	0.751685	12.3587	13.2241	15.1277	10.3664	6.95078	6.428	3.93614	4.5551	3.93301	8.57836	5.489	5.46787	6.40389	5.24718	5.1471	6.84848	3.84385	3.94063	5.10442	4.60374
Migut.D00428	AT1G06210		ENTH/VHS/GAT family protein	7.75323e-08	0.650214	10.261	10.5675	6.39881	6.10441	6.43725	3.24367	5.12639	3.069	1.72522	2.41902	3.17937	3.50705	4.03267	4.26307	5.02514	4.34207	5.38926	5.64159	5.41128	8.81962
Migut.D00434	AT3G54790		ARM repeat superfamily protein	3.87303e-08	0.698226	14.0715	21.6127	14.2774	16.0945	15.3905	13.4773	5.76244	4.66649	5.15204	12.5468	12.6835	13.0961	10.4687	8.54793	8.53466	10.2845	4.43269	5.76362	5.08266	4.68333
Migut.D00441	AT1G03905		P-loop containing nucleoside triphosphate hydrolases superfamily protein	3.78297e-15	0.798787	13.5347	16.2616	21.9406	17.0556	17.1415	29.8582	25.5626	21.6656	36.001	28.9351	27.2092	22.3458	21.3493	27.5779	18.8505	20.0313	12.2114	11.5801	9.57502	7.15006
Migut.D00447	AT4G27090		Ribosomal protein L14	2.50109e-06	0.61945	249.372	249.597	417.279	485.206	500.495	316.794	555.858	514.65	556.907	233.526	282.027	195.265	236.454	242.421	201.227	202.732	413.587	311.971	370.258	381.865
Migut.D00451	AT4G28560	RIC7	ROP-interactive CRIB motif-containing protein 7	4.62648e-13	0.755095	2.6213	0.874822	3.5756	4.26987	2.43841	4.79789	8.1142	5.24596	4.38983	15.5871	12.3603	20.6276	11.7562	5.46396	6.4407	9.26796	2.44541	3.54653	3.15683	3.10899
Migut.D00452	AT4G28570		Long-chain fatty alcohol dehydrogenase family protein	7.07388e-07	0.679888	2.7168	1.29293	1.56036	1.15279	1.01033	2.82527	1.28077	1.10562	0.742327	4.6027	4.87747	3.99493	1.73087	2.50932	2.13309	2.26635	3.37793	2.79051	2.82648	2.83502
Migut.D00462	AT1G04020	ATBARD1,BARD1,ROW1	breast cancer associated RING 1	3.93368e-06	0.611577	4.94444	7.47822	6.72728	1.96306	3.56492	3.1712	0.809687	0.780234	0.997018	1.24395	1.06702	1.12768	2.13301	3.42244	3.41204	2.61712	3.80073	2.65497	3.08099	1.96675
Migut.D00464	AT1G04030			8.68376e-07	0.618655	5.04962	3.28828	2.34158	1.93544	3.26307	2.29077	0.924681	1.99039	1.06694	1.27991	1.49709	0.674762	3.60662	4.70632	4.59017	3.70111	1.77755	1.82553	1.3743	2.474
Migut.D00465	AT5G44030	CESA4,IRX5,NWS2	cellulose synthase A4	2.17611e-14	0.824691	0.541213	0.783635	0.984325	0.758835	0.83462	0.308739	4.0061	38.297	2.50758	6.15301	1.16921	2.17917	85.6886	91.4006	86.8375	70.9272	8.09149	17.9335	6.98885	9.12396
Migut.D00467	AT3G46560	emb2474,TIM9	Tim10/DDP family zinc finger protein	1.2069e-08	0.669141	45.3238	34.2436	60.6027	81.9467	73.7926	42.9517	49.6667	40.5554	63.3521	32.2677	36.3246	26.6706	29.8674	34.4972	27.0179	27.7333	37.0962	30.6297	33.4559	32.5914
Migut.D00469	AT3G04400	emb2171	Ribosomal protein L14p/L23e family protein	5.00513e-11	0.749411	419.589	349.793	618.948	576.646	794.805	511.845	1030.97	857.894	867.137	352.213	374.853	344.957	260.344	313.344	255.78	293.153	681.788	475.292	771.513	772.551
Migut.D00477	AT2G33310	IAA13	auxin-induced protein 13	8.58499e-70	0.949835	24.918	38.611	43.2968	42.1935	35.3131	175.363	149.299	128.594	216.828	201.584	216.87	218.202	63.2449	76.5097	62.4369	66.4529	79.0855	80.3398	64.8601	63.7135
Migut.D00482	AT2G20362			1.50805e-19	0.782478	2.63975	1.29605	1.24642	0	1.02483	5.68649	5.91115	5.8236	7.14117	6.50844	3.3247	8.2094	1.76095	1.23351	2.42335	1.25393	0.201272	0	0.645084	0.818844
Migut.D00484	AT1G04120	ABCC5,ATABCC5,ATMRP5,MRP5	multidrug resistance-associated protein 5	1.19482e-10	0.737967	2.53907	2.82053	2.06886	1.39408	1.70105	5.33811	7.15744	3.51587	2.12229	8.65163	6.95559	11.1448	5.15161	4.64084	4.74641	4.93969	3.95328	3.53546	3.27171	4.16807
Migut.D00489	AT3G04300			1.16364e-28	0.881464	19.7055	28.2835	19.8586	16.33	19.7125	17.0768	7.57389	2.92743	12.8258	2.65887	3.49126	2.43612	1.14776	1.84618	2.45701	3.12388	2.15728	2.76737	1.61954	2.31275
Migut.D00491	AT2G20300	ALE2	Protein kinase superfamily protein	1.65638e-06	0.698532	14.5843	9.35821	7.26969	7.7335	7.31366	7.58913	5.50675	4.67216	3.21149	9.29559	8.5101	9.50072	3.51512	4.83814	4.40687	4.48391	4.45983	4.47692	5.83258	5.67787
Migut.D00493	AT1G04150		C2 calcium/lipid-binding plant phosphoribosyltransferase family protein	5.40625e-56	0.933166	37.1793	22.8842	11.2148	16.0162	29.0828	3.19214	2.47104	3.31411	1.85206	0.697621	1.38982	1.10008	2.49758	4.07604	2.63389	2.66583	1.70679	1.67346	1.92618	2.44501
Migut.D00496	AT2G20270			2.03427e-07	0.637044	32.2498	46.9092	56.7837	94.2031	112.643	28.0907	54.408	42.5937	48.0193	25.7532	29.0358	23.4358	26.715	30.541	30.895	25.4244	42.2954	37.8066	42.166	44.7875
Migut.D00501	AT4G28780		GDSL-like Lipase/Acylhydrolase superfamily protein	8.82333e-15	0.806219	0	0	0.0442896	0	0	0.242473	2.32664	16.8346	1.0875	0.996229	1.01894	0.981848	68.517	75.7835	91.2939	56.4086	160.96	118.809	276.945	287.88
Migut.D00502	AT5G44710			1.93763e-05	0.612665	18.6822	17.3081	24.6741	13.6071	20.1715	21.9421	25.6323	17.6639	33.5048	15.1966	16.6106	15.4019	13.4044	16.2015	12.9754	14.3736	26.7901	20.092	23.9996	22.2692
Migut.D00510	AT3G27831		Gamma-thionin family protein	8.86651e-09	0.770676	86.4381	118.754	120.791	382.924	147.583	288.417	282.309	140.859	337.25	80.7126	66.8111	56.2182	656.103	583.363	459.6	344.797	480.707	547.212	365.161	381.014
Migut.D00511	AT3G24650	ABI3,SIS10	AP2/B3-like transcriptional factor family protein	3.63892e-149	0.967519	0	0	0	0	0	0	0	0	0	0	0	0.0288868	1.17498	1.42365	2.27249	1.3025	8.71117	6.46231	9.5237	12.1087
Migut.D00518	AT3G24730		mRNA splicing factor, thioredoxin-like U5 snRNP	3.00207e-12	0.749788	22.6416	27.9149	34.7633	62.0027	56.9722	21.3706	45.4213	34.5838	39.8584	15.2059	18.1968	14.9078	11.2769	11.3705	11.1263	10.7586	14.2005	15.6553	18.5635	16.2576
Migut.D00519	AT5G48870	SAD1	Small nuclear ribonucleoprotein family protein	5.19249e-13	0.757693	35.5113	48.5502	72.0088	76.6464	78.1487	34.1379	40.614	33.3501	53.6932	21.1051	22.723	21.7705	25.7245	30.5473	26.5508	25.3833	53.0084	38.4109	45.7718	55.1532
Migut.D00527	AT4G13195	CLE44	CLAVATA3/ESR-RELATED 44	1.85891e-63	0.946611	85.7025	143.894	182.974	187.401	185.824	51.9321	69.9079	36.7662	110.322	22.9744	16.4675	14.5986	4.68503	8.47207	6.69428	7.26844	5.83338	6.15277	8.56911	9.73393
Migut.D00530	AT3G02885			3.04924e-135	0.96412	0.855186	0.151622	0.87489	0.599528	0	222.991	293.315	286.26	301.183	315.924	271.436	483.617	912.359	1072.9	351.768	1031.2	281.566	371.488	252.511	270.715
Migut.D00533	AT2G32700	LUH	LEUNIG_homolog	1.26326e-06	0.639928	19.3705	16.8174	11.0525	14.7405	14.7849	16.7643	12.5946	9.87319	7.40794	17.401	15.7112	19.1542	16.4547	12.1473	15.0314	17.5537	7.45835	9.2289	6.78381	8.11121
Migut.D00543	AT3G12120	FAD2	fatty acid desaturase 2	2.20097e-05	0.630478	113.922	76.8314	81.5076	74.0231	82.1206	72.0822	65.1493	56.5853	40.2055	88.2597	67.7401	93.9481	55.1639	39.4639	47.4002	46.8634	78.8832	59.0108	116.82	122.179
Migut.D00545	AT5G19640		Major facilitator superfamily protein	2.62193e-24	0.704118	0.0310499	0.198182	0.190592	0	0.0313416	1.42023	2.67689	0.890495	0.967171	2.37321	1.42983	2.48001	0.370245	0.220054	0.592893	0.306785	2.46214	2.30479	3.74835	2.47291
Migut.D00546	AT2G05990	ENR1,MOD1	NAD(P)-binding Rossmann-fold superfamily protein	1.00984e-10	0.748702	16.2291	22.3942	26.6028	11.5075	18.7031	46.747	36.9023	29.9135	54.0277	40.0594	45.1538	47.0216	20.6287	27.5666	24.6143	30.3749	50.4836	35.0007	37.3964	41.3051
Migut.D00563	AT5G12900			1.78338e-08	0.674007	11.0678	6.57704	2.57692	3.13039	3.50562	2.03068	0.683695	1.06236	1.15045	1.56829	2.06991	1.05373	2.0272	2.31838	1.82188	1.55547	0.680924	1.27681	1.17202	0.500182
Migut.D00565	AT5G10390		Histone superfamily protein	6.61981e-31	0.916326	176.738	144.28	142.745	236.656	431.711	58.0748	83.2075	93.0599	82.3114	24.332	24.7698	13.3148	192.238	157.165	201.375	147.744	500.072	390.778	556.811	559.035
Migut.D00568	AT2G42280		basic helix-loop-helix (bHLH) DNA-binding superfamily protein	5.45226e-25	0.876447	5.67763	5.74593	5.96543	2.96909	4.8326	1.89079	1.85553	1.91567	1.75773	3.58159	3.45462	2.63283	1.43054	2.26824	1.17204	1.93308	1.0647	1.63636	0.974972	1.36135
Migut.D00569	AT3G20820		Leucine-rich repeat (LRR) family protein	1.06129e-32	0.910824	98.5836	36.6983	43.0212	60.5062	49.649	27.1493	17.95	11.2575	14.3378	15.3833	10.9945	18.871	8.50747	9.51789	12.6718	9.38176	1.62237	4.38768	2.22212	3.8079
Migut.D00571	AT5G12950		Putative glycosyl hydrolase of unknown function (DUF1680)	9.73305e-11	0.696393	28.1429	35.2385	18.5075	10.0778	11.9342	19.5451	11.1189	9.95836	7.98975	32.6749	28.3018	49.7325	26.2165	20.2317	71.7522	41.1262	119.704	106.691	90.3803	88.6692
Migut.D00572	AT3G13440		S-adenosyl-L-methionine-dependent methyltransferases superfamily protein	2.54078e-31	0.89512	15.7553	15.4168	14.7034	12.6472	15.6605	9.76738	12.8936	9.73911	8.85207	7.19086	7.53832	7.76792	6.97503	6.57537	7.24842	7.31553	9.38792	10.4049	10.1888	12.7311
Migut.D00573	AT3G20830		AGC (cAMP-dependent, cGMP-dependent and protein kinase C) kinase family protein	3.01882e-15	0.711331	13.1429	5.74567	5.28004	3.97582	4.05865	1.28848	1.0079	0.303731	0.42211	0.986434	0.92119	0.946833	0.195166	0.546838	0.501349	0.370595	0.892277	1.81952	0.190652	0.847023
Migut.D00576	AT5G13070		MSF1-like family protein	6.91592e-09	0.690871	14.6407	10.6363	10.7566	9.42941	9.45167	8.4445	6.7524	5.35486	7.49506	6.71731	6.29332	7.08145	6.92466	6.62812	5.63481	6.32134	7.11832	9.12581	6.1763	8.31994
Migut.D00585	AT1G63440	HMA5	heavy metal atpase 5	1.71656e-18	0.859477	35.7385	24.6175	23.9027	38.4945	32.4633	18.2736	11.5959	11.2887	9.393	13.505	15.0393	15.0354	10.0572	9.6069	11.8842	11.0238	14.1952	16.9467	19.6741	20.0308
Migut.D00586	AT5G13490	AAC2	ADP/ATP carrier 2	2.17617e-07	0.651157	565.561	344.281	538.506	614.553	630.503	476.266	788.077	835.998	749.01	402.966	498.557	409.637	357.444	363.123	330.744	358.22	438.373	485.235	651.093	622.467
Migut.D00595	AT5G19350		RNA-binding (RRM/RBD/RNP motifs) family protein	5.81939e-10	0.711797	12.0444	9.52568	12.2413	10.5339	10.0319	9.3509	6.45623	5.89323	8.40432	6.46971	7.49183	7.80128	5.84547	6.83435	6.08315	6.48974	7.54929	7.85975	8.98224	9.14649
Migut.D00596	AT4G14700	ATORC1A,ORC1A	origin recognition complex 1	5.73389e-07	0.667313	3.30065	3.42797	1.47231	2.03976	1.7053	2.61381	2.06671	1.27992	1.27316	2.54551	1.88891	2.97703	4.81585	4.32365	3.88309	4.25034	1.87614	2.43678	1.65651	1.98705
Migut.D00597	AT4G36250	ALDH3F1	aldehyde dehydrogenase 3F1	4.61595e-14	0.718356	0.136594	0.0871839	0.251535	0.976747	0.110302	1.96362	0.917621	1.84351	1.75681	2.71669	3.60633	2.34363	4.20521	6.36152	3.65155	4.01507	2.11213	4.05568	1.53325	1.54231
Migut.D00604	AT5G12840	ATHAP2A,EMB2220,HAP2A,NF-YA1	nuclear factor Y, subunit A1	6.73435e-16	0.814875	6.52836	15.0859	9.96205	5.019	6.83888	4.94183	3.96183	2.54514	2.39788	1.66821	2.6947	2.40727	1.39753	1.27748	1.04755	2.26979	2.85483	3.03981	2.09139	2.21227
Migut.D00608	AT5G04590	SIR	sulfite reductase	8.27226e-09	0.754001	48.227	31.318	35.822	31.2598	26.4406	21.048	17.4646	13.3185	14.8676	29.3107	22.4486	25.6226	23.8215	21.1468	24.0384	23.3205	20.76	25.4096	20.9658	21.0762
Migut.D00613	AT3G06240		F-box family protein	3.47495e-15	0.766805	2.84476	1.89138	2.49455	0.267096	0.666594	3.31939	1.64943	4.58494	3.47095	2.46321	2.85912	2.70495	8.64557	10.852	8.42691	7.84244	6.89828	7.48841	5.43318	5.63341
Migut.D00615	AT1G51440		alpha/beta-Hydrolases superfamily protein	2.82777e-21	0.872339	119.9	48.971	74.0256	84.8039	52.508	55.9814	51.2145	43.279	30.7392	74.1885	73.1467	89.219	17.9196	21.2277	18.5795	22.6904	16.0949	25.508	22.4687	22.6985
Migut.D00616	AT5G12470		Protein of unknown function (DUF3411)	5.76011e-60	0.939985	43.5425	35.9441	50.7411	70.838	68.9161	34.6679	54.5723	47.1936	42.1363	32.1298	34.1658	33.3712	35.7565	34.6164	58.4885	37.3627	237.656	171.081	284.119	287.559
Migut.D00618	AT5G12460		Protein of unknown function (DUF604)	2.10735e-124	0.940655	0.518476	0.386081	0.0530422	0.463434	0.0785019	1.52455	0.783685	1.22456	0.31258	1.12919	1.19378	1.15032	3.73755	4.61936	3.55789	3.04163	27.1347	19.6494	37.6367	37.7648
Migut.D00623	AT3G21090		ABC-2 type transporter family protein	1.35022e-67	0.891455	13.2606	8.65574	8.30683	14.0698	13.0587	5.91113	3.35441	2.1251	2.92484	3.72133	3.64068	3.59208	0.369055	0.810014	0.345358	0.46252	0.0674912	0.177966	0.036052	0.205933
Migut.D00627	AT4G02060	MCM7,PRL	Minichromosome maintenance (MCM2/3/5) family protein	5.66458e-29	0.887513	9.72418	5.13947	9.35008	12.2967	8.66624	2.8582	1.91222	2.62168	1.39143	1.60595	1.48005	1.1379	4.97037	5.65475	5.47203	4.46568	6.39018	5.95183	5.03466	5.10332
Migut.D00635	AT1G50460	ATHKL1,HKL1	hexokinase-like 1	5.11411e-15	0.821851	5.38325	4.61082	3.85037	5.45003	3.78343	4.44919	2.74597	2.10779	2.21634	4.06927	3.40946	3.23971	3.6284	4.21651	3.93939	4.49588	1.48304	1.45136	1.22506	1.63279
Migut.D00637	AT1G59970		Matrixin family protein	1.83075e-108	0.968377	0.0691381	0.0735479	0	0	0	0.129078	1.47079	5.71527	0.0694703	1.0796	0	0	82.5167	50.8189	133.999	66.091	464.839	506.914	564.405	575.73
Migut.D00638	AT1G59970		Matrixin family protein	1.91628e-78	0.956909	0	0.581563	0.319595	0	0	0.364519	3.49772	15.4813	0.549321	2.2465	0	0.154023	237.728	150.472	348.869	164.747	1507.22	1578.06	1687.23	1742.72
Migut.D00639	AT4G16640		Matrixin family protein	3.40681e-134	0.966957	0.316735	0.0673875	0.0648067	0	0	1.18266	15.1073	17.7402	7.19261	14.1608	11.2795	24.736	207.038	133.401	242.147	175.015	883.265	1088.85	709.184	716.285
Migut.D00640	AT3G20060	UBC19	ubiquitin-conjugating enzyme19	1.28832e-44	0.933518	23.9635	24.2686	33.32	22.8589	26.8096	23.0272	19.2299	15.2071	20.5749	11.1276	11.9195	7.64489	36.4721	29.144	40.1975	29.7335	57.7639	53.7131	53.1484	50.3366
Migut.D00641	AT1G73830	BEE3	BR enhanced expression 3	3.19415e-10	0.712128	2.50658	12.4434	14.3804	1.39545	2.33168	2.24807	0.110058	0.0829151	0.444463	0.0807855	0	0.339248	0.053278	0.0497602	0	0.0607009	0.194865	0.0513836	0	0
Migut.D00643	AT1G50420	SCL-3,SCL3	scarecrow-like 3	3.08797e-33	0.885344	16.2446	13.7526	14.6454	14.1642	16.0898	7.73994	7.23737	3.25436	3.6726	3.00389	3.29007	3.70424	3.26509	3.35788	3.75619	2.96764	11.6067	6.6518	14.7653	13.6815
Migut.D00645	AT4G31530		NAD(P)-binding Rossmann-fold superfamily protein	2.25718e-17	0.845867	4.34274	2.99582	4.65821	6.94695	5.79158	1.42499	1.5029	1.42086	1.13718	2.94179	2.42401	2.46554	1.54067	1.97189	1.72758	1.88535	2.45228	3.1644	2.22969	1.67164
Migut.D00648	AT1G34470		Protein of unknown function (DUF803)	9.36105e-08	0.648051	4.68076	6.01129	5.01191	3.16243	1.98292	7.78791	3.88306	3.98921	5.50743	7.29512	7.61921	8.08321	5.78387	5.79485	5.26777	5.90078	2.28374	3.67655	1.66935	2.22496
Migut.D00649	AT3G57090	BIGYIN,FIS1A	Tetratricopeptide repeat (TPR)-like superfamily protein	6.34744e-09	0.681054	14.654	28.0452	22.3317	19.538	25.1424	14.2478	19.8933	15.5296	22.5457	13.74	14.9611	13.7157	12.2899	12.6434	14.015	12.0795	14.6928	13.3744	14.371	13.7498
Migut.D00654	AT2G03120	ATSPP,SPP	signal peptide peptidase	4.66456e-34	0.915603	5.72298	5.7623	7.6137	3.24435	4.58811	14.8616	13.3428	12.6546	13.6781	14.149	13.2553	15.0487	33.6997	38.2941	24.7902	29.4652	16.5744	21.9631	12.9188	12.7975
Migut.D00658	AT5G12300		Calcium-dependent lipid-binding (CaLB domain) family protein	4.29698e-08	0.617806	2.66083	6.74182	4.25643	1.52621	0.927829	6.50309	4.06251	2.28525	3.5	5.44712	5.79232	8.72997	4.45769	3.86947	3.0023	3.04725	0.959062	0.35405	0.461075	0.146318
Migut.D00659	AT5G13500			1.04436e-24	0.876767	19.6959	21.1341	22.8246	18.733	16.0823	40.9229	31.902	26.6933	29.5875	44.7654	46.9622	45.108	33.2975	28.0311	28.9591	29.6673	16.3738	22.2521	16.7684	18.9201
Migut.D00660	AT2G26870	NPC2	non-specific phospholipase C2	4.38521e-32	0.907815	15.4675	9.1925	9.88665	12.5283	13.2128	20.8106	26.5639	25.9431	14.0005	17.5026	16.0375	15.4033	56.1211	46.9281	61.0226	40.6375	34.1093	52.6555	36.3052	40.7491
Migut.D00663	AT4G30880		Bifunctional inhibitor/lipid-transfer protein/seed storage 2S albumin superfamily protein	5.69431e-58	0.948295	0	2.90143	0.60659	1.87053	0.718199	1.21767	6.63868	30.7088	3.33635	7.40693	0.485406	0.935471	772.324	579.416	1595.54	806.111	3979.99	2633.92	3163.14	3143.84
Migut.D00666	AT4G29070		Phospholipase A2 family protein	3.35577e-18	0.813104	21.3395	36.6678	27.684	25.4481	27.257	23.3912	23.188	18.2656	28.9151	18.8309	18.7343	16.6702	12.9306	16.6816	16.5912	16.7459	9.41339	13.6371	12.2983	9.89147
Migut.D00667	AT5G12170	CLT3	CRT (chloroquine-resistance transporter)-like transporter 3	2.37376e-21	0.85553	5.97536	5.49491	5.21082	4.73158	3.72427	7.96357	7.35526	9.27598	9.85608	10.3838	9.17209	12.7604	15.0034	14.3407	21.8016	13.226	10.5968	13.3409	11.9882	11.9754
Migut.D00678	AT2G26800		Aldolase superfamily protein	1.09727e-15	0.807143	1.669	2.38919	3.68895	2.40511	2.72461	3.05825	2.19167	5.85726	3.95446	4.41982	4.11168	4.77472	9.1355	12.9758	11.7051	11.5026	6.27009	7.10885	5.25853	5.81636
Migut.D00684	AT2G26770		plectin-related	3.64381e-09	0.642192	1.74738	4.29703	2.97166	0.906818	1.16823	7.56254	2.54083	2.37362	3.94479	5.52053	6.13074	6.44461	4.96918	5.99663	2.3562	6.30613	0.787277	0.877831	0.696899	0.34317
Migut.D00685	AT2G02800	APK2B	protein kinase 2B	5.85267e-17	0.683053	5.05621	6.94972	6.1458	3.00068	4.54786	2.43003	2.91465	0.591187	1.73542	0.822861	1.2295	1.2341	0.678346	1.34314	1.37413	1.05108	0.84356	0.758901	0.29157	0.454222
Migut.D00687	AT5G21105		Plant L-ascorbate oxidase	1.96261e-08	0.642445	176.991	85.6376	60.5657	64.7275	78.6557	80.389	61.55	36.6612	32.0879	90.907	67.3337	104.072	55.7495	32.2786	41.441	43.8614	15.5485	22.8754	16.3883	15.1774
Migut.D00693	AT3G43810			7.35144e-09	0.630816	145.332	127.049	164.134	109.368	105.713	146.982	77.8421	58.5427	132.471	98.0886	101.896	96.3195	58.3362	59.7452	55.6191	63.8271	59.4501	48.4711	59.1625	59.0853
Migut.D00694	AT2G27040	AGO4,OCP11	Argonaute family protein	1.46534e-25	0.856899	109.341	109.071	96.3988	93.0327	116.722	50.6627	36.6142	29.0818	29.8077	35.7929	39.5836	42.1964	30.8535	33.1914	36.6995	37.085	42.1614	45.5443	53.0573	55.292
Migut.D00696	AT4G35870		early-responsive to dehydration stress protein (ERD4)	3.7346e-06	0.65315	23.1333	14.2572	12.1843	15.3178	15.095	11.4799	9.32436	8.13263	7.5282	12.5848	11.1491	14.2753	11.1633	10.8795	11.6488	11.7601	8.5506	9.39324	8.7557	7.43283
Migut.D00702	AT5G19500		Tryptophan/tyrosine permease	7.19181e-23	0.825142	5.15562	11.5977	12.6317	11.0848	13.2919	4.26088	5.44154	2.65916	3.66257	4.69594	3.73007	4.27428	1.45949	2.65975	2.31222	2.71731	1.07413	1.68225	1.77348	1.55597
Migut.D00706	AT2G40880	ATCYSA,CYSA,FL3-27	cystatin A	1.1234e-158	0.976878	417.765	532.669	547.931	524.216	584.03	206.442	197.458	139.601	185.553	136.327	149.467	132.032	107.183	124.239	98.1723	106.29	88.5337	98.2062	90.3299	93.5499
Migut.D00708	AT5G26960		Galactose oxidase/kelch repeat superfamily protein	1.73513e-28	0.902046	11.464	10.0398	6.27319	8.63493	10.9258	7.36653	4.77603	4.13788	3.7504	5.03951	6.22036	5.88876	1.32942	1.34961	1.78177	1.64635	1.53271	1.17066	2.9926	1.98894
Migut.D00712	AT3G43720		Bifunctional inhibitor/lipid-transfer protein/seed storage 2S albumin superfamily protein	7.16416e-11	0.716838	154.848	59.3327	76.3912	71.0237	90.9264	106.053	83.6488	75.182	57.914	83.6689	79.2093	87.7317	37.9172	34.2104	38.5767	33.3173	26.1503	28.3689	34.901	33.2264
Migut.D00715	AT2G03200		Eukaryotic aspartyl protease family protein	2.85504e-27	0.79287	1.5851	1.71339	1.43853	0.914079	0.258063	0.930748	0.515248	0.905746	0.48809	0.71439	0.88952	0.529409	6.6791	13.3821	6.86504	8.87267	0.380118	1.04242	0.487318	0.0515485
Migut.D00716	AT2G27090		Protein of unknown function (DUF630 and DUF632)	9.90389e-08	0.639855	3.69098	2.31799	1.91076	0.810562	1.21196	3.77754	2.73846	2.13812	1.80223	5.50647	4.71754	6.3729	4.67598	3.43676	4.6349	4.2107	1.54275	2.41758	0.973217	1.74844
Migut.D00719	AT3G20770	AtEIN3,EIN3	Ethylene insensitive 3 family protein	4.47922e-18	0.82593	45.9582	38.8647	17.0813	9.79069	14.1112	6.4457	2.18628	1.3129	2.53075	2.04669	2.51947	2.76261	2.08604	1.40392	3.81638	2.69123	2.30014	2.33731	3.2365	1.9115
Migut.D00720	AT2G27140		HSP20-like chaperones superfamily protein	5.00024e-19	0.827347	4.35189	4.27335	2.94528	1.2673	1.14888	29.3117	13.4183	11.0127	17.3567	46.1657	18.0191	61.4642	8.92703	24.1316	17.9781	26.2952	2.25635	3.35984	1.34708	1.01246
Migut.D00722	AT2G27150	AAO3,AOdelta,At-AO3,AtAAO3	abscisic aldehyde oxidase 3	2.32514e-18	0.712667	1.69009	1.68939	0.730365	0.827342	0.441197	1.42805	0.424134	0.663647	0.541669	1.74822	2.1917	2.31305	3.52203	4.13028	6.4683	3.90476	7.46628	7.95123	4.62858	5.4053
Migut.D00729	AT5G48500			1.13659e-104	0.966467	118.907	85.4653	90.302	88.8317	88.6556	26.1943	19.9291	8.94287	20.3284	10.6716	14.3329	11.1256	4.90284	6.74557	5.16552	5.2856	11.1353	8.74519	13.4929	12.7474
Migut.D00731	AT5G48485	DIR1	Bifunctional inhibitor/lipid-transfer protein/seed storage 2S albumin superfamily protein	6.40386e-58	0.916926	31.4026	43.8546	77.4986	91.3979	105.158	22.784	32.4935	12.4283	39.1801	5.74875	6.85344	7.92474	0.645327	0.602718	0.35523	1.10285	0.295037	1.86714	0.472803	0
Migut.D00732	AT5G48480		Lactoylglutathione lyase / glyoxalase I family protein	3.0863e-107	0.962195	225.915	90.2845	138.421	113.392	177.018	27.9343	31.6336	7.47396	16.3503	4.62567	4.84722	4.45096	1.63103	2.20037	2.06167	2.75299	6.24169	5.47648	6.66829	7.86521
Migut.D00734	AT5G48485	DIR1	Bifunctional inhibitor/lipid-transfer protein/seed storage 2S albumin superfamily protein	1.29436e-183	0.97448	737.678	1105.25	1707.72	1894.13	1639.23	100.437	192.834	67.5782	175	28.4681	27.1298	27.8596	1.25864	4.89806	5.08081	5.497	3.83625	3.23703	3.07383	4.87725
Migut.D00735	AT5G48480		Lactoylglutathione lyase / glyoxalase I family protein	2.76898e-57	0.943487	309.559	195.022	253.343	283.712	518.121	63.8408	102.097	32.8689	47.251	11.982	14.2683	11.0828	8.2757	6.76311	14.6788	14.3395	32.7909	32.8126	43.1163	40.8873
Migut.D00736	AT5G48470			2.17891e-09	0.656784	11.0564	15.3656	15.9698	6.45498	10.2777	12.6673	9.54443	7.63614	13.3607	8.89209	10.9228	8.74705	5.9828	7.50568	5.99971	8.07613	6.04829	5.90336	3.70341	3.34209
Migut.D00738	AT2G43060	IBH1	ILI1 binding bHLH 1	6.2093e-28	0.857623	0.256014	1.08937	0.196435	0	0	10.4555	5.94787	7.72027	1.28622	16.8324	13.0338	23.2252	24.9078	25.1424	25.5121	41.1837	10.3408	11.0408	3.99882	6.51699
Migut.D00740	AT3G07470		Protein of unknown function, DUF538	2.68248e-47	0.934193	9.85999	5.89263	8.38709	5.24251	7.4365	30.8698	42.0499	47.6595	33.2286	46.7085	44.6679	38.5082	23.2983	23.9472	18.4441	28.6652	8.12608	12.4511	6.39379	6.31039
Migut.D00742	AT5G48450	sks3	SKU5 similar 3	6.8871e-16	0.83834	7.75123	7.08743	10.0411	7.51875	6.95471	6.5985	3.22036	2.16572	4.68615	4.58077	5.37115	4.71094	2.09622	1.95781	1.95871	2.66924	2.77041	2.32748	2.66722	3.21092
Migut.D00743	AT1G10610			2.07035e-13	0.724506	0.354753	0.0580584	0.251257	0	0.0826351	5.78245	1.3138	0.391313	0.685495	8.1635	6.61826	12.9699	0.236652	1.0775	0.325671	0.775165	0.351633	0.114118	0.346768	0.357641
Migut.D00744	AT5G48440		FAD-dependent oxidoreductase family protein	1.57235e-08	0.635139	5.76978	5.11877	4.2846	4.00586	6.6335	3.72234	4.16539	5.05481	3.44716	3.77155	4.05782	4.45927	2.65637	3.45082	2.07372	3.52171	2.87056	3.47024	1.84005	2.42552
Migut.D00745	AT1G05990	RHS1	EF hand calcium-binding protein family	5.2018e-24	0.707735	6.15442	6.54696	6.13479	2.82106	4.46007	0.785642	0.235581	0.443705	0.105709	1.46985	0.807431	0.726169	0.570215	0.319539	1.31831	0.584693	0.208557	0.714921	0.222811	0.371211
Migut.D00756	AT2G04039			9.74366e-07	0.60211	2.15229	1.58509	6.15398	7.83449	5.79336	1.39092	3.02769	2.56031	2.60625	5.03445	2.76723	3.31951	6.10202	4.80514	12.382	7.22481	15.6446	20.3092	10.1686	11.2942
Migut.D00757	AT3G07580			2.87792e-38	0.904435	42.3605	60.287	73.4106	73.3111	90.7592	29.4025	54.9968	42.1357	48.3601	21.0806	26.4107	21.4032	16.6961	19.9687	18.0973	16.6475	19.1372	19.9363	20.3822	21.3028
Migut.D00765	AT2G39780	RNS2	ribonuclease 2	1.83973e-14	0.75133	50.038	47.634	50.7502	24.3186	28.7898	31.2595	23.2273	20.6162	29.2285	26.4966	29.4423	29.1753	18.7033	20.6361	17.2629	16.9689	13.7984	15.8339	10.9961	10.4456
Migut.D00769	AT5G48380	BIR1	BAK1-interacting receptor-like kinase 1	2.50701e-13	0.816366	18.6546	13.4775	13.0284	18.2155	14.7287	9.66519	7.36164	4.6801	4.96042	10.6816	10.3943	12.1268	9.04542	9.00106	8.62885	8.5251	7.62139	7.44491	7.24016	8.7426
Migut.D00774	AT3G07525	ATATG10,ATG10	autophagocytosis-associated family protein	9.71183e-11	0.731588	4.05168	6.20234	8.22267	6.65077	4.98749	3.8744	5.49535	3.30651	4.03805	1.94919	2.25849	2.72846	1.85682	2.63468	3.22359	2.72577	3.13447	3.75379	2.68594	4.15108
Migut.D00782	AT5G10860		Cystathionine beta-synthase (CBS) family protein	2.26072e-19	0.84162	94.5654	132.011	111.273	86.8777	126.606	111.825	146.779	93.7626	177.142	102.549	102.64	103.314	65.2442	85.8914	72.7663	77.2435	43.3137	51.3245	44.7919	40.1647
Migut.D00783	AT1G33330		Class I peptide chain release factor	5.87271e-12	0.714551	4.81574	5.80778	5.82247	5.74114	6.08273	5.33676	6.34342	3.88837	4.96826	5.16421	5.61324	5.99296	2.87538	3.88489	3.5344	4.10294	3.29287	3.33854	2.07258	1.47985
Migut.D00796	AT4G30880		Bifunctional inhibitor/lipid-transfer protein/seed storage 2S albumin superfamily protein	4.03997e-23	0.866938	0	2.97954	0.881672	0	0.869911	1.60897	0	1.45391	0	0	0	0.212453	345.896	206.792	917.435	406.328	6360.42	2863.84	7065.72	7397.23
Migut.D00801	AT2G30530			4.27847e-06	0.685057	6.79092	5.91059	5.65009	6.33405	5.37261	6.49491	3.77368	2.35041	2.46452	7.65175	6.12973	7.93029	4.66649	4.24012	4.59983	5.52271	3.15886	3.31437	2.65033	3.44833
Migut.D00802	AT3G08600		Protein of unknown function (DUF1191)	1.08695e-11	0.768795	4.95442	3.9395	7.57726	3.99955	6.46589	7.66134	14.9606	9.41358	7.94504	8.63712	7.88662	9.12929	2.60397	2.4827	1.43339	3.70845	4.36519	4.76115	5.45846	3.53164
Migut.D00803	AT2G38610		RNA-binding KH domain-containing protein	1.67702e-16	0.836926	6.21519	6.86872	7.08254	6.0274	6.97064	5.54388	5.72167	3.85914	4.78787	6.56939	6.71348	6.29885	3.51841	3.1987	3.35842	3.75274	5.63003	4.62067	6.54501	6.43984
Migut.D00806	AT1G26910	RPL10B	Ribosomal protein L16p/L10e family protein	4.76804e-06	0.605689	760.593	975.028	1483.08	1792.67	2058.11	1259.97	2331.25	2019.76	2227.28	942.29	1097.02	838.095	770.504	913.538	850.67	817.534	1554.78	1223.28	1592.17	1579.02
Migut.D00812	AT4G27950	CRF4	cytokinin response factor 4	2.27239e-17	0.694707	9.72991	4.75278	7.05928	5.22027	7.11544	7.4144	5.33584	1.71684	5.13773	4.36545	3.45441	3.27971	0.269066	2.81457	1.65885	2.57505	0.541263	0.518998	0.946239	0.800745
Migut.D00825	AT2G40590			1.71627e-12	0.776726	129.34	86.9764	118.034	120.363	155.046	119.143	175.305	170.792	142.469	101.027	95.113	99.4387	72.1582	72.0957	66.7728	77.4513	92.7853	87.0649	111.606	117.653
Migut.D00826	AT3G51620		PAP/OAS1 substrate-binding domain superfamily	6.12767e-12	0.691151	19.9166	20.813	13.4388	10.2409	9.5936	17.8945	8.24752	2.61881	7.32803	8.30458	7.92765	10.2384	5.34987	6.2569	4.24697	5.3175	2.27897	2.52623	1.82993	2.42126
Migut.D00828	AT2G30370	CHAL,EPFL6	allergen-related	3.49822e-06	0.609492	153.709	279.253	299.187	263.379	404.281	148.596	195.808	191.866	172.79	161.133	115.448	156.248	361.347	360.775	325.487	264.24	259.477	254.217	206.845	196.921
Migut.D00831	AT5G58375		Methyltransferase-related protein	2.29767e-07	0.673376	32.5345	35.8126	41.2047	64.2171	84.6468	74.2203	200.446	246.11	164.678	81.8598	72.4619	70.6819	62.8035	64.3815	56.4765	74.8841	42.1643	59.2062	48.4545	47.4451
Migut.D00834	AT5G05340		Peroxidase superfamily protein	1.09957e-12	0.657421	2.4717	5.99935	9.6516	2.85543	3.23285	3.76963	4.87221	2.67221	2.23871	2.08858	3.02809	1.71639	0.603801	0.916391	0.332371	1.37585	0.138026	0.400353	0.368648	0.491345
Migut.D00850	AT2G30170		Protein phosphatase 2C family protein	1.42739e-07	0.657969	7.42542	9.11144	14.133	7.48153	8.88963	7.80192	9.97658	7.0209	10.3067	6.98249	5.90217	6.26626	3.7813	4.79042	4.24538	5.07591	6.50428	7.3298	8.7409	6.33688
Migut.D00854	AT1G07090	LSH6	Protein of unknown function (DUF640)	4.26999e-10	0.73321	13.5982	12.641	18.674	19.3236	22.2582	20.5842	33.0562	7.64683	17.1101	8.35656	7.52179	9.05996	4.78076	6.07748	4.09366	5.90073	4.73571	8.19691	8.17284	10.6213
Migut.D00857	AT2G29970		Double Clp-N motif-containing P-loop nucleoside triphosphate hydrolases superfamily protein	2.78037e-10	0.75602	15.4664	13.6275	5.71174	7.92307	5.61731	6.69593	2.40737	2.31661	2.37832	5.53883	4.64091	4.52542	4.07396	4.44523	4.01075	4.106	1.59393	1.73787	1.39674	1.05649
Migut.D00859	AT2G29650	ANTR1,PHT4;1	phosphate transporter 4;1	7.63557e-10	0.770693	9.6683	7.40132	5.40773	5.77235	6.7721	2.99432	3.41444	2.76291	2.90535	5.94085	4.97001	5.36823	2.30182	2.90456	4.3943	3.041	4.20947	6.75438	5.8846	4.25862
Migut.D00867	AT5G05950	MEE60	maternal effect embryo arrest 60	3.01233e-39	0.895632	0	0	0	0.324069	0	0.0719185	0.862614	0	0.619311	0	0	0.151941	1.0022	0.468015	3.40201	0.380611	30.0119	30.9301	14.6038	12.8934
Migut.D00868	AT1G07410	ATRAB-A2B,ATRABA2B,RAB-A2B,RABA2b	RAB GTPase homolog A2B	3.40616e-15	0.809116	21.9627	31.2411	40.4372	25.8908	18.7829	56.4238	53.0074	45.7807	81.1817	66.6602	72.0233	56.0766	41.0293	47.3555	36.8236	42.329	18.4758	28.222	17.0576	18.4087
Migut.D00870	AT5G59160	PPO,TOPP2	type one serine/threonine protein phosphatase 2	6.99514e-15	0.789626	26.8634	19.1111	25.4734	32.8307	30.0581	16.5982	16.473	15.6327	14.5522	16.7821	16.9241	15.3701	14.7515	13.0785	14.208	11.3497	12.3023	15.9271	15.2389	13.9509
Migut.D00871	AT5G38630	ACYB-1,CYB-1	cytochrome B561-1	1.44985e-24	0.883182	0.0503164	0	0.36033	0	0.711047	0.281815	1.57742	12.3084	1.31451	0.827051	0.20596	0.992311	38.8898	32.9089	63.2316	33.0602	28.4281	43.9247	29.1988	24.2471
Migut.D00873	AT1G07420	ATSMO2,SMO2-1	sterol 4-alpha-methyl-oxidase 2-1	2.02848e-16	0.798751	11.4011	8.7688	12.0836	12.1955	15.0201	14.4734	15.0625	14.8243	15.4538	17.3323	17.4001	16.2037	12.3977	12.7352	10.093	11.701	7.92295	7.94637	8.08659	7.44677
Migut.D00874	AT2G29380	HAI3	highly ABA-induced PP2C gene 3	7.03756e-22	0.872519	8.71954	8.55849	10.7137	11.3434	11.6597	7.63601	16.7074	11.1084	8.12917	3.58308	4.00151	4.2104	1.51039	1.82021	1.6092	3.27512	3.47496	2.11455	4.90235	3.53434
Migut.D00875	AT5G12460		Protein of unknown function (DUF604)	4.59258e-147	0.966364	0.0997078	0	0	0	0	0	0	0	0	0.0273149	0.0680221	0	1.26099	1.04313	2.49887	0.779911	18.5802	12.8912	27.4522	23.6556
Migut.D00879	AT5G59250		Major facilitator superfamily protein	2.55591e-21	0.874498	14.379	13.7746	15.3843	16.3477	18.5226	13.5982	11.5267	13.2561	12.9163	15.9164	17.2374	17.111	9.36454	11.1281	9.70324	9.90217	8.82391	10.0351	9.74588	11.5362
Migut.D00882	AT3G46740	MAR1,TOC75-III	translocon at the outer envelope membrane of chloroplasts 75-III	4.85287e-11	0.776174	21.3637	14.4742	15.8721	19.9063	20.3501	12.4431	11.8592	12.7136	8.79494	13.8075	12.438	13.3896	9.14354	11.6757	10.974	9.42694	14.8984	14.8034	18.157	19.2514
Migut.D00911	AT1G72330	ALAAT2	alanine aminotransferase 2	1.52863e-24	0.881504	6.87811	8.41902	8.75064	6.3983	5.83011	13.1498	24.0657	21.1431	20.5341	22.7198	14.799	25.0641	36.3958	28.9261	33.2288	36.239	20.9773	25.5138	14.7773	16.5574
Migut.D00915	AT1G53880			1.74579e-39	0.918752	34.1535	39.1692	32.0268	36.3191	51.4035	16.7953	22.5743	17.9985	17.2383	12.7063	13.3694	14.2646	14.5789	12.9526	14.3509	11.4456	13.958	15.053	13.5476	14.1509
Migut.D00917	AT1G53910	RAP2.12	related to AP2 12	2.50861e-57	0.943986	12.0179	18.6056	19.8063	15.26	14.0186	4.91412	3.37363	2.51241	2.71441	3.8426	3.40238	4.95193	4.73049	3.82205	3.84395	4.61962	2.33438	2.9329	2.27387	1.7807
Migut.D00918	AT1G56220		Dormancy/auxin associated family protein	7.50787e-16	0.769532	162.631	139.684	66.0231	67.6836	107.934	82.4123	77.4598	54.4371	87.672	64.2125	70.3853	74.215	44.1515	53.8394	50.1823	50.1611	26.3834	37.1839	28.6726	31.8078
Migut.D00929	AT1G72480		Lung seven transmembrane receptor family protein	1.04255e-22	0.87975	21.3155	16.2158	19.5044	13.8195	14.6796	27.8645	25.8863	21.2214	20.1807	29.2086	28.7867	32.4281	14.6141	13.0903	14.0622	14.2641	11.2374	13.6506	10.1619	13.5056
Migut.D00930	AT3G14080		Small nuclear ribonucleoprotein family protein	2.09433e-07	0.60596	5.5394	8.24413	12.7236	7.58943	5.9409	8.65131	4.56215	2.98775	6.95752	4.15858	4.7965	4.30676	4.01283	4.3141	3.71862	3.65095	3.29968	3.56387	2.70736	1.69146
Migut.D00932	AT3G14075		Mono-/di-acylglycerol lipase, N-terminal;Lipase, class 3	4.85407e-22	0.863685	2.39752	3.28437	3.3174	3.156	3.11646	2.14142	2.49124	2.24058	2.27039	1.88535	1.78271	1.76884	4.5061	4.13872	4.28161	4.45223	2.46191	2.47048	1.26029	2.27793
Migut.D00934	AT3G14060			5.60278e-17	0.801771	1.27056	2.25267	0.866558	0	0	2.37208	0.948383	3.21521	1.06389	0.174035	1.0835	1.04405	10.1003	10.5054	8.5925	9.67676	2.30887	5.09196	3.36365	4.69665
Migut.D00936	AT4G16110	ARR2,RR2	response regulator 2	3.39615e-38	0.874409	0.338121	0	0.345912	0	0	5.15526	5.98147	4.82955	4.86968	2.35276	2.00684	2.13383	5.13141	5.54572	5.2996	4.34299	6.50185	6.92853	3.46118	3.45419
Migut.D00937	AT1G72610			1.64237e-59	0.932932	8.90318	3.69002	14.6679	17.752	11.5545	96.4929	316.269	362.039	320.312	245.075	265.752	289.142	41.613	57.3616	24.1484	59.9774	0.802261	6.16507	2.20395	2.21477
Migut.D00939	AT1G54210	APG12,ATATG12,ATG12A	Ubiquitin-like superfamily protein	1.61046e-07	0.601652	7.78207	13.6569	14.0635	20.7771	16.6981	11.5491	11.1914	11.2812	14.4683	10.9148	13.066	11.4646	9.87558	10.3086	10.8167	9.20837	5.68129	8.81801	7.17988	6.62399
Migut.D00940	AT1G17455	ELF4-L4	ELF4-like 4	1.40251e-08	0.714432	14.3613	15.992	16.3247	14.9695	18.311	19.9129	27.3164	24.8301	35.3585	24.7445	22.7319	19.7512	16.4328	18.2388	23.3534	14.8326	32.4657	33.2775	26.4582	23.4954
Migut.D00946	AT5G20510	AL5	alfin-like 5	1.95039e-09	0.722973	24.9373	25.1255	23.1517	18.676	14.0273	14.7156	8.11795	6.73366	13.8348	7.94508	8.5063	8.26885	13.3773	13.3653	10.5103	11.8944	16.2064	14.835	11.575	13.4746
Migut.D00949	AT1G72770	HAB1	homology to ABI1	9.05446e-10	0.710775	40.5271	68.6201	29.8547	26.5465	18.6439	35.1398	20.8902	14.1961	18.5592	19.861	19.6208	23.2287	13.111	15.3541	15.2176	19.3959	6.85387	7.47418	5.21249	6.0494
Migut.D00951	AT1G17530	ATTIM23-1,TIM23-1	translocase of inner mitochondrial membrane 23	5.72715e-11	0.732217	109.563	85.2879	76.0875	129.717	175.256	40.3081	98.57	91.1132	46.7556	42.5856	35.4821	39.91	34.6524	41.4995	37.996	35.6596	40.2456	49.8608	65.7911	74.1997
Migut.D00958	AT1G60970		SNARE-like superfamily protein	1.58882e-10	0.743613	49.0113	57.5869	79.1951	33.0467	64.9241	118.768	119.88	97.9466	160.805	94.2245	93.8402	99.2272	70.1461	72.7635	57.3831	71.2612	75.3943	69.1865	66.6204	64.7227
Migut.D00960	AT1G72690			6.39104e-24	0.868418	30.2398	33.2611	40.9764	53.0391	34.9009	23.3814	28.3	22.235	41.6792	21.0544	23.238	18.0037	12.4319	14.0372	11.9843	11.2043	11.3109	9.84239	14.7424	13.4023
Migut.D00961	AT1G72670	iqd8	IQ-domain 8	1.02395e-27	0.887931	10.2434	9.75178	11.8463	9.09349	14.3855	4.36524	5.23581	5.2594	3.39358	3.66023	3.34218	2.89114	4.66691	4.84724	5.27081	3.02526	4.6352	4.85018	5.46292	6.3607
Migut.D00963	AT1G17650	GLYR2,GR2	glyoxylate reductase 2	1.03213e-07	0.67655	1.19964	1.48498	2.27605	1.49088	1.93746	3.27807	3.85856	2.57579	1.90673	3.78237	3.88375	3.37673	1.72603	1.76665	1.14535	1.37386	2.31332	2.34876	2.51763	2.37484
Migut.D00965	AT3G13845			4.59064e-07	0.665707	19.6612	14.3743	12.2795	19.7847	18.062	23.4743	25.8473	32.2062	37.9575	24.147	28.7479	21.0937	24.1469	24.7518	21.9263	20.3719	26.7142	25.9443	28.5011	28.0987
Migut.D00967	AT1G17620		Late embryogenesis abundant (LEA) hydroxyproline-rich glycoprotein family	2.04037e-17	0.829043	8.85489	5.11777	7.70364	1.17311	4.29309	3.31935	3.20068	7.17516	2.94246	5.32911	4.78043	4.95016	34.0117	20.4714	29.7892	24.4558	13.4074	16.547	13.7331	12.9336
Migut.D00970	AT2G19520	ACG1,ATMSI4,FVE,MSI4,NFC04,NFC4	Transducin family protein / WD-40 repeat family protein	5.53045e-13	0.748351	24.0036	19.8998	19.9197	15.4834	20.0059	19.4651	18.6326	14.603	13.8785	16.906	17.1944	16.5288	11.6583	12.0561	10.4344	11.9907	9.9689	12.6036	7.71078	7.74639
Migut.D00972	AT3G13750	BGAL1	beta galactosidase 1	1.12283e-07	0.637798	6.00671	8.39552	2.202	5.26375	3.99156	16.1983	4.93193	4.37711	8.81863	23.0649	24.1945	24.6629	7.47001	11.2507	12.087	11.9109	5.80503	6.34963	3.81648	4.00343
Migut.D00973	AT1G55170			4.55334e-08	0.67661	5.83667	9.71037	10.474	5.55411	5.312	6.46661	3.66387	3.98708	3.82648	3.58585	3.77951	3.60418	3.00795	3.23558	3.31153	3.78154	3.90747	3.16108	5.14724	3.70414
Migut.D00975	AT1G55200		Protein kinase protein with adenine nucleotide alpha hydrolases-like domain	9.30533e-26	0.897572	11.8087	10.8712	9.70307	19.5521	12.3336	9.42788	8.30409	6.57326	5.09989	11.1797	11.9966	10.8859	2.76024	4.82723	3.36514	3.98904	1.9141	2.57276	3.02214	2.4292
Migut.D00976	AT1G51700	ADOF1,DOF1	DOF zinc finger protein 1	6.47554e-08	0.618923	23.8352	17.2658	10.5666	11.4581	10.9984	18.4354	33.5492	40.4021	29.9942	32.7415	26.1333	34.3594	40.3562	47.1144	55.943	45.418	38.4759	50.5501	40.2642	43.1382
Migut.D00979	AT4G29410		Ribosomal L28e protein family	2.14007e-06	0.609251	304.584	265.277	437.393	395.21	465.434	355.956	403.589	338.967	485.324	205.322	205.931	218.594	198.872	225.579	160.605	211.872	317.629	227.584	264.513	265.716
Migut.D00981	AT1G73040		Mannose-binding lectin superfamily protein	1.58892e-39	0.921101	13.842	7.45563	11.2332	13.6961	7.84085	3.27119	6.08153	8.81854	4.9296	3.21602	3.40674	2.7068	8.48384	11.4124	21.4683	11.3249	73.7536	53.3673	82.6291	86.1423
Migut.D00985	AT1G52080	AR791	actin binding protein family	7.49077e-19	0.813269	3.68233	5.1791	6.52302	4.98974	6.31128	2.9529	3.98454	2.71002	2.75639	3.59502	2.55429	2.58315	1.76814	2.55215	2.38901	2.38075	1.2983	1.21436	1.41321	2.04301
Migut.D00986	AT3G16490	IQD26	IQ-domain 26	1.82049e-17	0.846152	25.9893	31.3392	27.0645	13.9764	18.2011	23.5492	12.3693	6.64098	13.4824	15.3759	13.9475	22.4969	4.90961	5.01398	6.41544	5.48908	4.1536	4.55802	3.36173	3.15776
Migut.D00989	AT3G16500	IAA26,PAP1	phytochrome-associated protein 1	3.7381e-60	0.93883	56.2092	64.2257	53.0767	63.3749	51.5495	25.0735	17.263	11.1574	22.396	17.4067	18.712	16.0037	13.459	13.0906	12.719	14.8998	10.4298	13.546	12.804	10.9625
Migut.D00991	AT1G79730	ELF7	hydroxyproline-rich glycoprotein family protein	1.26776e-43	0.923907	5.98738	6.26085	6.98549	6.83202	4.19196	6.77824	5.13476	5.82413	5.63214	7.45437	7.22206	7.58724	22.6198	23.4479	21.4365	19.6353	19.9507	16.9144	11.5205	14.7179
Migut.D00994	AT3G16340			1.09676e-20	0.604294	0.191735	0.234181	0.0290596	0	0.00716799	0.0729177	0.0238527	0.149751	0.0214062	0.0175086	0.0290676	0.0140047	1.95527	1.61767	1.24581	1.4822	0.330825	0.683027	0.233117	0.286364
Migut.D01008				1.44252e-48	0.926692	0	1.24163	0	0	0	62.376	131.989	204.291	250.684	158.516	183.938	121.998	80.0269	68.8344	63.0309	55.8592	99.4948	147.956	130.706	113.256
Migut.D01009	AT3G16200			5.24141e-26	0.881195	6.77171	8.88887	9.40647	5.8797	8.43442	15.5711	15.5116	11.5289	12.6097	17.9469	14.1772	15.3457	8.21616	8.05105	7.93327	9.2074	5.81925	6.88479	6.18408	4.91658
Migut.D01013	AT3G16190		Isochorismatase family protein	6.30115e-42	0.873666	25.2157	13.3357	34.9015	41.6109	48.587	0.267988	2.62504	8.71781	7.25972	0.86512	0.440673	0.330268	0.259339	0.532874	0.171308	1.0637	0.426841	0	0.30401	0
Migut.D01021	AT1G15230			1.51796e-10	0.756508	57.1342	54.0421	74.057	60.3835	71.4712	65.1554	91.2013	75.3858	107.442	48.4933	57.8776	50.3781	40.7176	45.8972	53.2431	50.4786	82.0231	75.0791	97.6874	100.835
Migut.D01023	AT3G16050	A37,ATPDX1.2,PDX1.2	pyridoxine biosynthesis 1.2	1.19498e-09	0.730087	27.8282	19.0464	25.9136	16.2737	22.1355	34.7872	37.8398	36.5274	34.6561	33.4789	27.341	28.8776	27.759	26.699	22.9413	26.9983	32.1234	34.5351	49.6779	50.7925
Migut.D01028	AT1G52342			1.87017e-23	0.876624	22.8478	18.377	18.2433	43.3644	13.2187	19.5072	48.667	44.1857	75.5921	26.5633	23.951	23.9033	30.2042	50.2136	46.2213	33.7241	388.034	280.815	182.05	144.664
Migut.D01032	AT1G79930	HSP91	heat shock protein 91	1.04588e-07	0.64524	29.4202	28.2815	22.9047	18.0553	15.8455	53.7178	21.7719	15.9657	16.0062	45.5694	48.9316	52.0279	23.4427	23.1227	21.4504	31.0677	12.1697	12.1522	8.08085	8.02283
Migut.D01035	AT3G15990	SULTR3;4	sulfate transporter 3;4	6.21211e-31	0.895693	5.34552	7.87531	9.3966	4.28283	3.04046	56.6118	37.6917	29.595	41.03	56.7457	48.9713	73.7949	41.2294	39.001	32.7835	41.1838	7.35903	14.4594	6.53669	3.63547
Migut.D01038	AT4G14550	IAA14,SLR	indole-3-acetic acid inducible 14	3.91963e-22	0.825976	1.42781	2.07119	3.91734	1.84268	0	25.1419	13.879	4.27006	25.3023	21.5487	15.6737	28.2223	2.2513	5.38804	2.71088	3.52682	0.836282	2.57836	1.09962	0.588858
Migut.D01040	AT1G52790		2-oxoglutarate (2OG) and Fe(II)-dependent oxygenase superfamily protein	5.27335e-06	0.783587	0	0	0	0	0	0	0	1.0857	0.0359248	0.0293836	0.0731738	0.0705101	7.40259	4.09037	6.05896	5.03387	0.0354386	0.485925	0	0
Migut.D01046	AT3G15610		Transducin/WD40 repeat-like superfamily protein	2.64413e-25	0.86183	8.12034	9.96723	9.09394	4.67379	7.49336	12.2224	12.0777	10.7608	9.77674	18.1059	16.4474	17.3411	21.0429	20.6021	21.4178	21.1262	13.0973	15.9996	11.3466	10.3178
Migut.D01053	AT1G68140		Protein of unknown function (DUF1644)	6.23654e-08	0.613973	7.12148	5.05046	7.8792	2.71815	5.80395	5.26894	5.78817	3.55974	5.40652	2.51453	3.07697	3.58916	2.91637	3.63175	2.3923	2.60603	2.03922	3.41933	1.89929	1.86134
Migut.D01061	AT2G34160		Alba DNA/RNA-binding protein	4.2381e-10	0.744978	81.1615	81.9344	96.1847	109.583	91.7677	61.9029	63.5078	53.8219	72.2724	50.7384	61.0179	40.1921	56.2662	60.5304	69.2132	54.6665	72.5567	59.5921	52.3516	52.5685
Migut.D01066	AT1G52570	PLDALPHA2	phospholipase D alpha 2	3.10762e-12	0.65507	3.8704	2.10107	2.51045	2.53851	2.75889	2.1603	1.51894	0.420713	0.761761	1.04936	1.14328	1.12134	0.951576	0.80795	1.47619	0.665275	3.46063	2.33606	6.65487	6.0741
Migut.D01072	AT5G20190		Tetratricopeptide repeat (TPR)-like superfamily protein	6.46011e-19	0.824295	18.7412	15.9637	12.7473	18.244	20.4252	9.34941	13.0766	10.1667	13.4753	10.1288	10.3188	7.56615	5.4102	8.62786	6.88817	7.37998	8.88435	9.83222	9.09609	8.93348
Migut.D01073	AT1G15340	MBD10	methyl-CPG-binding domain 10	4.79775e-16	0.780154	79.9305	98.6908	44.0036	36.0227	34.9313	24.1518	10.2749	6.10604	10.8635	11.3227	13.2143	11.674	5.11321	8.65281	7.52429	8.42117	5.16147	5.90791	6.45389	3.48409
Migut.D01080	AT1G80070	EMB14,EMB177,EMB33,SUS2	Pre-mRNA-processing-splicing factor	9.63095e-12	0.767755	20.8477	21.495	16.4882	18.2691	16.6729	14.7453	9.08988	6.37467	6.29106	12.2846	11.2208	12.5913	8.61959	9.51848	8.81173	9.13554	5.99397	6.65047	5.93663	7.767
Migut.D01082	AT5G32440		Ubiquitin system component Cue protein	3.78108e-10	0.672909	9.88783	11.1759	11.0313	6.99162	5.31301	9.26984	6.22734	6.02172	9.91392	8.38901	6.95643	8.38424	5.5672	5.69584	4.7812	5.07954	4.33012	4.27757	3.49776	3.97444
Migut.D01085	AT1G15690	ATAVP3,AtVHP1;1,AVP-3,AVP1	Inorganic H pyrophosphatase family protein	2.35643e-08	0.675216	36.4611	14.67	16.9023	22.5215	25.3542	31.7646	34.1392	31.1961	19.6303	28.9106	29.4001	32.2151	32.1147	37.6552	35.0353	29.5477	10.6661	15.8374	12.8649	13.9328
Migut.D01088	AT1G80510		Transmembrane amino acid transporter family protein	3.01052e-08	0.681785	9.08922	7.84566	11.3709	8.62951	8.59791	14.1571	10.6419	12.6613	13.6732	12.08	14.4036	14.0329	10.3033	11.148	10.9093	11.8671	6.74408	10.5342	6.65502	8.11599
Migut.D01089	AT1G80520			2.89917e-42	0.89698	3.5847	5.0501	5.45139	10.0862	9.48601	21.5244	52.285	40.698	58.3122	36.4677	35.7908	36.1119	8.19186	7.45479	1.73436	6.70074	0.0960316	0.506447	0.820761	0.683708
Migut.D01109	AT1G80780		Polynucleotidyl transferase, ribonuclease H-like superfamily protein	7.55807e-17	0.77358	127.396	149.98	148.898	109.884	78.5864	101.252	53.8106	52.1038	95.4089	63.729	64.9243	69.6657	49.7765	55.9534	45.4578	54.4989	41.2681	43.9755	45.6559	43.8187
Migut.D01114	AT2G25110	AtSDF2,ATSDL,SDF2	stromal cell-derived factor 2-like protein precursor	9.96e-08	0.658071	28.6323	19.5539	25.7367	26.2937	21.6208	45.0084	39.5952	42.1457	28.0012	39.0694	38.8282	41.3588	45.2775	41.2921	36.153	38.1426	36.4829	37.2922	47.9105	42.5048
Migut.D01115	AT1G11870	ATSRS,OVA7,SRS	Seryl-tRNA synthetase	1.51205e-07	0.64625	11.9733	9.19761	10.0322	13.6036	15.4883	6.17072	5.68581	8.77025	5.69648	7.21377	6.60785	6.60473	7.6879	7.55702	7.44503	6.21781	6.48724	7.20857	7.13924	8.16486
Migut.D01116	AT4G31880			8.9336e-44	0.884716	0.184139	0.48971	0.219779	0.484091	0	1.6616	2.40532	3.72778	1.8194	2.04302	2.85792	1.05918	7.38559	10.7198	7.21536	6.25408	15.21	7.86094	11.3422	10.1792
Migut.D01118	AT5G10950		Tudor/PWWP/MBT superfamily protein	1.48624e-29	0.860548	0.445907	1.15199	0.0977531	0	0	1.33793	0.891529	1.53138	0.352039	1.64911	1.59707	1.31909	8.94237	10.9639	12.6578	13.8466	8.08201	6.59317	6.54325	5.74765
Migut.D01119	AT1G80810		Tudor/PWWP/MBT superfamily protein	1.69811e-43	0.870252	0.905636	1.80249	1.4047	1.16739	0.294885	0.927202	0.294384	1.1582	0.79257	0.57623	0.627804	0.691371	2.91351	2.21832	5.2646	1.91228	17.0847	10.3845	18.2524	17.9657
Migut.D01121	AT1G80810		Tudor/PWWP/MBT superfamily protein	2.10217e-17	0.715365	0	0.37865	0.647375	0	0	0.84913	0.531378	0.967461	0.119219	0.325039	0.566609	0.662979	3.21544	4.76497	6.93836	5.2265	2.97934	3.80403	2.84792	3.42896
Migut.D01122	AT1G15950	ATCCR1,CCR1,IRX4	cinnamoyl coa reductase 1	5.56504e-23	0.886282	2.57584	2.01632	1.39217	1.29472	1.88053	3.16061	14.3294	64.2262	12.8597	18.7197	11.5052	16.3899	165.375	137.923	194.498	137.355	64.3915	105.195	59.9747	60.1676
Migut.D01123	AT1G80830	ATNRAMP1,NRAMP1,PMIT1	natural resistance-associated macrophage protein 1	1.21697e-16	0.802733	28.6797	95.6618	110.089	45.6619	74.975	80.5035	68.4388	64.3358	105.172	49.8554	52.4936	69.3103	45.0621	72.6322	46.846	70.3193	5.50981	8.54877	4.75603	2.53803
Migut.D01125	AT5G57970		DNA glycosylase superfamily protein	4.9835e-16	0.8443	9.79093	6.61765	5.8612	4.47355	7.53086	4.86914	2.1063	2.14584	3.11464	4.97207	4.85651	4.53216	2.41007	2.0345	2.0155	2.05938	1.58922	2.25732	1.76575	1.59482
Migut.D01126	AT1G80860	ATPLMT,PLMT	phospholipid N-methyltransferase	2.29507e-22	0.872126	16.6496	20.5562	29.834	17.4022	19.9635	19.5453	27.2846	22.3005	37.9712	12.4395	13.2173	13.8804	11.6495	14.0473	10.477	13.6464	46.709	35.341	59.6787	62.0035
Migut.D01131	AT5G48930	HCT	hydroxycinnamoyl-CoA shikimate/quinate hydroxycinnamoyl transferase	1.73036e-06	0.718718	29.6072	13.0015	7.75623	9.4846	5.40971	5.70446	2.08556	1.57122	2.10151	9.31947	9.49731	7.41148	1.55869	3.87103	2.80801	2.30053	2.91524	3.24568	3.07989	4.54642
Migut.D01132	AT5G48930	HCT	hydroxycinnamoyl-CoA shikimate/quinate hydroxycinnamoyl transferase	5.4901e-20	0.875642	6.05336	3.27294	3.1476	5.26079	5.20126	1.09744	2.10049	5.61248	1.00536	1.33625	1.12628	1.55392	19.3605	16.6386	16.1202	12.6045	3.02485	5.28257	3.12564	4.33741
Migut.D01133				1.13208e-11	0.736448	26.8757	10.1686	11.1964	50.1138	39.294	7.24186	14.8905	20.9172	8.90882	6.0343	7.51359	4.23476	2.70314	4.0675	2.97596	3.93523	7.41507	9.55907	8.36198	13.6869
Migut.D01141	AT1G56450	PBG1	20S proteasome beta subunit G1	1.05626e-06	0.652051	130.126	104.82	158.903	141.075	184.143	117.633	176.374	167.047	227.088	114.053	134.068	108.685	96.2139	103.324	87.8431	90.5084	118.411	117.142	112.252	117.13
Migut.D01144	AT2G24100			4.06461e-14	0.738847	9.8872	8.98453	3.51827	3.48344	3.72658	2.10083	1.18912	1.02384	0.813071	1.53787	1.86312	1.62076	2.52186	2.43215	1.84087	2.18614	0.576484	1.13678	0.267776	0.509857
Migut.D01148	AT1G16080			1.78834e-07	0.721884	25.374	12.1672	17.5338	15.1362	17.5131	11.4981	12.4515	9.41036	9.30018	17.9902	14.9096	15.9285	8.85073	9.69156	8.73602	9.08415	9.73243	14.2757	10.8821	8.97627
Migut.D01149	AT1G16170			3.85636e-10	0.676076	27.1832	17.5935	18.1797	12.0261	15.4953	19.9961	21.5215	19.7386	22.0544	13.9538	14.0887	13.2288	14.1137	12.4247	12.0736	15.1566	8.24019	9.42713	7.07997	10.2434
Migut.D01151	AT5G59850			2.05375e-07	0.641334	117.661	151.472	203.162	202.422	191.444	149.98	160.429	121.65	213.513	115.551	125.43	107.929	100.39	97.8256	77.7165	85.7384	149.06	107.612	123.838	126.965
Migut.D01154	AT5G43150			6.09565e-25	0.812189	2.30229	2.16654	2.17416	0.0310389	0.208557	1.29499	1.38802	0.697134	0.978727	1.45549	1.32902	1.83364	1.37585	1.88268	2.9942	1.64045	10.9714	8.73304	10.6897	10.2364
Migut.D01162	AT3G21240	4CL2,AT4CL2	4-coumarate:CoA ligase 2	7.9984e-44	0.936868	4.26258	4.97384	1.97757	0.990304	2.26805	1.17211	1.16539	4.6129	1.36128	2.02317	1.43709	1.51511	37.4852	32.3337	31.5478	28.3834	7.87701	9.48284	7.05072	6.31268
Migut.D01169	AT5G07350	AtTudor1,TSN1,Tudor1	TUDOR-SN protein 1	3.5615e-34	0.906015	13.5395	10.0495	9.81051	8.58421	6.75581	33.0002	22.6531	19.8706	16.7797	39.6223	32.8754	43.147	45.2206	45.0119	38.7854	40.3684	32.1589	29.2969	30.7899	30.6732
Migut.D01175	AT5G61840	GUT1	Exostosin family protein	1.72928e-26	0.887911	4.19765	2.81905	3.34006	4.07974	3.14571	20.3441	14.4556	25.4471	10.1824	25.9609	24.5367	29.7268	31.9443	25.8642	27.2745	30.0847	4.581	8.31161	3.03075	2.15866
Migut.D01191	AT3G26744	ATICE1,ICE1,SCRM	basic helix-loop-helix (bHLH) DNA-binding superfamily protein	2.06794e-30	0.835607	0	0.0259183	0.0249256	0	0	0	0.0545585	0.883719	0.0244813	0.300356	0.09973	0.0960995	2.27137	1.77606	2.35524	1.41428	6.47219	4.48311	8.82378	7.14772
Migut.D01192	AT5G50920	ATHSP93-V,CLPC,CLPC1,DCA1,HSP93-V	CLPC homologue 1	0.000203602	0.621743	69.5262	41.3855	34.845	35.5497	33.4399	26.8774	24.0076	25.9158	16.8141	44.9326	39.7249	39.6148	24.6758	28.9282	38.8697	27.2561	41.3656	51.4569	44.8385	39.2551
Migut.D01197	AT2G01670	atnudt17,NUDT17	nudix hydrolase homolog 17	8.33314e-12	0.695839	71.9595	51.8867	72.8821	88.1818	67.8826	41.5718	27.7282	23.9218	43.8815	36.5119	42.8879	32.8912	18.5078	31.1143	28.1829	33.2054	18.847	29.8372	24.931	23.7349
Migut.D01198	AT4G37110		Zinc-finger domain of monoamine-oxidase A repressor R1	5.72957e-08	0.685224	4.24341	8.48508	7.44203	1.47624	1.15938	4.28873	1.64324	1.48019	1.92352	2.04527	2.02427	1.03821	9.54573	9.85221	13.403	10.4028	12.0174	10.774	7.73703	7.68746
Migut.D01205	AT1G68120			2.19036e-27	0.87806	11.2922	12.1554	13.2944	8.67032	13.4337	10.4155	14.349	9.14713	9.95064	8.02834	8.66665	7.9093	4.17746	4.0831	3.90388	5.31291	4.53044	4.26316	4.60282	4.6982
Migut.D01210	AT2G02050		NADH-ubiquinone oxidoreductase B18 subunit, putative	1.35833e-19	0.835118	25.7343	32.6364	40.3448	25.6042	34.497	48.8974	53.606	50.8274	57.4129	65.7791	61.8877	60.3492	59.9928	57.0202	57.4394	66.2116	59.6018	52.887	50.4	46.6163
Migut.D01212	AT1G25230		Calcineurin-like metallo-phosphoesterase superfamily protein	1.34885e-06	0.854315	0	0.0475533	0.0914642	0	0	0.125185	0.450453	2.86572	0.0898338	0.257169	0.0457447	0	170.96	177.141	124.036	133.275	1.63943	14.0205	0.378698	0.45066
Migut.D01216	AT2G39260		binding;RNA binding	3.90563e-10	0.642609	5.86188	7.09317	3.73559	6.47884	2.62564	3.69925	1.83906	1.65849	1.46024	2.60952	2.23073	2.79979	1.98575	1.98445	1.68335	2.39061	0.895757	1.09801	1.13803	0.81257
Migut.D01217	AT3G17780			2.16546e-10	0.726748	59.119	80.1315	97.2972	126.556	124.113	73.5333	124.84	128.65	137.744	81.6842	92.6214	70.6955	69.1686	70.4486	79.5588	71.6726	181.244	127.185	224.737	209.102
Migut.D01219	AT3G17810	PYD1	pyrimidine 1	7.96577e-06	0.60241	10.3188	8.79713	6.68208	2.92438	5.06013	7.03641	5.44893	5.24713	2.88623	11.6983	9.39867	12.5384	14.1211	10.4657	14.8476	14.213	8.9042	9.60212	5.85103	5.90231
Migut.D01225	AT1G12840	ATVHA-C,DET3	vacuolar ATP synthase subunit C (VATC) / V-ATPase C subunit / vacuolar proton pump C subunit (DET3)	1.0023e-08	0.695339	16.4163	24.5088	30.7266	11.4731	13.4842	47.4368	35.1691	37.2596	66.2416	43.4333	55.651	50.1428	40.4101	44.6072	37.5407	45.6222	27.2094	29.0294	24.947	25.4449
Migut.D01229	AT5G14030		translocon-associated protein beta (TRAPB) family protein	2.59338e-18	0.857759	35.1595	62.1037	71.9766	26.2227	30.2198	58.7226	50.5259	42.2228	77.0402	38.3777	39.0058	36.6138	132.111	147.896	131.676	122.65	181.272	166.729	131.414	136.372
Migut.D01244	AT5G63400	ADK1	adenylate kinase 1	3.33738e-06	0.643455	55.8534	91.1655	123.566	56.2838	87.1765	130.231	137.917	116.164	191.532	95.2347	102.754	90.2168	91.4325	105.031	106.937	100.389	199.629	165.645	145.104	159.238
Migut.D01245	ATCG01130		Ycf1 protein	1.59127e-10	0.657496	5.94009	2.58503	4.4196	11.925	6.26843	6.17504	7.48212	9.16703	9.76684	3.38402	2.48671	2.26306	2.19517	2.25525	0.805576	2.25091	1.00361	1.83483	1.35812	0.204152
Migut.D01261	AT5G50390		Pentatricopeptide repeat (PPR-like) superfamily protein	2.25031e-28	0.869117	2.73854	2.20358	2.15511	3.80279	1.20494	4.49002	2.51584	3.2873	2.68114	4.9053	4.85032	4.63913	4.45294	4.8343	6.11749	5.1167	11.693	10.241	13.7191	11.0787
Migut.D01264	AT5G63460		SAP domain-containing protein	6.37136e-38	0.916885	22.4067	29.2278	34.7405	27.7715	36.3192	13.8899	15.0525	11.3769	18.077	7.41961	8.54839	7.55076	9.8572	11.607	9.52802	10.1827	17.703	13.8507	13.9831	14.8035
Migut.D01265	AT3G48520	CYP94B3	cytochrome P450, family 94, subfamily B, polypeptide 3	2.69564e-16	0.7613	0.167022	0.0444188	0	0	0.126443	0	0.0467513	0.880535	0.0419562	0.514752	2.00828	0.288217	0.905276	1.31053	5.38188	1.34082	4.46993	9.12375	8.0475	5.76708
Migut.D01268	AT3G48560	AHAS,ALS,CSR1,IMR1,TZP5	chlorsulfuron/imidazolinone resistant 1	1.86317e-10	0.769815	130.033	98.8448	67.3433	49.3308	44.0811	36.8967	31.9784	25.0771	15.5608	39.2353	38.0187	37.7122	19.7284	24.2625	24.4626	19.266	24.7993	36.0054	36.2301	32.1746
Migut.D01269	AT5G63470			9.36918e-13	0.740783	57.2433	37.6598	27.1102	29.8257	38.3466	24.4469	27.5839	29.0761	15.8097	26.7129	30.8251	24.4973	14.0264	21.5892	11.4889	16.1085	10.7734	13.3112	9.53661	10.7488
Migut.D01271	AT3G48610	NPC6	non-specific phospholipase C6	3.13904e-07	0.621738	28.6229	12.8402	11.4458	16.998	16.815	15.3197	9.87899	3.75108	7.76639	11.1673	10.221	8.52643	2.79288	5.75294	2.35873	3.53071	3.63823	7.37966	7.17579	4.91014
Migut.D01276	AT5G50740		Heavy metal transport/detoxification superfamily protein	5.72769e-22	0.880185	8.79736	7.00126	7.6805	7.06004	7.74496	11.3303	10.1461	10.8521	8.64024	24.8705	20.9157	16.8931	14.2331	21.0616	14.9197	14.5822	12.1293	11.7907	15.69	12.4699
Migut.D01277	AT1G08510	FATB	fatty acyl-ACP thioesterases B	1.35814e-29	0.794073	0	0.152738	0.117511	0	0	1.47432	0	1.11423	0.490518	3.16244	2.79165	3.0015	4.51367	4.15749	4.86642	3.26284	2.0209	1.98144	0.79063	0.810595
Migut.D01280	AT5G07480	KUOX1	KAR-UP oxidoreductase 1	5.81031e-49	0.934679	12.4055	8.76037	13.6634	15.8764	8.2592	71.0089	128.14	234.398	193.819	161.435	167.95	167.093	167.153	195.346	244.126	149.758	428.227	384.617	352.121	347.84
Migut.D01291	AT3G17220	ATPMEI2,PMEI2	pectin methylesterase inhibitor 2	3.42783e-07	0.89675	0	0	0.25703	0	0	0	0	1.80137	0	0.206482	0.899852	0.990965	90.5564	78.7267	54.5705	61.2832	0	3.93999	0	0
Migut.D01295	AT5G50810	TIM8	translocase inner membrane subunit 8	1.19769e-06	0.614298	43.4298	38.8811	45.5503	103.219	80.2575	30.9803	52.2148	44.8771	60.1355	24.6091	27.2017	18.8106	31.1881	27.9019	29.2975	20.1323	45.4114	34.4112	46.1142	47.882
Migut.D01297	AT5G50850	MAB1	Transketolase family protein	7.2304e-18	0.830623	18.3392	23.0735	30.4815	18.2262	17.4118	47.1664	41.0482	35.1298	51.1519	43.3169	40.7433	44.7454	33.4793	35.4468	30.1998	35.4935	19.2087	22.2105	15.1202	15.8425
Migut.D01302	AT4G25040		Uncharacterised protein family (UPF0497)	8.04401e-34	0.896855	1.43256	1.64424	4.70524	6.26364	8.90442	15.5193	15.322	17.2036	26.4403	37.7371	40.2756	33.5679	20.1471	25.8398	12.7774	19.1827	1.79363	1.89184	1.75654	1.14018
Migut.D01319	AT1G18290			1.83853e-60	0.950825	6.88221	7.18037	11.7798	15.4486	6.01171	50.1596	33.0452	79.2639	57.583	38.179	56.2063	32.7571	318.217	333.519	251.615	247.477	4.59151	17.9879	10.6516	7.87223
Migut.D01320	AT3G17950			8.03816e-27	0.822016	8.3905	4.32115	4.49629	4.76175	8.06602	3.17023	3.05689	1.57278	2.34189	0.985104	1.15845	1.11628	0.721862	1.14614	1.27155	0.411217	0.924078	1.74049	1.62189	0.939868
Migut.D01324	ATCG00800		structural constituent of ribosome	2.14137e-06	0.604367	113.412	59.6715	62.3536	95.7865	45.6998	50.7833	45.0263	48.0416	49.4772	50.3907	45.0174	34.6511	27.4397	32.3006	30.9748	38.6281	30.3511	47.0284	58.2888	57.1237
Migut.D01406	ATCG01310		ribosomal protein L2	1.54838e-12	0.795777	102.879	55.0307	55.0554	185.641	65.1347	28.6393	27.35	38.8892	29.0266	31.8608	26.7461	20.0179	21.9159	21.6927	20.1978	21.8288	24.2952	28.2838	36.3734	33.9137
Migut.D01425	ATCG00360		Tetratricopeptide repeat (TPR)-like superfamily protein	3.65914e-09	0.733655	29.9344	18.3403	25.4297	113.441	44.8262	18.4636	21.2125	27.1039	27.4512	11.4288	12.253	11.5081	8.83119	8.70844	7.5519	8.75123	7.47411	10.6564	16.973	16.1205
Migut.D01439	AT3G18180		Glycosyltransferase family 61 protein	2.04787e-21	0.888837	0	0	0	0	0	0.292207	0.674005	2.3561	0.169365	2.51327	1.82343	1.44838	21.9521	29.401	14.9432	28.2521	0.047735	0.17622	0.152993	0.0242753
Migut.D01441	AT5G52450		MATE efflux family protein	7.77298e-22	0.837455	2.13374	1.26844	0.963046	2.00181	1.54143	2.14802	1.87375	1.60574	0.966898	3.97142	3.38229	2.41343	6.07733	5.69724	5.34258	5.60641	6.05462	4.65837	4.78487	4.49203
Migut.D01453	AT3G18080	BGLU44	B-S glucosidase 44	1.09626e-55	0.938004	7.67936	8.0307	9.37811	4.51677	4.11036	142.884	64.1217	49.1863	83.8139	167.944	189.06	217.564	88.8089	67.0563	36.7257	94.4764	14.468	15.9988	11.4991	11.4722
Migut.D01455	AT3G13228		RING/U-box superfamily protein	1.89104e-08	0.759937	0	0	0.106794	0	0.632217	0	0.233756	5.01905	0.10489	0	0	0.102935	54.5429	49.2505	71.2601	35.5834	0.103471	7.85778	0.44217	1.68382
Migut.D01456	AT3G18060		transducin family protein / WD-40 repeat family protein	1.44073e-26	0.876683	9.10758	7.51525	10.1348	6.79293	7.03886	12.9976	9.87777	11.4466	11.8692	15.5235	18.313	17.5	15.1309	13.4269	12.4629	13.6727	7.16089	8.45979	6.59885	6.76549
Migut.D01476	AT5G60440	AGL62	AGAMOUS-like 62	2.28298e-19	0.814549	0.0958811	0.101997	2.25608	0	0.0967818	9.48729	11.3794	6.22754	17.6305	5.59479	6.57386	7.09091	1.24724	0.291223	0.114427	0	0.380151	0.300723	0.6092	0.773294
Migut.D01477	AT1G68490			7.89101e-57	0.933333	24.1549	43.3656	41.1747	47.9072	39.3835	14.9615	21.8607	13.6835	20.5295	9.23397	8.41614	7.63084	4.38746	7.73659	6.80105	7.23818	7.38172	5.85633	8.70915	9.17264
Migut.D01490	AT5G23060	CaS	calcium sensing receptor	2.78729e-10	0.764153	27.2203	17.9854	25.6854	28.7353	26.4094	14.4013	15.83	17.5771	13.4632	24.6116	21.6699	18.9221	14.0206	15.5768	14.0737	12.7113	17.3239	22.1832	14.9719	16.789
Migut.D01524	ATMG00070		NADH dehydrogenase subunit 9	2.67998e-07	0.703557	5.83791	5.77824	8.9846	25.25	8.91599	4.92829	5.05858	6.12334	4.18268	3.12906	3.37665	2.25258	1.92604	2.72399	2.84743	3.00943	3.06939	4.24583	3.06415	3.83833
Migut.D01552	AT3G18000	NMT1,PEAMT,XPL1	S-adenosyl-L-methionine-dependent methyltransferases superfamily protein	1.76637e-06	0.637049	16.8131	12.4276	10.338	5.942	5.72115	57.5037	15.6807	6.24303	19.4192	39.7867	40.0863	34.2857	10.7099	12.7228	8.17087	17.4468	4.19206	5.07395	3.21209	3.09293
Migut.D01555	AT3G18010	WOX1	WUSCHEL related homeobox 1	9.43818e-45	0.886297	0	0	0.0245147	0	0.0483753	0	0	0.303191	0	0.0393872	0.0980856	0	2.10404	2.08642	3.23152	1.59812	8.78815	6.61378	12.0786	10.7985
Migut.D01556	AT1G73620		Pathogenesis-related thaumatin superfamily protein	1.20754e-23	0.876023	16.7672	8.27792	9.91357	10.4989	14.257	8.41521	5.95088	4.48326	4.57337	7.02277	8.02319	4.86452	1.08228	2.25947	2.34798	1.23306	20.1706	12.0036	35.449	35.0507
Migut.D01557	AT1G18200	AtRABA6b,RABA6b	RAB GTPase homolog A6B	1.44991e-06	0.630199	4.92679	8.69707	6.46475	3.00342	1.33336	18.6628	13.9105	10.781	30.8148	20.04	18.6324	15.9122	9.71395	11.8196	10.2257	15.5648	6.05124	9.85376	4.04524	5.03889
Migut.D01560	AT1G73650			1.34898e-10	0.728526	17.5746	11.9397	16.8097	18.2961	17.9883	11.8895	13.7091	14.4535	12.5505	12.6654	12.9978	14.1553	6.99881	6.96416	9.46878	8.4519	7.37606	12.0101	8.47633	7.89228
Migut.D01572	AT3G18050			1.88943e-20	0.867207	14.4878	8.87684	9.43776	17.9689	19.1951	6.83049	5.00014	3.57246	3.85528	11.0797	11.6288	9.96502	3.34101	4.7549	2.37708	2.40819	1.66256	2.36734	2.8419	3.88922
Migut.D01581				2.02579e-60	0.939642	0	0	0	0	0	0	0	0	0	0	0	0.37672	2.48484	0.386796	8.20691	1.88736	49.2286	30.7549	37.2198	25.42
Migut.D01582	AT4G26210		Mitochondrial ATP synthase subunit G protein	1.74592e-06	0.653997	45.3517	59.7627	69.0899	58.6616	54.6808	70.691	89.6531	95.526	121.861	73.7331	82.1089	62.3418	63.1829	74.9051	57.0698	55.605	56.3704	55.7751	58.7594	59.258
Migut.D01587	AT5G23090	NF-YB13	nuclear factor Y, subunit B13	4.418e-38	0.90914	18.0873	16.059	17.3409	15.8931	17.0389	11.0383	11.0854	9.23679	11.2139	10.5091	8.71757	8.15874	9.74662	9.20933	8.87236	9.03055	9.69235	9.85725	12.059	11.6391
Migut.D01588	AT3G18520	ATHDA15,HDA15	histone deacetylase 15	1.76514e-20	0.837814	4.57812	4.49405	5.11761	3.40157	5.19208	3.05255	1.66244	2.48999	2.41551	1.78684	2.55047	2.40533	1.55206	1.50327	1.89857	1.41901	1.15636	1.64472	1.53489	2.20969
Migut.D01591	AT3G42770		F-box/RNI-like/FBD-like domains-containing protein	2.24854e-08	0.701238	17.9933	27.1982	23.8131	12.4329	12.0833	17.1412	8.72857	7.29273	14.1816	14.6056	13.5734	14.4273	14.7389	15.2994	11.9935	12.3662	7.10471	6.06449	4.89065	4.43251
Migut.D01595	AT3G18190		TCP-1/cpn60 chaperonin family protein	8.29584e-16	0.839713	206.153	149.571	163.426	161.757	158.938	137.111	105.186	93.1381	104.278	116.641	124.717	108.498	75.6857	85.5231	75.1729	74.4269	100.355	82.2375	120.659	119.396
Migut.D01597	AT1G11950		Transcription factor jumonji (jmjC) domain-containing protein	6.6961e-11	0.758503	2.69146	4.15153	3.88928	3.00717	2.07152	2.66944	1.92109	2.86624	2.53537	2.15668	2.40995	2.4881	6.05401	7.25518	8.63242	6.14955	4.26846	5.34632	3.09951	2.98471
Migut.D01610	AT5G27700		Ribosomal protein S21e	3.47829e-07	0.657124	128.521	94.3953	174.864	226.244	284.052	211.359	344.882	329.707	422.277	188.236	168.064	137.131	175.825	151.108	136.801	131.871	382.677	256.488	376.175	386.576
Migut.D01611	AT5G08130	BIM1	basic helix-loop-helix (bHLH) DNA-binding superfamily protein	3.59351e-13	0.642826	3.58583	7.51564	4.60943	5.49496	4.3192	5.16404	2.04474	1.90028	1.31264	3.23186	3.00105	2.99696	1.44502	1.66002	1.36815	2.05793	0.409602	0.69682	0.762267	0.32253
Migut.D01617	AT5G08100		N-terminal nucleophile aminohydrolases (Ntn hydrolases) superfamily protein	1.50152e-07	0.64653	8.13469	15.2772	16.0278	7.18134	7.5353	7.5623	6.52174	4.17916	8.03923	5.91515	6.54306	5.90875	4.71754	4.43994	6.63192	6.07766	13.7372	14.8393	11.9465	10.2258
Migut.D01619	AT1G18580	GAUT11	galacturonosyltransferase 11	5.30028e-08	0.666391	5.39026	5.73406	7.6111	3.74932	4.39239	9.61785	5.878	5.11511	9.08335	9.64445	9.48059	12.1529	10.7124	12.08	9.98438	11.4074	12.8284	10.3022	8.85932	7.9814
Migut.D01624	AT5G15630	COBL4,IRX6	COBRA-like extracellular glycosyl-phosphatidyl inositol-anchored protein family	2.26486e-11	0.760174	0.0735863	0	0	0	0	0.0961675	0.214215	1.42764	0.192244	0.737818	0.120484	0.13061	7.91308	9.75975	8.2902	3.61713	3.95329	9.01649	2.04161	2.44812
Migut.D01625	AT1G13710	CYP78A5,KLU	cytochrome P450, family 78, subfamily A, polypeptide 5	2.09287e-22	0.799117	0.388381	0.229529	0.971251	0.294964	0	9.3456	4.92828	1.69263	3.3171	4.11402	5.58623	5.42543	0.0701688	0.152917	0	0.266483	0	0	0	0.195772
Migut.D01631	AT1G74160			3.0625e-15	0.797582	6.13013	6.34573	4.17069	7.29739	6.92903	7.68107	4.22889	3.60316	2.27408	7.80958	7.92957	9.57699	7.1326	5.28076	4.82955	7.10823	1.30735	1.19089	1.47606	0.891497
Migut.D01633	AT5G35450		Disease resistance protein (CC-NBS-LRR class) family	1.7189e-28	0.704295	0.185677	0.19752	0	0	0.124948	0.924401	0	0.391553	0.435328	1.29709	0.791698	1.49524	3.08625	2.91381	4.54264	4.16598	0.398762	0.452948	0.622639	0
Migut.D01636	AT3G46560	emb2474,TIM9	Tim10/DDP family zinc finger protein	1.19253e-08	0.702885	45.9566	52.0841	90.957	76.6829	108.875	94.1054	159.239	127.733	152.196	80.541	68.1577	73.2736	51.1123	58.6578	48.7315	51.3349	68.5767	52.9195	64.5341	77.3603
Migut.D01637	AT5G08050		Protein of unknown function (DUF1118)	3.35864e-08	0.628963	81.0595	48.9623	106.444	167.991	136.51	46.6475	101.123	124.37	109.515	79.1989	75.0373	59.3383	32.0461	44.2561	35.971	37.9401	46.3518	63.133	47.5145	46.7196
Migut.D01638	AT5G08040	TOM5	mitochondrial import receptor subunit TOM5 homolog	1.20383e-07	0.64506	83.2577	88.1418	113.605	164.456	161.205	97.1659	104.555	92.9629	141.406	73.5437	83.5223	59.5803	62.0637	60.9894	53.2452	50.0192	97.4709	78.0576	101.124	105.158
Migut.D01646	AT5G61030	GR-RBP3	glycine-rich RNA-binding protein 3	3.86146e-33	0.894953	178.962	276.047	255.791	184.157	206.449	173.717	135.295	94.5785	151.719	90.1749	100.576	91.3988	72.4916	83.6058	70.7789	74.7972	91.8035	60.6546	79.1307	74.0327
Migut.D01648	AT5G47580			6.16844e-10	0.698859	12.5706	15.8425	6.33458	4.96764	5.68434	4.11078	2.032	0.720409	2.03813	2.67602	2.67655	2.92124	1.41765	1.29703	2.73925	1.3185	1.87827	2.00901	2.85452	1.96418
Migut.D01657	AT1G18640	PSP	3-phosphoserine phosphatase	1.8989e-15	0.802918	15.7203	18.4952	20.9772	16.3289	18.2827	30.8644	22.5992	22.3948	31.9136	34.0723	36.8951	28.8754	21.9265	24.6307	19.6022	23.636	13.5496	15.0953	12.3269	11.391
Migut.D01681	AT1G68030		RING/FYVE/PHD zinc finger superfamily protein	4.07493e-13	0.703255	8.14053	14.414	6.677	7.85168	6.10457	6.39044	2.24387	1.16688	1.83552	3.30871	2.94014	3.75999	1.76874	2.06495	1.69327	2.67229	0.82623	1.16814	1.2771	0.590032
Migut.D01686	AT5G49690		UDP-Glycosyltransferase superfamily protein	2.29192e-16	0.613639	0	0	0	0	0.122576	0	0.135964	0	0.040673	0	0	0	0.526553	0.0819643	0.676314	0.399943	1.00306	0.50783	2.82907	1.71394
Migut.D01690	AT3G05890	RCI2B	Low temperature and salt responsive protein family	1.18895e-11	0.782062	78.3669	86.6117	100.132	89.2856	105.397	165.995	246.998	301.328	436.977	392.347	408	347.9	245.815	229.86	358.036	193.506	182.634	334.844	153.392	151.087
Migut.D01691	AT3G05870	APC11	anaphase-promoting complex/cyclosome 11	5.05249e-11	0.730894	9.90681	8.78952	7.9062	13.4437	12.9874	5.67913	4.09625	2.87798	3.5935	5.03379	5.34236	3.24276	3.96592	5.03585	3.72844	3.70615	3.70784	4.08276	3.22125	5.63608
Migut.D01695	AT1G74310	ATHSP101,HOT1,HSP101	heat shock protein 101	1.46858e-08	0.648383	8.03179	5.58789	4.09109	3.04698	3.18132	1.75574	1.10038	0.671776	0.936436	1.47616	1.52591	1.65416	1.745	1.88711	1.65823	1.52771	2.67051	1.89553	2.53005	2.44282
Migut.D01697	AT5G07990	CYP75B1,D501,TT7	Cytochrome P450 superfamily protein	1.42055e-64	0.953144	13.5225	11.1216	14.6375	9.11005	9.19052	22.703	28.7969	37.3452	21.8978	47.2171	36.089	52.8284	211.42	114.719	468.27	170.859	750.478	887.784	652.935	658.719
Migut.D01698	AT3G05010		Protein of unknown function, transmembrane-40	1.54632e-08	0.64897	35.6954	74.2508	83.8183	111.924	124.89	38.1838	62.6224	53.8107	67.8804	33.6375	38.5517	32.3442	33.1256	40.0465	45.1328	32.945	44.4897	44.7823	40.7623	47.2924
Migut.D01714				6.61164e-24	0.741134	0	0	0	0	0	0	0	0	0	0	0.185894	0	0.19692	0.183917	0.650384	0	2.16071	0.189918	3.07785	4.39526
Migut.D01733	AT1G18650	PDCB3	plasmodesmata callose-binding protein 3	1.63158e-29	0.901673	31.3817	20.5029	39.1042	46.391	62.6777	17.8706	25.7118	17.4228	14.812	18.0928	18.1771	13.3653	3.08833	5.74697	4.01821	4.6115	7.61597	8.39399	10.0563	7.24566
Migut.D01734	AT1G64780	AMT1;2,ATAMT1;2	ammonium transporter 1;2	2.17955e-18	0.767952	5.91437	2.0972	9.81185	7.34002	8.01369	3.08376	3.10219	0.449447	3.15878	8.75806	5.94326	8.1963	2.1371	4.47749	15.1978	3.09291	62.2148	61.8332	42.8255	42.7582
Migut.D01747	AT1G13940		Plant protein of unknown function (DUF863)	5.83406e-15	0.641448	6.72463	6.40731	3.86048	4.37515	6.00647	4.04185	1.05625	0.65293	1.72569	2.40548	2.42584	3.22007	1.25864	1.0041	1.38567	0.866374	0.431578	0.505786	0.358614	0.58527
Migut.D01748	AT1G71840		transducin family protein / WD-40 repeat family protein	6.68978e-12	0.765061	22.3606	25.5511	34.5576	22.0706	24.7835	19.1648	19.4866	14.4718	19.6907	14.4917	13.265	15.5829	13.1632	17.4858	13.6955	14.0319	15.5507	14.2298	15.7859	15.5089
Migut.D01756	AT1G18610		Galactose oxidase/kelch repeat superfamily protein	2.06492e-48	0.649156	1.51877	1.32378	1.05255	1.09221	1.01873	0.923817	0.471746	0.710808	0.639965	0.877768	0.892408	0.666681	2.34742	2.53964	2.2803	2.05728	2.5932	2.29468	2.44877	2.99313
Migut.D01757	AT5G61340			3.39807e-18	0.858034	0	0	0.677671	0.0773969	0	0.412228	3.04905	32.6559	5.02891	5.26253	4.21778	4.86257	86.6462	90.0907	90.0333	79.8108	11.8185	32.395	16.2894	16.1014
Migut.D01761	AT1G30130			5.47336e-26	0.841199	2.50998	1.29689	1.21054	0.678711	0.0361937	5.0542	4.01468	4.35539	2.77424	10.3436	7.55878	9.90006	13.2545	9.00315	12.7094	10.8055	3.9451	4.461	1.89853	1.87974
Migut.D01762	AT2G34590		Transketolase family protein	7.55219e-17	0.814238	65.0769	52.2111	65.6672	49.4226	76.5551	56.6237	79.2593	75.0687	56.3835	59.6602	57.8384	57.2601	51.8006	56.5808	55.1198	52.934	109.202	107.191	145.113	146.188
Migut.D01763	AT3G29100			4.25958e-17	0.817651	7.23148	7.69272	10.0267	8.35654	6.95183	10.954	7.82975	8.04378	10.753	10.9503	11.7643	9.24647	9.24608	11.0492	7.58704	9.45467	5.19868	4.45865	3.47826	3.55171
Migut.D01765	AT5G61380	APRR1,AtTOC1,PRR1,TOC1	CCT motif -containing response regulator protein	4.68009e-13	0.642329	0.532861	0	1.73453	1.88479	0.342279	0	0.108475	0	0	0.039812	0	0	0	0	0	0	0	0	0	0
Migut.D01779	AT3G48040	ARAC8,ATRAC8,ATROP10,ROP10	RHO-related protein from plants 10	2.56344e-08	0.638171	18.8052	50.8074	64.6857	37.9285	37.9638	30.2956	17.2152	10.465	24.4926	17.5738	18.7963	20.2455	14.5716	16.3826	17.6355	17.8241	22.564	18.0481	18.4026	16.1738
Migut.D01780	AT3G48050		BAH domain ;TFIIS helical bundle-like domain	6.72511e-13	0.788209	13.056	11.8714	9.00761	17.8493	12.6107	7.64514	5.72823	4.15732	4.08325	7.76711	6.81355	7.5005	6.06556	5.19034	6.1306	5.98407	3.23271	4.01975	4.82188	5.11576
Migut.D01783	AT1G07830		ribosomal protein L29 family protein	4.53299e-08	0.687694	40.9887	40.2394	48.1949	52.742	64.3006	34.7688	69.115	71.5226	57.7997	33.3289	36.8685	27.2884	30.2191	27.8714	28.4917	25.4369	31.6284	31.6314	40.3946	37.0527
Migut.D01786	AT5G50090			1.77968e-09	0.680135	5.94969	5.24417	1.78256	0.536275	2.10195	13.607	5.66229	3.51305	5.16694	16.5902	16.0909	18.0195	7.09453	8.34715	4.71678	10.025	2.40106	2.88797	1.35009	0.985406
Migut.D01792	AT5G62570		Calmodulin binding protein-like	2.47028e-17	0.827383	16.7595	24.579	26.967	16.5117	25.2522	12.7777	8.1526	8.40665	13.4475	8.77578	9.8032	10.3689	10.4287	12.3348	10.0006	11.8817	5.66505	8.01657	4.41533	2.46058
Migut.D01793	AT5G14920		Gibberellin-regulated family protein	1.93665e-07	0.658586	4.73626	5.7192	17.2863	29.3448	9.56151	49.111	34.9706	8.74604	52.3492	7.67979	7.0736	3.1556	2.77524	2.4624	6.56899	3.79428	22.0773	11.2416	21.9596	20.3898
Migut.D01802	AT5G61430	ANAC100,ATNAC5,NAC100	NAC domain containing protein 100	5.3533e-09	0.652507	32.9348	41.6148	28.5789	9.91848	11.2375	22.1798	13.619	10.2168	15.3295	13.3855	13.6605	18.7537	7.31917	13.3587	9.71867	15.5957	2.35004	3.5564	3.00187	5.09215
Migut.D01813	AT3G47520	MDH	malate dehydrogenase	6.10916e-13	0.775933	32.2091	21.5397	26.7578	14.7101	25.9262	29.8195	41.1956	40.8772	26.3989	31.4222	30.5243	36.9475	31.0287	27.4922	26.4094	27.8386	57.5013	42.6759	74.6574	76.1416
Migut.D01816	AT5G62440		Protein of unknown function (DUF3223)	1.71084e-08	0.689532	23.0561	23.7747	33.8487	28.528	28.5048	21.2081	24.571	24.3315	33.3129	15.1866	16.8084	16.0638	23.1324	23.2748	21.4904	21.7411	43.7382	29.8404	37.4605	36.4436
Migut.D01819	AT1G18835	MIF3	mini zinc finger	7.84017e-20	0.798407	0	0.113771	0	2.13685	1.07954	0.39934	0.478981	0.721709	0.644781	1.49424	0.437776	0.10546	24.3464	12.6688	20.5495	8.7178	6.25452	8.72141	2.94461	1.40166
Migut.D01820	AT3G47600	ATMYB94,ATMYBCP70,MYB94	myb domain protein 94	3.65075e-92	0.966602	4.47196	3.21809	4.47408	4.28766	3.21952	3.56057	2.83484	3.30064	2.70928	2.72943	1.68245	1.55635	5.20413	5.42646	6.59271	6.7008	15.9053	14.5416	21.4146	19.4257
Migut.D01828	AT2G18370		Bifunctional inhibitor/lipid-transfer protein/seed storage 2S albumin superfamily protein	1.95349e-77	0.956066	0.459397	2.76929	4.85648	2.89854	1.54571	3.43069	9.9443	9.3002	1.23095	1.38437	0.626816	0.452998	273.897	125.581	1483.04	450.309	5139	2747.25	5468.83	5729.63
Migut.D01831	AT3G47640	PYE	basic helix-loop-helix (bHLH) DNA-binding superfamily protein	5.29283e-25	0.870979	22.1807	34.9362	38.677	10.4074	17.0247	5.67388	5.27332	2.33537	6.61904	4.23692	2.08418	5.3032	4.27761	3.60854	4.13967	4.16613	3.78519	1.29754	0.977274	1.57203
Migut.D01833	AT5G39130		RmlC-like cupins superfamily protein	1.80913e-54	0.933284	0.0613544	0.587409	0.502144	1.29038	2.04371	3.49365	23.5624	58.5848	14.8574	11.648	8.85273	10.406	135.213	142.188	144.467	133.895	345.792	263.184	403.341	451.41
Migut.D01845	AT1G53350		Disease resistance protein (CC-NBS-LRR class) family	4.61172e-12	0.697053	3.29521	3.42192	2.9163	3.30015	3.22057	1.90419	0.702754	1.3236	1.26135	2.57921	1.76632	2.60461	2.06953	1.50924	1.9663	0.936687	0.907285	1.20304	1.57857	1.02825
Migut.D01848	AT3G46530	RPP13	NB-ARC domain-containing disease resistance protein	8.16053e-12	0.669442	6.49777	5.36564	4.70484	5.52247	4.67203	4.32064	2.12608	1.90207	2.44464	3.53574	3.3702	3.189	2.18709	2.6735	1.9121	2.63837	0.911685	2.10932	0.8169	1.2862
Migut.D01856	AT3G01220			1.73158e-05	0.600749	29.6655	38.4688	33.599	25.293	14.5622	32.2628	12.7564	16.0778	12.768	41.341	34.2926	35.4937	39.9515	40.1913	39.5655	51.0931	21.4971	24.0225	16.9212	14.4238
Migut.D01860	AT5G62680		Major facilitator superfamily protein	1.84789e-37	0.886147	7.71837	5.47377	6.92436	5.76475	6.13281	12.1375	10.4588	7.92952	7.01968	13.7927	15.3107	15.4754	11.4776	10.6396	10.4159	11.1213	0.686581	2.60702	1.15265	1.31682
Migut.D01881	AT3G52090	ATRPB13.6,NRPB11,NRPD11,NRPE11	DNA-directed RNA polymerase, RBP11-like	3.05267e-23	0.862889	20.441	21.0269	21.4872	19.869	24.5496	14.3306	14.1664	13.9456	15.5386	9.84394	10.2143	10.591	11.4907	9.79256	11.5431	9.41066	13.7118	10.8175	18.2815	12.6989
Migut.D01882	AT1G74780		Nodulin-like / Major Facilitator Superfamily protein	2.62207e-23	0.888524	11.1396	7.0628	7.787	7.09861	8.60847	2.85248	2.64378	4.24129	2.45635	4.81728	4.00828	4.65676	3.01137	3.43129	3.48107	3.05352	4.04769	4.32739	3.17706	3.52873
Migut.D01886	AT5G62620		Galactosyltransferase family protein	2.83465e-88	0.90011	0.0254432	0.216528	0.208236	0	0	0.190005	0.142436	0.536543	0.127827	0.710957	0.286403	0.42651	6.86765	5.255	7.86445	6.88177	15.4595	13.0075	9.26842	11.0553
Migut.D01891	AT1G74840			6.22952e-07	0.612565	20.9418	8.28469	8.72984	3.40908	3.19711	29.01	11.6402	16.376	17.8973	27.3171	28.7516	26.8966	7.43246	14.1475	8.58285	13.3923	3.73046	5.02551	3.94596	4.77093
Migut.D01894				2.36107e-23	0.869977	17.4371	14.2904	15.4694	14.4395	12.2238	23.6899	26.2287	33.1848	33.5457	29.0149	26.5795	22.806	19.4761	16.7496	17.493	18.3483	14.9552	16.7772	18.3249	16.078
Migut.D01895	AT1G27210		ARM repeat superfamily protein	2.59502e-06	0.653545	4.06014	3.6647	2.4167	2.82049	4.22248	2.96313	3.82958	16.2314	2.39834	5.90518	5.16207	5.144	28.9684	20.6779	24.9323	18.6903	4.39029	5.68542	6.77495	6.42508
Migut.D01911	AT4G16640		Matrixin family protein	2.53281e-14	0.719942	0	0	0	0	0	3.18392	3.81889	0.544311	2.96407	1.06066	1.69802	1.1817	0.399718	0.466656	0	0.113852	0	0	0	0
Migut.D01912	AT4G16640		Matrixin family protein	8.95624e-11	0.720902	0	0	0.0840619	0	0	0	1.10399	1.45552	0.24769	0.405182	0.756765	0.81024	10.4215	10.7316	3.43218	7.50968	0.407229	2.31944	0	0
Migut.D01915	AT4G16640		Matrixin family protein	1.83323e-09	0.715462	0	0	0	0	0	1.2152	4.17833	0.878473	1.39526	1.85447	1.50979	1.79714	21.45	22.2303	19.1612	22.5091	5.59153	20.9594	1.83806	0
Migut.D01916	AT4G16640		Matrixin family protein	6.52036e-12	0.832837	0	0	0	0	0	0	0.461953	1.37628	0.113065	0.416152	0.268681	0.351364	26.754	33.3229	17.6815	26.4975	1.41277	6.8428	0.139017	0.075627
Migut.D01927	AT3G27960		Tetratricopeptide repeat (TPR)-like superfamily protein	1.26501e-06	0.612028	7.56243	7.50243	4.67243	2.03279	2.03702	9.35959	5.06606	3.61956	3.18038	11.959	10.13	12.2958	14.0929	13.528	12.8026	13.3016	4.67442	5.77428	2.92436	3.27661
Migut.D01935	AT2G30020		Protein phosphatase 2C family protein	6.01543e-15	0.810538	4.49405	7.36073	8.1735	3.22557	4.68027	3.29614	1.87691	3.09882	3.15378	1.61221	1.75195	1.3013	8.11939	6.89717	10.301	8.19339	16.51	11.0002	9.85787	9.63659
Migut.D01936	AT4G22220	ATISU1,ISU1	SufE/NifU family protein	1.22986e-08	0.702939	35.0392	38.8757	56.3253	53.1825	64.6923	44.1114	80.6465	67.0784	71.6185	40.0176	42.9296	38.3301	35.7205	34.0201	29.7699	30.7236	33.8152	32.3397	37.2859	36.3594
Migut.D01942	AT5G39090		HXXXD-type acyl-transferase family protein	5.54905e-09	0.666949	0	0	0	0	0	0.0514009	0	0	0.165986	0	0	0	0	0	0.0657149	0	0.382057	0.402975	2.74057	1.8319
Migut.D01943	AT5G33320	ARAPPT,CUE1,PPT	Glucose-6-phosphate/phosphate translocator-related	1.90626e-53	0.9435	19.2677	10.3029	11.2308	10.983	12.3859	20.1696	17.3227	18.8835	14.9068	21.8387	20.725	22.439	23.1776	26.6332	25.6884	21.8705	60.8744	52.6873	75.1824	85.2075
Migut.D01961	AT1G01090	PDH-E1 ALPHA	pyruvate dehydrogenase E1 alpha	1.3613e-28	0.872721	19.8146	10.1379	10.9277	12.2138	17.0948	16.3466	25.4086	24.8866	10.4935	22.7136	22.3694	21.3985	23.4379	24.7046	27.1778	18.7095	80.1749	68.374	104.409	94.3151
Migut.D01982	AT5G63060		Sec14p-like phosphatidylinositol transfer family protein	4.01933e-16	0.737909	1.39542	1.5519	0.746233	0.366849	0.128049	1.56904	0.781188	3.04966	1.46586	2.52824	2.43404	2.06398	7.4602	8.12353	6.62351	7.05034	1.28884	1.49204	0.906761	0.767338
Migut.D01989	AT4G24670	TAR2	tryptophan aminotransferase related 2	4.34659e-48	0.93392	0	0	0.273568	0	0	0.0208015	0	0	0	0	0	0	0.0724684	0.0225611	1.72862	0.16513	15.3069	9.20239	17.6509	14.872
Migut.D01990	AT4G14600		Target SNARE coiled-coil domain protein	3.12985e-11	0.688065	12.8005	16.1516	13.1473	13.3007	13.5092	11.0025	12.0899	7.3123	14.9759	12.3116	13.4362	9.92278	9.39719	10.7014	9.46838	8.7029	7.03487	8.10904	5.8515	5.72407
Migut.D01992	AT5G26660	ATMYB86,MYB86	myb domain protein 86	1.14524e-15	0.824182	0	0.0632264	0	0	0	0.0554817	0	2.65714	1.25414	3.71238	1.88547	1.23076	11.7261	18.5941	7.37693	11.3779	0.294564	0.932074	0	0.0599194
Migut.D02003				3.91781e-12	0.689439	1.97488	1.23579	1.18846	0	0	1.8435	0.780409	0.587944	2.33455	3.91443	3.09085	4.00929	3.40011	7.17451	7.20927	5.16509	4.14531	6.80132	3.81355	6.67557
Migut.D02004	AT4G20360	ATRAB8D,ATRABE1B,RABE1b	RAB GTPase homolog E1B	2.77213e-05	0.662536	61.0066	30.4116	31.6303	40.3188	28.7372	22.9267	22.6359	31.8086	21.5442	49.4892	40.9731	39.1311	21.8729	27.5447	33.8823	26.0907	45.7145	59.1159	46.9155	46.8938
Migut.D02008	AT5G06740		Concanavalin A-like lectin protein kinase family protein	9.78359e-09	0.677391	9.01131	3.64512	3.0407	9.61542	6.30602	1.50211	1.88647	1.37332	0.894047	1.99151	1.72418	2.09077	1.21079	1.61002	2.75637	1.37948	1.53871	2.43444	2.48587	2.25208
Migut.D02010	AT5G50250	CP31B	chloroplast RNA-binding protein 31B	7.10739e-12	0.72809	48.5995	30.6465	29.363	26.2304	46.3829	29.0974	47.442	50.7449	28.5519	29.1767	28.8583	27.7372	14.3151	17.0657	14.0089	13.8344	12.8766	15.602	11.9755	13.9265
Migut.D02019	AT3G57520	AtSIP2,SIP2	seed imbibition 2	5.62353e-09	0.601653	28.8351	39.4943	42.4395	25.97	17.7448	41.389	22.1911	6.52141	25.309	23.1817	26.3625	20.0825	5.33055	9.56995	6.55322	16.229	4.87414	10.0678	7.98449	7.06434
Migut.D02022	AT4G24740	AFC2,AME1,FC2	FUS3-complementing gene 2	1.89426e-17	0.780619	26.1014	46.4645	70.9983	57.2306	56.152	43.6951	33.6765	30.3312	37.3849	28.8742	30.2383	34.1641	23.3647	26.5761	20.5732	28.5269	17.8629	18.9736	17.4038	13.2422
Migut.D02026	AT3G46530	RPP13	NB-ARC domain-containing disease resistance protein	3.59934e-13	0.815858	25.1541	22.7041	20.64	29.3506	27.584	20.5437	13.2374	15.1575	13.8678	23.6851	24.3632	21.1415	13.8711	13.2179	15.6195	12.699	13.7444	16.3281	15.0101	17.331
Migut.D02027	AT3G46730		NB-ARC domain-containing disease resistance protein	1.11405e-06	0.60581	5.33837	3.82261	2.93492	2.48807	3.34357	1.84974	1.1921	0.910578	1.48588	1.82299	1.77052	2.09977	1.04196	1.33248	2.04718	1.16887	2.3892	2.02528	2.77172	2.04241
Migut.D02034	AT4G24760		alpha/beta-Hydrolases superfamily protein	7.46997e-12	0.708875	15.4092	19.8987	19.0296	12.6826	11.5401	11.7711	12.3318	7.76786	14.9312	11.9545	12.4489	10.5253	6.60783	8.21104	9.30419	7.91618	7.02746	8.15071	7.28613	4.82657
Migut.D02038	AT1G78930		Mitochondrial transcription termination factor family protein	2.44221e-28	0.604795	3.69639	2.07878	2.50498	3.68896	2.21015	0.879106	0.474493	0.0794384	0.260227	0.715932	0.505952	0.742909	0.433874	0.595921	0.505762	0.203545	0.256705	0.172301	0.0249318	0.142413
Migut.D02040	AT5G63190		MA3 domain-containing protein	5.39332e-10	0.687705	43.8571	37.1491	13.9513	13.1915	15.9707	15.1884	7.95104	4.67363	7.21394	9.84473	10.0421	12.5044	5.39287	6.10341	6.35627	5.83099	4.27365	4.16089	4.15255	4.209
Migut.D02043	AT3G17860	JAI3,JAZ3,TIFY6B	jasmonate-zim-domain protein 3	6.4288e-18	0.801499	0.970183	0.625492	2.0753	2.1641	1.54313	4.96731	4.64128	3.02547	6.05585	7.05529	9.20606	5.71102	1.84844	1.93474	2.38586	2.75954	1.89416	1.84418	0.996242	0.889165
Migut.D02046	AT3G46530	RPP13	NB-ARC domain-containing disease resistance protein	6.69871e-13	0.690367	2.02976	2.57201	1.77116	0.627778	0.542337	4.29101	3.04128	4.38104	1.64961	6.35372	4.12365	6.35766	6.79504	4.95622	6.76839	6.52519	2.75158	3.02706	3.44538	1.9861
Migut.D02049	AT1G73410	ATMYB54,MYB54	myb domain protein 54	1.57254e-06	0.755844	0	0	0.125019	0	0	0	0	1.59774	0	0.100432	0	0	7.81575	6.61921	8.45875	7.16901	0.666204	1.14984	0.38822	0.184797
Migut.D02054	AT1G73530		RNA-binding (RRM/RBD/RNP motifs) family protein	2.33234e-10	0.616738	3.0433	1.49419	2.87393	3.79108	4.11161	1.26746	1.99202	1.26379	0.893854	1.07741	1.24571	1.20036	0.761307	1.09026	1.1734	1.04085	0.974572	1.95796	0.694121	1.08563
Migut.D02059	AT3G17670		tetratricopeptide repeat (TPR)-containing protein	9.2862e-08	0.704514	7.66836	4.62499	3.85248	4.28393	3.93931	2.14108	1.26488	1.2417	1.10074	2.70096	2.59238	1.9579	1.96683	2.4955	3.59529	2.32542	3.52899	3.36431	3.0089	3.14063
Migut.D02062	AT5G54300		Protein of unknown function (DUF761)	8.16328e-30	0.804978	0	0	0.175315	0	0	1.67965	0.383739	0.505926	0.51657	6.54895	7.71599	4.05551	2.32206	4.94472	2.55642	2.43393	0.339719	0.627058	0.272203	0.518286
Migut.D02063	AT4G26500	ATSUFE,CPSUFE,EMB1374,SUFE1	chloroplast sulfur E	3.23807e-07	0.631012	97.6782	118.186	169.04	285.096	287.057	81.9926	230.918	174.22	164.828	62.8732	74.6238	53.379	65.1475	62.2048	60.5106	60.9632	125.643	139.226	113.069	122.829
Migut.D02073	AT1G70830	MLP28	MLP-like protein 28	3.30973e-17	0.822068	205.623	98.0693	130.157	141.29	110.658	160.57	409.77	419.773	305.137	437.396	468.777	289.208	369.579	452.638	294.116	249.45	552.906	712.544	756.984	851.882
Migut.D02078				5.12958e-16	0.787559	9.71176	19.371	16.6682	8.7345	11.7056	10.4673	6.43837	4.95833	7.12622	5.67114	8.10753	8.37942	4.32884	3.71957	3.01195	4.45848	3.10323	2.50495	2.53724	3.96142
Migut.D02080	AT1G07540	TRFL2	TRF-like 2	9.46618e-14	0.681334	4.05108	4.30947	3.39223	2.744	2.59027	2.66461	1.66258	0.753962	1.2313	3.25829	3.0391	3.75298	1.51591	1.82451	1.77214	1.85175	0.528725	1.10027	0.595395	0.886576
Migut.D02082	AT3G48670	IDN2,RDM12	XH/XS domain-containing protein	2.93183e-37	0.895171	84.4319	134.009	126.642	64.6475	92.0731	49.5794	38.084	19.7941	44.8234	25.2433	24.5366	23.5059	12.2908	17.2188	16.9695	15.8396	35.5576	23.9503	29.3766	29.9815
Migut.D02083	AT5G59400			2.62968e-22	0.849186	5.3662	6.98839	8.71481	6.52863	9.52157	2.51584	3.12535	1.52235	1.78927	2.68963	1.74837	2.13556	1.51296	1.5836	1.32104	2.13982	3.29158	3.27053	1.65634	3.32356
Migut.D02087	AT2G39700	ATEXP4,ATEXPA4,ATHEXP ALPHA 1.6,EXPA4	expansin A4	7.688e-19	0.861014	33.818	12.4943	12.6373	13.0506	25.7551	13.7453	15.4177	9.59	13.4875	43.8416	39.4913	29.61	7.30678	20.2094	9.42524	12.0048	1.89252	2.23809	1.22537	0.845771
Migut.D02088	AT5G58600	PMR5,TBL44	Plant protein of unknown function (DUF828)	1.71785e-45	0.933683	16.3401	15.8201	20.1778	18.864	22.5169	24.4675	38.8172	22.6112	29.0081	21.7708	21.9906	21.8499	4.97737	6.32377	4.01551	8.0356	1.51093	3.88695	1.12206	1.53674
Migut.D02090	AT2G28940		Protein kinase superfamily protein	7.31409e-10	0.712399	5.44503	3.20426	2.72598	4.0812	4.53142	2.64955	2.23754	2.32091	1.71702	1.61861	2.40071	2.28476	1.38144	1.90601	1.24435	1.60968	1.77991	2.30128	2.79099	2.65708
Migut.D02091	AT3G47070			2.0886e-08	0.618907	40.5421	9.77118	40.7202	45.1867	36.2339	9.65839	26.8337	29.656	33.6292	41.9965	23.769	23.7366	15.6795	20.2026	31.3741	19.6896	68.3363	92.1669	80.6095	79.7221
Migut.D02117	AT5G59870	HTA6	histone H2A 6	5.72474e-27	0.87424	431.341	224.123	134.327	250.531	474.223	92.189	80.1401	90.8415	57.5553	55.7332	51.9748	38.675	195.046	174.836	191.048	151.826	350.819	388.514	499.895	488.996
Migut.D02119	AT5G47890		NADH-ubiquinone oxidoreductase B8 subunit, putative	1.64118e-21	0.860196	70.8201	58.1752	65.3087	64.622	63.9998	110.155	108.039	112.598	132.385	119.9	122.621	103.831	109.397	114.775	102.634	108.248	106.392	104.6	84.9147	76.3809
Migut.D02127	AT5G59800	ATMBD7,MBD7	methyl-CPG-binding domain 7	1.0414e-06	0.656507	12.5358	8.79856	6.77589	7.4745	7.5008	6.87634	3.97916	2.67078	2.46726	6.95685	5.78588	6.05314	5.00832	3.85986	4.89688	5.06765	3.07435	3.2089	2.87391	3.12688
Migut.D02130	AT5G59850			2.00986e-09	0.706757	181.655	161.961	214.192	215.606	267.702	141.08	219.849	200.951	189.225	111.445	121.208	106.481	108.692	114.915	106.873	92.758	160.711	147.371	203.677	204.193
Migut.D02131	AT5G55070			1.55518e-09	0.730678	4.73081	3.75085	2.9909	4.15499	3.39812	3.93645	3.41218	2.40626	2.63492	4.31031	3.98896	4.99688	5.99261	5.74044	5.73047	4.31097	2.54657	3.24172	2.12021	2.98306
Migut.D02132	AT5G59770		Protein-tyrosine phosphatase-like, PTPLA	2.20507e-06	0.604813	8.63989	10.1169	11.8732	7.15313	6.02013	23.8343	10.8286	8.51159	26.271	26.5481	26.6891	22.8247	10.7986	11.4238	10.0802	9.75491	17.0639	9.77428	15.0211	12.9678
Migut.D02133	AT4G01470	ATTIP1.3,GAMMA-TIP3,TIP1;3	tonoplast intrinsic protein 1;3	2.50534e-05	0.62315	16.6236	5.04342	4.91166	8.39339	11.2673	0.784291	4.43475	10.9343	4.2211	3.10727	3.80759	2.24873	35.0648	26.4913	29.4363	18.9745	4.8183	16.2502	12.1382	7.3812
Migut.D02138	AT5G06900	CYP93D1	cytochrome P450, family 93, subfamily D, polypeptide 1	2.22214e-22	0.838928	23.7782	9.21577	23.1133	24.8368	18.3406	11.6622	12.2523	17.4035	11.4766	12.7221	10.8949	12.9262	5.09096	5.53959	11.264	6.05366	46.2343	44.4278	48.332	47.5989
Migut.D02143	AT2G29570	ATPCNA2,PCNA2	proliferating cell nuclear antigen 2	3.13752e-38	0.919629	100.528	76.8888	155.206	133.244	187.577	50.6259	55.3223	47.4904	48.0328	22.5691	22.1256	18.0525	81.837	71.783	85.7505	68.44	146.798	120.26	131.26	135.084
Migut.D02144	AT2G28630	KCS12	3-ketoacyl-CoA synthase 12	7.99389e-64	0.932071	7.99291	5.0501	7.78061	6.46942	4.35183	34.2311	33.4646	19.8995	27.0144	43.9126	31.3789	60.0433	11.5526	15.6452	9.30772	15.5553	0.528174	1.87385	1.33374	0.439526
Migut.D02145	AT5G06900	CYP93D1	cytochrome P450, family 93, subfamily D, polypeptide 1	2.72731e-47	0.930019	5.2255	2.5683	2.19926	1.70415	0.934737	2.28458	3.55485	3.29189	1.2628	2.93553	1.62452	2.47852	11.6517	6.29505	70.0592	9.31299	352.569	302.823	378.102	386.101
Migut.D02154	AT5G59970		Histone superfamily protein	3.18603e-38	0.932074	333.962	327.89	257.733	291.518	628.69	94.3347	127.43	85.2434	136.79	27.4738	30.0453	20.4938	135.296	151.858	130.447	123.045	318.708	251.314	343.751	361.957
Migut.D02161	AT5G60050		BTB/POZ domain-containing protein	2.60942e-37	0.916556	9.64086	8.55215	12.1567	10.5423	11.5419	6.24883	5.55853	3.80944	5.9861	4.89615	5.83421	5.02174	1.73603	2.33481	2.36994	2.76905	4.15895	2.6119	4.47712	4.6175
Migut.D02163	AT2G35658			3.05011e-35	0.891979	0	0	0.264194	0	0	0	0	0	0	0	0	0	0	0	0.924588	0.637888	11.0068	2.42989	10.6652	8.85179
Migut.D02164	AT1G07870		Protein kinase superfamily protein	1.10788e-16	0.77113	12.7761	31.7735	34.1649	18.2851	21.7093	22.563	23.4729	19.4108	26.3936	22.8446	23.6746	19.7484	14.1169	17.1302	14.0994	13.9818	4.81612	8.12254	3.5782	4.60004
Migut.D02166	AT3G45740		hydrolase family protein / HAD-superfamily protein	2.00983e-07	0.641393	2.53192	2.55985	2.18352	2.33244	1.22505	4.88323	2.7177	1.76505	2.67023	4.24769	3.74727	4.29176	3.58392	3.55913	3.32133	3.17872	1.94964	2.07826	1.57325	1.09695
Migut.D02170	AT1G07890	APX1,ATAPX01,ATAPX1,CS1,MEE6	ascorbate peroxidase 1	5.55056e-09	0.722462	6.27193	6.43831	12.6331	5.4149	10.42	14.3292	25.8487	20.956	25.6006	12.1544	12.6116	13.7408	11.111	12.8729	9.46558	12.3275	24.9154	20.845	17.3407	16.1396
Migut.D02178	AT3G45590			9.49281e-57	0.936682	13.6002	11.5537	12.5776	9.54556	12.1204	3.59753	4.315	2.82097	3.6484	2.74851	3.03118	2.66958	2.10612	2.19278	2.66079	2.47822	2.08364	2.13113	1.75386	3.75685
Migut.D02190	AT5G60390		GTP binding Elongation factor Tu family protein	9.18384e-08	0.630187	298.03	123.734	196.021	436.456	353.567	117.494	163.103	212.099	140.71	134.436	138.657	128.334	113.669	120.193	102	91.6981	159.112	177.537	238.883	243.601
Migut.D02191	AT5G60390		GTP binding Elongation factor Tu family protein	5.66446e-09	0.692001	512.816	194.085	226.396	373.466	331.234	161.557	164.853	186.979	124.53	163.095	164.66	159.17	137.766	136.151	127.048	116.176	137.886	171.849	210.387	216.824
Migut.D02198	AT5G60460		Preprotein translocase Sec, Sec61-beta subunit protein	3.09328e-12	0.766811	11.6381	12.5107	15.5407	19.8389	25.226	7.20445	43.8921	69.3382	25.9729	26.2779	22.0639	17.5159	88.444	54.5733	80.2649	66.2697	162.593	157.791	174.354	181.303
Migut.D02199	AT3G20060	UBC19	ubiquitin-conjugating enzyme19	3.43262e-09	0.664593	20.1481	19.1367	24.7429	20.4305	16.5443	11.2697	16.2923	30.5846	20.7269	21.3226	18.9407	17.5811	40.7783	32.379	48.6153	35.4496	44.5381	54.9176	39.0733	37.6419
Migut.D02201	AT3G15510	ANAC056,ATNAC2,NAC2,NARS1	NAC domain containing protein 2	5.70044e-19	0.736818	0	0	0	0	0	0.503168	0.226319	0.454676	1.21864	1.16287	1.44794	2.12607	4.38236	2.66045	4.26179	3.2454	1.4025	0.422653	0.713502	0
Migut.D02203	AT5G03170	ATFLA11,FLA11	FASCICLIN-like arabinogalactan-protein 11	2.65309e-17	0.862779	0.504878	0.214832	2.89246	1.16802	1.32501	26.0153	49.0665	149.992	44.6427	229.541	188.268	165.683	163.642	298.824	278.974	182.076	96.3842	170.808	78.806	78.1806
Migut.D02204	AT2G28470	BGAL8	beta-galactosidase 8	5.73484e-43	0.936793	1.2322	1.09986	2.07201	1.42979	0.500369	0.89903	3.25083	24.7061	3.37281	6.09938	1.63777	1.81557	534.644	282.272	810.809	370.538	294.306	368.109	203.285	207.267
Migut.D02215	AT5G60570		Galactose oxidase/kelch repeat superfamily protein	1.01873e-09	0.712704	13.7831	8.48508	9.04141	5.20038	6.76306	15.4573	12.1814	10.6843	8.11083	23.5993	21.516	22.1485	19.5757	17.7986	17.2107	19.0718	11.4481	12.7087	11.8589	12.6087
Migut.D02219	AT5G60590		DHBP synthase RibB-like alpha/beta domain	3.31998e-48	0.929251	10.0174	9.35429	10.4789	10.3647	11.1194	4.32974	6.85218	4.78191	5.14606	3.86493	3.09839	3.17617	1.81567	2.25017	2.65241	3.26207	2.20297	3.70426	2.93339	1.78599
Migut.D02224	AT5G60680		Protein of unknown function, DUF584	2.00892e-15	0.762955	170.383	220.114	225.485	205.721	115.186	114.999	196.41	180.204	214.398	116.734	137.938	93.1144	73.7428	90.9813	67.9679	101.845	56.8671	75.7852	78.2629	71.9149
Migut.D02228	AT5G60690	IFL,IFL1,REV	Homeobox-leucine zipper family protein / lipid-binding START domain-containing protein	2.66236e-07	0.713958	2.72432	2.01831	3.09815	3.54267	2.25886	4.64341	2.51919	1.50806	2.44412	5.24761	5.72507	5.04894	1.3975	2.8321	1.8869	2.19304	1.48279	1.81827	1.93186	1.94952
Migut.D02237	AT2G28315		Nucleotide/sugar transporter family protein	4.23182e-11	0.808271	7.87896	14.5505	10.3134	5.8409	5.11263	1.59888	3.86288	17.3994	3.22082	4.00183	2.8545	1.56832	38.6465	36.2186	41.9922	27.1075	2.37685	6.26747	1.94335	1.97344
Migut.D02241	AT4G27490		3\'-5\'-exoribonuclease family protein	1.02201e-12	0.761994	6.36705	3.54325	3.40755	4.86074	4.73438	2.70736	2.38473	1.52903	2.32228	2.34636	2.55057	2.18961	2.82466	2.98226	1.89289	2.07084	4.42447	4.19294	5.47069	5.34527
Migut.D02242	AT2G28250	NCRK	Protein kinase superfamily protein	1.87348e-21	0.866689	6.2799	13.3433	10.6625	5.41894	5.58626	5.33625	2.31901	6.14977	4.04577	6.8225	6.54506	8.34915	34.8639	33.5014	43.6625	35.1577	9.60799	15.9373	5.64995	5.59603
Migut.D02250	AT5G60720		Protein of unknown function, DUF547	1.39066e-07	0.740284	0.0463951	0	0	0	0	0.389778	0.805161	8.45314	0.303017	1.23922	0.522248	0.526111	43.0509	32.27	33.6921	35.6693	0.482863	2.10996	0.319345	0.304023
Migut.D02257				1.08159e-30	0.883937	0	0.169373	0.814434	0	0.241071	8.62034	26.8292	51.0351	28.957	32.0591	22.4031	25.1201	19.9348	21.6813	7.41061	27.8249	1.26254	0.0832292	0	0
Migut.D02261	AT5G60790	ATGCN1,GCN1	ABC transporter family protein	4.01961e-72	0.95013	150.331	133.385	153.607	142.377	133.786	105.938	101.031	88.0787	102.381	87.2568	93.6328	89.7219	66.625	73.9036	64.6672	69.5147	60.7791	70.4558	64.739	64.735
Migut.D02271	AT5G60770	ATNRT2.4,NRT2.4	nitrate transporter 2.4	6.06697e-23	0.802246	7.05481	9.14376	7.83955	6.82176	10.3952	4.61742	5.94685	3.62522	2.89252	3.19889	3.4852	3.75813	1.84596	1.43673	2.7097	2.50375	1.88885	2.20421	2.14675	0.4905
Migut.D02278	AT3G45230		hydroxyproline-rich glycoprotein family protein	3.26327e-08	0.668391	3.49467	2.63327	2.83036	6.89045	0.587916	7.61178	8.96678	9.08906	7.90078	10.7703	9.53646	10.9123	7.73442	5.01238	7.12484	4.85559	10.5361	10.8085	10.1769	11.7437
Migut.D02281	AT2G28100	ATFUC1,FUC1	alpha-L-fucosidase 1	6.36133e-08	0.715622	15.7292	9.69144	9.11431	15.2437	13.4637	6.74237	8.70693	8.5551	6.17019	11.2724	10.8681	12.5074	7.50234	7.82233	7.29844	5.93669	9.85343	9.73514	9.96722	11.3411
Migut.D02283	AT3G45010	scpl48	serine carboxypeptidase-like 48	1.79501e-34	0.902521	2.07736	6.10521	1.18869	0.370255	0	3.77974	1.0644	4.30647	1.69818	9.23089	8.82753	9.58247	80.5723	126.834	52.9453	86.9275	1.11679	3.71788	0.335566	0.212977
Migut.D02284	AT3G45010	scpl48	serine carboxypeptidase-like 48	4.22336e-24	0.867507	231.536	124.992	105.094	56.1073	61.8985	125.913	137.579	425.51	238.2	1215.04	983.362	1213.44	3138.84	3149.11	3095.1	3183.04	1022.5	1332.29	722.532	736.73
Migut.D02291	AT2G36830	GAMMA-TIP,GAMMA-TIP1,TIP1;1	gamma tonoplast intrinsic protein	2.58204e-05	0.631564	804.355	413.305	571.13	934.678	785.923	470.67	604.719	906.37	419.732	1325.69	1217.16	1085.7	628.973	678.505	634.462	619.285	397.148	615.464	556.714	510.677
Migut.D02295	AT3G44890	RPL9	ribosomal protein L9	1.15031e-06	0.638359	29.8523	38.4635	36.9575	14.8165	19.0603	49.8773	49.1994	47.3227	68.0722	67.3631	64.5865	54.9396	38.6373	50.6769	44.5332	43.4642	44.5759	47.9582	33.5538	35.3491
Migut.D02296	AT1G07790			2.13781e-48	0.926663	505.766	431.422	358.144	164.986	334.221	257.092	209.914	173.959	252.39	85.8719	85.3814	67.4619	476.474	512.725	448.803	467.434	1189.01	1049.28	859.971	930.899
Migut.D02298				5.81772e-42	0.901919	0	0	0	0	0	7.9541	8.10034	2.30544	4.20017	3.4354	6.90993	7.60958	0.522841	0.162773	0	0	0	0	0	0
Migut.D02301	AT2G27970	CKS2	CDK-subunit 2	9.7453e-18	0.813532	194.007	163.923	218.867	424.267	427.778	132.852	227.434	192.843	232.738	109.34	111.681	85.9512	73.2704	94.5462	73.6696	68.3064	97.9185	96.4583	104.989	99.3862
Migut.D02304	AT2G27920	SCPL51	serine carboxypeptidase-like 51	2.42394e-35	0.882338	12.121	11.2901	4.38716	0.514786	0.928978	59.0408	30.0144	52.6737	24.5355	173.065	145.478	192.103	322.456	282.033	335.114	318.529	129.926	140.561	67.2879	61.118
Migut.D02307				3.19615e-13	0.760008	7.87314	8.08649	8.47116	15.3451	9.3858	3.48462	0.987899	2.86255	1.90954	2.73324	3.26438	3.2794	1.83936	2.06149	2.75401	3.0177	1.95097	1.98683	3.59365	1.98431
Migut.D02317	AT2G27880	AGO5	Argonaute family protein	4.46873e-07	0.660053	9.34101	15.636	7.50088	4.99031	7.3542	10.8429	5.10648	1.97712	2.49439	8.97695	6.6404	9.40444	4.80633	8.75584	4.97449	8.51341	1.25893	1.61757	0.855891	0.721703
Migut.D02318	AT5G48930	HCT	hydroxycinnamoyl-CoA shikimate/quinate hydroxycinnamoyl transferase	7.2412e-41	0.874985	0	0	0	0	0	1.52809	2.21205	1.04752	1.64485	1.15979	1.09752	1.4472	0.122381	0.171451	0	0	0	0	0	0
Migut.D02320	AT5G22840		Protein kinase superfamily protein	2.29501e-09	0.73344	14.7278	11.6523	8.85388	10.9027	8.49493	8.15973	5.87709	5.87307	5.6448	8.50312	8.16823	8.27726	7.43005	7.59826	6.08319	7.12579	4.68691	5.1703	5.46663	5.44488
Migut.D02322	AT3G44830		Lecithin:cholesterol acyltransferase family protein	2.25465e-09	0.671978	5.45268	6.56214	5.5971	5.54085	2.928	4.54154	2.73391	2.4778	2.15835	2.91208	3.08113	3.1138	1.49263	2.00747	2.21295	1.95001	8.17077	3.16702	8.06821	7.88469
Migut.D02323	AT1G08200	AXS2	UDP-D-apiose/UDP-D-xylose synthase 2	8.46488e-14	0.737266	75.7493	50.8468	75.1047	67.5034	57.0327	78.2946	42.9153	35.0345	43.5408	61.5919	58.7082	58.4466	42.4687	40.4809	40.2661	37.917	22.3979	28.6602	19.375	20.0711
Migut.D02327	AT5G22760		PHD finger family protein	3.19431e-18	0.768993	3.1534	3.827	2.86256	5.04412	3.84429	2.18699	1.42968	1.24568	0.937178	2.19923	1.57939	2.12408	1.73325	1.87736	2.15996	2.22157	0.561299	1.00994	1.10526	1.00745
Migut.D02331	AT5G22740	ATCSLA02,ATCSLA2,CSLA02,CSLA2	cellulose synthase-like A02	2.41263e-33	0.898128	1.84941	4.9928	1.78072	0.735424	1.28635	5.73041	3.51492	4.3916	4.0289	14.1264	10.4487	14.9876	24.7482	21.0529	26.5041	26.6223	8.39546	9.60253	4.93721	4.82567
Migut.D02338	AT2G27810	ATNAT12,NAT12	nucleobase-ascorbate transporter 12	6.14647e-24	0.884904	13.776	9.28381	9.63662	9.58685	13.5559	7.39255	6.41192	5.08613	4.05843	9.16411	8.3255	7.69526	2.76776	3.97245	2.5823	2.81488	3.2171	2.5487	4.2924	4.42093
Migut.D02349	AT4G33790	CER4,FAR3,G7	Jojoba acyl CoA reductase-related male sterility protein	1.31905e-19	0.775034	0.184139	0.914125	0.188382	0.193636	0	4.12535	2.64585	1.60502	1.04847	7.46585	5.74724	11.5905	3.09396	4.47434	3.25973	5.98875	0.1521	0.70588	0.0324991	0.680675
Migut.D02355	AT5G22470		NAD+ ADP-ribosyltransferases;NAD+ ADP-ribosyltransferases	1.77308e-51	0.852093	0	0	0	0	0	0	0	0	0.0577901	0	0	0	0.270166	0.252328	0.274554	0.142065	4.3706	0.821765	5.23776	6.72591
Migut.D02385	AT2G27210	BSL3	BRI1 suppressor 1 (BSU1)-like 3	8.56427e-13	0.710966	4.31427	4.31517	3.87735	5.44956	4.3201	2.62334	2.33824	1.16714	1.64937	2.5851	2.01396	2.48301	1.81667	1.62711	1.36412	1.74073	1.20112	1.66222	1.54713	1.3776
Migut.D02386	AT5G22050		Protein kinase superfamily protein	5.51564e-49	0.937361	8.14215	9.68852	7.0128	9.64504	6.95173	8.02109	6.52193	4.72346	7.63154	9.12494	8.26618	8.56821	3.97704	4.82226	3.80233	4.29266	1.56307	1.91781	1.39726	1.39511
Migut.D02390	AT2G27230	LHW	transcription factor-related	1.33649e-12	0.681725	3.54718	4.11888	4.54892	8.69488	3.80744	3.31121	1.56625	0.589991	1.63151	2.56624	3.11866	2.58638	0.487421	0.758729	0.59624	0.956402	0.61901	0.705134	0.423244	1.18363
Migut.D02392	AT3G11660	NHL1	NDR1/HIN1-like 1	1.08559e-27	0.899888	13.5598	5.73511	8.74676	8.93345	7.25586	51.5969	63.1674	105.881	34.6917	107.95	87.1573	125.816	133.236	104.591	128.811	124.022	60.7253	82.952	73.2952	68.351
Migut.D02396	AT1G08440		Aluminium activated malate transporter family protein	4.39562e-09	0.610636	9.30142	15.3525	10.4975	7.41349	3.80023	10.681	2.23163	3.05118	4.67306	5.00524	6.5722	4.69512	3.96115	2.61588	3.25969	5.19682	1.13416	0.617422	0.390863	1.30238
Migut.D02405	AT5G22280			8.88897e-08	0.613008	3.7856	4.10601	4.82205	3.62959	3.97101	4.85027	3.82297	4.00716	4.81067	5.00231	4.70943	3.62308	6.0348	7.51511	6.24525	5.22544	6.40098	6.86785	8.64634	4.90148
Migut.D02407	AT2G47140		NAD(P)-binding Rossmann-fold superfamily protein	1.41396e-06	0.688633	0	0	0	0	0	7.52753	13.5939	35.3861	8.83105	17.2014	15.206	11.9721	17.1883	19.3559	23.3566	17.4569	9.96885	17.9033	12.6651	12.9709
Migut.D02414	AT5G22210			1.49849e-11	0.7468	46.9815	45.8545	59.6438	77.7756	57.5961	49.2115	57.6371	42.507	65.9032	40.9055	43.6345	44.3395	29.7505	27.7862	28.1271	28.5335	35.1952	34.8527	39.0784	41.5803
Migut.D02415	AT2G27290		Protein of unknown function (DUF1279)	4.26799e-11	0.740522	14.741	8.90607	26.3255	13.6649	13.2205	13.5207	15.2395	35.5265	20.4373	28.0289	24.2829	21.7276	90.0869	84.7626	79.8093	82.3388	39.6594	50.2078	21.2122	30.6024
Migut.D02416	AT3G52525	ATOFP6,OFP6	ovate family protein 6	9.03087e-18	0.860169	1.52293	1.35006	1.47147	0.444855	1.36644	1.5006	2.17879	15.0586	0.935153	1.73836	0.432903	1.41829	26.2308	26.8116	29.5851	28.3179	0	1.06146	0	0
Migut.D02418	AT4G11150	emb2448,TUF,TUFF,VHA-E1	vacuolar ATP synthase subunit E1	1.51543e-19	0.840634	10.3166	10.3475	14.4745	7.47357	7.93414	19.6581	19.5449	24.1729	27.6432	25.0594	25.4044	29.5177	26.9113	22.5811	20.2858	29.6089	13.667	11.6418	8.77453	8.08938
Migut.D02430	AT2G27350		OTU-like cysteine protease family protein	2.44e-06	0.629987	8.84813	10.649	7.54333	4.48804	5.97168	8.6644	6.41024	3.11712	3.67828	10.038	8.6284	9.27232	8.33147	8.43127	7.90935	8.48517	3.86925	3.73647	2.64557	3.11331
Migut.D02434	AT2G27385		Pollen Ole e 1 allergen and extensin family protein	1.20679e-12	0.702678	135.346	287.006	352.752	270.553	296.167	352.603	260.376	136.534	491.966	252.893	239.73	235.998	104.567	117.799	41.6037	89.513	62.3892	40.1839	73.0425	75.4705
Migut.D02435	AT3G15040		Protein of unknown function, DUF584	1.05212e-23	0.841184	10.48	6.89592	6.74235	12.6111	10.3603	2.31963	3.87095	1.09361	1.19416	1.68708	1.87953	2.55686	1.99101	1.42201	1.80515	0.800615	2.14181	2.82385	1.94497	1.96057
Migut.D02439				1.76991e-54	0.932891	126.234	120.245	93.943	104.511	110.795	36.1197	50.5227	53.4781	49.7615	38.3831	37.0565	31.1468	30.572	42.1448	41.0623	32.3235	47.7461	57.0828	46.8283	56.523
Migut.D02445	AT2G27480		Calcium-binding EF-hand family protein	4.8582e-17	0.819568	8.98377	8.32364	4.18773	5.5616	7.67869	2.73902	2.19018	1.06947	1.49236	2.76874	2.89144	3.03622	2.82733	1.98048	2.93976	2.90806	2.33391	1.93148	1.91802	1.86251
Migut.D02446	AT2G27500		Glycosyl hydrolase superfamily protein	8.50935e-10	0.661603	46.8417	24.4686	27.5352	38.0875	30.5134	35.6366	32.6837	31.3937	23.7139	28.1916	33.509	24.9256	11.255	20.0129	14.0589	11.886	11.2413	15.9064	15.604	14.8553
Migut.D02447	AT2G27510	ATFD3,FD3	ferredoxin 3	1.35875e-09	0.700646	50.1626	25.0974	26.4437	51.7535	62.2905	33.3927	56.2146	61.4145	33.4966	28.2873	31.9443	26.5112	23.0321	24.4343	27.8331	22.8424	84.419	66.0262	123.436	128.474
Migut.D02448	AT1G08360		Ribosomal protein L1p/L10e family	8.27254e-06	0.625857	347.161	422.592	702.185	520.838	577.163	575.252	585.956	483.871	822.801	343.662	394.674	348.711	337.631	386.368	316.93	332.334	694.867	473.232	579.277	603.946
Migut.D02452	AT3G25160		ER lumen protein retaining receptor family protein	3.26949e-83	0.947481	3.42164	4.19511	6.6153	6.52538	4.4782	2.9504	2.2077	2.54377	3.55462	2.43077	1.95843	1.71558	1.79169	1.96697	3.32215	2.07713	41.1296	15.6731	50.4811	51.7131
Migut.D02454	AT1G30840	ATPUP4,PUP4	purine permease 4	2.75887e-11	0.756638	1.16189	1.95157	5.7556	0.385835	2.77769	26.8865	20.8828	5.51933	15.0542	2.71391	2.31539	2.9547	4.10997	4.8292	5.03565	2.86997	10.6074	10.8046	9.90779	6.34992
Migut.D02455	AT3G07350		Protein of unknown function (DUF506)	1.99974e-92	0.948148	37.4792	33.206	22.4563	35.482	30.5519	10.8594	15.1468	5.59465	9.83795	2.07656	2.20855	2.43958	0.85593	1.75871	0.753854	1.30024	0.939173	2.25635	0.501681	1.37976
Migut.D02456	AT3G07360	ATPUB9,PUB9	plant U-box 9	4.06108e-10	0.692736	15.3839	11.1646	8.70855	4.60154	6.31488	14.0095	5.32044	5.82502	4.98084	13.4018	10.775	12.3716	18.8629	12.8064	17.666	16.0443	32.2592	28.5928	24.5809	22.4365
Migut.D02465	AT3G25400			1.85343e-16	0.806676	63.433	73.1403	69.6586	118.389	91.2837	22.9766	45.1721	38.917	44.2744	20.7758	25.2282	16.8625	28.6334	32.4876	32.6442	26.3398	53.4884	60.6718	55.3209	51.5225
Migut.D02472	AT3G07410	AtRABA5b,RABA5b	RAB GTPase homolog A5B	6.71383e-09	0.682613	19.1122	18.7639	24.8699	18.5917	26.1905	15.3958	20.2991	17.2261	21.1779	17.49	16.2076	14.9719	6.34406	7.95547	10.5498	9.09809	15.496	14.3763	19.1988	17.9888
Migut.D02474	AT3G07390	AIR12	auxin-responsive family protein	1.33451e-12	0.769149	103.211	45.5121	66.5056	135.517	148.784	118.014	300.174	334.542	175.093	268.202	261.888	296.954	149.177	129.894	291.321	145.212	449.401	637.848	564.939	564.489
Migut.D02475	AT3G62790		NADH-ubiquinone oxidoreductase-related	2.29032e-05	0.60666	34.1184	32.6995	27.2322	23.2696	23.9717	44.3376	33.2763	37.5264	43.1204	48.357	44.7204	41.2665	39.0927	40.1204	37.2372	34.5336	49.3279	33.5887	38.8259	32.9961
Migut.D02489	AT2G30150			5.15246e-15	0.806781	19.001	12.2674	11.6717	9.40788	6.79359	16.0514	13.3711	17.343	11.876	26.5437	26.1635	30.1076	33.4096	36.148	40.8467	29.5493	24.0813	35.4824	26.1183	28.2163
Migut.D02492	AT3G25030		RING/U-box superfamily protein	3.66122e-06	0.641136	12.6666	8.46596	14.854	17.5043	14.3493	14.5176	27.1737	13.6822	13.8262	9.43641	11.6254	10.4534	3.72081	5.65863	6.52516	8.62848	7.49696	8.89188	11.9014	14.0865
Migut.D02501	AT3G25100	CDC45	cell division cycle 45	1.7662e-19	0.608468	2.34716	2.27279	1.13905	2.08849	1.97434	0.61798	0.303228	0.152297	0.453546	0.469888	0.585079	0.445089	2.51175	2.95522	4.20175	1.56092	2.44582	2.64265	1.78448	1.66852
Migut.D02507	AT3G25160		ER lumen protein retaining receptor family protein	4.71822e-58	0.888586	2.35385	1.73353	1.91412	1.45976	0.243688	0.563401	1.08122	0.865477	2.18322	0.892851	0.555865	0.95223	0.327131	1.09991	0.864354	1.19266	19.6223	8.39226	21.283	16.4894
Migut.D02509	AT4G13830	J20	DNAJ-like 20	2.42786e-19	0.787782	40.2547	39.9674	11.4664	44.821	53.4602	11.6415	21.9168	11.4516	28.0758	17.1255	20.7583	12.8422	2.65244	9.34982	4.23892	6.53139	2.19062	5.36381	3.25977	2.7055
Migut.D02514	AT4G13030		P-loop containing nucleoside triphosphate hydrolases superfamily protein	9.98888e-20	0.768505	4.28283	7.25686	8.42195	5.33974	4.97023	4.95551	2.21098	1.6657	3.89111	2.74	3.22799	2.47827	1.58462	1.9214	1.22425	2.43887	0.889704	0.831169	0.896198	0.827344
Migut.D02515	AT5G48610			1.07819e-10	0.674439	8.86733	8.3324	6.75333	7.74465	3.77915	9.26614	3.64035	2.30625	4.05897	4.41305	3.50363	4.46906	3.07061	2.86787	2.02832	4.1981	0.952178	1.62235	0.886839	1.58925
Migut.D02516	AT4G13020	MHK	Protein kinase superfamily protein	2.28509e-09	0.657821	3.61476	4.95013	5.58847	6.94994	5.97682	4.67113	3.97173	2.91258	3.22555	3.96844	3.93371	5.30671	3.61143	3.18179	3.25157	3.21504	2.01876	2.35491	2.37098	1.41416
Migut.D02517	AT4G13010		Oxidoreductase, zinc-binding dehydrogenase family protein	1.4669e-06	0.656234	4.04623	6.78756	5.73156	4.37766	9.03246	2.57857	4.92238	4.20069	3.24472	1.82257	1.71198	2.14839	3.83792	3.66329	4.73603	3.31551	2.31383	2.15579	2.10118	2.86327
Migut.D02525	AT2G32720	ATCB5-B,B5 #4,CB5-B	cytochrome B5 isoform B	2.49541e-12	0.720985	66.0545	28.3536	89.2773	88.9062	95.2573	134.609	155.305	166.261	212.987	146.587	146.018	115.513	131.029	167.88	110.881	101.867	48.5433	53.5715	49.0333	44.3441
Migut.D02530	AT2G44300		Bifunctional inhibitor/lipid-transfer protein/seed storage 2S albumin superfamily protein	1.86822e-09	0.682695	4.94519	1.57818	7.52547	3.51016	3.30697	8.07839	6.22895	0.729985	5.15529	9.9065	9.80478	10.3012	0.737094	1.81494	0.959032	2.44302	0.919068	0.581633	1.1128	1.93186
Migut.D02532	AT3G32930			9.17473e-18	0.79805	42.4651	40.8713	13.5817	29.7702	30.484	17.2759	12.9939	11.7175	10.7777	10.0437	16.1946	13.5677	6.38553	7.12108	10.8598	6.94942	4.61874	7.72107	3.58444	3.54541
Migut.D02534	AT1G55230		Family of unknown function (DUF716)	2.22787e-27	0.885496	7.46782	4.44188	6.98269	5.31976	1.70212	7.34582	8.09156	9.55042	6.61616	7.19333	4.51946	7.99724	24.721	16.341	30.7618	16.3636	28.0167	28.963	30.5268	26.1478
Migut.D02536	AT1G69770	CMT3	chromomethylase 3	1.45096e-21	0.862329	5.61641	6.45206	4.00108	4.39585	4.68548	2.27427	1.11985	1.60081	1.12095	1.52808	1.23346	0.948318	4.23957	5.86805	4.19306	3.53162	3.60966	3.63301	3.38111	3.30938
Migut.D02539	AT4G25650	ACD1-LIKE,PTC52,TIC55-IV	ACD1-like	3.59086e-11	0.785592	9.66354	12.0818	13.8851	16.6016	14.9274	7.11519	7.29418	5.03734	4.71315	10.5655	7.28891	8.80088	4.44913	6.06815	6.94556	4.85443	5.2951	7.92346	4.50721	3.37146
Migut.D02544	AT1G28680		HXXXD-type acyl-transferase family protein	8.65365e-10	0.712788	4.67637	1.54871	2.30179	1.90207	3.16171	1.27664	2.42035	5.0982	1.90613	4.71345	2.30243	3.43667	15.2557	8.79914	19.5332	11.6056	13.5559	20.1096	14.5291	14.7215
Migut.D02549	AT4G25650	ACD1-LIKE,PTC52,TIC55-IV	ACD1-like	1.11403e-13	0.822342	14.6207	15.1591	16.9031	23.1401	23.1841	10.1208	7.99141	9.16625	8.18921	14.1066	10.3114	10.3014	7.38912	7.45132	9.8444	7.71704	8.7638	12.3162	8.83972	8.71437
Migut.D02551	AT3G13540	ATMYB5,MYB5	myb domain protein 5	4.13925e-06	0.651799	90.351	160.74	99.0283	63.3406	70.5374	55.3046	26.8182	30.8025	47.2366	43.3154	47.0478	47.1448	60.6528	52.8365	81.1514	50.7957	40.6268	61.0052	28.4042	28.4646
Migut.D02552	AT5G19830		Peptidyl-tRNA hydrolase family protein	8.1495e-12	0.63201	3.39662	3.72908	3.74219	2.47279	4.1538	2.25605	0.901994	1.24889	2.05652	1.39576	1.38142	1.39555	1.03851	1.30061	1.03939	1.82859	1.38123	1.04711	0.71476	0.834119
Migut.D02556	AT5G19760		Mitochondrial substrate carrier family protein	1.61104e-18	0.842959	6.35133	7.28039	11.8019	7.87837	9.86508	21.5857	33.5243	29.7174	31.2841	22.5199	22.0982	18.354	15.5684	20.6034	19.3054	19.4024	30.321	20.6522	22.7302	21.9533
Migut.D02563	AT5G20160		Ribosomal protein L7Ae/L30e/S12e/Gadd45 family protein	3.97491e-20	0.843172	16.8552	25.3839	23.6949	62.3837	53.3588	10.7194	11.7676	12.9042	13.5333	7.26213	5.85566	5.48895	7.59548	6.58162	4.78497	4.2307	13.6588	9.52302	7.46104	6.98533
Migut.D02564				8.09333e-10	0.721778	1.19929	0.127578	0.122692	0	0	1.23146	1.34277	1.92207	1.32556	3.2526	2.69997	2.95646	0.780032	0.849949	0.286253	0.888708	5.11158	4.01224	3.55597	3.98988
Migut.D02571	AT3G13480			4.30078e-17	0.718304	1.21963	0.698612	0.191959	0	0	1.57638	0	1.34532	1.03695	3.6239	2.88018	2.96035	3.15271	5.50914	2.46323	4.05543	0.185985	0	0.298045	0
Migut.D02575	AT3G13460	ECT2	evolutionarily conserved C-terminal region 2	5.87069e-15	0.813484	16.5459	11.9877	14.1408	17.5783	13.1274	8.88258	7.58554	7.45219	6.39701	9.38726	9.40655	9.86982	11.3853	12.0123	11.0515	10.0913	8.94258	11.0161	8.16578	8.76933
Migut.D02576	AT1G55510	BCDH BETA1	branched-chain alpha-keto acid decarboxylase E1 beta subunit	1.11835e-07	0.623269	31.7844	43.2163	31.6195	21.0611	27.3698	24.2271	25.2374	22.812	27.4597	26.2388	25.4675	27.1814	21.3769	23.589	22.2333	24.2674	17.6906	19.4274	13.2022	15.699
Migut.D02577	AT4G26370		antitermination NusB domain-containing protein	1.4455e-06	0.69637	11.0272	7.53597	7.93108	7.13325	8.73598	6.51929	8.56773	7.89226	6.48022	10.2436	9.36945	7.61151	2.82542	4.26277	5.22419	3.83811	5.29949	9.18797	5.44938	5.45742
Migut.D02578				2.64391e-11	0.737089	10.7364	16.0529	29.3071	35.3273	39.8034	27.5265	43.763	34.2221	43.699	21.1851	26.4292	18.4417	12.8721	13.4247	11.278	10.6936	10.7401	12.7247	12.5744	10.9735
Migut.D02585	AT5G19760		Mitochondrial substrate carrier family protein	8.30867e-14	0.794812	3.43115	3.31658	6.21036	4.78768	6.29403	10.4094	16.3825	14.1372	16.2271	10.6017	10.9386	9.25542	8.63694	10.505	10.2568	9.04572	14.4705	9.72676	12.6121	12.0902
Migut.D02587	AT5G20160		Ribosomal protein L7Ae/L30e/S12e/Gadd45 family protein	5.71003e-24	0.860847	48.851	49.3684	68.3664	164.265	132.289	28.1445	44.9102	36.7639	41.0709	18.3803	19.8009	16.2952	15.266	13.5239	13.2086	13.3393	27.2748	20.7482	28.4519	29.7031
Migut.E00003	AT5G13170	SAG29	senescence-associated gene 29	4.25773e-174	0.973964	0	0	0.0617961	0.127039	0	1.69158	6.01918	6.47089	4.21827	3.40056	0.679944	2.50164	33.6237	42.6868	49.056	30.475	208.328	111.777	241.82	247.39
Migut.E00004	AT1G69040	ACR4	ACT domain repeat 4	6.11475e-07	0.669224	14.7733	16.5707	14.8585	13.1161	11.247	16.4296	8.31697	6.73343	10.9452	11.048	11.2604	14.1576	14.8428	14.3398	12.4706	16.0549	6.56617	8.46149	4.28528	5.92391
Migut.E00007	AT1G27290			1.3181e-14	0.782707	15.7591	15.7394	8.87075	5.93405	5.48763	21.7771	9.01492	13.0609	22.1964	32.3508	33.8731	23.4791	32.9728	41.177	51.6587	37.4817	46.7251	56.4061	34.8337	34.4806
Migut.E00011	AT1G27970	NTF2B	nuclear transport factor 2B	8.53739e-17	0.816077	29.7611	39.7265	45.8281	47.199	54.1622	52.7638	85.5505	83.0474	88.7818	47.1427	44.8932	48.7804	24.9012	30.2653	24.6256	33.8158	49.9084	39.5499	48.4171	47.3386
Migut.E00015	AT1G27930		Protein of unknown function (DUF579)	1.90491e-16	0.80512	36.2696	25.8617	35.6937	22.2484	23.81	39.8063	91.0759	108.021	92.298	70.8483	95.142	81.3769	17.8066	15.6995	40.3838	24.2638	82.2564	96.0337	87.2522	93.8631
Migut.E00017	AT1G67340		HCP-like superfamily protein with MYND-type zinc finger	5.73139e-33	0.875627	4.56389	3.25003	3.70437	1.78485	3.61688	37.4623	28.1679	6.96766	17.5853	30.3786	30.4537	35.4818	3.10742	3.78056	3.01593	3.35403	3.29	5.83613	4.63322	3.80252
Migut.E00019	AT1G67360		Rubber elongation factor protein (REF)	2.22684e-30	0.891047	53.7588	94.4482	142.591	79.7376	101.318	50.3422	65.9367	55.6638	93.7241	39.6475	39.1696	40.5692	51.785	64.3433	97.4863	62.2219	324.548	203.665	358.686	364.888
Migut.E00020	AT1G67400		ELMO/CED-12 family protein	1.36857e-13	0.708277	0.728772	0.697729	1.26746	1.4944	1.06665	2.1089	0.326385	1.62903	1.72084	1.16793	1.19323	1.32945	1.89601	1.58636	5.69678	3.10524	7.36809	5.1429	4.43746	6.83276
Migut.E00021	AT1G67980	CCOAMT	caffeoyl-CoA 3-O-methyltransferase	3.57846e-46	0.937864	12.0763	10.0346	15.0587	12.5356	8.78914	42.0436	38.4742	69.5568	66.4	64.0218	65.0249	55.5538	118.492	131.396	130.823	106.836	32.9818	51.477	26.3996	26.5437
Migut.E00023	AT1G67420		Zn-dependent exopeptidases superfamily protein	2.11036e-11	0.731981	21.4337	52.8483	46.4801	9.82628	13.0625	78.9647	45.0607	49.9766	67.5935	120.996	134.858	149.636	98.7317	96.5686	94.6031	101.403	32.3065	46.6793	24.299	21.8793
Migut.E00024	AT1G67430		Ribosomal protein L22p/L17e family protein	3.0861e-08	0.68728	243.834	187.637	371.698	294.873	380.134	299.815	408.836	366.931	436.678	196.524	219.443	213.692	179.654	193.443	154.832	177.342	286.803	216.574	315.251	332.287
Migut.E00027	AT1G67510		Leucine-rich repeat protein kinase family protein	2.78068e-11	0.793802	13.6016	11.0751	9.53435	10.8818	9.59785	13.069	8.97754	6.63955	6.87565	14.5251	13.6825	16.0407	4.619	7.99049	6.2876	5.3403	3.8074	6.2981	5.84583	4.95167
[truncated: 4,938 more rows]
