# Supplementary material for: Developmental Analysis of Mimulus Seed Transcriptomes Reveals Functional Gene Expression Clusters and Four Imprinted, Endosperm-Expressed Genes
Source: Front Plant Sci. 2020 Feb 25;11:132. doi: 10.3389/fpls.2020.00132 (PMC7052496; doi:10.3389/fpls.2020.00132)
Supplement: Supplementary file 6 [file Table_5.xlsx]

## Sheet: Mimulus_clustering_results_w_an
Supporting Table 5. Hartigan-Wong K-means clustering on the set of overlapping DEGs identified by edgeR and Next maSigPro. A. thaliana orthologs
orthologs were determined as described in the Methods.
Mimulus gene ID	A. thaliana name	Cluster	Gene Name	Gene Category
Migut.A00043	AT4G32320	1	APX6	ascorbate peroxidase 6
Migut.A00157	AT5G11740	1	AGP15,ATAGP15	arabinogalactan protein 15
Migut.A00383	AT5G10780	1
Migut.A00408	AT5G60440	1	AGL62	AGAMOUS-like 62
Migut.A00705	AT3G26130	1		Cellulase (glycosyl hydrolase family 5) protein
Migut.A00724	AT1G01490	1		Heavy metal transport/detoxification superfamily protein
Migut.A00907	AT1G62990	1	IXR11,KNAT7	KNOTTED-like homeobox of Arabidopsis thaliana 7
Migut.B00088	AT4G35000	1	APX3	ascorbate peroxidase 3
Migut.B00479	AT5G60440	1	AGL62	AGAMOUS-like 62
Migut.B00577	AT2G14095	1
Migut.B00708	AT5G60440	1	AGL62	AGAMOUS-like 62
Migut.B00887	AT3G05890	1	RCI2B	Low temperature and salt responsive protein family
Migut.B00913	AT3G05936	1
Migut.B00927	AT4G15510	1		Photosystem II reaction center PsbP family protein
Migut.B01092	AT5G28750	1		Bacterial sec-independent translocation protein mttA/Hcf106
Migut.B01130	AT5G52605	1		Defensin-like (DEFL) family protein
Migut.B01335	AT1G75030	1	ATLP-3,TLP-3	thaumatin-like protein 3
Migut.B01476	AT5G26667	1	PYR6	P-loop containing nucleoside triphosphate hydrolases superfamily protein
Migut.B01483	AT1G44750	1	ATPUP11,PUP11	purine permease 11
Migut.C00658	AT3G46860	1		Serine protease inhibitor, potato inhibitor I-type family protein
Migut.C00827	AT1G47830	1		SNARE-like superfamily protein
Migut.C00870	AT1G75880	1		SGNH hydrolase-type esterase superfamily protein
Migut.D00036	AT3G62260	1		Protein phosphatase 2C family protein
Migut.D00142	AT1G02816	1		Protein of unknown function, DUF538
Migut.D00257	AT4G02930	1		GTP binding Elongation factor Tu family protein
Migut.D00324	AT4G30074	1
Migut.D00802	AT3G08600	1		Protein of unknown function (DUF1191)
Migut.D00831	AT5G58375	1		Methyltransferase-related protein
Migut.D00958	AT1G60970	1		SNARE-like superfamily protein
Migut.D01476	AT5G60440	1	AGL62	AGAMOUS-like 62
Migut.D01582	AT4G26210	1		Mitochondrial ATP synthase subunit G protein
Migut.D01636	AT3G46560	1	emb2474,TIM9	Tim10/DDP family zinc finger protein
Migut.D01911	AT4G16640	1		Matrixin family protein
Migut.D01936	AT4G22220	1	ATISU1,ISU1	SufE/NifU family protein
Migut.D02454	AT1G30840	1	ATPUP4,PUP4	purine permease 4
Migut.E00011	AT1G27970	1	NTF2B	nuclear transport factor 2B
Migut.E00213	AT1G67810	1	SUFE2	sulfur E2
Migut.E00317	AT1G25500	1		Plasma-membrane choline transporter family protein
Migut.E00719	AT2G46800	1	ATCDF1,ATMTP1,MTP1,ZAT,ZAT1	zinc transporter of Arabidopsis thaliana
Migut.E00720	AT1G32990	1	PRPL11	plastid ribosomal protein l11
Migut.E00776	AT2G35470	1
Migut.E00801	AT1G32400	1	TOM2A	tobamovirus multiplication 2A
Migut.E01128	AT4G11650	1	ATOSM34,OSM34	osmotin 34
Migut.E01804	AT4G32272	1		Nucleotide/sugar transporter family protein
Migut.F00027	AT5G14010	1	KNU	C2H2 and C2HC zinc fingers superfamily protein
Migut.F00056	AT5G08391	1
Migut.F00299	AT5G24000	1		Protein of unknown function (DUF819)
Migut.F00383	AT1G16560	1		Per1-like family protein
Migut.F00480	AT5G51400	1
Migut.F00538	AT2G44740	1	CYCP4;1	cyclin p4;1
Migut.F00710	AT3G55770	1		GATA type zinc finger transcription factor family protein
Migut.F00795	AT2G28710	1		C2H2-type zinc finger family protein
Migut.F00868	AT2G38710	1		AMMECR1 family
Migut.F01066	AT4G23630	1	BTI1,RTNLB1	VIRB2-interacting protein 1
Migut.F01421	AT3G55820	1		Fasciclin-like arabinogalactan family protein
Migut.F01552	AT5G16010	1		3-oxo-5-alpha-steroid 4-dehydrogenase family protein
Migut.F01731	AT1G04645	1		Plant self-incompatibility protein S1 family
Migut.F01754	AT1G04645	1		Plant self-incompatibility protein S1 family
Migut.F01879	AT3G14430	1
Migut.F01925	AT4G24975	1		Plant self-incompatibility protein S1 family
Migut.F01927	AT1G04645	1		Plant self-incompatibility protein S1 family
Migut.F01935	AT1G04645	1		Plant self-incompatibility protein S1 family
Migut.F02118	AT5G46720	1		AIG2-like (avirulence induced gene) family protein
Migut.G00115	AT5G45860	1	PYL11,RCAR5	PYR1-like 11
Migut.G00205	AT4G15610	1		Uncharacterised protein family (UPF0497)
Migut.G00235	AT3G21510	1	AHP1	histidine-containing phosphotransmitter 1
Migut.G00357	AT3G22620	1		Bifunctional inhibitor/lipid-transfer protein/seed storage 2S albumin superfamily protein
Migut.G00603	AT3G24060	1		Plant self-incompatibility protein S1 family
Migut.G00616	AT5G12060	1
Migut.G00651	AT1G66855	1		Carbohydrate-binding X8 domain superfamily protein
Migut.G01027	AT3G17080	1		Plant self-incompatibility protein S1 family
Migut.G01031	AT3G17080	1		Plant self-incompatibility protein S1 family
Migut.G01032	AT4G16195	1		Plant self-incompatibility protein S1 family
Migut.G01035	AT1G04645	1		Plant self-incompatibility protein S1 family
Migut.G01285	AT3G51590	1	LTP12	lipid transfer protein 12
Migut.G01288	AT5G59310	1	LTP4	lipid transfer protein 4
Migut.H00040	AT1G67730	1	ATKCR1,KCR1,YBR159	beta-ketoacyl reductase 1
Migut.H00146	AT3G28050	1		nodulin MtN21 /EamA-like transporter family protein
Migut.H00174	AT2G30050	1		transducin family protein / WD-40 repeat family protein
Migut.H00190	AT4G36740	1	ATHB40,HB-5,HB40	homeobox protein 40
Migut.H00259	AT1G15010	1
Migut.H00334	AT1G58420	1		Uncharacterised conserved protein UCP031279
Migut.H00460	AT2G26560	1	PLA IIA,PLA2A,PLP2	phospholipase A 2A
Migut.H00916	AT5G59310	1	LTP4	lipid transfer protein 4
Migut.H00923	AT5G15230	1	GASA4	GAST1 protein homolog 4
Migut.H00942	AT5G61430	1	ANAC100,ATNAC5,NAC100	NAC domain containing protein 100
Migut.H00969	AT5G46940	1		Plant invertase/pectin methylesterase inhibitor superfamily protein
Migut.H01100	AT1G49170	1		Protein of unknown function (DUF167)
Migut.H01452	AT2G34070	1	TBL37	TRICHOME BIREFRINGENCE-LIKE 37
Migut.H01662	AT2G31953	1	LCR76	low-molecular-weight cysteine-rich 76
Migut.H01834	AT4G27030	1	FAD4,FADA	fatty acid desaturase A
Migut.H01848	AT3G20570	1	AtENODL9,ENODL9	early nodulin-like protein 9
Migut.H01977	AT3G15020	1	mMDH2	Lactate/malate dehydrogenase family protein
Migut.H02055	AT1G17200	1		Uncharacterised protein family (UPF0497)
Migut.H02330	AT4G16195	1		Plant self-incompatibility protein S1 family
Migut.I00133	AT3G53020	1
Migut.I00211	AT4G38800	1	ATMTAN1,ATMTN1,MTAN1,MTN1	methylthioadenosine nucleosidase 1
Migut.I00325	AT5G07960	1
Migut.I00347	AT3G18410	1		Complex I subunit NDUFS6
Migut.I00446	AT1G18210	1		Calcium-binding EF-hand family protein
Migut.I00786	AT3G15720	1		Pectin lyase-like superfamily protein
Migut.I00966	AT1G51915	1		cryptdin protein-related
Migut.I01128	AT3G14280	1
Migut.J00037		1
Migut.J00047	AT3G08770	1	LTP6	lipid transfer protein 6
Migut.J00114	AT2G40300	1	ATFER4,FER4	ferritin 4
Migut.J00136	AT5G01340	1		Mitochondrial substrate carrier family protein
Migut.J00227	AT3G09085	1		Protein of unknown function (DUF962)
Migut.J00545	AT3G45210	1		Protein of unknown function, DUF584
Migut.J00648	AT2G36885	1
Migut.J00674	AT3G51680	1		NAD(P)-binding Rossmann-fold superfamily protein
Migut.J00725	AT3G44150	1
Migut.J00819	AT5G57290	1
Migut.J00852	AT5G36110	1	CYP716A1	cytochrome P450, family 716, subfamily A, polypeptide 1
Migut.J01055	AT2G36320	1		A20/AN1-like zinc finger family protein
Migut.J01071	AT5G53250	1	AGP22,ATAGP22	arabinogalactan protein 22
Migut.J01426	AT4G30380	1		Barwin-related endoglucanase
Migut.J01428	AT4G16850	1
Migut.K00068		1
Migut.K00107	AT3G57270	1	BG1	beta-1,3-glucanase 1
Migut.K00211	AT3G47510	1
Migut.K00336	AT2G24260	1	LRL1	LJRHL1-like 1
Migut.K00480	AT2G41475	1		Embryo-specific protein 3, (ATS3)
Migut.K00567	AT3G61640	1	AGP20,AtAGP20	arabinogalactan protein 20
Migut.K00612	AT3G26430	1		GDSL-like Lipase/Acylhydrolase superfamily protein
Migut.K00769	AT1G45688	1
Migut.K00889	AT4G39330	1	ATCAD9,CAD9	cinnamyl alcohol dehydrogenase 9
Migut.K01035	AT1G04645	1		Plant self-incompatibility protein S1 family
Migut.K01301	AT3G29170	1		Eukaryotic protein of unknown function (DUF872)
Migut.K01443	AT5G40810	1		Cytochrome C1 family
Migut.K01468	AT5G14130	1		Peroxidase superfamily protein
Migut.K01470	AT1G27970	1	NTF2B	nuclear transport factor 2B
Migut.L00008	AT5G64140	1	RPS28	ribosomal protein S28
Migut.L00149	AT5G65260	1		RNA-binding (RRM/RBD/RNP motifs) family protein
Migut.L00190	AT3G03280	1
Migut.L00701	AT4G36010	1		Pathogenesis-related thaumatin superfamily protein
Migut.L01450	AT5G14920	1		Gibberellin-regulated family protein
Migut.L01709	AT2G36880	1	MAT3	methionine adenosyltransferase 3
Migut.L01978	AT2G26975	1		Ctr copper transporter family
Migut.M00213	AT2G30900	1	TBL43	TRICHOME BIREFRINGENCE-LIKE 43
Migut.M00380	AT3G09280	1
Migut.M00412	AT1G05210	1		Transmembrane protein 97, predicted
Migut.M00435	AT1G05070	1		Protein of unknown function (DUF1068)
Migut.M00706		1
Migut.M00719	AT1G16916	1
Migut.M00752	AT1G64510	1		Translation elongation factor EF1B/ribosomal protein S6 family protein
Migut.M00754	AT1G53210	1		sodium/calcium exchanger family protein / calcium-binding EF hand family protein
Migut.M00871	AT4G21570	1		Protein of unknown function (DUF300)
Migut.M00973	AT2G34340	1		Protein of unknown function, DUF584
Migut.M01155	AT4G04930	1	DES-1-LIKE	fatty acid desaturase family protein
Migut.M01195	AT1G11190	1	BFN1,ENDO1	bifunctional nuclease i
Migut.M01516	AT5G63660	1	LCR74,PDF2.5	Scorpion toxin-like knottin superfamily protein
Migut.M01523	AT3G12800	1	DECR,SDRB	short-chain dehydrogenase-reductase B
Migut.M01699	AT5G55290	1		ATPase, V0 complex, subunit E
Migut.M01760	AT1G62040	1	ATG8C	Ubiquitin-like superfamily protein
Migut.M01767	AT3G20340	1
Migut.M01832	AT5G54530	1		Protein of unknown function, DUF538
Migut.M01941	AT1G30630	1		Coatomer epsilon subunit
Migut.M01992	AT2G34585	1
Migut.N00160	AT5G19250	1		Glycoprotein membrane precursor GPI-anchored
Migut.N00218	AT4G14640	1	CAM8	calmodulin 8
Migut.N00386	AT1G04645	1		Plant self-incompatibility protein S1 family
Migut.N00434	AT2G43130	1	ARA-4,ARA4,ATRAB11F,ATRABA5C,RABA5C	P-loop containing nucleoside triphosphate hydrolases superfamily protein
Migut.N00479	AT4G16195	1		Plant self-incompatibility protein S1 family
Migut.N00675	AT1G20050	1	HYD1	C-8,7 sterol isomerase
Migut.N00791	AT5G23250	1		Succinyl-CoA ligase, alpha subunit
Migut.N00856	AT4G10040	1	CYTC-2	cytochrome c-2
Migut.N01067	AT5G64210	1	AOX2	alternative oxidase 2
Migut.N01161	AT2G15130	1		Plant basic secretory protein (BSP) family protein
Migut.N01266	AT4G39090	1	RD19,RD19A	Papain family cysteine protease
Migut.N01285	AT2G21190	1		ER lumen protein retaining receptor family protein
Migut.N01293	AT4G34750	1		SAUR-like auxin-responsive protein family
Migut.N01585	AT1G08500	1	AtENODL18,ENODL18	early nodulin-like protein 18
Migut.N01784	AT3G57450	1
Migut.N01849	AT3G27890	1	NQR	NADPH:quinone oxidoreductase
Migut.N01918		1
Migut.N02394	AT2G27030	1	ACAM-2,CAM5	calmodulin 5
Migut.N02468	AT5G06270	1
Migut.N02516	AT2G27830	1
Migut.N02538	AT5G22870	1		Late embryogenesis abundant (LEA) hydroxyproline-rich glycoprotein family
Migut.N02567	AT2G28105	1
Migut.N02681	AT5G42650	1	AOS,CYP74A,DDE2	allene oxide synthase
Migut.N02685	AT1G47640	1
Migut.N02813	AT1G10030	1	ERG28	homolog of yeast ergosterol28
Migut.N02934	AT1G14290	1	SBH2	sphingoid base hydroxylase 2
Migut.N02941	AT1G71780	1
Migut.N02997	AT1G76560	1	CP12-3	CP12 domain-containing protein 3
Migut.N03292	AT4G08280	1		Thioredoxin superfamily protein
Migut.N03346	AT1G22690	1		Gibberellin-regulated family protein
Migut.O00353	AT5G50870	1	UBC27	ubiquitin-conjugating enzyme 27
Migut.O00867		1
Migut.A00116		2
Migut.A00117	AT1G48020	2	ATPMEI1,PMEI1	pectin methylesterase inhibitor 1
Migut.A00119	AT3G17220	2	ATPMEI2,PMEI2	pectin methylesterase inhibitor 2
Migut.A00120	AT1G48020	2	ATPMEI1,PMEI1	pectin methylesterase inhibitor 1
Migut.A00472	AT1G31720	2		Protein of unknown function (DUF1218)
Migut.A00587	AT1G32050	2		SCAMP family protein
Migut.A00670		2
Migut.A00676	AT4G23800	2
Migut.A00735	AT4G00440	2
Migut.A00814	AT1G62520	2
Migut.A00867	AT4G22680	2	AtMYB85,MYB85	myb domain protein 85
Migut.A00935	AT1G63120	2	ATRBL2,RBL2	RHOMBOID-like 2
Migut.A01151	AT3G60340	2		alpha/beta-Hydrolases superfamily protein
Migut.A01152	AT3G60340	2		alpha/beta-Hydrolases superfamily protein
Migut.A01153	AT3G60340	2		alpha/beta-Hydrolases superfamily protein
Migut.B00016	AT4G38370	2		Phosphoglycerate mutase family protein
Migut.B00048	AT5G42210	2
Migut.B00084	AT4G35020	2	ARAC3,ATROP6,RAC3,RHO1PS,ROP6	RAC-like 3
Migut.B00111	AT4G38700	2		Disease resistance-responsive (dirigent-like protein) family protein
Migut.B00112	AT2G21110	2		Disease resistance-responsive (dirigent-like protein) family protein
Migut.B00272	AT4G34350	2	CLB6,HDR,ISPH	4-hydroxy-3-methylbut-2-enyl diphosphate reductase
Migut.B00364	AT4G34050	2	CCoAOMT1	S-adenosyl-L-methionine-dependent methyltransferases superfamily protein
Migut.B00391	AT3G19450	2	ATCAD4,CAD,CAD-C,CAD4	GroES-like zinc-binding alcohol dehydrogenase family protein
Migut.B00416	AT4G24220	2	AWI31,VEP1	NAD(P)-binding Rossmann-fold superfamily protein
Migut.B00472	AT1G50010	2	TUA2	tubulin alpha-2 chain
Migut.B00671	AT2G02850	2	ARPN	plantacyanin
Migut.B00672	AT2G02850	2	ARPN	plantacyanin
Migut.B00674	AT2G02850	2	ARPN	plantacyanin
Migut.B00680	AT5G26731	2
Migut.B00686	AT5G49740	2	ATFRO7,FRO7	ferric reduction oxidase 7
Migut.B00734	AT5G49900	2		Beta-glucosidase, GBA2 type family protein
Migut.B00786	AT1G58070	2
Migut.B00815	AT4G33940	2		RING/U-box superfamily protein
Migut.B00868	AT4G34480	2		O-Glycosyl hydrolases family 17 protein
Migut.B00919	AT4G28190	2	ULT,ULT1	Developmental regulator, ULTRAPETALA
Migut.B00981	AT2G24100	2
Migut.B00982	AT3G46860	2		Serine protease inhibitor, potato inhibitor I-type family protein
Migut.B01043	AT1G11950	2		Transcription factor jumonji (jmjC) domain-containing protein
Migut.B01045		2
Migut.B01089	AT3G05860	2		MADS-box transcription factor family protein
Migut.B01144		2
Migut.B01320		2
Migut.B01411	AT1G05577	2		Domain of unknown function (DUF966)
Migut.B01443	AT1G64850	2		Calcium-binding EF hand family protein
Migut.B01465	AT1G32450	2	NRT1.5	nitrate transporter 1.5
Migut.B01546	AT2G40110	2		Yippee family putative zinc-binding protein
Migut.B01638	AT5G24530	2	DMR6	2-oxoglutarate (2OG) and Fe(II)-dependent oxygenase superfamily protein
Migut.B01780	AT1G01580	2	ATFRO2,FRD1,FRO2	ferric reduction oxidase 2
Migut.C00087	AT4G09020	2	ATISA3,ISA3	isoamylase 3
Migut.C00096	AT4G39860	2
Migut.C00217	AT1G54790	2		GDSL-like Lipase/Acylhydrolase superfamily protein
Migut.C00231	AT2G30860	2	ATGSTF7,ATGSTF9,GLUTTR,GSTF9	glutathione S-transferase PHI 9
Migut.C00327	AT1G21080	2		DNAJ heat shock N-terminal domain-containing protein
Migut.C00388	AT1G76310	2	CYCB2;4	CYCLIN B2;4
Migut.C00439	AT1G58520	2	RXW8	lipases;hydrolases, acting on ester bonds
Migut.C00451	AT1G66870	2
Migut.C00473		2
Migut.C00476	AT1G66870	2
Migut.C00584	AT4G33330	2	GUX2,PGSIP3	plant glycogenin-like starch initiation protein 3
Migut.C00643	AT3G24065	2		Plant self-incompatibility protein S1 family
Migut.C00655	AT3G46860	2		Serine protease inhibitor, potato inhibitor I-type family protein
Migut.C00680	AT3G50760	2	GATL2	galacturonosyltransferase-like 2
Migut.C00699	AT2G39050	2		hydroxyproline-rich glycoprotein family protein
Migut.C00703	AT1G22100	2		Inositol-pentakisphosphate 2-kinase family protein
Migut.C00750	AT4G39230	2		NmrA-like negative transcriptional regulator family protein
Migut.C00771	AT2G16400	2	BLH7	BEL1-like homeodomain 7
Migut.C00844	AT3G06880	2		Transducin/WD40 repeat-like superfamily protein
Migut.C00958	AT3G26040	2		HXXXD-type acyl-transferase family protein
Migut.C01011	AT4G38470	2		ACT-like protein tyrosine kinase family protein
Migut.C01121	AT1G69740	2	HEMB1	Aldolase superfamily protein
Migut.C01203	AT1G34260	2	FAB1D	FORMS APLOID AND BINUCLEATE CELLS 1A
Migut.C01341	AT1G71691	2		GDSL-like Lipase/Acylhydrolase superfamily protein
Migut.C01343	AT1G71691	2		GDSL-like Lipase/Acylhydrolase superfamily protein
Migut.C01347	AT1G33800	2		Protein of unknown function (DUF579)
Migut.C01381	AT4G13090	2	XTH2	xyloglucan endotransglucosylase/hydrolase 2
Migut.C01394	AT1G71360	2		Galactose-binding protein
Migut.D00088	AT4G02090	2
Migut.D00156	AT2G03200	2		Eukaryotic aspartyl protease family protein
Migut.D00175	AT2G03200	2		Eukaryotic aspartyl protease family protein
Migut.D00219	AT3G62830	2	ATUXS2,AUD1,UXS2	NAD(P)-binding Rossmann-fold superfamily protein
Migut.D00264	AT4G02900	2		ERD (early-responsive to dehydration stress) family protein
Migut.D00291	AT4G02830	2
Migut.D00335		2
Migut.D00465	AT5G44030	2	CESA4,IRX5,NWS2	cellulose synthase A4
Migut.D00530	AT3G02885	2
Migut.D00596	AT4G14700	2	ATORC1A,ORC1A	origin recognition complex 1
Migut.D00654	AT2G03120	2	ATSPP,SPP	signal peptide peptidase
Migut.D00678	AT2G26800	2		Aldolase superfamily protein
Migut.D00715	AT2G03200	2		Eukaryotic aspartyl protease family protein
Migut.D00932	AT3G14075	2		Mono-/di-acylglycerol lipase, N-terminal;Lipase, class 3
Migut.D00934	AT3G14060	2
Migut.D00994	AT3G16340	2
Migut.D01040	AT1G52790	2		2-oxoglutarate (2OG) and Fe(II)-dependent oxygenase superfamily protein
Migut.D01132	AT5G48930	2	HCT	hydroxycinnamoyl-CoA shikimate/quinate hydroxycinnamoyl transferase
Migut.D01162	AT3G21240	2	4CL2,AT4CL2	4-coumarate:CoA ligase 2
Migut.D01212	AT1G25230	2		Calcineurin-like metallo-phosphoesterase superfamily protein
Migut.D01291	AT3G17220	2	ATPMEI2,PMEI2	pectin methylesterase inhibitor 2
Migut.D01319	AT1G18290	2
Migut.D01439	AT3G18180	2		Glycosyltransferase family 61 protein
Migut.D01455	AT3G13228	2		RING/U-box superfamily protein
Migut.D01597	AT1G11950	2		Transcription factor jumonji (jmjC) domain-containing protein
Migut.D01633	AT5G35450	2		Disease resistance protein (CC-NBS-LRR class) family
Migut.D01757	AT5G61340	2
Migut.D01819	AT1G18835	2	MIF3	mini zinc finger
Migut.D01895	AT1G27210	2		ARM repeat superfamily protein
Migut.D01912	AT4G16640	2		Matrixin family protein
Migut.D01915	AT4G16640	2		Matrixin family protein
Migut.D01916	AT4G16640	2		Matrixin family protein
Migut.D01982	AT5G63060	2		Sec14p-like phosphatidylinositol transfer family protein
Migut.D01992	AT5G26660	2	ATMYB86,MYB86	myb domain protein 86
Migut.D02049	AT1G73410	2	ATMYB54,MYB54	myb domain protein 54
Migut.D02133	AT4G01470	2	ATTIP1.3,GAMMA-TIP3,TIP1;3	tonoplast intrinsic protein 1;3
Migut.D02201	AT3G15510	2	ANAC056,ATNAC2,NAC2,NARS1	NAC domain containing protein 2
Migut.D02237	AT2G28315	2		Nucleotide/sugar transporter family protein
Migut.D02242	AT2G28250	2	NCRK	Protein kinase superfamily protein
Migut.D02250	AT5G60720	2		Protein of unknown function, DUF547
Migut.D02283	AT3G45010	2	scpl48	serine carboxypeptidase-like 48
Migut.D02284	AT3G45010	2	scpl48	serine carboxypeptidase-like 48
Migut.D02331	AT5G22740	2	ATCSLA02,ATCSLA2,CSLA02,CSLA2	cellulose synthase-like A02
Migut.D02415	AT2G27290	2		Protein of unknown function (DUF1279)
Migut.D02416	AT3G52525	2	ATOFP6,OFP6	ovate family protein 6
Migut.E00021	AT1G67980	2	CCOAMT	caffeoyl-CoA 3-O-methyltransferase
Migut.E00034	AT1G67570	2		Protein of unknown function (DUF3537)
Migut.E00072	AT1G26690	2		emp24/gp25L/p24 family/GOLD family protein
Migut.E00280		2
Migut.E00338	AT3G25900	2	ATHMT-1,HMT-1	Homocysteine S-methyltransferase family protein
Migut.E00467	AT2G01660	2	PDLP6	plasmodesmata-located protein 6
Migut.E00555	AT5G22720	2		F-box/RNI-like superfamily protein
Migut.E00625	AT2G46770	2	ANAC043,EMB2301,NST1	NAC (No Apical Meristem) domain transcriptional regulator superfamily protein
Migut.E00740	AT5G63660	2	LCR74,PDF2.5	Scorpion toxin-like knottin superfamily protein
Migut.E00742	AT1G61070	2	LCR66,PDF2.4	low-molecular-weight cysteine-rich 66
Migut.E00828		2
Migut.E00991	AT2G20825	2	ULT2	Developmental regulator, ULTRAPETALA
Migut.E01033	AT1G04110	2	SDD1	Subtilase family protein
Migut.E01159	AT1G62990	2	IXR11,KNAT7	KNOTTED-like homeobox of Arabidopsis thaliana 7
Migut.E01163	AT1G67980	2	CCOAMT	caffeoyl-CoA 3-O-methyltransferase
Migut.E01164	AT1G67980	2	CCOAMT	caffeoyl-CoA 3-O-methyltransferase
Migut.E01174	AT1G67980	2	CCOAMT	caffeoyl-CoA 3-O-methyltransferase
Migut.E01285	AT1G63120	2	ATRBL2,RBL2	RHOMBOID-like 2
Migut.E01312	AT1G04110	2	SDD1	Subtilase family protein
Migut.E01323	AT1G31910	2		GHMP kinase family protein
Migut.E01338	AT4G34135	2	UGT73B2	UDP-glucosyltransferase 73B2
Migut.E01512	AT5G25590	2
Migut.E01784	AT4G33180	2		alpha/beta-Hydrolases superfamily protein
Migut.F00075	AT3G27200	2		Cupredoxin superfamily protein
Migut.F00134	AT2G37460	2		nodulin MtN21 /EamA-like transporter family protein
Migut.F00144	AT5G54160	2	ATOMT1,OMT1	O-methyltransferase 1
Migut.F00163	AT4G00880	2
Migut.F00252	AT5G53340	2		Galactosyltransferase family protein
Migut.F00292	AT3G48950	2		Pectin lyase-like superfamily protein
Migut.F00343	AT5G23750	2		Remorin family protein
Migut.F00376	AT5G52060	2	ATBAG1,BAG1	BCL-2-associated athanogene 1
Migut.F00400	AT5G62180	2	AtCXE20,CXE20	carboxyesterase 20
Migut.F00581	AT3G56230	2		BTB/POZ domain-containing protein
Migut.F00585	AT2G40470	2	ASL11,LBD15	LOB domain-containing protein 15
Migut.F00628	AT5G05390	2	LAC12	laccase 12
Migut.F00633	AT2G40320	2	TBL33	TRICHOME BIREFRINGENCE-LIKE 33
Migut.F00692	AT5G05580	2	FAD8	fatty acid desaturase 8
Migut.F00856	AT5G04830	2		Nuclear transport factor 2 (NTF2) family protein
Migut.F00952	AT3G03130	2
Migut.F00958	AT3G55254	2		Plant self-incompatibility protein S1 family
Migut.F00966	AT5G24655	2
Migut.F00967	AT5G24660	2	LSU2	response to low sulfur 2
Migut.F01004	AT5G53550	2	ATYSL3,YSL3	YELLOW STRIPE like 3
Migut.F01096	AT5G23950	2		Calcium-dependent lipid-binding (CaLB domain) family protein
Migut.F01114	AT5G23860	2	TUB8	tubulin beta 8
Migut.F01224	AT5G01960	2		RING/U-box superfamily protein
Migut.F01255	AT1G06890	2		nodulin MtN21 /EamA-like transporter family protein
Migut.F01381	AT3G55880	2
Migut.F01401	AT3G55990	2	ESK1,TBL29	Plant protein of unknown function (DUF828)
Migut.F01429	AT2G38080	2	ATLMCO4,IRX12,LAC4,LMCO4	Laccase/Diphenol oxidase family protein
Migut.F01469	AT5G05390	2	LAC12	laccase 12
Migut.F01597	AT5G02420	2
Migut.F01642	AT2G27740	2		Family of unknown function (DUF662)
Migut.F01690	AT2G45110	2	ATEXPB4,ATHEXP BETA 1.1,EXPB4	expansin B4
Migut.F01692	AT1G65680	2	ATEXPB2,ATHEXP BETA 1.4,EXPB2	expansin B2
Migut.F01734	AT1G04645	2		Plant self-incompatibility protein S1 family
Migut.F01744	AT1G04645	2		Plant self-incompatibility protein S1 family
Migut.F01869	AT3G02750	2		Protein phosphatase 2C family protein
Migut.F01874	AT5G16490	2	RIC4	ROP-interactive CRIB motif-containing protein 4
Migut.F01929	AT1G04645	2		Plant self-incompatibility protein S1 family
Migut.F01931	AT1G04645	2		Plant self-incompatibility protein S1 family
Migut.F01934	AT1G04645	2		Plant self-incompatibility protein S1 family
Migut.F02119	AT5G16490	2	RIC4	ROP-interactive CRIB motif-containing protein 4
Migut.G00085	AT3G06780	2		glycine-rich protein
Migut.G00092	AT3G62560	2		Ras-related small GTP-binding family protein
Migut.G00335	AT5G43150	2
Migut.G00340	AT4G14880	2	ATCYS-3A,CYTACS1,OASA1,OLD3	O-acetylserine (thiol) lyase (OAS-TL) isoform A1
Migut.G00390	AT4G14680	2	APS3	Pseudouridine synthase/archaeosine transglycosylase-like family protein
Migut.G00464	AT2G02240	2	MEE66	F-box family protein
Migut.G00536		2
Migut.G00544	AT2G33360	2		Protein of unknown function (DUF3527)
Migut.G00652	AT1G04645	2		Plant self-incompatibility protein S1 family
Migut.G00693		2
Migut.G01287	AT5G59310	2	LTP4	lipid transfer protein 4
Migut.H00027	AT3G01650	2	RGLG1	RING domain ligase1
Migut.H00049	AT3G27350	2
Migut.H00223	AT1G67050	2
Migut.H00243	AT1G66810	2		Zinc finger C-x8-C-x5-C-x3-H type family protein
Migut.H00295	AT5G09620	2		Octicosapeptide/Phox/Bem1p family protein
Migut.H00405	AT5G67230	2	I14H,IRX14-L	Nucleotide-diphospho-sugar transferases superfamily protein
Migut.H00438	AT1G58340	2	ZF14	MATE efflux family protein
Migut.H00514	AT4G36870	2	BLH2,SAW1	BEL1-like homeodomain 2
Migut.H00518	AT1G54790	2		GDSL-like Lipase/Acylhydrolase superfamily protein
Migut.H00597	AT1G13680	2		PLC-like phosphodiesterases superfamily protein
Migut.H00598	AT1G13680	2		PLC-like phosphodiesterases superfamily protein
Migut.H00903	AT2G02990	2	ATRNS1,RNS1	ribonuclease 1
Migut.H00953	AT1G62310	2		transcription factor jumonji (jmjC) domain-containing protein
Migut.H00957		2
Migut.H00965	AT5G03260	2	LAC11	laccase 11
Migut.H00967	AT3G17152	2		Plant invertase/pectin methylesterase inhibitor superfamily protein
Migut.H00968		2
Migut.H01063	AT4G04890	2	PDF2	protodermal factor 2
Migut.H01172	AT5G47900	2		Protein of unknown function (DUF1624)
Migut.H01185	AT4G28300	2		Protein of unknown function (DUF1421)
Migut.H01186	AT4G28290	2
Migut.H01241	AT2G05760	2		Xanthine/uracil permease family protein
Migut.H01266	AT1G30620	2	HSR8,MUR4,UXE1	NAD(P)-binding Rossmann-fold superfamily protein
Migut.H01275	AT1G06660	2
Migut.H01388	AT2G34410	2		O-acetyltransferase family protein
Migut.H01467	AT4G28500	2	ANAC073,NAC073,SND2	NAC domain containing protein 73
Migut.H01609	AT5G47550	2		Cystatin/monellin superfamily protein
Migut.H01610	AT5G47550	2		Cystatin/monellin superfamily protein
Migut.H01728	AT3G13275	2
Migut.H01766		2
Migut.H01821	AT5G54980	2		Uncharacterised protein family (UPF0497)
Migut.H01908		2
Migut.H01963	AT3G15115	2
Migut.H02195	AT1G76310	2	CYCB2;4	CYCLIN B2;4
Migut.H02350	AT3G46860	2		Serine protease inhibitor, potato inhibitor I-type family protein
Migut.H02485	AT4G36220	2	CYP84A1,FAH1	ferulic acid 5-hydroxylase 1
Migut.H02535	AT1G08860	2	BON3	Calcium-dependent phospholipid-binding Copine family protein
Migut.I00031	AT3G48000	2	ALDH2,ALDH2A,ALDH2B4	aldehyde dehydrogenase 2B4
Migut.I00060	AT5G47550	2		Cystatin/monellin superfamily protein
Migut.I00080	AT3G19640	2	MGT4,MRS2-3	magnesium transporter 4
Migut.I00092	AT4G39650	2	GGT2	gamma-glutamyl transpeptidase 2
Migut.I00156	AT2G40880	2	ATCYSA,CYSA,FL3-27	cystatin A
Migut.I00177	AT1G74680	2		Exostosin family protein
Migut.I00216	AT5G61340	2
Migut.I00372	AT5G47550	2		Cystatin/monellin superfamily protein
Migut.I00381	AT1G30900	2	BP80-3;3,VSR3;3,VSR6	VACUOLAR SORTING RECEPTOR 6
Migut.I00526	AT1G53190	2		RING/U-box superfamily protein
Migut.I00534	AT5G51920	2		Pyridoxal phosphate (PLP)-dependent transferases superfamily protein
Migut.I00536	AT4G24910	2		Protein of unknown function (DUF579)
Migut.I00582	AT1G14700	2	ATPAP3,PAP3	purple acid phosphatase 3
Migut.I00623	AT3G59280	2	TXR1	Protein Transporter, Pam16
Migut.I00626	AT1G80940	2
Migut.I00679	AT5G48930	2	HCT	hydroxycinnamoyl-CoA shikimate/quinate hydroxycinnamoyl transferase
Migut.I00686	AT1G16010	2	MGT2,MRS2-1	magnesium transporter 2
Migut.I00745	AT1G80450	2		VQ motif-containing protein
Migut.I00772	AT5G20190	2		Tetratricopeptide repeat (TPR)-like superfamily protein
Migut.I00793	AT1G15385	2
Migut.I00848	AT1G15670	2		Galactose oxidase/kelch repeat superfamily protein
Migut.I00895	AT3G21360	2		2-oxoglutarate (2OG) and Fe(II)-dependent oxygenase superfamily protein
Migut.I01027	AT1G17620	2		Late embryogenesis abundant (LEA) hydroxyproline-rich glycoprotein family
Migut.I01142	AT5G50420	2		O-fucosyltransferase family protein
Migut.J00019	AT5G58300	2		Leucine-rich repeat protein kinase family protein
Migut.J00061	AT5G58380	2	CIPK10,PKS2,SIP1,SNRK3.8	SOS3-interacting protein 1
Migut.J00084	AT2G38440	2
Migut.J00143	AT5G01360	2	TBL3	Plant protein of unknown function (DUF828)
Migut.J00204	AT2G38080	2	ATLMCO4,IRX12,LAC4,LMCO4	Laccase/Diphenol oxidase family protein
Migut.J00313	AT5G60020	2	ATLAC17,LAC17	laccase 17
Migut.J00316	AT5G60020	2	ATLAC17,LAC17	laccase 17
Migut.J00417	AT2G37080	2	RIP3	ROP interactive partner 3
Migut.J00420	AT2G37090	2	IRX9	Nucleotide-diphospho-sugar transferases superfamily protein
Migut.J00482	AT3G10050	2	OMR1	L-O-methylthreonine resistant 1
Migut.J00512	AT2G36970	2		UDP-Glycosyltransferase superfamily protein
Migut.J00536	AT2G37210	2		lysine decarboxylase family protein
Migut.J00586	AT2G36835	2
Migut.J00616	AT3G13750	2	BGAL1	beta galactosidase 1
Migut.J00719	AT2G36010	2	ATE2FA,E2F3	E2F transcription factor 3
Migut.J00740	AT4G13250	2	NYC1	NAD(P)-binding Rossmann-fold superfamily protein
Migut.J00778	AT3G21190	2		O-fucosyltransferase family protein
Migut.J01019	AT5G22400	2		Rho GTPase activating protein with PAK-box/P21-Rho-binding domain
Migut.J01050	AT2G36295	2
Migut.J01193	AT5G66980	2		AP2/B3-like transcriptional factor family protein
Migut.J01235	AT2G12550	2		ubiquitin-associated (UBA)/TS-N domain-containing protein
Migut.J01318	AT2G24280	2		alpha/beta-Hydrolases superfamily protein
Migut.J01352	AT2G02140	2
Migut.J01354	AT2G31957	2	LCR75,LCR79	low-molecular-weight cysteine-rich 75
Migut.J01355	AT5G63660	2	LCR74,PDF2.5	Scorpion toxin-like knottin superfamily protein
Migut.J01374	AT5G17420	2	ATCESA7,CESA7,IRX3,MUR10	Cellulose synthase family protein
Migut.J01451	AT3G21240	2	4CL2,AT4CL2	4-coumarate:CoA ligase 2
Migut.J01478	AT4G30230	2
Migut.J01504	AT4G29850	2		Eukaryotic protein of unknown function (DUF872)
Migut.J01592		2
Migut.J01724	AT5G65550	2		UDP-Glycosyltransferase superfamily protein
Migut.K00059	AT3G12160	2	ATRABA4D,RABA4D	RAB GTPase homolog A4D
Migut.K00078	AT3G57530	2	ATCPK32,CDPK32,CPK32	calcium-dependent protein kinase 32
Migut.K00170	AT3G10740	2	ARAF,ARAF1,ASD1,ATASD1	alpha-L-arabinofuranosidase 1
Migut.K00273	AT4G30400	2		RING/U-box superfamily protein
Migut.K00274	AT5G57740	2	XBAT32	XB3 ortholog 2 in Arabidopsis thaliana
Migut.K00297		2
Migut.K00357	AT3G42640	2	AHA8,HA8	H(+)-ATPase 8
Migut.K00419	AT5G20270	2	HHP1	heptahelical transmembrane protein1
Migut.K00525	AT5G42180	2		Peroxidase superfamily protein
Migut.K00609	AT1G67850	2		Protein of unknown function (DUF707)
Migut.K00705	AT5G63380	2		AMP-dependent synthetase and ligase family protein
Migut.K00828	AT4G37180	2		Homeodomain-like superfamily protein
Migut.K00866	AT5G15900	2	TBL19	TRICHOME BIREFRINGENCE-LIKE 19
Migut.K00884	AT3G45080	2		P-loop containing nucleoside triphosphate hydrolases superfamily protein
Migut.K00905	AT1G66230	2
Migut.K00977	AT5G36110	2	CYP716A1	cytochrome P450, family 716, subfamily A, polypeptide 1
Migut.K01002	AT1G27980	2	ATDPL1,DPL1	dihydrosphingosine phosphate lyase
Migut.K01015	AT4G24970	2		Histidine kinase-, DNA gyrase B-, and HSP90-like ATPase family protein
Migut.K01016	AT5G50780	2		Histidine kinase-, DNA gyrase B-, and HSP90-like ATPase family protein
Migut.K01020	AT5G13160	2	PBS1	Protein kinase superfamily protein
Migut.K01023	AT1G04645	2		Plant self-incompatibility protein S1 family
Migut.K01025	AT3G17080	2		Plant self-incompatibility protein S1 family
Migut.K01032	AT1G22130	2	AGL104	AGAMOUS-like 104
Migut.K01051	AT1G27440	2	ATGUT1,GUT2,IRX10	Exostosin family protein
Migut.K01150	AT5G47900	2		Protein of unknown function (DUF1624)
Migut.K01157	AT1G77240	2
Migut.K01192	AT5G47550	2		Cystatin/monellin superfamily protein
Migut.K01193	AT3G48310	2	CYP71A22	cytochrome P450, family 71, subfamily A, polypeptide 22
Migut.K01323	AT5G39785	2		Protein of unknown function (DUF1666)
Migut.K01379	AT3G27820	2	ATMDAR4,MDAR4	monodehydroascorbate reductase 4
Migut.K01399	AT5G14510	2		ARM repeat superfamily protein
Migut.K01413	AT5G14450	2		GDSL-like Lipase/Acylhydrolase superfamily protein
Migut.K01425	AT5G14360	2		Ubiquitin-like superfamily protein
Migut.K01426	AT5G40640	2
Migut.L00079	AT3G26210	2	CYP71B23	cytochrome P450, family 71, subfamily B, polypeptide 23
Migut.L00101	AT1G22130	2	AGL104	AGAMOUS-like 104
Migut.L00103	AT2G22250	2	AAT,ATAAT,MEE17	aspartate aminotransferase
Migut.L00146	AT5G10310	2
Migut.L00176	AT5G67210	2		Protein of unknown function (DUF579)
Migut.L00178	AT5G67230	2	I14H,IRX14-L	Nucleotide-diphospho-sugar transferases superfamily protein
Migut.L00187	AT1G04220	2	KCS2	3-ketoacyl-CoA synthase 2
Migut.L00200	AT4G37530	2		Peroxidase superfamily protein
Migut.L00201	AT4G37520	2
Migut.L00270	AT3G05270	2		Plant protein of unknown function (DUF869)
Migut.L00497	AT3G18280	2		Bifunctional inhibitor/lipid-transfer protein/seed storage 2S albumin superfamily protein
Migut.L00583	AT3G05270	2		Plant protein of unknown function (DUF869)
Migut.L00621	AT2G02120	2	LCR70,PDF2.1	Scorpion toxin-like knottin superfamily protein
Migut.L00801	AT3G50160	2		Plant protein of unknown function (DUF247)
Migut.L00854	AT5G08520	2		Duplicated homeodomain-like superfamily protein
Migut.L00879	AT4G33450	2	ATMYB69,MYB69	myb domain protein 69
Migut.L00898	AT3G18660	2	GUX1,PGSIP1	plant glycogenin-like starch initiation protein 1
Migut.L00966	AT4G33450	2	ATMYB69,MYB69	myb domain protein 69
Migut.L01067	AT1G68540	2		NAD(P)-binding Rossmann-fold superfamily protein
Migut.L01076	AT1G68585	2
Migut.L01156	AT1G13635	2		DNA glycosylase superfamily protein
Migut.L01181	AT3G46440	2
Migut.L01202	AT1G26560	2	BGLU40	beta glucosidase 40
Migut.L01235	AT1G13970	2		Protein of unknown function (DUF1336)
Migut.L01437	AT1G24030	2		Protein kinase superfamily protein
Migut.L01487	AT4G29680	2		Alkaline-phosphatase-like family protein
Migut.L01491	AT4G26140	2	BGAL12	beta-galactosidase 12
Migut.L01581	AT1G19170	2		Pectin lyase-like superfamily protein
Migut.L01661	AT2G37080	2	RIP3	ROP interactive partner 3
Migut.L01662	AT2G37090	2	IRX9	Nucleotide-diphospho-sugar transferases superfamily protein
Migut.L01731	AT2G27930	2		PLATZ transcription factor family protein
Migut.L01838	AT1G54940	2	PGSIP4	plant glycogenin-like starch initiation protein 4
Migut.L01863	AT5G20950	2		Glycosyl hydrolase family protein
Migut.L01875	AT5G57123	2
Migut.L01891	AT1G06980	2
Migut.L01896	AT3G05860	2		MADS-box transcription factor family protein
Migut.L01919	AT2G07050	2	CAS1	cycloartenol synthase 1
Migut.L01987	AT2G37980	2
Migut.L01993	AT2G38060	2	PHT4;2	phosphate transporter 4;2
Migut.L01995	AT3G54140	2	ATPTR1,PTR1	peptide transporter 1
Migut.L01996	AT2G38080	2	ATLMCO4,IRX12,LAC4,LMCO4	Laccase/Diphenol oxidase family protein
Migut.L01997	AT5G01220	2	SQD2	sulfoquinovosyldiacylglycerol 2
Migut.L02040	AT5G01580	2	OSH1	gamma interferon responsive lysosomal thiol (GILT) reductase family protein
Migut.M00021	AT5G55530	2		Calcium-dependent lipid-binding (CaLB domain) family protein
Migut.M00216	AT3G58750	2	CSY2	citrate synthase 2
Migut.M00283	AT1G05230	2	HDG2	homeodomain GLABROUS 2
Migut.M00293	AT4G32480	2		Protein of unknown function (DUF506)
Migut.M00507	AT5G53670	2
Migut.M00588	AT2G03200	2		Eukaryotic aspartyl protease family protein
Migut.M00590	AT2G03200	2		Eukaryotic aspartyl protease family protein
Migut.M00594	AT2G03200	2		Eukaryotic aspartyl protease family protein
Migut.M00595	AT2G03200	2		Eukaryotic aspartyl protease family protein
Migut.M00596	AT2G03200	2		Eukaryotic aspartyl protease family protein
Migut.M00608		2
Migut.M00687	AT3G14720	2	ATMPK19,MPK19	MAP kinase 19
Migut.M00716		2
Migut.M00733	AT1G78860	2		D-mannose binding lectin protein with Apple-like carbohydrate-binding domain
Migut.M00860	AT4G27435	2		Protein of unknown function (DUF1218)
Migut.M00945	AT2G34410	2		O-acetyltransferase family protein
Migut.M00972	AT1G29640	2		Protein of unknown function, DUF584
Migut.M00994	AT4G18910	2	ATNLM2,NIP1;2,NLM2	NOD26-like intrinsic protein 1;2
Migut.M01014	AT4G18780	2	ATCESA8,CESA8,IRX1,LEW2	cellulose synthase family protein
Migut.M01021	AT1G29200	2		O-fucosyltransferase family protein
Migut.M01051	AT4G18570	2		Tetratricopeptide repeat (TPR)-like superfamily protein
Migut.M01085	AT5G45970	2	ARAC2,ATRAC2,ATROP7,RAC2,ROP7	RAC-like 2
Migut.M01101	AT4G28500	2	ANAC073,NAC073,SND2	NAC domain containing protein 73
Migut.M01105	AT5G46090	2		Protein of unknown function (DUF679)
Migut.M01183	AT3G51000	2		alpha/beta-Hydrolases superfamily protein
Migut.M01289	AT5G47670	2	L1L,NF-YB6	nuclear factor Y, subunit B6
Migut.M01294	AT5G28237	2		Pyridoxal-5\'-phosphate-dependent enzyme family protein
Migut.M01325	AT1G11740	2		ankyrin repeat family protein
Migut.M01350	AT3G51590	2	LTP12	lipid transfer protein 12
Migut.M01355	AT3G51590	2	LTP12	lipid transfer protein 12
Migut.M01408	AT5G47550	2		Cystatin/monellin superfamily protein
Migut.M01430	AT4G17240	2
Migut.M01632	AT5G55970	2		RING/U-box superfamily protein
Migut.M01686	AT3G06130	2		Heavy metal transport/detoxification superfamily protein
Migut.M01750	AT1G05170	2		Galactosyltransferase family protein
Migut.M01751	AT4G38460	2	GGR	geranylgeranyl reductase
Migut.M01813	AT5G54690	2	GAUT12,IRX8,LGT6	galacturonosyltransferase 12
Migut.M01911	AT4G20840	2		FAD-binding Berberine family protein
Migut.M01949	AT2G38970	2		Zinc finger (C3HC4-type RING finger) family protein
Migut.M02024	AT1G30900	2	BP80-3;3,VSR3;3,VSR6	VACUOLAR SORTING RECEPTOR 6
Migut.N00157	AT3G06070	2
Migut.N00293	AT2G33385	2	arpc2b	actin-related protein C2B
Migut.N00335	AT1G56233	2		Protein of unknown function (PD694200)
Migut.N00459	AT1G27380	2	RIC2	ROP-interactive CRIB motif-containing protein 2
Migut.N00472	AT1G75390	2	AtbZIP44,bZIP44	basic leucine-zipper 44
Migut.N00516	AT3G17730	2	anac057,NAC057	NAC domain containing protein 57
Migut.N00633	AT4G13040	2		Integrase-type DNA-binding superfamily protein
Migut.N00660	AT3G07425	2
Migut.N00774	AT3G47340	2	ASN1,AT-ASN1,DIN6	glutamine-dependent asparagine synthase 1
Migut.N00801	AT5G58800	2		Quinone reductase family protein
Migut.N01048	AT1G22020	2	SHM6	serine hydroxymethyltransferase 6
Migut.N01182	AT4G34050	2	CCoAOMT1	S-adenosyl-L-methionine-dependent methyltransferases superfamily protein
Migut.N01226	AT4G36750	2		Quinone reductase family protein
Migut.N01245	AT5G03260	2	LAC11	laccase 11
Migut.N01289	AT1G65680	2	ATEXPB2,ATHEXP BETA 1.4,EXPB2	expansin B2
Migut.N01333		2
Migut.N01371	AT5G47550	2		Cystatin/monellin superfamily protein
Migut.N01492	AT2G44450	2	BGLU15	beta glucosidase 15
Migut.N01544	AT3G61750	2		Cytochrome b561/ferric reductase transmembrane with DOMON related domain
Migut.N01580	AT2G46225	2	ABIL1	ABI-1-like 1
Migut.N01642	AT2G44480	2	BGLU17	beta glucosidase 17
Migut.N01671	AT4G19450	2
Migut.N01679	AT1G64830	2		Eukaryotic aspartyl protease family protein
Migut.N01680	AT1G64830	2		Eukaryotic aspartyl protease family protein
Migut.N01681	AT1G64830	2		Eukaryotic aspartyl protease family protein
Migut.N01691	AT5G17600	2		RING/U-box superfamily protein
Migut.N01704	AT3G17668	2	ENA	DnaJ/Hsp40 cysteine-rich domain superfamily protein
Migut.N01779	AT3G60580	2		C2H2-like zinc finger protein
Migut.N01807	AT3G51990	2		Protein kinase superfamily protein
Migut.N01832	AT3G61790	2		Protein with RING/U-box and TRAF-like domains
Migut.N01863	AT2G40890	2	CYP98A3	cytochrome P450, family 98, subfamily A, polypeptide 3
Migut.N01984	AT3G45610	2
Migut.N02004	AT5G27550	2		P-loop containing nucleoside triphosphate hydrolases superfamily protein
Migut.N02005	AT5G45910	2		GDSL-like Lipase/Acylhydrolase superfamily protein
Migut.N02025	AT3G43810	2
Migut.N02132	AT1G03380	2	ATATG18G,ATG18G	homolog of yeast autophagy 18 (ATG18) G
Migut.N02293	AT3G20790	2		NAD(P)-binding Rossmann-fold superfamily protein
Migut.N02315	AT3G08500	2	AtMYB83,MYB83	myb domain protein 83
Migut.N02404	AT5G12290	2	DGS1	dgd1 suppressor 1
Migut.N02563	AT2G28110	2	FRA8,IRX7	Exostosin family protein
Migut.N02566	AT3G45010	2	scpl48	serine carboxypeptidase-like 48
Migut.N02589	AT2G28315	2		Nucleotide/sugar transporter family protein
Migut.N02602	AT3G45230	2		hydroxyproline-rich glycoprotein family protein
Migut.N02699	AT1G47410	2
Migut.N02795	AT3G49780	2	ATPSK3 (FORMER SYMBOL),ATPSK4,PSK4	phytosulfokine 4 precursor
Migut.N02874	AT4G09060	2
Migut.N02876	AT1G72230	2		Cupredoxin superfamily protein
Migut.N02881	AT1G22430	2		GroES-like zinc-binding dehydrogenase family protein
Migut.N02906	AT1G78110	2
Migut.N03086	AT5G51260	2		HAD superfamily, subfamily IIIB acid phosphatase
Migut.N03176	AT1G75900	2		GDSL-like Lipase/Acylhydrolase superfamily protein
Migut.N03181	AT5G42180	2		Peroxidase superfamily protein
Migut.N03277	AT3G57040	2	ARR9,ATRR4	response regulator 9
Migut.N03293	AT1G09580	2		emp24/gp25L/p24 family/GOLD family protein
Migut.N03373	AT1G23460	2		Pectin lyase-like superfamily protein
Migut.O00095	AT1G10650	2		SBP (S-ribonuclease binding protein) family protein
Migut.O00159	AT4G24700	2
Migut.O00213	AT5G12140	2	ATCYS1,CYS1	cystatin-1
Migut.O00215	AT4G16500	2		Cystatin/monellin superfamily protein
Migut.O00249	AT5G23530	2	AtCXE18,CXE18	carboxyesterase 18
Migut.O00280	AT5G24760	2		GroES-like zinc-binding dehydrogenase family protein
Migut.O00419	AT4G15800	2	RALFL33	ralf-like 33
Migut.O00427	AT5G17600	2		RING/U-box superfamily protein
Migut.O00455	AT1G78110	2
Migut.O00752	AT5G03980	2		SGNH hydrolase-type esterase superfamily protein
Migut.O00920	AT2G17760	2		Eukaryotic aspartyl protease family protein
Migut.O00956	AT5G42260	2
Migut.A00010	AT5G25265	3
Migut.A00140	AT2G19600	3	ATKEA4,KEA4	K+ efflux antiporter 4
Migut.A00237	AT5G25610	3	ATRD22,RD22	BURP domain-containing protein
Migut.A00611	AT4G23980	3	ARF9	auxin response factor 9
Migut.A00841	AT4G22756	3
Migut.A01052	AT4G17560	3		Ribosomal protein L19 family protein
Migut.A01181	AT4G10850	3		Nodulin MtN3 family protein
Migut.B00079	AT4G38580	3	ATFP6,FP6,HIPP26	farnesylated protein 6
Migut.B00114	AT4G34880	3		Amidase family protein
Migut.B00176	AT4G38960	3		B-box type zinc finger family protein
Migut.B00285	AT3G50830	3	ATCOR413-PM2,COR413-PM2	cold-regulated 413-plasma membrane 2
Migut.B00310	AT2G26520	3
Migut.B00320	AT1G47480	3		alpha/beta-Hydrolases superfamily protein
Migut.B00359	AT3G19300	3		Protein kinase superfamily protein
Migut.B00385	AT2G15290	3	ATTIC21,CIA5,PIC1,TIC21	translocon at inner membrane of chloroplasts 21
Migut.B00409	AT2G18990	3	TXND9	thioredoxin domain-containing protein 9 homolog
Migut.B00419	AT1G49850	3		RING/U-box superfamily protein
Migut.B00550	AT4G33625	3
Migut.B00670	AT2G02850	3	ARPN	plantacyanin
Migut.B00839	AT1G09580	3		emp24/gp25L/p24 family/GOLD family protein
Migut.B00862		3
Migut.B00876	AT1G09460	3		Carbohydrate-binding X8 domain superfamily protein
Migut.B00935		3
Migut.B01060	AT5G19090	3		Heavy metal transport/detoxification superfamily protein
Migut.B01127	AT5G52605	3		Defensin-like (DEFL) family protein
Migut.B01219	AT3G61790	3		Protein with RING/U-box and TRAF-like domains
Migut.B01280	AT5G13710	3	CPH,SMT1	sterol methyltransferase 1
Migut.B01316	AT3G13560	3		O-Glycosyl hydrolases family 17 protein
Migut.B01398	AT1G05570	3
Migut.B01422	AT5G17640	3		Protein of unknown function (DUF1005)
Migut.B01481	AT2G44600	3
Migut.B01667	AT2G45650	3	AGL6	AGAMOUS-like 6
Migut.B01672	AT2G45680	3		TCP family transcription factor
Migut.B01676	AT4G25440	3	ZFWD1	zinc finger WD40 repeat protein 1
Migut.C00297	AT5G64460	3		Phosphoglycerate mutase family protein
Migut.C00353	AT1G76490	3	HMG1,HMGR1	hydroxy methylglutaryl CoA reductase 1
Migut.C00850	AT4G38660	3		Pathogenesis-related thaumatin superfamily protein
Migut.C00967	AT4G24630	3		DHHC-type zinc finger family protein
Migut.C01111	AT1G21722	3
Migut.C01201	AT1G22030	3
Migut.C01224	AT1G47340	3
Migut.C01259	AT1G22680	3
Migut.C01398	AT1G71340	3		PLC-like phosphodiesterases superfamily protein
Migut.C01411	AT4G10300	3		RmlC-like cupins superfamily protein
Migut.D00060	AT4G24830	3		arginosuccinate synthase family
Migut.D00081	AT2G16760	3		Calcium-dependent phosphotriesterase superfamily protein
Migut.D00122	AT3G16850	3		Pectin lyase-like superfamily protein
Migut.D00184	AT2G47830	3		Cation efflux family protein
Migut.D00322	AT3G22600	3		Bifunctional inhibitor/lipid-transfer protein/seed storage 2S albumin superfamily protein
Migut.D00369	AT5G43680	3
Migut.D00615	AT1G51440	3		alpha/beta-Hydrolases superfamily protein
Migut.D00693	AT3G43810	3
Migut.D00712	AT3G43720	3		Bifunctional inhibitor/lipid-transfer protein/seed storage 2S albumin superfamily protein
Migut.D00736	AT5G48470	3
Migut.D00782	AT5G10860	3		Cystathionine beta-synthase (CBS) family protein
Migut.D00970	AT2G19520	3	ACG1,ATMSI4,FVE,MSI4,NFC04,NFC4	Transducin family protein / WD-40 repeat family protein
Migut.D01082	AT5G32440	3		Ubiquitin system component Cue protein
Migut.D01123	AT1G80830	3	ATNRAMP1,NRAMP1,PMIT1	natural resistance-associated macrophage protein 1
Migut.D01149	AT1G16170	3
Migut.D01205	AT1G68120	3
Migut.D01245	ATCG01130	3		Ycf1 protein
Migut.D02010	AT5G50250	3	CP31B	chloroplast RNA-binding protein 31B
Migut.D02019	AT3G57520	3	AtSIP2,SIP2	seed imbibition 2
Migut.D02088	AT5G58600	3	PMR5,TBL44	Plant protein of unknown function (DUF828)
Migut.D02164	AT1G07870	3		Protein kinase superfamily protein
Migut.D02323	AT1G08200	3	AXS2	UDP-D-apiose/UDP-D-xylose synthase 2
Migut.D02386	AT5G22050	3		Protein kinase superfamily protein
Migut.D02434	AT2G27385	3		Pollen Ole e 1 allergen and extensin family protein
Migut.D02446	AT2G27500	3		Glycosyl hydrolase superfamily protein
Migut.D02577	AT4G26370	3		antitermination NusB domain-containing protein
Migut.D02578		3
Migut.E00046	AT1G26355	3	SP1L1	SPIRAL1-like1
Migut.E00080	AT5G64130	3		cAMP-regulated phosphoprotein 19-related protein
Migut.E00081	AT1G69530	3	AT-EXP1,ATEXP1,ATEXPA1,ATHEXP ALPHA 1.2,EXP1,EXPA1	expansin A1
Migut.E00158	AT1G23800	3	ALDH2B,ALDH2B7	aldehyde dehydrogenase 2B7
Migut.E00459	AT1G14870	3	PCR2	PLANT CADMIUM RESISTANCE 2
Migut.E00478	AT2G02100	3	LCR69,PDF2.2	low-molecular-weight cysteine-rich 69
Migut.E00507	AT1G14710	3		hydroxyproline-rich glycoprotein family protein
Migut.E00969	AT2G27830	3
Migut.E01083	AT4G00360	3	ATT1,CYP86A2	cytochrome P450, family 86, subfamily A, polypeptide 2
Migut.E01113	AT1G63260	3	TET10	tetraspanin10
Migut.E01134	AT1G12380	3
Migut.E01401	AT3G49601	3
Migut.E01553	AT5G11740	3	AGP15,ATAGP15	arabinogalactan protein 15
Migut.F00023	AT5G14030	3		translocon-associated protein beta (TRAPB) family protein
Migut.F00184	AT4G24060	3		Dof-type zinc finger DNA-binding family protein
Migut.F00193	AT5G53470	3	ACBP,ACBP1	acyl-CoA binding protein 1
Migut.F00458	AT5G62350	3		Plant invertase/pectin methylesterase inhibitor superfamily protein
Migut.F00488	AT5G61480	3	PXY	Leucine-rich repeat protein kinase family protein
Migut.F00517	AT4G25150	3		HAD superfamily, subfamily IIIB acid phosphatase
Migut.F00639	AT1G09870	3		histidine acid phosphatase family protein
Migut.F00796	AT3G55430	3		O-Glycosyl hydrolases family 17 protein
Migut.F00806	AT1G08650	3	ATPPCK1,PPCK1	phosphoenolpyruvate carboxylase kinase 1
Migut.F00922	AT5G04520	3		Protein of unknown function DUF455
Migut.F00985	AT5G53730	3		Late embryogenesis abundant (LEA) hydroxyproline-rich glycoprotein family
Migut.F01427	AT2G39950	3
Migut.F01549	AT1G54650	3		Methyltransferase family protein
Migut.F01665	AT4G24340	3		Phosphorylase superfamily protein
Migut.F01675	AT5G04350	3		Plant self-incompatibility protein S1 family
Migut.F01861	AT1G65270	3
Migut.F01944	AT5G04310	3		Pectin lyase-like superfamily protein
Migut.F02050	AT5G18460	3		Protein of Unknown Function (DUF239)
Migut.G00199	AT5G18650	3		CHY-type/CTCHY-type/RING-type Zinc finger protein
Migut.G00233	AT5G18850	3
Migut.G00268	AT3G06130	3		Heavy metal transport/detoxification superfamily protein
Migut.G00279	AT3G06270	3		Protein phosphatase 2C family protein
Migut.G00287	AT3G06270	3		Protein phosphatase 2C family protein
Migut.G00349	AT2G32040	3		Major facilitator superfamily protein
Migut.G00395	AT5G28840	3	GME	GDP-D-mannose 3\',5\'-epimerase
Migut.G00708	AT5G55160	3	ATSUMO2,SUM2,SUMO 2,SUMO2	small ubiquitin-like modifier 2
Migut.G00872	AT1G65450	3		HXXXD-type acyl-transferase family protein
Migut.H00013	AT5G14240	3		Thioredoxin superfamily protein
Migut.H00035	AT4G24770	3	ATRBP31,ATRBP33,CP31,RBP31	31-kDa RNA binding protein
Migut.H00045	AT5G40660	3		ATP12 protein-related
Migut.H00074	AT5G40500	3
Migut.H00166	AT2G04690	3		Pyridoxamine 5\'-phosphate oxidase family protein
Migut.H00172	AT1G74910	3		ADP-glucose pyrophosphorylase family protein
Migut.H00183	AT5G66730	3		C2H2-like zinc finger protein
Migut.H00192	AT1G75080	3	BZR1	Brassinosteroid signalling positive regulator (BZR1) family protein
Migut.H00274	AT5G37790	3		Protein kinase superfamily protein
Migut.H00314	AT5G65740	3		zinc ion binding
Migut.H00345	AT3G49870	3	ARLA1C,ATARLA1C	ADP-ribosylation factor-like A1C
Migut.H00377	AT4G37450	3	AGP18,ATAGP18	arabinogalactan protein 18
Migut.H00415	AT4G34090	3
Migut.H00457	AT3G50530	3	CRK	CDPK-related kinase
Migut.H00481	AT2G23620	3	ATMES1,MES1	methyl esterase 1
Migut.H00548	AT5G15900	3	TBL19	TRICHOME BIREFRINGENCE-LIKE 19
Migut.H00568	AT4G31730	3	GDU1	glutamine dumper 1
Migut.H00921	AT3G47600	3	ATMYB94,ATMYBCP70,MYB94	myb domain protein 94
Migut.H00929	AT3G28970	3	AAR3	Domain of unknown function (DUF298)
Migut.H01032	AT1G52855	3
Migut.H01353	AT4G18390	3	TCP2	TEOSINTE BRANCHED 1, cycloidea and PCF transcription factor 2
Migut.H01439	AT5G45820	3	CIPK20,PKS18,SnRK3.6	CBL-interacting protein kinase 20
Migut.H01456	AT1G28960	3	ATNUDT15,ATNUDX15,NUDX15	nudix hydrolase homolog 15
Migut.H01471	AT1G28410	3
Migut.H01559	AT1G11600	3	CYP77B1	cytochrome P450, family 77, subfamily B, polypeptide 1
Migut.H01741	AT5G55950	3		Nucleotide/sugar transporter family protein
Migut.H01743	AT5G55940	3	emb2731	Uncharacterised protein family (UPF0172)
Migut.H01786	AT5G55280	3	ATFTSZ1-1,CPFTSZ,FTSZ1-1	homolog of bacterial cytokinesis Z-ring protein FTSZ 1-1
Migut.H01812	AT4G26890	3	MAPKKK16	mitogen-activated protein kinase kinase kinase 16
Migut.H01922	AT5G54190	3	PORA	protochlorophyllide oxidoreductase A
Migut.H02027	AT1G78570	3	ATRHM1,RHM1,ROL1	rhamnose biosynthesis 1
Migut.H02069	AT3G14410	3		Nucleotide/sugar transporter family protein
Migut.H02157	AT1G23360	3	MENG	S-adenosyl-L-methionine-dependent methyltransferases superfamily protein
Migut.H02328		3
Migut.H02415	AT5G10020	3		Leucine-rich receptor-like protein kinase family protein
Migut.H02545	AT4G33420	3		Peroxidase superfamily protein
Migut.I00057	AT5G50120	3		Transducin/WD40 repeat-like superfamily protein
Migut.I00267	AT3G17910	3	SURF1	Surfeit locus 1 cytochrome c oxidase biogenesis protein
Migut.I00607	AT4G25050	3	ACP4	acyl carrier protein 4
Migut.I00639	AT1G67940	3	ATNAP3,AtSTAR1,NAP3	non-intrinsic ABC protein 3
Migut.I00842	AT3G15540	3	IAA19,MSG2	indole-3-acetic acid inducible 19
Migut.I00938	AT1G67300	3		Major facilitator superfamily protein
Migut.I00951	AT3G24550	3	ATPERK1,PERK1	proline extensin-like receptor kinase 1
Migut.I01038	AT2G37975	3		Yos1-like protein
Migut.I01151	AT1G17745	3	PGDH	D-3-phosphoglycerate dehydrogenase
Migut.J00005	AT3G54200	3		Late embryogenesis abundant (LEA) hydroxyproline-rich glycoprotein family
Migut.J00011	AT3G08600	3		Protein of unknown function (DUF1191)
Migut.J00039	AT3G08740	3		elongation factor P (EF-P) family protein
Migut.J00045	AT3G51590	3	LTP12	lipid transfer protein 12
Migut.J00112	AT2G38310	3
Migut.J00262	AT5G02010	3	ATROPGEF7,ROPGEF7	RHO guanyl-nucleotide exchange factor 7
Migut.J00372	AT3G53580	3		diaminopimelate epimerase family protein
Migut.J00439	AT5G05920	3	DHS,EDA22	deoxyhypusine synthase
Migut.J00532	AT2G37195	3
Migut.J00652	AT2G36910	3	ABCB1,ATPGP1,PGP1	ATP binding cassette subfamily B1
Migut.J00669	AT1G31660	3
Migut.J00681	AT5G04820	3	ATOFP13,OFP13	ovate family protein 13
Migut.J00708		3
Migut.J00832	AT5G35330	3	ATMBD2,MBD02,MBD2	methyl-CPG-binding domain protein 02
Migut.J00895	AT5G20740	3		Plant invertase/pectin methylesterase inhibitor superfamily protein
Migut.J01485	AT5G57410	3		Afadin/alpha-actinin-binding protein
Migut.K00024	AT1G65870	3		Disease resistance-responsive (dirigent-like protein) family protein
Migut.K00084	AT2G41830	3		Uncharacterized protein
Migut.K00125	AT2G41350	3
Migut.K00207	AT5G04200	3	AtMC9,MC9	metacaspase 9
Migut.K00295	AT2G23950	3		Leucine-rich repeat protein kinase family protein
Migut.K00350	AT4G31020	3		alpha/beta-Hydrolases superfamily protein
Migut.K00578	AT2G19690	3	PLA2-BETA	phospholipase A2-beta
Migut.K00676	AT1G67720	3		Leucine-rich repeat protein kinase family protein
Migut.K00699	AT1G67600	3		Acid phosphatase/vanadium-dependent haloperoxidase-related protein
Migut.K01047	AT1G11680	3	CYP51,CYP51A2,CYP51G1,EMB1738	CYTOCHROME P450 51G1
Migut.K01078	AT1G28110	3	SCPL45	serine carboxypeptidase-like 45
Migut.K01223	AT5G55160	3	ATSUMO2,SUM2,SUMO 2,SUMO2	small ubiquitin-like modifier 2
Migut.K01296	AT3G29200	3	ATCM1,CM1	chorismate mutase 1
Migut.L00109	AT5G65140	3		Haloacid dehalogenase-like hydrolase (HAD) superfamily protein
Migut.L00123	AT5G10260	3	AtRABH1e,RABH1e	RAB GTPase homolog H1E
Migut.L00197	AT2G23093	3		Major facilitator superfamily protein
Migut.L00413	AT1G14890	3
Migut.L00490	AT1G71140	3		MATE efflux family protein
Migut.L00586	AT1G70810	3		Calcium-dependent lipid-binding (CaLB domain) family protein
Migut.L00636	AT2G21210	3		SAUR-like auxin-responsive protein family
Migut.L01070	AT1G68560	3	ATXYL1,TRG1,XYL1	alpha-xylosidase 1
Migut.L01236	AT1G69420	3		DHHC-type zinc finger family protein
Migut.L01291	AT2G02970	3		GDA1/CD39 nucleoside phosphatase family protein
Migut.L01396	AT1G70300	3	KUP6	K+ uptake permease 6
Migut.L01440	AT1G60010	3
Migut.L01579	AT1G19130	3
Migut.L01624	AT3G53580	3		diaminopimelate epimerase family protein
Migut.L01638	AT1G05970	3		RNA-binding (RRM/RBD/RNP motifs) family protein
Migut.L01777	AT2G26060	3	emb1345	Transducin/WD40 repeat-like superfamily protein
Migut.L01961	AT5G02140	3		Pathogenesis-related thaumatin superfamily protein
Migut.L02005	AT2G40070	3
Migut.L02013	AT3G08930	3
Migut.M00107	AT2G43020	3	ATPAO2,PAO2	polyamine oxidase 2
Migut.M00382	AT4G03210	3	XTH9	xyloglucan endotransglucosylase/hydrolase 9
Migut.M00642		3
Migut.M00688	AT1G78560	3		Sodium Bile acid symporter family
Migut.M01043	AT4G18593	3		dual specificity protein phosphatase-related
Migut.M01131	AT1G28250	3
Migut.M01194	AT2G29990	3	NDA2	alternative NAD(P)H dehydrogenase 2
Migut.M01210	AT4G21470	3	ATFMN/FHY,FMN/FHY	riboflavin kinase/FMN hydrolase
Migut.M01365	AT4G22240	3		Plastid-lipid associated protein PAP / fibrillin family protein
Migut.M01469	AT4G05030	3		Copper transport protein family
Migut.M01477	AT5G60710	3		Zinc finger (C3HC4-type RING finger) family protein
Migut.M01552	AT5G08280	3	HEMC	hydroxymethylbilane synthase
Migut.M01586	AT5G56170	3	LLG1	LORELEI-LIKE-GPI-ANCHORED PROTEIN 1
Migut.M01607	AT1G55790	3		Domain of unknown function (DUF2431)
Migut.M01639	AT1G55840	3		Sec14p-like phosphatidylinositol transfer family protein
Migut.M01714	AT4G26810	3		SWIB/MDM2 domain superfamily protein
Migut.M01732	AT3G20800	3		Cell differentiation, Rcd1-like protein
Migut.M01748	AT1G62040	3	ATG8C	Ubiquitin-like superfamily protein
Migut.M01894	AT2G20340	3		Pyridoxal phosphate (PLP)-dependent transferases superfamily protein
Migut.M01947	AT3G19820	3	CBB1,DIM,DIM1,DWF1,EVE1	cell elongation protein / DWARF1 / DIMINUTO (DIM)
Migut.M02029	AT4G20140	3	GSO1	Leucine-rich repeat transmembrane protein kinase
Migut.M02034	AT5G44670	3		Domain of unknown function (DUF23)
Migut.N00375	AT2G32720	3	ATCB5-B,B5 #4,CB5-B	cytochrome B5 isoform B
Migut.N00385	AT5G04350	3		Plant self-incompatibility protein S1 family
Migut.N00554	AT3G13510	3		Protein of Unknown Function (DUF239)
Migut.N00656	AT3G07410	3	AtRABA5b,RABA5b	RAB GTPase homolog A5B
Migut.N00841	AT1G61580	3	ARP2,RPL3B	R-protein L3 B
Migut.N01023	AT1G74450	3		Protein of unknown function (DUF793)
Migut.N01123	AT5G49630	3	AAP6	amino acid permease 6
Migut.N01186	AT4G33980	3
Migut.N01265	AT3G53690	3		RING/U-box superfamily protein
Migut.N01413	AT2G45650	3	AGL6	AGAMOUS-like 6
Migut.N01674	AT4G33280	3		AP2/B3-like transcriptional factor family protein
Migut.N01724	AT4G28950	3	ARAC7,ATRAC7,ATROP9,RAC7,ROP9	RHO-related protein from plants 9
Migut.N01726	AT2G30410	3	KIS,TFCA	tubulin folding cofactor A (KIESEL)
Migut.N01729	AT5G51160	3		Ankyrin repeat family protein
Migut.N01934	AT3G06040	3		Ribosomal protein L12/ ATP-dependent Clp protease adaptor protein ClpS family protein
Migut.N02219	AT3G07880	3	SCN1	Immunoglobulin E-set superfamily protein
Migut.N02329	AT5G12470	3		Protein of unknown function (DUF3411)
Migut.N02457	AT1G08460	3	ATHDA8,HDA08,HDA8	histone deacetylase 8
Migut.N02729	AT4G39220	3	ATRER1A	Rer1 family protein
Migut.N02773	AT1G27450	3	APT1,ATAPT1	adenine phosphoribosyl transferase 1
Migut.N02823	AT3G14250	3		RING/U-box superfamily protein
Migut.N02987	AT1G76450	3		Photosystem II reaction center PsbP family protein
Migut.N03158	AT1G47830	3		SNARE-like superfamily protein
Migut.N03164	AT1G75780	3	TUB1	tubulin beta-1 chain
Migut.N03302	AT2G22360	3		DNAJ heat shock family protein
Migut.O00125	AT4G19180	3		GDA1/CD39 nucleoside phosphatase family protein
Migut.O00154	AT5G05850	3	PIRL1	plant intracellular ras group-related LRR 1
Migut.O00872	AT3G19950	3		RING/U-box superfamily protein
Migut.A00159	AT4G32930	4
Migut.A00174	AT4G32830	4	AtAUR1,AUR1	ataurora1
Migut.A00289	AT2G25620	4	AtDBP1,DBP1	DNA-binding protein phosphatase 1
Migut.A00391	AT2G24820	4	TIC55-II	translocon at the inner envelope membrane of chloroplasts 55-II
Migut.A00430	AT4G31550	4	ATWRKY11,WRKY11	WRKY DNA-binding protein 11
Migut.A00443	AT5G19940	4		Plastid-lipid associated protein PAP / fibrillin family protein
Migut.A00547	AT4G19070	4		Putative membrane lipoprotein
Migut.A00556	AT5G45410	4
Migut.A00601	AT5G49610	4		F-box family protein
Migut.A00604	AT4G04690	4		F-box and associated interaction domains-containing protein
Migut.A00803	AT4G11660	4	AT-HSFB2B,HSFB2B	winged-helix DNA-binding transcription factor family protein
Migut.A00838	AT1G12330	4
Migut.A00936	AT1G63160	4	RFC2	replication factor C 2
Migut.A01081	AT4G17760	4		damaged DNA binding;exodeoxyribonuclease IIIs
Migut.A01131	AT5G24840	4		tRNA (guanine-N-7) methyltransferase
Migut.B00063	AT1G21740	4		Protein of unknown function (DUF630 and DUF632)
Migut.B00150	AT2G21210	4		SAUR-like auxin-responsive protein family
Migut.B00182	AT5G66320	4	GATA5	GATA transcription factor 5
Migut.B00370	AT5G67210	4		Protein of unknown function (DUF579)
Migut.B00511	AT4G21860	4	MSRB2	methionine sulfoxide reductase B 2
Migut.B00563	AT5G64350	4	ATFKBP12,FKBP12	FK506-binding protein 12
Migut.B00773		4
Migut.B00809	AT1G61010	4	CPSF73-I	cleavage and polyadenylation specificity factor 73-I
Migut.B00829	AT3G03220	4	ATEXP13,ATEXPA13,ATHEXP ALPHA 1.22,EXP13,EXPA13	expansin A13
Migut.B00879	AT1G09520	4
Migut.B00942	AT3G17100	4		sequence-specific DNA binding transcription factors
Migut.B01003	AT4G11060	4	MTSSB	mitochondrially targeted single-stranded DNA binding protein
Migut.B01150	AT3G62880	4	ATOEP16-4	Mitochondrial import inner membrane translocase subunit Tim17/Tim22/Tim23 family protein
Migut.B01362	AT5G06770	4		KH domain-containing protein / zinc finger (CCCH type) family protein
Migut.B01419	AT2G14880	4		SWIB/MDM2 domain superfamily protein
Migut.B01468	AT2G44530	4		Phosphoribosyltransferase family protein
Migut.B01500	AT3G60245	4		Zinc-binding ribosomal protein family protein
Migut.B01588	AT3G60580	4		C2H2-like zinc finger protein
Migut.B01596	AT2G45150	4	CDS4	cytidinediphosphate diacylglycerol synthase 4
Migut.B01742	AT1G01730	4
Migut.B01754	AT1G32360	4		Zinc finger (CCCH-type) family protein
Migut.B01801	AT1G14620	4	DECOY	decoy
Migut.B01811	AT5G24090	4	ATCHIA,CHIA	chitinase A
Migut.B01853	AT1G01360	4	PYL9,RCAR1	regulatory component of ABA receptor 1
Migut.C00157	AT4G05460	4		RNI-like superfamily protein
Migut.C00487	AT2G44860	4		Ribosomal protein L24e family protein
Migut.C00501	AT5G65860	4		ankyrin repeat family protein
Migut.C00581	AT4G33400	4		Vacuolar import/degradation, Vid27-related protein
Migut.C00586	AT1G76640	4
Migut.C00761	AT2G45640	4	ATSAP18,SAP18	SIN3 associated polypeptide P18
Migut.C00794	AT1G75640	4		Leucine-rich receptor-like protein kinase family protein
Migut.C00856	AT1G75820	4	ATCLV1,CLV1,FAS3,FLO5	Leucine-rich receptor-like protein kinase family protein
Migut.C00937	AT5G63140	4	ATPAP29,PAP29	purple acid phosphatase 29
Migut.C01015	AT1G76860	4		Small nuclear ribonucleoprotein family protein
Migut.C01026		4
Migut.C01054	AT1G44110	4	CYCA1;1	Cyclin A1;1
Migut.C01090	AT1G21400	4		Thiamin diphosphate-binding fold (THDP-binding) superfamily protein
Migut.C01173	AT1G78190	4		Trm112p-like protein
Migut.C01212	AT3G06240	4		F-box family protein
Migut.C01279	AT1G06740	4
Migut.C01291	AT4G09460	4	AtMYB6,MYB6	myb domain protein 6
Migut.C01318	AT1G72160	4		Sec14p-like phosphatidylinositol transfer family protein
Migut.C01402	AT1G71260	4	ATWHY2,WHY2	WHIRLY 2
Migut.D00048	AT2G47180	4	AtGolS1,GolS1	galactinol synthase 1
Migut.D00076	AT2G47350	4		HIT zinc finger ;PAPA-1-like conserved region
Migut.D00128	AT1G02780	4
Migut.D00143	AT4G02380	4	AtLEA5,SAG21	senescence-associated gene 21
Migut.D00145	AT2G47580	4	U1A	spliceosomal protein U1A
Migut.D00199	AT4G02510	4	ATTOC159,PPI2,TOC159,TOC160,TOC86	translocon at the outer envelope membrane of chloroplasts 159
Migut.D00236	AT4G03100	4		Rho GTPase activating protein with PAK-box/P21-Rho-binding domain
Migut.D00254	AT4G02940	4		oxidoreductase, 2OG-Fe(II) oxygenase family protein
Migut.D00283	AT4G02840	4		Small nuclear ribonucleoprotein family protein
Migut.D00345	AT3G54560	4	HTA11	histone H2A 11
Migut.D00428	AT1G06210	4		ENTH/VHS/GAT family protein
Migut.D00496	AT2G20270	4
Migut.D00519	AT5G48870	4	SAD1	Small nuclear ribonucleoprotein family protein
Migut.D00572	AT3G13440	4		S-adenosyl-L-methionine-dependent methyltransferases superfamily protein
Migut.D00576	AT5G13070	4		MSF1-like family protein
Migut.D00585	AT1G63440	4	HMA5	heavy metal atpase 5
Migut.D00595	AT5G19350	4		RNA-binding (RRM/RBD/RNP motifs) family protein
Migut.D00643	AT1G50420	4	SCL-3,SCL3	scarecrow-like 3
Migut.D00774	AT3G07525	4	ATATG10,ATG10	autophagocytosis-associated family protein
Migut.D00882	AT3G46740	4	MAR1,TOC75-III	translocon at the outer envelope membrane of chloroplasts 75-III
Migut.D00946	AT5G20510	4	AL5	alfin-like 5
Migut.D00951	AT1G17530	4	ATTIM23-1,TIM23-1	translocase of inner mitochondrial membrane 23
Migut.D00961	AT1G72670	4	iqd8	IQ-domain 8
Migut.D01133		4
Migut.D01264	AT5G63460	4		SAP domain-containing protein
Migut.D01295	AT5G50810	4	TIM8	translocase inner membrane subunit 8
Migut.D01324	ATCG00800	4		structural constituent of ribosome
Migut.D01587	AT5G23090	4	NF-YB13	nuclear factor Y, subunit B13
Migut.D01695	AT1G74310	4	ATHSP101,HOT1,HSP101	heat shock protein 101
Migut.D01881	AT3G52090	4	ATRPB13.6,NRPB11,NRPD11,NRPE11	DNA-directed RNA polymerase, RBP11-like
Migut.D02027	AT3G46730	4		NB-ARC domain-containing disease resistance protein
Migut.D02059	AT3G17670	4		tetratricopeptide repeat (TPR)-containing protein
Migut.D02090	AT2G28940	4		Protein kinase superfamily protein
Migut.D02190	AT5G60390	4		GTP binding Elongation factor Tu family protein
Migut.D02191	AT5G60390	4		GTP binding Elongation factor Tu family protein
Migut.D02439		4
Migut.D02465	AT3G25400	4
Migut.E00068	AT1G26660	4		Prefoldin chaperone subunit family protein
Migut.E00090	AT3G23880	4		F-box and associated interaction domains-containing protein
Migut.E00137	AT1G10590	4		Nucleic acid-binding, OB-fold-like protein
Migut.E00208		4
Migut.E00277	AT3G25600	4		Calcium-binding EF-hand family protein
Migut.E00330	AT1G13360	4
Migut.E00344	AT5G16110	4
Migut.E00409	AT1G71090	4		Auxin efflux carrier family protein
Migut.E00506	AT1G07170	4		PHF5-like protein
Migut.E00586	AT1G14570	4		UBX domain-containing protein
Migut.E00783	AT4G17770	4	ATTPS5,TPS5	trehalose phosphatase/synthase 5
Migut.E00937	AT3G52090	4	ATRPB13.6,NRPB11,NRPD11,NRPE11	DNA-directed RNA polymerase, RBP11-like
Migut.E01194	AT1G63850	4		BTB/POZ domain-containing protein
Migut.E01426	AT2G24590	4
Migut.F00180	AT1G76940	4		RNA-binding (RRM/RBD/RNP motifs) family protein
Migut.F00395	AT5G51910	4		TCP family transcription factor
Migut.F00442	AT5G62290	4		nucleotide-sensitive chloride conductance regulator (ICln) family protein
Migut.F00504	AT5G61510	4		GroES-like zinc-binding alcohol dehydrogenase family protein
Migut.F00534	AT1G02140	4	HAP1,MAGO,MEE63	mago nashi family protein
Migut.F00556	AT1G65870	4		Disease resistance-responsive (dirigent-like protein) family protein
Migut.F00636	AT2G30130	4	ASL5,LBD12,PCK1	Lateral organ boundaries (LOB) domain family protein
Migut.F00721	AT5G01090	4		Concanavalin A-like lectin family protein
Migut.F00729	AT1G22380	4	AtUGT85A3,UGT85A3	UDP-glucosyl transferase 85A3
Migut.F00751	AT1G07430	4	HAI2	highly ABA-induced PP2C gene 2
Migut.F00752	AT5G06060	4		NAD(P)-binding Rossmann-fold superfamily protein
Migut.F00939		4
Migut.F00969	AT3G49550	4
Migut.F01001	AT3G52590	4	EMB2167,ERD16,HAP4,UBQ1	ubiquitin extension protein 1
Migut.F01095	AT4G25630	4	ATFIB2,FIB2	fibrillarin 2
Migut.F01465	AT3G56100	4	IMK3,MRLK	meristematic receptor-like kinase
Migut.F01659	AT3G57810	4		Cysteine proteinases superfamily protein
Migut.F01712	AT1G65430	4	ARI8,ATARI8	IBR domain-containing protein
Migut.F01859	AT3G58610	4		ketol-acid reductoisomerase
Migut.F01984	AT2G39000	4		Acyl-CoA N-acyltransferases (NAT) superfamily protein
Migut.G00073	AT5G49010	4	SLD5	DNA replication protein-related
Migut.G00296	AT1G03220	4		Eukaryotic aspartyl protease family protein
Migut.G00425	AT4G14660	4	NRPE7	RNA polymerase Rpb7-like, N-terminal domain
Migut.G00434	AT4G14660	4	NRPE7	RNA polymerase Rpb7-like, N-terminal domain
Migut.G00470	AT1G06620	4		2-oxoglutarate (2OG) and Fe(II)-dependent oxygenase superfamily protein
Migut.G00490	AT4G14300	4		RNA-binding (RRM/RBD/RNP motifs) family protein
Migut.G00508	AT3G23325	4		Splicing factor 3B subunit 5/RDS3 complex subunit 10
Migut.G00590	AT4G13510	4	AMT1;1,ATAMT1,ATAMT1;1	ammonium transporter 1;1
Migut.G00595	AT3G23920	4	BAM1,BMY7,TR-BAMY	beta-amylase 1
Migut.G00610	AT5G57150	4		basic helix-loop-helix (bHLH) DNA-binding superfamily protein
Migut.G00615	AT3G24050	4	GATA1	GATA transcription factor 1
Migut.G00709	AT2G38620	4	CDKB1;2	cyclin-dependent kinase B1;2
Migut.G00758	AT4G13850	4	ATGRP2,GR-RBP2,GRP2	glycine-rich RNA-binding protein 2
Migut.H00077	AT5G40470	4		RNI-like superfamily protein
Migut.H00090	AT5G40382	4		Cytochrome c oxidase subunit Vc family protein
Migut.H00171	AT2G04620	4		Cation efflux family protein
Migut.H00214	AT1G67090	4	RBCS1A	ribulose bisphosphate carboxylase small chain 1A
Migut.H00394	AT5G67290	4		FAD-dependent oxidoreductase family protein
Migut.H00395	AT4G37250	4		Leucine-rich repeat protein kinase family protein
Migut.H00399	AT5G67260	4	CYCD3;2	CYCLIN D3;2
Migut.H00470	AT1G04940	4	TIC20	translocon at the inner envelope membrane of chloroplasts 20
Migut.H00501	AT2G23670	4	YCF37	homolog of Synechocystis YCF37
Migut.H00654	AT3G29270	4		RING/U-box superfamily protein
Migut.H00695	AT5G37055	4	ATSWC6,SEF	HIT-type Zinc finger family protein
Migut.H00862	AT5G53590	4		SAUR-like auxin-responsive protein family
Migut.H00984	AT1G19480	4		DNA glycosylase superfamily protein
Migut.H01108	AT3G18800	4
Migut.H01175	AT5G47860	4		Protein of unknown function (DUF1350)
Migut.H01236	AT2G32650	4		RmlC-like cupins superfamily protein
Migut.H01385	AT1G29810	4		Transcriptional coactivator/pterin dehydratase
Migut.H01437	AT4G18690	4
Migut.H01570	AT1G11700	4		Protein of unknown function, DUF584
Migut.H01620	AT2G35760	4		Uncharacterised protein family (UPF0497)
Migut.H01659	AT1G79510	4		Uncharacterized conserved protein (DUF2358)
Migut.H01677	AT3G12830	4		SAUR-like auxin-responsive protein family
Migut.H01757	AT4G14540	4	NF-YB3	nuclear factor Y, subunit B3
Migut.H02183	AT4G35930	4		F-box family protein
Migut.H02189	AT1G79070	4		SNARE-associated protein-related
Migut.H02197	AT2G17200	4	DSK2	ubiquitin family protein
Migut.H02334	AT4G40030	4		Histone superfamily protein
Migut.H02486	AT5G66320	4	GATA5	GATA transcription factor 5
Migut.I00134	AT1G18850	4
Migut.I00493	AT5G03860	4	MLS	malate synthase
Migut.I00533	AT3G48560	4	AHAS,ALS,CSR1,IMR1,TZP5	chlorsulfuron/imidazolinone resistant 1
Migut.I00554	AT5G50720	4	ATHVA22E,HVA22E	HVA22 homologue E
Migut.I00642	AT5G43150	4
Migut.I00733	AT2G12400	4
Migut.I00735	AT1G80530	4		Major facilitator superfamily protein
Migut.I00880	AT3G24506	4
Migut.I00910	AT3G16300	4		Uncharacterised protein family (UPF0497)
Migut.I00921	AT3G18510	4
Migut.I01036	AT1G17640	4		RNA-binding (RRM/RBD/RNP motifs) family protein
Migut.I01176	AT5G06360	4		Ribosomal protein S8e family protein
Migut.J00015	AT1G32070	4	ATNSI,NSI	nuclear shuttle interacting
Migut.J00076	AT5G01750	4		Protein of unknown function (DUF567)
Migut.J00078	AT5G01750	4		Protein of unknown function (DUF567)
Migut.J00096	AT5G01650	4		Tautomerase/MIF superfamily protein
Migut.J00098	AT3G51740	4	IMK2	inflorescence meristem receptor-like kinase 2
Migut.J00146	AT1G07170	4		PHF5-like protein
Migut.J00159	AT5G05610	4	AL1	alfin-like 1
Migut.J00173	AT3G11210	4		SGNH hydrolase-type esterase superfamily protein
Migut.J00202	AT5G01210	4		HXXXD-type acyl-transferase family protein
Migut.J00229	AT2G38050	4	ATDET2,DET2,DWF6	3-oxo-5-alpha-steroid 4-dehydrogenase family protein
Migut.J00240	AT2G37970	4	SOUL-1	SOUL heme-binding family protein
Migut.J00296	AT3G53850	4		Uncharacterised protein family (UPF0497)
Migut.J00346	AT5G59970	4		Histone superfamily protein
Migut.J00363	AT5G02560	4	HTA12	histone H2A 12
Migut.J00444	AT4G29490	4		Metallopeptidase M24 family protein
Migut.J00453	AT3G09890	4		Ankyrin repeat family protein
Migut.J00794	AT5G57170	4		Tautomerase/MIF superfamily protein
Migut.J01018	AT2G23930	4	SNRNP-G	probable small nuclear ribonucleoprotein G
Migut.J01024	AT4G18590	4		Nucleic acid-binding, OB-fold-like protein
Migut.J01047	AT3G07870	4		F-box and associated interaction domains-containing protein
Migut.J01091	AT5G19740	4		Peptidase M28 family protein
Migut.J01348	AT5G57930	4	APO2,emb1629	Arabidopsis thaliana protein of unknown function (DUF794)
Migut.J01381	AT2G19070	4	SHT	spermidine hydroxycinnamoyl transferase
Migut.J01493	AT5G57370	4
Migut.J01585	AT3G03620	4		MATE efflux family protein
Migut.J01620	AT2G40890	4	CYP98A3	cytochrome P450, family 98, subfamily A, polypeptide 3
Migut.J01754	AT3G57400	4
Migut.J01784	AT1G20580	4		Small nuclear ribonucleoprotein family protein
Migut.J01836	AT2G42110	4
Migut.J01839	AT2G42120	4	POLD2	DNA polymerase delta small subunit
Migut.J01840	AT3G12100	4		Cation efflux family protein
Migut.J01875	AT5G06610	4		Protein of unknown function (DUF620)
Migut.J01888	AT3G03920	4		H/ACA ribonucleoprotein complex, subunit Gar1/Naf1 protein
Migut.K00070	AT1G20580	4		Small nuclear ribonucleoprotein family protein
Migut.K00160	AT2G40850	4	ATPI4K GAMMA 1,PI4K GAMMA 1	phosphoinositide 4-kinase gamma 1
Migut.K00167	AT3G56880	4		VQ motif-containing protein
Migut.K00199	AT3G56850	4	AREB3,DPBF3	ABA-responsive element binding protein 3
Migut.K00262	AT5G57660	4	ATCOL5,COL5	CONSTANS-like 5
Migut.K00493	AT4G28830	4		S-adenosyl-L-methionine-dependent methyltransferases superfamily protein
Migut.K00586	AT5G56760	4	ATSERAT1;1,SAT-52,SAT5,SERAT1;1	serine acetyltransferase 1;1
Migut.K00803	AT5G65495	4
Migut.K00809	AT3G13230	4		RNA-binding KH domain-containing protein
Migut.K00900	AT1G14900	4	HMGA	high mobility group A
Migut.K00902	AT5G37710	4		alpha/beta-Hydrolases superfamily protein
Migut.K00979	AT1G65880	4
Migut.K01040	AT3G48800	4		Sterile alpha motif (SAM) domain-containing protein
Migut.K01224	AT5G65430	4	14-3-3KAPPA,GF14 KAPPA,GRF8	general regulatory factor 8
Migut.L00047	AT4G39330	4	ATCAD9,CAD9	cinnamyl alcohol dehydrogenase 9
Migut.L00071	AT4G22310	4		Uncharacterised protein family (UPF0041)
Migut.L00194	AT4G37470	4		alpha/beta-Hydrolases superfamily protein
Migut.L00258	AT5G53590	4		SAUR-like auxin-responsive protein family
Migut.L00306	AT3G02520	4	GF14 NU,GRF7	general regulatory factor 7
Migut.L00317	AT1G67080	4	ABA4	abscisic acid (aba)-deficient 4
Migut.L00440	AT5G65700	4	BAM1	Leucine-rich receptor-like protein kinase family protein
Migut.L00450	AT5G65613	4
Migut.L00596	AT1G23090	4	AST91,SULTR3;3	sulfate transporter 91
Migut.L00658	AT5G13240	4		transcription regulators
Migut.L00738	AT4G35730	4		Regulator of Vps4 activity in the MVB pathway protein
Migut.L00755	AT5G13240	4		transcription regulators
Migut.L00816	AT3G46860	4		Serine protease inhibitor, potato inhibitor I-type family protein
Migut.L00969	AT1G73230	4		Nascent polypeptide-associated complex NAC
Migut.L01005	AT1G15080	4	ATLPP2,ATPAP2,LPP2	lipid phosphate phosphatase 2
Migut.L01057	AT1G68450	4		VQ motif-containing protein
Migut.L01068	AT1G68550	4		Integrase-type DNA-binding superfamily protein
Migut.L01069	AT1G68550	4		Integrase-type DNA-binding superfamily protein
Migut.L01275	AT1G26770	4	AT-EXP10,ATEXP10,ATEXPA10,ATHEXP ALPHA 1.1,EXP10,EXPA10	expansin A10
Migut.L01347	AT3G01470	4	ATHB-1,ATHB1,HAT5,HB-1,HD-ZIP-1	homeobox 1
Migut.L01356	AT1G10350	4		DNAJ heat shock family protein
Migut.L01402	AT5G23320	4
Migut.L01507	AT2G26150	4	ATHSFA2,HSFA2	heat shock transcription factor A2
Migut.L01571	AT5G20635	4
Migut.L01572	AT1G54115	4	ATCCX4,CCX4	cation calcium exchanger 4
Migut.L01700	AT4G34340	4	TAF8	TBP-associated factor 8
Migut.L01767	AT4G21110	4		G10 family protein
Migut.L01772	AT3G52770	4	ZPR3	protein binding
Migut.L01788	AT4G18590	4		Nucleic acid-binding, OB-fold-like protein
Migut.L01791	AT2G23930	4	SNRNP-G	probable small nuclear ribonucleoprotein G
Migut.L01818	AT2G36026	4		Ovate family protein
Migut.L01853	AT3G11750	4	FOLB1	Dihydroneopterin aldolase
Migut.L01911	AT5G06270	4
Migut.L01975	AT3G09270	4	ATGSTU8,GSTU8	glutathione S-transferase TAU 8
Migut.L01988	AT1G74270	4		Ribosomal protein L35Ae family protein
Migut.L01990	AT2G38025	4		Cysteine proteinases superfamily protein
Migut.L02016	AT5G05610	4	AL1	alfin-like 1
Migut.M00011	AT5G59810	4	ATSBT5.4,SBT5.4	Subtilase family protein
Migut.M00043	AT5G48170	4	SLY2	F-box family protein
Migut.M00273	AT3G58690	4		Protein kinase superfamily protein
Migut.M00516	AT2G42840	4	PDF1	protodermal factor 1
Migut.M00693	AT1G78600	4	DBB3,LZF1,STH3	light-regulated zinc finger protein 1
Migut.M00707	AT1G53380	4		Plant protein of unknown function (DUF641)
Migut.M00774	AT3G15140	4		Polynucleotidyl transferase, ribonuclease H-like superfamily protein
Migut.M00920	AT5G27400	4		S-adenosyl-L-methionine-dependent methyltransferases superfamily protein
Migut.M00944	AT4G18220	4
Migut.M00989	AT5G45690	4		Protein of unknown function (DUF1264)
Migut.M01116	AT5G44210	4	ATERF-9,ATERF9,ERF9	erf domain protein 9
Migut.M01227	AT4G03270	4	CYCD6;1	Cyclin D6;1
Migut.M01299	AT4G04870	4	CLS	cardiolipin synthase
Migut.M01344	AT3G46870	4		Pentatricopeptide repeat (PPR) superfamily protein
Migut.M01490	AT2G21820	4
Migut.M01538	AT3G12830	4		SAUR-like auxin-responsive protein family
Migut.M01594	AT3G07590	4
Migut.M01633	AT1G56200	4	emb1303	embryo defective 1303
Migut.M01716	AT3G20300	4		Protein of unknown function (DUF3537)
Migut.M01803	AT5G54770	4	THI1,THI4,TZ	thiazole biosynthetic enzyme, chloroplast (ARA6) (THI1) (THI4)
Migut.M01814	AT5G54680	4	bHLH105,ILR3	basic helix-loop-helix (bHLH) DNA-binding superfamily protein
Migut.M01971	AT2G39440	4
Migut.M01975	AT5G45040	4		Cytochrome c
Migut.M01978	AT1G31175	4
Migut.M01989	AT4G19950	4
Migut.N00047	AT4G16265	4	NRPB9B,NRPD9B,NRPE9B	RNA polymerases M/15 Kd subunit
Migut.N00131	AT5G18790	4
Migut.N00209	AT1G03070	4		Bax inhibitor-1 family protein
Migut.N00230	AT5G64816	4
Migut.N00294	AT2G05620	4	PGR5	proton gradient regulation 5
Migut.N00353	AT1G12870	4		F-box and associated interaction domains-containing protein
Migut.N00497	AT3G46940	4	DUT1	DUTP-PYROPHOSPHATASE-LIKE 1
Migut.N00770	AT5G58530	4		Glutaredoxin family protein
Migut.N00776	AT5G01410	4	ATPDX1,ATPDX1.3,PDX1,PDX1.3,RSR4	Aldolase-type TIM barrel family protein
Migut.N00972	AT3G05850	4
Migut.N01041	AT1G10780	4		F-box/RNI-like superfamily protein
Migut.N01054		4
Migut.N01116	AT5G10390	4		Histone superfamily protein
Migut.N01174	AT5G67210	4		Protein of unknown function (DUF579)
Migut.N01188	AT4G34412	4
Migut.N01246	AT2G18260	4	ATSYP112,SYP112	syntaxin of plants 112
Migut.N01274	AT5G66320	4	GATA5	GATA transcription factor 5
Migut.N01324	AT1G75950	4	ASK1,ATSKP1,SKP1,SKP1A,UIP1	S phase kinase-associated protein 1
Migut.N01337	AT4G38470	4		ACT-like protein tyrosine kinase family protein
Migut.N01418	AT3G61060	4	AtPP2-A13,PP2-A13	phloem protein 2-A13
Migut.N01484	AT1G06870	4
Migut.N01557	AT1G01370	4	CENH3,HTR12	Histone superfamily protein
Migut.N01579	AT2G46230	4		PIN domain-like family protein
Migut.N01647	AT5G39130	4		RmlC-like cupins superfamily protein
Migut.N01661	AT2G44410	4		RING/U-box superfamily protein
Migut.N01684	AT1G54250	4	ATRPABC16.5,NRPB8A,NRPE8A	RNA polymerase Rpb8
Migut.N02012	AT1G55000	4		peptidoglycan-binding LysM domain-containing protein
Migut.N02097	AT3G05600	4		alpha/beta-Hydrolases superfamily protein
Migut.N02103	AT3G05625	4		Tetratricopeptide repeat (TPR)-like superfamily protein
Migut.N02107	AT1G56300	4		Chaperone DnaJ-domain superfamily protein
Migut.N02211	AT2G20490	4	EDA27,NOP10	nucleolar RNA-binding Nop10p family protein
Migut.N02254	AT3G24660	4	TMKL1	transmembrane kinase-like 1
Migut.N02317	AT5G19855	4		Chaperonin-like RbcX protein
Migut.N02320	AT5G12840	4	ATHAP2A,EMB2220,HAP2A,NF-YA1	nuclear factor Y, subunit A1
Migut.N02362	AT1G50420	4	SCL-3,SCL3	scarecrow-like 3
Migut.N02365	AT2G13360	4	AGT,AGT1,SGAT	alanine:glyoxylate aminotransferase
Migut.N02400	AT2G40830	4	RHC1A	RING-H2 finger C1A
Migut.N02424	AT3G18580	4		Nucleic acid-binding, OB-fold-like protein
Migut.N02470	AT5G59380	4	ATMBD6,MBD6	methyl-CPG-binding domain 6
Migut.N02582	AT5G60335	4		Thioesterase superfamily protein
Migut.N02593	AT5G42300	4	UBL5	ubiquitin-like protein 5
Migut.N02756	AT5G43080	4	CYCA3;1	Cyclin A3;1
Migut.N02805	AT1G49510	4	emb1273	embryo defective 1273
Migut.N02857	AT2G01710	4		Chaperone DnaJ-domain superfamily protein
Migut.N02900		4
Migut.N02925		4
Migut.N02942	AT4G09720	4	ATRABG3A,RABG3A	RAB GTPase homolog G3A
Migut.N02982		4
Migut.N03068	AT2G02960	4		RING/FYVE/PHD zinc finger superfamily protein
Migut.N03078	AT2G43540	4
Migut.N03173	AT3G25940	4		TFIIB zinc-binding protein
Migut.N03189	AT5G27280	4		Zim17-type zinc finger protein
Migut.N03228	AT1G76880	4		Duplicated homeodomain-like superfamily protein
Migut.N03372	AT1G35420	4		alpha/beta-Hydrolases superfamily protein
Migut.O00163	AT4G20360	4	ATRAB8D,ATRABE1B,RABE1b	RAB GTPase homolog E1B
Migut.O00318	AT1G20696	4	HMGB3,NFD03,NFD3	high mobility group B3
Migut.O00345	AT3G23390	4		Zinc-binding ribosomal protein family protein
Migut.O00346	AT2G40540	4	ATKT2,ATKUP2,KT2,KUP2,SHY3,TRK2	potassium transporter 2
Migut.O00539	AT3G60480	4
Migut.O00722	AT4G02840	4		Small nuclear ribonucleoprotein family protein
Migut.O00960	AT1G54100	4	ALDH7B4	aldehyde dehydrogenase 7B4
Migut.A00091	AT1G54200	5
Migut.A00148	AT4G32520	5	AtSHMT3,SHM3	serine hydroxymethyltransferase 3
Migut.A00149	AT2G25950	5		Protein of unknown function (DUF1000)
Migut.A00164	AT5G23000	5	ATMYB37,MYB37,RAX1	myb domain protein 37
Migut.A00165	AT4G29190	5		Zinc finger C-x8-C-x5-C-x3-H type family protein
Migut.A00193	AT5G11650	5		alpha/beta-Hydrolases superfamily protein
Migut.A00217	AT2G25810	5	TIP4;1	tonoplast intrinsic protein 4;1
Migut.A00241	AT5G19650	5	ATOFP8,OFP8	ovate family protein 8
Migut.A00278	AT5G25510	5		Protein phosphatase 2A regulatory B subunit family protein
Migut.A00286	AT4G32551	5	LUG,RON2	LisH dimerisation motif;WD40/YVTN repeat-like-containing domain
Migut.A00310	AT5G11420	5		Protein of unknown function, DUF642
Migut.A00333	AT4G33160	5		F-box family protein
Migut.A00398	AT3G62000	5		S-adenosyl-L-methionine-dependent methyltransferases superfamily protein
Migut.A00403	AT5G24930	5	ATCOL4,COL4	CONSTANS-like 4
Migut.A00492	AT4G19420	5		Pectinacetylesterase family protein
Migut.A00558	AT5G45400	5	ATRPA70C,RPA70C	Replication factor-A protein 1-related
Migut.A00603		5
Migut.A00711	AT1G64065	5		Late embryogenesis abundant (LEA) hydroxyproline-rich glycoprotein family
Migut.A00749	AT3G61460	5	BRH1	brassinosteroid-responsive RING-H2
Migut.A00766	AT4G11560	5		bromo-adjacent homology (BAH) domain-containing protein
Migut.A00773	AT1G63470	5		AT hook motif DNA-binding family protein
Migut.A00813	AT4G12440	5	APT4	adenine phosphoribosyl transferase 4
Migut.A00815	AT1G12110	5	ATNRT1,B-1,CHL1,CHL1-1,NRT1,NRT1.1	nitrate transporter 1.1
Migut.A00829	AT4G12290	5		Copper amine oxidase family protein
Migut.A00839	AT1G12370	5	PHR1,UVR2	photolyase 1
Migut.A00851	AT1G12420	5	ACR8	ACT domain repeat 8
Migut.A00855	AT1G64830	5		Eukaryotic aspartyl protease family protein
Migut.A00856	AT5G67360	5	ARA12	Subtilase family protein
Migut.A00871	AT5G67360	5	ARA12	Subtilase family protein
Migut.A00883	AT1G04110	5	SDD1	Subtilase family protein
Migut.A00895	AT4G22890	5	PGR5-LIKE A	PGR5-LIKE A
Migut.A00911	AT5G59190	5		subtilase family protein
Migut.A00930	AT4G23060	5	IQD22	IQ-domain 22
Migut.A00946	AT4G16600	5		Nucleotide-diphospho-sugar transferases superfamily protein
Migut.A00953	AT3G62330	5		Zinc knuckle (CCHC-type) family protein
Migut.A00985	AT4G16563	5		Eukaryotic aspartyl protease family protein
Migut.A01101	AT3G13540	5	ATMYB5,MYB5	myb domain protein 5
Migut.A01180	AT1G32190	5		alpha/beta-Hydrolases superfamily protein
Migut.B00015	AT5G42340	5	PUB15	Plant U-Box 15
Migut.B00018	AT4G38380	5		MATE efflux family protein
Migut.B00042	AT2G17020	5		F-box/RNI-like superfamily protein
Migut.B00089	AT4G38620	5	ATMYB4,MYB4	myb domain protein 4
Migut.B00098	AT4G38660	5		Pathogenesis-related thaumatin superfamily protein
Migut.B00121	AT4G38760	5		Protein of unknown function (DUF3414)
Migut.B00129	AT4G34760	5		SAUR-like auxin-responsive protein family
Migut.B00155	AT5G18020	5		SAUR-like auxin-responsive protein family
Migut.B00217	AT2G21540	5	ATSFH3,SFH3	SEC14-like 3
Migut.B00242	AT4G34460	5	AGB1,ATAGB1,ELK4	GTP binding protein beta 1
Migut.B00264	AT1G12740	5	CYP87A2	cytochrome P450, family 87, subfamily A, polypeptide 2
Migut.B00342	AT2G15690	5		Tetratricopeptide repeat (TPR)-like superfamily protein
Migut.B00414	AT2G14880	5		SWIB/MDM2 domain superfamily protein
Migut.B00480	AT5G60440	5	AGL62	AGAMOUS-like 62
Migut.B00508	AT5G09650	5	AtPPa6,PPa6	pyrophosphorylase 6
Migut.B00522	AT5G64420	5		DNA polymerase V family
Migut.B00531	AT5G10530	5		Concanavalin A-like lectin protein kinase family protein
Migut.B00534	AT2G14170	5	ALDH6B2	aldehyde dehydrogenase 6B2
Migut.B00640	AT3G09580	5		FAD/NAD(P)-binding oxidoreductase family protein
Migut.B00646	AT3G26410	5		methyltransferases;nucleic acid binding
Migut.B00651		5
Migut.B00808	AT1G78635	5
Migut.B00817	AT4G33940	5		RING/U-box superfamily protein
Migut.B00860	AT5G26760	5
Migut.B00867	AT1G66855	5		Carbohydrate-binding X8 domain superfamily protein
Migut.B01085	AT1G47820	5
Migut.B01086	AT5G28770	5	AtbZIP63,BZO2H3	bZIP transcription factor family protein
Migut.B01098	AT3G04710	5		ankyrin repeat family protein
Migut.B01134	AT3G03770	5		Leucine-rich repeat protein kinase family protein
Migut.B01164	AT3G20770	5	AtEIN3,EIN3	Ethylene insensitive 3 family protein
Migut.B01169	AT5G66980	5		AP2/B3-like transcriptional factor family protein
Migut.B01179	AT5G06570	5		alpha/beta-Hydrolases superfamily protein
Migut.B01189	AT3G12320	5
Migut.B01198	AT3G51930	5		Transducin/WD40 repeat-like superfamily protein
Migut.B01278	AT3G57450	5
Migut.B01361	AT5G06710	5	HAT14	homeobox from Arabidopsis thaliana
Migut.B01413	AT1G05590	5	ATHEX3,HEXO2	beta-hexosaminidase 2
Migut.B01441	AT5G17610	5
Migut.B01524	AT3G60270	5		Cupredoxin superfamily protein
Migut.B01552	AT4G16780	5	ATHB-2,ATHB2,HAT4,HB-2	homeobox protein 2
Migut.B01558	AT2G44940	5		Integrase-type DNA-binding superfamily protein
Migut.B01611	AT3G60730	5		Plant invertase/pectin methylesterase inhibitor superfamily
Migut.B01627	AT2G45400	5	BEN1	NAD(P)-binding Rossmann-fold superfamily protein
Migut.B01645	AT1G24620	5		EF hand calcium-binding protein family
Migut.B01666	AT2G45620	5		Nucleotidyltransferase family protein
Migut.B01688	AT3G61080	5		Protein kinase superfamily protein
Migut.B01699	AT3G61060	5	AtPP2-A13,PP2-A13	phloem protein 2-A13
Migut.B01718	AT3G61250	5	AtMYB17,MYB17	myb domain protein 17
Migut.B01730	AT1G01750	5	ADF11	actin depolymerizing factor 11
Migut.B01746	AT1G32360	5		Zinc finger (CCCH-type) family protein
Migut.B01764	AT4G00370	5	ANTR2,PHT4;4	Major facilitator superfamily protein
Migut.B01797	AT4G01250	5	AtWRKY22,WRKY22	WRKY family transcription factor
Migut.B01813	AT2G46225	5	ABIL1	ABI-1-like 1
Migut.B01832	AT4G27950	5	CRF4	cytokinin response factor 4
Migut.B01834	AT2G46320	5
Migut.B01838		5
Migut.C00013	AT1G22220	5
Migut.C00017	AT5G64950	5		Mitochondrial transcription termination factor family protein
Migut.C00167	AT1G76750	5		Protein of unknown function (DUF1278)
Migut.C00168	AT1G76750	5		Protein of unknown function (DUF1278)
Migut.C00239		5
Migut.C00377	AT1G76405	5
Migut.C00401		5
Migut.C00478		5
Migut.C00505	AT3G19540	5		Protein of unknown function (DUF620)
Migut.C00526	AT3G53010	5		Domain of unknown function (DUF303)
Migut.C00541	AT3G57870	5	AHUS5,ATSCE1,EMB1637,SCE1,SCE1A	sumo conjugation enzyme 1
Migut.C00557	AT3G61040	5	CYP76C7	cytochrome P450, family 76, subfamily C, polypeptide 7
Migut.C00567	AT1G46264	5	AT-HSFB4,HSFB4,SCZ	heat shock transcription factor B4
Migut.C00602	AT4G11800	5		Calcineurin-like metallo-phosphoesterase superfamily protein
Migut.C00610	AT4G37260	5	ATMYB73,MYB73	myb domain protein 73
Migut.C00639	AT3G24060	5		Plant self-incompatibility protein S1 family
Migut.C00644	AT4G16195	5		Plant self-incompatibility protein S1 family
Migut.C00647	AT1G26798	5		Plant self-incompatibility protein S1 family
Migut.C00678	AT3G50770	5	CML41	calmodulin-like 41
Migut.C00681	AT1G19310	5		RING/U-box superfamily protein
Migut.C00685	AT1G75060	5
Migut.C00714	AT5G42950	5		GYF domain-containing protein
Migut.C00721		5
Migut.C00749	AT1G47270	5	AtTLP6,TLP6	tubby like protein 6
Migut.C00764	AT1G27620	5		HXXXD-type acyl-transferase family protein
Migut.C00840		5
Migut.C00862	AT2G17787	5
Migut.C00884	AT5G59130	5
Migut.C00928	AT1G20510	5	OPCL1	OPC-8:0 CoA ligase1
Migut.C00968		5
Migut.C00974	AT5G50080	5
Migut.C00980		5
Migut.C00992	AT5G64667	5	IDL2	inflorescence deficient in abscission (IDA)-like 2
Migut.C01009	AT1G43710	5	emb1075	Pyridoxal phosphate (PLP)-dependent transferases superfamily protein
Migut.C01028	AT1G21340	5		Dof-type zinc finger DNA-binding family protein
Migut.C01037	AT3G18640	5		Zinc finger C-x8-C-x5-C-x3-H type family protein
Migut.C01047	AT4G25980	5		Peroxidase superfamily protein
Migut.C01063	AT1G77330	5		2-oxoglutarate (2OG) and Fe(II)-dependent oxygenase superfamily protein
Migut.C01070	AT1G21580	5		Zinc finger C-x8-C-x5-C-x3-H type family protein
Migut.C01103	AT1G43850	5	SEU	SEUSS transcriptional co-regulator
Migut.C01110	AT1G01720	5	ANAC002,ATAF1	NAC (No Apical Meristem) domain transcriptional regulator superfamily protein
Migut.C01115	AT5G64680	5
Migut.C01137	AT1G44760	5		Adenine nucleotide alpha hydrolases-like superfamily protein
Migut.C01154	AT2G39540	5		Gibberellin-regulated family protein
Migut.C01158	AT5G08640	5	ATFLS1,FLS,FLS1	flavonol synthase 1
Migut.C01161		5
Migut.C01162	AT2G26860	5
Migut.C01164	AT1G77690	5	LAX3	like AUX1 3
Migut.C01214	AT3G06240	5		F-box family protein
Migut.C01236	AT1G11475	5	NRPB10,NRPD10,NRPE10	RNA polymerases N / 8 kDa subunit
Migut.C01249	AT1G71930	5	ANAC030,VND7	vascular related NAC-domain protein 7
Migut.C01257	AT1G05910	5		cell division cycle protein 48-related / CDC48-related
Migut.C01288	AT1G72040	5		P-loop containing nucleoside triphosphate hydrolases superfamily protein
Migut.C01349	AT1G33800	5		Protein of unknown function (DUF579)
Migut.C01374	AT1G33680	5		KH domain-containing protein
Migut.C01379	AT1G12790	5
Migut.D00025	AT4G01860	5		Transducin family protein / WD-40 repeat family protein
Migut.D00063	AT2G47310	5		flowering time control protein-related / FCA gamma-related
Migut.D00078	AT2G34830	5	AtWRKY35,MEE24,WRKY35	WRKY DNA-binding protein 35
Migut.D00104	AT2G47480	5		Protein of unknown function (DUF3511)
Migut.D00126	AT1G33390	5	ATFAS4,FAS4	RNA helicase family protein
Migut.D00127	AT2G40940	5	ERS,ERS1	ethylene response sensor 1
Migut.D00150	AT2G47600	5	ATMHX,ATMHX1,MHX,MHX1	magnesium/proton exchanger
Migut.D00151	AT3G62980	5	TIR1	F-box/RNI-like superfamily protein
Migut.D00173	AT2G47890	5		B-box type zinc finger protein with CCT domain
Migut.D00188	AT3G62770	5	AtATG18a	Transducin/WD40 repeat-like superfamily protein
Migut.D00211	AT4G02440	5	EID1	F-box family protein
Migut.D00212	AT1G02840	5	ATSRP34,SR1,SRP34	RNA-binding (RRM/RBD/RNP motifs) family protein
Migut.D00243	AT2G14255	5		Ankyrin repeat family protein with DHHC zinc finger domain
Migut.D00244	AT3G63010	5	ATGID1B,GID1B	alpha/beta-Hydrolases superfamily protein
Migut.D00246	AT4G03010	5		RNI-like superfamily protein
Migut.D00260	AT1G03330	5		Small nuclear ribonucleoprotein family protein
Migut.D00263	AT2G48120	5	PAC	pale cress protein (PAC)
Migut.D00299	AT5G19330	5	ARIA	ARM repeat protein interacting with ABF2
Migut.D00312	AT4G02720	5
Migut.D00326		5
Migut.D00339	AT3G63300	5
Migut.D00344	AT3G22970	5		Protein of unknown function (DUF506)
Migut.D00377	AT1G06790	5		RNA polymerase Rpb7 N-terminal domain-containing protein
Migut.D00403	AT2G42410	5
Migut.D00406	AT3G58180	5		ARM repeat superfamily protein
Migut.D00417	AT4G10490	5		2-oxoglutarate (2OG) and Fe(II)-dependent oxygenase superfamily protein
Migut.D00427	AT1G30690	5		Sec14p-like phosphatidylinositol transfer family protein
Migut.D00493	AT1G04150	5		C2 calcium/lipid-binding plant phosphoribosyltransferase family protein
Migut.D00563	AT5G12900	5
Migut.D00569	AT3G20820	5		Leucine-rich repeat (LRR) family protein
Migut.D00573	AT3G20830	5		AGC (cAMP-dependent, cGMP-dependent and protein kinase C) kinase family protein
Migut.D00604	AT5G12840	5	ATHAP2A,EMB2220,HAP2A,NF-YA1	nuclear factor Y, subunit A1
Migut.D00608	AT5G04590	5	SIR	sulfite reductase
Migut.D00641	AT1G73830	5	BEE3	BR enhanced expression 3
Migut.D00645	AT4G31530	5		NAD(P)-binding Rossmann-fold superfamily protein
Migut.D00685	AT2G02800	5	APK2B	protein kinase 2B
Migut.D00694	AT2G27040	5	AGO4,OCP11	Argonaute family protein
Migut.D00706	AT2G40880	5	ATCYSA,CYSA,FL3-27	cystatin A
Migut.D00719	AT3G20770	5	AtEIN3,EIN3	Ethylene insensitive 3 family protein
Migut.D00729	AT5G48500	5
Migut.D00732	AT5G48480	5		Lactoylglutathione lyase / glyoxalase I family protein
Migut.D00734	AT5G48485	5	DIR1	Bifunctional inhibitor/lipid-transfer protein/seed storage 2S albumin superfamily protein
Migut.D00735	AT5G48480	5		Lactoylglutathione lyase / glyoxalase I family protein
Migut.D00745	AT1G05990	5	RHS1	EF hand calcium-binding protein family
Migut.D00915	AT1G53880	5
Migut.D00917	AT1G53910	5	RAP2.12	related to AP2 12
Migut.D00973	AT1G55170	5
Migut.D00989	AT3G16500	5	IAA26,PAP1	phytochrome-associated protein 1
Migut.D01013	AT3G16190	5		Isochorismatase family protein
Migut.D01073	AT1G15340	5	MBD10	methyl-CPG-binding domain 10
Migut.D01144	AT2G24100	5
Migut.D01197	AT2G01670	5	atnudt17,NUDT17	nudix hydrolase homolog 17
Migut.D01268	AT3G48560	5	AHAS,ALS,CSR1,IMR1,TZP5	chlorsulfuron/imidazolinone resistant 1
Migut.D01320	AT3G17950	5
Migut.D01406	ATCG01310	5		ribosomal protein L2
Migut.D01524	ATMG00070	5		NADH dehydrogenase subunit 9
Migut.D01588	AT3G18520	5	ATHDA15,HDA15	histone deacetylase 15
Migut.D01595	AT3G18190	5		TCP-1/cpn60 chaperonin family protein
Migut.D01648	AT5G47580	5
Migut.D01691	AT3G05870	5	APC11	anaphase-promoting complex/cyclosome 11
Migut.D01748	AT1G71840	5		transducin family protein / WD-40 repeat family protein
Migut.D01779	AT3G48040	5	ARAC8,ATRAC8,ATROP10,ROP10	RHO-related protein from plants 10
Migut.D01792	AT5G62570	5		Calmodulin binding protein-like
Migut.D01831	AT3G47640	5	PYE	basic helix-loop-helix (bHLH) DNA-binding superfamily protein
Migut.D01882	AT1G74780	5		Nodulin-like / Major Facilitator Superfamily protein
Migut.D02008	AT5G06740	5		Concanavalin A-like lectin protein kinase family protein
Migut.D02038	AT1G78930	5		Mitochondrial transcription termination factor family protein
Migut.D02054	AT1G73530	5		RNA-binding (RRM/RBD/RNP motifs) family protein
Migut.D02082	AT3G48670	5	IDN2,RDM12	XH/XS domain-containing protein
Migut.D02083	AT5G59400	5
Migut.D02178	AT3G45590	5
Migut.D02307		5
Migut.D02435	AT3G15040	5		Protein of unknown function, DUF584
Migut.D02445	AT2G27480	5		Calcium-binding EF-hand family protein
Migut.D02455	AT3G07350	5		Protein of unknown function (DUF506)
Migut.D02517	AT4G13010	5		Oxidoreductase, zinc-binding dehydrogenase family protein
Migut.D02549	AT4G25650	5	ACD1-LIKE,PTC52,TIC55-IV	ACD1-like
Migut.D02551	AT3G13540	5	ATMYB5,MYB5	myb domain protein 5
Migut.D02552	AT5G19830	5		Peptidyl-tRNA hydrolase family protein
Migut.D02563	AT5G20160	5		Ribosomal protein L7Ae/L30e/S12e/Gadd45 family protein
Migut.D02587	AT5G20160	5		Ribosomal protein L7Ae/L30e/S12e/Gadd45 family protein
Migut.E00039	AT1G69160	5
Migut.E00114	AT5G15080	5		Protein kinase superfamily protein
Migut.E00117	AT3G01470	5	ATHB-1,ATHB1,HAT5,HB-1,HD-ZIP-1	homeobox 1
Migut.E00174	AT1G60590	5		Pectin lyase-like superfamily protein
Migut.E00177	AT2G27790	5		RNA-binding (RRM/RBD/RNP motifs) family protein
Migut.E00186	AT1G12940	5	ATNRT2.5,NRT2.5	nitrate transporter2.5
Migut.E00188		5
Migut.E00196	AT1G10690	5
Migut.E00255	AT2G03890	5	ATPI4K GAMMA 7,PI4K GAMMA 7,UBDK GAMMA 7	phosphoinositide 4-kinase gamma 7
Migut.E00259	AT3G30390	5		Transmembrane amino acid transporter family protein
Migut.E00328	AT1G68570	5		Major facilitator superfamily protein
Migut.E00354	AT1G68290	5	ENDO 2	endonuclease 2
Migut.E00388	AT1G15110	5		phosphatidyl serine synthase family protein
Migut.E00405	AT2G01275	5		RING/FYVE/PHD zinc finger superfamily protein
Migut.E00481	AT1G14850	5	NUP155	nucleoporin 155
Migut.E00525	AT3G09180	5
Migut.E00627	AT1G64660	5	ATMGL,MGL	methionine gamma-lyase
Migut.E00629	AT1G64660	5	ATMGL,MGL	methionine gamma-lyase
Migut.E00655	AT4G24050	5		NAD(P)-binding Rossmann-fold superfamily protein
Migut.E00667	AT3G20020	5	ATPRMT6,PRMT6	protein arginine methyltransferase 6
Migut.E00670	AT5G23430	5		Transducin/WD40 repeat-like superfamily protein
Migut.E00727	AT1G32810	5		RING/FYVE/PHD zinc finger superfamily protein
Migut.E00728	AT1G32790	5	CID11	CTC-interacting domain 11
Migut.E00729	AT1G32780	5		GroES-like zinc-binding dehydrogenase family protein
Migut.E00805	AT5G47010	5	ATUPF1,LBA1,UPF1	RNA helicase, putative
Migut.E00808	AT4G29000	5		Tesmin/TSO1-like CXC domain-containing protein
Migut.E00829	AT4G17030	5	AT-EXPR,ATEXLB1,ATEXPR1,ATHEXP BETA 3.1,EXLB1,EXPR	expansin-like B1
Migut.E00902	AT5G47010	5	ATUPF1,LBA1,UPF1	RNA helicase, putative
Migut.E00921	AT4G16765	5		2-oxoglutarate (2OG) and Fe(II)-dependent oxygenase superfamily protein
Migut.E00922	AT4G18010	5	5PTASE2,AT5PTASE2,IP5PII	myo-inositol polyphosphate 5-phosphatase 2
Migut.E00924	AT2G33620	5		AT hook motif DNA-binding family protein
Migut.E01029	AT1G04110	5	SDD1	Subtilase family protein
Migut.E01037	AT1G04110	5	SDD1	Subtilase family protein
Migut.E01075	AT4G35785	5		RNA-binding (RRM/RBD/RNP motifs) family protein
Migut.E01082	AT5G41330	5		BTB/POZ domain with WD40/YVTN repeat-like protein
Migut.E01201	AT4G23493	5
Migut.E01232	AT4G11110	5	SPA2	SPA1-related 2
Migut.E01237	AT3G61660	5
Migut.E01280	AT4G10910	5
Migut.E01292	AT1G63100	5		GRAS family transcription factor
Migut.E01309	AT1G04110	5	SDD1	Subtilase family protein
Migut.E01314	AT1G04110	5	SDD1	Subtilase family protein
Migut.E01315	AT1G04110	5	SDD1	Subtilase family protein
Migut.E01317	AT1G32150	5
Migut.E01342	AT3G13960	5	AtGRF5,GRF5	growth-regulating factor 5
Migut.E01352	AT5G18400	5		Cytokine-induced anti-apoptosis inhibitor 1, Fe-S biogenesis
Migut.E01374	AT3G03590	5
Migut.E01382	AT5G45310	5
Migut.E01399	AT1G14590	5		Nucleotide-diphospho-sugar transferase family protein
Migut.E01540	AT5G25930	5		Protein kinase family protein with leucine-rich repeat domain
Migut.E01543	AT4G27620	5
Migut.E01548	AT2G19810	5		CCCH-type zinc finger family protein
Migut.E01558	AT2G25970	5		KH domain-containing protein
Migut.E01563	AT2G26070	5	RTE1	Protein of unknown function (DUF778)
Migut.E01577	AT1G72820	5		Mitochondrial substrate carrier family protein
Migut.E01583	AT1G76940	5		RNA-binding (RRM/RBD/RNP motifs) family protein
Migut.E01694	AT4G32090	5		Beta-1,3-N-Acetylglucosaminyltransferase family protein
Migut.E01799	AT2G25490	5	EBF1,FBL6	EIN3-binding F box protein 1
Migut.F00015	AT3G26740	5	CCL	CCR-like
Migut.F00125	AT5G24610	5
Migut.F00126	AT1G04635	5	EMB1687	ribonuclease P family protein / Rpp14 family protein
Migut.F00152	AT5G24470	5	APRR5,PRR5	pseudo-response regulator 5
Migut.F00223	AT5G53420	5		CCT motif family protein
Migut.F00266	AT1G64080	5
Migut.F00269	AT2G46150	5		Late embryogenesis abundant (LEA) hydroxyproline-rich glycoprotein family
Migut.F00274	AT3G16520	5	UGT88A1	UDP-glucosyl transferase 88A1
Migut.F00298	AT5G52540	5		Protein of unknown function (DUF819)
Migut.F00332	AT3G57270	5	BG1	beta-1,3-glucanase 1
Migut.F00362	AT4G00730	5	AHDP,ANL2	Homeobox-leucine zipper family protein / lipid-binding START domain-containing protein
Migut.F00417	AT5G62230	5	ERL1	ERECTA-like 1
Migut.F00431	AT4G12080	5	AHL1,ATAHL1	AT-hook motif nuclear-localized protein 1
Migut.F00439	AT5G51560	5		Leucine-rich repeat protein kinase family protein
Migut.F00471	AT4G12480	5
Migut.F00496	AT5G04620	5	ATBIOF,BIOF	biotin F
Migut.F00505	AT1G65680	5	ATEXPB2,ATHEXP BETA 1.4,EXPB2	expansin B2
Migut.F00518	AT5G07610	5		F-box family protein
Migut.F00519	AT1G30880	5
Migut.F00543	AT4G17600	5	LIL3:1	Chlorophyll A-B binding family protein
Migut.F00569	AT2G38560	5	TFIIS	transcript elongation factor IIS
Migut.F00580	AT2G40435	5
Migut.F00590	AT5G45820	5	CIPK20,PKS18,SnRK3.6	CBL-interacting protein kinase 20
Migut.F00591	AT3G10960	5	ATAZG1,AZG1	AZA-guanine resistant1
Migut.F00606	AT3G56360	5
Migut.F00617	AT2G41430	5	CID1,ERD15,LSR1	dehydration-induced protein (ERD15)
Migut.F00704	AT2G39980	5		HXXXD-type acyl-transferase family protein
Migut.F00724	AT5G05830	5		RING/FYVE/PHD zinc finger superfamily protein
Migut.F00821	AT5G28640	5	AN3,ATGIF1,GIF,GIF1	SSXT family protein
Migut.F00844	AT5G04840	5		bZIP protein
Migut.F00904	AT5G42210	5
Migut.F00912	AT1G30240	5
Migut.F00953	AT4G33270	5	CDC20.1	Transducin family protein / WD-40 repeat family protein
Migut.F00993	AT3G49430	5	SRp34a	SER/ARG-rich protein 34A
Migut.F01052	AT4G27940	5	ATMTM1,MTM1	manganese tracking factor for mitochondrial SOD2
Migut.F01086	AT4G25700	5	B1,BCH1,BETA-OHASE 1,chy1	beta-hydroxylase 1
Migut.F01090	AT5G52545	5
Migut.F01094	AT5G52510	5	SCL8	SCARECROW-like 8
Migut.F01190	AT4G25170	5		Uncharacterised conserved protein (UCP012943)
Migut.F01215	AT4G07515	5
Migut.F01220	AT3G54190	5		Transducin/WD40 repeat-like superfamily protein
Migut.F01258	AT2G40550	5	ETG1	E2F target gene 1
Migut.F01278	AT5G02070	5		Protein kinase family protein
Migut.F01279	AT5G59140	5		BTB/POZ domain-containing protein
Migut.F01376	AT2G34860	5	EDA3	DnaJ/Hsp40 cysteine-rich domain superfamily protein
Migut.F01480	AT4G37360	5
Migut.F01554	AT3G10650	5
Migut.F01570	AT5G05830	5		RING/FYVE/PHD zinc finger superfamily protein
Migut.F01608	AT3G11470	5		4\'-phosphopantetheinyl transferase superfamily
Migut.F01648	AT5G16010	5		3-oxo-5-alpha-steroid 4-dehydrogenase family protein
Migut.F01689	AT1G65680	5	ATEXPB2,ATHEXP BETA 1.4,EXPB2	expansin B2
Migut.F01773	AT1G48850	5	EMB1144	chorismate synthase, putative / 5-enolpyruvylshikimate-3-phosphate phospholyase, putative
Migut.F01788	AT5G13520	5		peptidase M1 family protein
Migut.F01802	AT2G35800	5		mitochondrial substrate carrier family protein
Migut.F01873	AT5G40400	5		Pentatricopeptide repeat (PPR) superfamily protein
Migut.F01886	AT2G38640	5		Protein of unknown function (DUF567)
Migut.F01912	AT4G30220	5	RUXF	small nuclear ribonucleoprotein F
Migut.F01928	AT4G16195	5		Plant self-incompatibility protein S1 family
Migut.F02013	AT4G10090	5	ELP6	elongator protein 6
Migut.F02069	AT4G30390	5
Migut.F02097	AT1G65420	5	NPQ7	Protein of unknown function (DUF565)
Migut.G00008	AT2G43670	5		Carbohydrate-binding X8 domain superfamily protein
Migut.G00044	AT4G16280	5	FCA	RNA binding;abscisic acid binding
Migut.G00050	AT3G23880	5		F-box and associated interaction domains-containing protein
Migut.G00059	AT1G32583	5
Migut.G00106	AT3G06740	5	GATA15	GATA transcription factor 15
Migut.G00129	AT3G16720	5	ATL2,TL2	TOXICOS EN LEVADURA 2
Migut.G00130	AT5G49170	5
Migut.G00135	AT5G49120	5		Protein of unknown function (DUF581)
Migut.G00167	AT5G27690	5		Heavy metal transport/detoxification superfamily protein
Migut.G00217	AT1G48100	5		Pectin lyase-like superfamily protein
Migut.G00259	AT3G06180	5		Ribosomal protein L34e superfamily protein
Migut.G00263	AT5G19030	5		RNA-binding (RRM/RBD/RNP motifs) family protein
Migut.G00295	AT5G19120	5
Migut.G00333	AT5G28150	5		Plant protein of unknown function (DUF868)
Migut.G00370	AT4G14770	5	ATTCX2,TCX2	TESMIN/TSO1-like CXC 2
Migut.G00397	AT3G22990	5	LFR	ARM repeat superfamily protein
Migut.G00426	AT4G14520	5		DNA-directed RNA polymerase II-related
Migut.G00437	AT5G43630	5	TZP	zinc knuckle (CCHC-type) family protein
Migut.G00598	AT1G04610	5	YUC3	YUCCA 3
Migut.G00607	AT3G24010	5	ATING1,ING1	RING/FYVE/PHD zinc finger superfamily protein
Migut.G00630	AT5G13930	5	ATCHS,CHS,TT4	Chalcone and stilbene synthase family protein
Migut.G00654	AT1G66870	5
Migut.G00659	AT5G55180	5		O-Glycosyl hydrolases family 17 protein
Migut.G00726	AT1G04920	5	ATSPS3F,SPS3F	sucrose phosphate synthase 3F
Migut.G00774	AT4G13940	5	ATSAHH1,EMB1395,HOG1,MEE58,SAHH1	S-adenosyl-L-homocysteine hydrolase
Migut.G00780	AT1G09360	5		Plant invertase/pectin methylesterase inhibitor superfamily protein
Migut.G00798	AT3G59900	5	ARGOS	auxin-regulated gene involved in organ size
Migut.G00827	AT2G05540	5		Glycine-rich protein family
Migut.G00834	AT3G25500	5	AFH1,AHF1,ATFH1,FH1	formin homology 1
Migut.G00850	AT1G05680	5	UGT74E2	Uridine diphosphate glycosyltransferase 74E2
Migut.G00871	AT2G43890	5		Pectin lyase-like superfamily protein
Migut.G00902	AT3G06960	5	PDE320,TGD4	pigment defective 320
Migut.G00903	AT3G05850	5
Migut.G01036	AT2G43330	5	ATINT1,INT1	inositol transporter 1
Migut.G01096	AT2G05540	5		Glycine-rich protein family
Migut.G01102	AT2G05530	5		Glycine-rich protein family
Migut.G01141		5
Migut.G01167	AT1G80920	5	J8	Chaperone DnaJ-domain superfamily protein
Migut.H00075	AT5G40480	5	EMB3012	embryo defective 3012
Migut.H00081	AT3G27650	5	LBD25	LOB domain-containing protein 25
Migut.H00102	AT3G27810	5	ATMYB21,ATMYB3,MYB21	myb domain protein 21
Migut.H00138	AT5G14880	5		Potassium transporter family protein
Migut.H00164	AT3G17070	5		Peroxidase family protein
Migut.H00202	AT5G38510	5		Rhomboid-related intramembrane serine protease family protein
Migut.H00269	AT1G66480	5	PMI2	plastid movement impaired 2
Migut.H00308		5
Migut.H00323	AT4G37750	5	ANT,CKC,CKC1,DRG	Integrase-type DNA-binding superfamily protein
Migut.H00324	AT2G22840	5	AtGRF1,GRF1	growth-regulating factor 1
Migut.H00335	AT5G67630	5		P-loop containing nucleoside triphosphate hydrolases superfamily protein
Migut.H00337	AT2G22900	5		Galactosyl transferase GMA12/MNN10 family protein
Migut.H00363	AT4G33890	5
Migut.H00364	AT4G37530	5		Peroxidase superfamily protein
Migut.H00380	AT2G23150	5	ATNRAMP3,NRAMP3	natural resistance-associated macrophage protein 3
Migut.H00391	AT4G37270	5	ATHMA1,HMA1	heavy metal atpase 1
Migut.H00409	AT5G67200	5		Leucine-rich repeat protein kinase family protein
Migut.H00418	AT5G67140	5		F-box/RNI-like superfamily protein
Migut.H00419	AT5G13680	5	ABO1,ELO2	IKI3 family protein
Migut.H00441	AT3G19200	5
Migut.H00476	AT3G50440	5	ATMES10,MES10	methyl esterase 10
Migut.H00477	AT2G45570	5
Migut.H00491	AT3G53310	5		AP2/B3-like transcriptional factor family protein
Migut.H00495	AT2G23460	5	ATXLG1,XLG1	extra-large G-protein 1
Migut.H00510	AT5G66590	5		CAP (Cysteine-rich secretory proteins, Antigen 5, and Pathogenesis-related 1 protein) superfamily protein
Migut.H00511	AT5G66600	5		Protein of unknown function, DUF547
Migut.H00522	AT3G50760	5	GATL2	galacturonosyltransferase-like 2
Migut.H00535	AT5G16020	5	GEX3	gamete-expressed 3
Migut.H00544		5
Migut.H00595		5
Migut.H00596	AT3G30180	5	BR6OX2,CYP85A2	brassinosteroid-6-oxidase 2
Migut.H00653	AT3G01060	5
Migut.H00691	AT2G13610	5		ABC-2 type transporter family protein
Migut.H00716	AT4G31940	5	CYP82C4	cytochrome P450, family 82, subfamily C, polypeptide 4
Migut.H00742	AT3G18660	5	GUX1,PGSIP1	plant glycogenin-like starch initiation protein 1
Migut.H00814		5
Migut.H00819	AT1G77380	5	AAP3,ATAAP3	amino acid permease 3
Migut.H00826	AT1G01720	5	ANAC002,ATAF1	NAC (No Apical Meristem) domain transcriptional regulator superfamily protein
Migut.H00840	AT1G03220	5		Eukaryotic aspartyl protease family protein
Migut.H00895	AT1G18080	5	ATARCA,RACK1A,RACK1A_AT	Transducin/WD40 repeat-like superfamily protein
Migut.H00926	AT5G15240	5		Transmembrane amino acid transporter family protein
Migut.H01003	AT4G36650	5	ATPBRP,PBRP	plant-specific TFIIB-related protein
Migut.H01016	AT4G28240	5		Wound-responsive family protein
Migut.H01017	AT4G28240	5		Wound-responsive family protein
Migut.H01028	AT2G20830	5		transferases;folic acid binding
Migut.H01057	AT4G03420	5		Protein of unknown function (DUF789)
Migut.H01265	AT3G22270	5		Topoisomerase II-associated protein PAT1
Migut.H01290	AT2G33160	5		glycoside hydrolase family 28 protein / polygalacturonase (pectinase) family protein
Migut.H01310	AT4G20840	5		FAD-binding Berberine family protein
Migut.H01334	AT4G05410	5	YAO	Transducin/WD40 repeat-like superfamily protein
Migut.H01383	AT1G29370	5		Kinase-related protein of unknown function (DUF1296)
Migut.H01421	AT5G05830	5		RING/FYVE/PHD zinc finger superfamily protein
Migut.H01435	AT1G29195	5
Migut.H01438	AT5G45830	5	ATDOG1,DOG1,GSQ5	delay of germination 1
Migut.H01460	AT1G48300	5
Migut.H01495	AT5G54390	5	AHL,ATAHL,HL	HAL2-like
Migut.H01529	AT1G11380	5		PLAC8 family protein
Migut.H01539	AT1G61660	5		basic helix-loop-helix (bHLH) DNA-binding superfamily protein
Migut.H01543	AT1G61680	5	ATTPS14,TPS14	terpene synthase 14
Migut.H01551	AT4G21210	5	ATRP1,RP1	PPDK regulatory protein
Migut.H01552	AT4G21200	5	ATGA2OX8,GA2OX8	gibberellin 2-oxidase 8
Migut.H01563	AT1G61870	5	PPR336	pentatricopeptide repeat 336
Migut.H01567	AT2G42850	5	CYP718	cytochrome P450, family 718
Migut.H01589	AT4G22140	5	EBS	PHD finger family protein / bromo-adjacent homology (BAH) domain-containing protein
Migut.H01647	AT3G12685	5		Acid phosphatase/vanadium-dependent haloperoxidase-related protein
Migut.H01682	AT2G21910	5	CYP96A5	cytochrome P450, family 96, subfamily A, polypeptide 5
Migut.H01696	AT1G79090	5
Migut.H01708	AT5G56220	5		P-loop containing nucleoside triphosphate hydrolases superfamily protein
Migut.H01748	AT1G55840	5		Sec14p-like phosphatidylinositol transfer family protein
Migut.H01750	AT1G55850	5	ATCSLE1,CSLE1	cellulose synthase like E1
Migut.H01751	AT1G55850	5	ATCSLE1,CSLE1	cellulose synthase like E1
Migut.H01758	AT5G55660	5
Migut.H01781	AT5G55410	5		Bifunctional inhibitor/lipid-transfer protein/seed storage 2S albumin superfamily protein
Migut.H01803	AT4G26850	5	VTC2	mannose-1-phosphate guanylyltransferase (GDP)s;GDP-galactose:mannose-1-phosphate guanylyltransferases;GDP-galactose:glucose-1-phosphate guanylyltransferases;GDP-galactose:myoinositol-1-phosphate guanylyltransferases;glucose-1-phosphate guanylyltransferase
Migut.H01981	AT3G15000	5		cobalt ion binding
Migut.H01983	AT5G05800	5
Migut.H01994	AT5G59310	5	LTP4	lipid transfer protein 4
Migut.H02018	AT3G14830	5
Migut.H02023	AT1G78600	5	DBB3,LZF1,STH3	light-regulated zinc finger protein 1
Migut.H02057	AT1G17210	5	ATILP1,ILP1	IAP-like protein 1
Migut.H02059		5
Migut.H02082		5
Migut.H02087	AT4G12640	5		RNA recognition motif (RRM)-containing protein
Migut.H02118	AT3G14690	5	CYP72A15	cytochrome P450, family 72, subfamily A, polypeptide 15
Migut.H02175	AT4G35980	5
Migut.H02178	AT4G02210	5
Migut.H02199	AT5G10950	5		Tudor/PWWP/MBT superfamily protein
Migut.H02203	AT4G35700	5
Migut.H02283	AT2G22590	5		UDP-Glycosyltransferase superfamily protein
Migut.H02391	AT1G71050	5		Heavy metal transport/detoxification superfamily protein
Migut.H02407		5
Migut.H02425	AT2G22010	5	RKP	related to KPC1
Migut.H02429	AT2G21960	5
Migut.H02433	AT3G55254	5		Plant self-incompatibility protein S1 family
Migut.H02436	AT1G04645	5		Plant self-incompatibility protein S1 family
Migut.H02462	AT2G21790	5	ATRNR1,CLS8,R1,RNR1	ribonucleotide reductase 1
Migut.H02470	AT2G21740	5		Protein of unknown function (DUF1278)
Migut.H02496	AT3G51040	5	RTH	RTE1-homolog
Migut.H02509	AT5G66390	5		Peroxidase superfamily protein
Migut.H02518	AT2G18190	5
Migut.H02519	AT5G17760	5		P-loop containing nucleoside triphosphate hydrolases superfamily protein
Migut.H02520	AT5G17760	5		P-loop containing nucleoside triphosphate hydrolases superfamily protein
Migut.H02544	AT1G33420	5		RING/FYVE/PHD zinc finger superfamily protein
Migut.I00019	AT2G36330	5		Uncharacterised protein family (UPF0497)
Migut.I00078	AT5G62580	5		ARM repeat superfamily protein
Migut.I00105	AT2G27490	5	ATCOAE	dephospho-CoA kinase family
Migut.I00116	AT1G74750	5		Pentatricopeptide repeat (PPR) superfamily protein
Migut.I00125	AT5G62710	5		Leucine-rich repeat protein kinase family protein
Migut.I00138	AT5G62550	5
Migut.I00274	AT4G33925	5
Migut.I00330	AT3G57430	5	OTP84	Tetratricopeptide repeat (TPR)-like superfamily protein
Migut.I00378	AT2G21740	5		Protein of unknown function (DUF1278)
Migut.I00386		5
Migut.I00418	AT3G18170	5		Glycosyltransferase family 61 protein
Migut.I00440	AT1G04645	5		Plant self-incompatibility protein S1 family
Migut.I00467	AT5G63290	5		Radical SAM superfamily protein
Migut.I00475	AT3G48470	5	EMB2423	embryo defective 2423
Migut.I00541	AT3G48610	5	NPC6	non-specific phospholipase C6
Migut.I00553	AT5G50740	5		Heavy metal transport/detoxification superfamily protein
Migut.I00559	AT5G41040	5		HXXXD-type acyl-transferase family protein
Migut.I00566	AT1G73500	5	ATMKK9,MKK9	MAP kinase kinase 9
Migut.I00627	AT2G24100	5
Migut.I00648	AT4G00650	5	FLA,FRI	FRIGIDA-like protein
Migut.I00685	AT1G80920	5	J8	Chaperone DnaJ-domain superfamily protein
Migut.I00709	AT1G80680	5	MOS3,NUP96,PRE,SAR3	SUPPRESSOR OF AUXIN RESISTANCE 3
Migut.I00789	AT1G52630	5		O-fucosyltransferase family protein
Migut.I00807	AT2G26710	5	BAS1,CYP72B1,CYP734A1	Cytochrome P450 superfamily protein
Migut.I00809	AT1G52720	5
Migut.I00814	AT1G80300	5	ATNTT1,NTT1	nucleotide transporter 1
Migut.I00815	AT3G15570	5		Phototropic-responsive NPH3 family protein
Migut.I00857	AT1G12663	5
Migut.I00940	AT1G79840	5	GL2	HD-ZIP IV family of homeobox-leucine zipper protein with lipid-binding START domain
Migut.I00958	AT3G16490	5	IQD26	IQ-domain 26
Migut.I00980	AT3G21300	5		RNA methyltransferase family protein
Migut.I01004	AT5G09280	5		Pectin lyase-like superfamily protein
Migut.I01061	AT1G54180	5
Migut.I01138	AT1G72310	5	ATL3	RING/U-box superfamily protein
Migut.I01192	AT1G16840	5
Migut.J00002	AT3G54220	5	SCR,SGR1	GRAS family transcription factor
Migut.J00028		5
Migut.J00044	AT5G59320	5	LTP3	lipid transfer protein 3
Migut.J00053	AT2G38510	5		MATE efflux family protein
Migut.J00104	AT2G38320	5	TBL34	TRICHOME BIREFRINGENCE-LIKE 34
Migut.J00168	AT4G13965	5
Migut.J00174	AT3G51860	5	ATCAX3,ATHCX1,CAX1-LIKE,CAX3	cation exchanger 3
Migut.J00201	AT5G01220	5	SQD2	sulfoquinovosyldiacylglycerol 2
Migut.J00248	AT5G05830	5		RING/FYVE/PHD zinc finger superfamily protein
Migut.J00270	AT3G53940	5		Mitochondrial substrate carrier family protein
Migut.J00288	AT2G37770	5		NAD(P)-linked oxidoreductase superfamily protein
Migut.J00292	AT2G37770	5		NAD(P)-linked oxidoreductase superfamily protein
Migut.J00336	AT5G02440	5
Migut.J00337	AT2G28840	5	XBAT31	XB3 ortholog 1 in Arabidopsis thaliana
Migut.J00339	AT2G37585	5		Core-2/I-branching beta-1,6-N-acetylglucosaminyltransferase family protein
Migut.J00384	AT3G55140	5		Pectin lyase-like superfamily protein
Migut.J00490	AT2G36630	5		Sulfite exporter TauE/SafE family protein
Migut.J00534	AT4G30080	5	ARF16	auxin response factor 16
Migut.J00540	AT5G03280	5	ATEIN2,CKR1,EIN2,ERA3,ORE2,ORE3,PIR2	NRAMP metal ion transporter family protein
Migut.J00556	AT5G03150	5	JKD	C2H2-like zinc finger protein
Migut.J00565		5
Migut.J00566		5
Migut.J00593	AT4G29540	5		bacterial transferase hexapeptide repeat-containing protein
Migut.J00682	AT2G36026	5		Ovate family protein
Migut.J00720		5
Migut.J00834	AT1G19220	5	ARF11,ARF19,IAA22	auxin response factor 19
Migut.J00851	AT1G06220	5	CLO,GFA1,MEE5	Ribosomal protein S5/Elongation factor G/III/V family protein
Migut.J00873	AT2G26440	5		Plant invertase/pectin methylesterase inhibitor superfamily
Migut.J00902	AT5G21960	5
Migut.J00917	AT1G72490	5
Migut.J00939	AT3G58170	5	ATBET11,ATBS14A,BET11,BS14A	BET1P/SFT1P-like protein 14A
Migut.J00977	AT5G03670	5
Migut.J00999	AT5G06210	5		RNA binding (RRM/RBD/RNP motifs) family protein
Migut.J01013	AT2G36190	5	AtcwINV4,cwINV4	cell wall invertase 4
Migut.J01025	AT1G57790	5		F-box family protein
Migut.J01032	AT3G10120	5
Migut.J01064	AT5G03610	5		GDSL-like Lipase/Acylhydrolase superfamily protein
Migut.J01081	AT4G29240	5		Leucine-rich repeat (LRR) family protein
Migut.J01182	AT5G19590	5		Protein of unknown function, DUF538
Migut.J01253	AT5G25280	5		serine-rich protein-related
Migut.J01254	AT5G25280	5		serine-rich protein-related
Migut.J01262	AT2G47910	5	CRR6	chlororespiratory reduction 6
Migut.J01313	AT4G12560	5	CPR30	F-box and associated interaction domains-containing protein
Migut.J01329	AT4G30993	5		Calcineurin-like metallo-phosphoesterase superfamily protein
Migut.J01391	AT2G24100	5
Migut.J01445	AT5G24930	5	ATCOL4,COL4	CONSTANS-like 4
Migut.J01588	AT3G03620	5		MATE efflux family protein
Migut.J01607	AT3G56880	5		VQ motif-containing protein
Migut.J01608	AT5G64270	5		splicing factor, putative
Migut.J01680	AT1G54940	5	PGSIP4	plant glycogenin-like starch initiation protein 4
Migut.J01691	AT1G74670	5		Gibberellin-regulated family protein
Migut.J01695	AT4G16580	5		Protein phosphatase 2C family protein
Migut.J01734	AT4G34138	5
Migut.J01797	AT3G57800	5		basic helix-loop-helix (bHLH) DNA-binding superfamily protein
Migut.J01798	AT4G20330	5		Transcription initiation factor TFIIE, beta subunit
Migut.J01831	AT2G44340	5
Migut.J01852	AT5G06680	5	ATGCP3,ATSPC98,GCP3,SPC98	spindle pole body component 98
Migut.J01858	AT3G17380	5		TRAF-like family protein
Migut.J01873	AT1G65450	5		HXXXD-type acyl-transferase family protein
Migut.K00020	AT1G65450	5		HXXXD-type acyl-transferase family protein
Migut.K00023	AT2G41940	5	ZFP8	zinc finger protein 8
Migut.K00031	AT3G58030	5		RING/U-box superfamily protein
Migut.K00037	AT3G12130	5		KH domain-containing protein / zinc finger (CCCH type) family protein
Migut.K00075	AT1G78995	5
Migut.K00166	AT2G40830	5	RHC1A	RING-H2 finger C1A
Migut.K00171	AT1G73100	5	SDG19,SUVH3	SU(VAR)3-9 homolog 3
Migut.K00175	AT3G56950	5	SIP2,SIP2;1	small and basic intrinsic protein 2;1
Migut.K00182	AT3G43810	5
Migut.K00201		5
Migut.K00202	AT4G18710	5	ATSK21,BIN2,DWF12,SK21,UCU1	Protein kinase superfamily protein
Migut.K00217	AT2G31270	5	ATCDT1A,CDT1,CDT1A	homolog of yeast CDT1 A
Migut.K00223	AT1G28760	5		Uncharacterized conserved protein (DUF2215)
Migut.K00238	AT5G20600	5
Migut.K00255	AT5G57610	5		Protein kinase superfamily protein with octicosapeptide/Phox/Bem1p domain
Migut.K00258	AT4G25780	5		CAP (Cysteine-rich secretory proteins, Antigen 5, and Pathogenesis-related 1 protein) superfamily protein
Migut.K00347	AT2G25180	5	ARR12,RR12	response regulator 12
Migut.K00363	AT5G51350	5		Leucine-rich repeat transmembrane protein kinase family protein
Migut.K00389	AT2G41040	5		S-adenosyl-L-methionine-dependent methyltransferases superfamily protein
Migut.K00395	AT4G35165	5		Protein of unknown function (DUF1278)
Migut.K00403	AT5G20400	5		2-oxoglutarate (2OG) and Fe(II)-dependent oxygenase superfamily protein
Migut.K00407	AT2G21500	5
Migut.K00427	AT3G42170	5		BED zinc finger ;hAT family dimerisation domain
Migut.K00447	AT2G25490	5	EBF1,FBL6	EIN3-binding F box protein 1
Migut.K00455	AT5G19540	5
Migut.K00501	AT4G28990	5		RNA-binding protein-related
Migut.K00506	AT5G42030	5	ABIL4	ABL interactor-like protein 4
Migut.K00536	AT3G19950	5		RING/U-box superfamily protein
Migut.K00541	AT2G19870	5		tRNA/rRNA methyltransferase (SpoU) family protein
Migut.K00547	AT5G19730	5		Pectin lyase-like superfamily protein
Migut.K00573	AT4G29400	5		Protein of unknown function (DUF3531)
Migut.K00581	AT1G80920	5	J8	Chaperone DnaJ-domain superfamily protein
Migut.K00591	AT4G29560	5
Migut.K00601	AT3G26510	5		Octicosapeptide/Phox/Bem1p family protein
Migut.K00616	AT1G13030	5		sphere organelles protein-related
Migut.K00632	AT3G26120	5	TEL1	terminal EAR1-like 1
Migut.K00670	AT1G24470	5	ATKCR2,KCR2	beta-ketoacyl reductase 2
Migut.K00685	AT3G26000	5		Ribonuclease inhibitor
Migut.K00689	AT3G13080	5	ATMRP3,MRP3	multidrug resistance-associated protein 3
Migut.K00712	AT1G24310	5
Migut.K00713	AT1G67480	5		Galactose oxidase/kelch repeat superfamily protein
Migut.K00728	AT5G43250	5	NF-YC13	nuclear factor Y, subunit C13
Migut.K00742	AT5G17300	5
Migut.K00793	AT5G65460	5
Migut.K00801	AT2G22570	5	ATNIC1,NIC1	nicotinamidase 1
Migut.K00881	AT2G33730	5		P-loop containing nucleoside triphosphate hydrolases superfamily protein
Migut.K00896	AT5G16710	5	DHAR3	dehydroascorbate reductase 1
Migut.K00928	AT3G56830	5		Protein of unknown function (DUF565)
Migut.K00950	AT1G67325	5		Ran BP2/NZF zinc finger-like superfamily protein
Migut.K00976	AT5G17230	5	PSY	PHYTOENE SYNTHASE
Migut.K01006	AT3G02960	5		Heavy metal transport/detoxification superfamily protein
Migut.K01065	AT5G13290	5	CRN,SOL2	Protein kinase superfamily protein
Migut.K01135	AT1G28190	5
Migut.K01191	AT3G48310	5	CYP71A22	cytochrome P450, family 71, subfamily A, polypeptide 22
Migut.K01226	AT5G27240	5
Migut.K01273	AT3G02130	5	RPK2,TOAD2	receptor-like protein kinase 2
Migut.K01292	AT5G39360	5	EDL2	EID1-like 2
Migut.K01313	AT2G04031	5		Protein of unknown function (DUF784)
Migut.K01318	AT5G39670	5		Calcium-binding EF-hand family protein
Migut.K01320	AT5G39660	5	CDF2	cycling DOF factor 2
Migut.K01335	AT3G28700	5		Protein of unknown function (DUF185)
Migut.K01384	AT5G14610	5		DEAD box RNA helicase family protein
Migut.K01394	AT5G40460	5
Migut.K01441	AT5G59440	5	ATTMPK.1,ATTMPK.2,ZEU1	P-loop containing nucleoside triphosphate hydrolases superfamily protein
Migut.K01481	AT1G12820	5	AFB3	auxin signaling F-box 3
Migut.L00033	AT5G66320	5	GATA5	GATA transcription factor 5
Migut.L00051	AT1G76750	5		Protein of unknown function (DUF1278)
Migut.L00060	AT4G39400	5	ATBRI1,BIN1,BRI1,CBB2,DWF2	Leucine-rich receptor-like protein kinase family protein
Migut.L00080	AT5G07990	5	CYP75B1,D501,TT7	Cytochrome P450 superfamily protein
Migut.L00179	AT4G36880	5	CP1	cysteine proteinase1
Migut.L00207	AT4G37590	5	NPY5	Phototropic-responsive NPH3 family protein
Migut.L00253	AT5G51810	5	AT2353,ATGA20OX2,GA20OX2	gibberellin 20 oxidase 2
Migut.L00272	AT3G14880	5
Migut.L00273	AT5G09250	5	KIWI	ssDNA-binding transcriptional regulator
Migut.L00284	AT5G11760	5
Migut.L00356	AT1G23090	5	AST91,SULTR3;3	sulfate transporter 91
Migut.L00368	AT2G18290	5	APC10	anaphase promoting complex 10
Migut.L00371	AT1G55325	5	GCT	RNA polymerase II transcription mediators
Migut.L00376	AT2G18290	5	APC10	anaphase promoting complex 10
Migut.L00446	AT2G22680	5		Zinc finger (C3HC4-type RING finger) family protein
Migut.L00513	AT4G33140	5		Haloacid dehalogenase-like hydrolase (HAD) superfamily protein
Migut.L00568	AT5G08790	5	anac081,ATAF2	NAC (No Apical Meristem) domain transcriptional regulator superfamily protein
Migut.L00581	AT3G14880	5
Migut.L00645	AT2G01440	5		DEAD/DEAH box RNA helicase family protein
Migut.L00652	AT2G01100	5
Migut.L00675	AT3G02600	5	ATLPP3,LPP3	lipid phosphate phosphatase 3
Migut.L00735	AT4G35785	5		RNA-binding (RRM/RBD/RNP motifs) family protein
Migut.L00758	AT1G71110	5
Migut.L00768	AT5G66010	5		RNA-binding (RRM/RBD/RNP motifs) family protein
Migut.L00847	AT3G24850	5		Domain of unknown function (DUF313)
Migut.L00891	AT5G09760	5		Plant invertase/pectin methylesterase inhibitor superfamily
Migut.L00983	AT3G46860	5		Serine protease inhibitor, potato inhibitor I-type family protein
Migut.L01004	AT3G02600	5	ATLPP3,LPP3	lipid phosphate phosphatase 3
Migut.L01053	AT1G25330	5		basic helix-loop-helix (bHLH) DNA-binding superfamily protein
Migut.L01063	AT1G25425	5	CLE43	CLAVATA3/ESR-RELATED 43
Migut.L01138	AT3G30530	5	ATBZIP42,bZIP42	basic leucine-zipper 42
Migut.L01143		5
Migut.L01149		5
Migut.L01166	AT1G69040	5	ACR4	ACT domain repeat 4
Migut.L01176	AT1G14790	5	ATRDRP1,RDR1	RNA-dependent RNA polymerase 1
Migut.L01198	AT1G26470	5
Migut.L01274	AT1G14180	5		RING/U-box superfamily protein
Migut.L01278	AT5G62430	5
Migut.L01288	AT2G02990	5	ATRNS1,RNS1	ribonuclease 1
Migut.L01302	AT1G14280	5
Migut.L01313	AT2G02870	5		Galactose oxidase/kelch repeat superfamily protein
Migut.L01346	AT1G69850	5	ATNRT1:2,NRT1:2,NTL1	nitrate transporter 1:2
Migut.L01358	AT1G59710	5		Protein of unknown function (DUF569)
Migut.L01359	AT1G69910	5		Protein kinase superfamily protein
Migut.L01427	AT1G23870	5
Migut.L01429	AT1G23890	5		NHL domain-containing protein
Migut.L01459	AT1G60590	5		Pectin lyase-like superfamily protein
Migut.L01496	AT5G56890	5		Protein kinase superfamily protein
Migut.L01553	AT3G13960	5	AtGRF5,GRF5	growth-regulating factor 5
Migut.L01608	AT4G10180	5	ATDET1,DET1,FUS2	light-mediated development protein 1 / deetiolated1 (DET1)
Migut.L01628	AT2G37390	5		Chloroplast-targeted copper chaperone protein
Migut.L01690	AT2G37020	5		Translin family protein
Migut.L01702	AT3G09870	5		SAUR-like auxin-responsive protein family
Migut.L01741	AT3G53000	5	AtPP2-A15,PP2-A15	phloem protein 2-A15
Migut.L01743	AT3G10030	5		aspartate/glutamate/uridylate kinase family protein
Migut.L01748	AT4G12080	5	AHL1,ATAHL1	AT-hook motif nuclear-localized protein 1
Migut.L01795	AT3G52610	5
Migut.L01817	AT5G04820	5	ATOFP13,OFP13	ovate family protein 13
Migut.L01846	AT2G27180	5
Migut.L01907	AT4G10310	5	ATHKT1,HKT1	high-affinity K+ transporter 1
Migut.L01970	AT3G53940	5		Mitochondrial substrate carrier family protein
Migut.L01973	AT5G02010	5	ATROPGEF7,ROPGEF7	RHO guanyl-nucleotide exchange factor 7
Migut.L02039	AT3G08870	5
Migut.M00006	AT2G04740	5		ankyrin repeat family protein
Migut.M00113	AT3G10260	5		Reticulon family protein
Migut.M00114	AT1G06680	5	OE23,OEE2,PSBP-1,PSII-P	photosystem II subunit P-1
Migut.M00159	AT5G44210	5	ATERF-9,ATERF9,ERF9	erf domain protein 9
Migut.M00188	AT3G58100	5	PDCB5	plasmodesmata callose-binding protein 5
Migut.M00276		5
Migut.M00289	AT3G49210	5		O-acyltransferase (WSD1-like) family protein
Migut.M00493	AT5G58003	5	CPL4	C-terminal domain phosphatase-like 4
Migut.M00513	AT3G58830	5		haloacid dehalogenase (HAD) superfamily protein
Migut.M00531	AT5G48290	5		Heavy metal transport/detoxification superfamily protein
Migut.M00639		5
Migut.M00671	AT5G41010	5	NRPB12,NRPD12,NRPE12	DNA directed RNA polymerase, 7 kDa subunit
Migut.M00714	AT1G53460	5
Migut.M00723	AT1G53320	5	AtTLP7,TLP7	tubby like protein 7
Migut.M00746	AT1G06230	5	GTE4	global transcription factor group E4
Migut.M00758	AT2G29110	5	ATGLR2.8,GLR2.8	glutamate receptor 2.8
[truncated: 4,236 more rows]
