# Supplementary material for: Developmental Analysis of Mimulus Seed Transcriptomes Reveals Functional Gene Expression Clusters and Four Imprinted, Endosperm-Expressed Genes
Source: Front Plant Sci. 2020 Feb 25;11:132. doi: 10.3389/fpls.2020.00132 (PMC7052496; doi:10.3389/fpls.2020.00132)
Supplement: Supplementary file 7 [file Table_6.xlsx]

## Sheet: GOTerms_all_nonredundant_cluste
Supporting Table 6. Results of GO-term enrichment for 20 k-means clusters, filtered by REVIGO to remove redundant terms. P-values are Benjamini-Hochberg adjusted.
Cluster	Biological_process	GOTerm	BH_adjusted_p-value	Gene_matches
2	plant-type secondary cell wall biogenesis	GO:0009834	2.01066e-20	AT1G27440,AT1G62990,AT1G66230,AT1G66810,AT1G73410,AT2G28110,AT2G34410,AT2G37090,AT2G38080,AT2G40320,AT2G46770,AT3G08500,AT3G18660,AT4G18780,AT4G22680,AT4G28500,AT4G33330,AT4G33450,AT5G17420,AT5G44030,AT5G67210,AT5G67230
2	cell wall biogenesis	GO:0042546	1.51232e-16	AT1G27440,AT1G30620,AT1G33800,AT1G62990,AT1G66230,AT1G66810,AT1G73410,AT2G28110,AT2G34410,AT2G37090,AT2G38080,AT2G40320,AT2G46770,AT3G08500,AT3G18660,AT3G55990,AT4G13090,AT4G18780,AT4G22680,AT4G24910,AT4G28500,AT4G33330,AT4G33450,AT5G01360,AT5G16490,AT5G17420,AT5G44030,AT5G54690,AT5G67210,AT5G67230
2	cell wall organization or biogenesis	GO:0071554	1.0417e-10	AT1G19170,AT1G23460,AT1G27440,AT1G30620,AT1G33800,AT1G54940,AT1G62990,AT1G65680,AT1G66230,AT1G66810,AT1G73410,AT2G28110,AT2G34410,AT2G37090,AT2G38080,AT2G40320,AT2G45110,AT2G46770,AT3G08500,AT3G10740,AT3G18660,AT3G48950,AT3G50760,AT3G55990,AT4G13090,AT4G18780,AT4G22680,AT4G24910,AT4G28500,AT4G33330,AT4G33450,AT4G34480,AT5G01360,AT5G15900,AT5G16490,AT5G17420,AT5G22740,AT5G42180,AT5G44030,AT5G54690…
2	cellular component macromolecule biosynthetic process	GO:0070589	3.12631e-09	AT1G27440,AT1G33800,AT2G28110,AT2G34410,AT2G37090,AT3G18660,AT3G55990,AT4G24910,AT4G33330,AT5G01360,AT5G54690,AT5G67210,AT5G67230
2	lignin metabolic process	GO:0009808	8.68319e-08	AT1G31720,AT1G33800,AT1G67980,AT2G38080,AT2G40890,AT2G46770,AT3G16340,AT3G19450,AT4G34050,AT4G36220,AT5G03260,AT5G05390,AT5G48930,AT5G54160,AT5G60020
2	polysaccharide biosynthetic process	GO:0000271	7.9041e-06	AT1G27440,AT1G30620,AT1G33800,AT2G28110,AT2G34410,AT2G37090,AT3G18660,AT3G50760,AT3G55990,AT4G18780,AT4G24910,AT4G33330,AT5G01360,AT5G17420,AT5G44030,AT5G54690,AT5G67210,AT5G67230
2	single-organism metabolic process	GO:0044710	2.08601e-05	AT1G01580,AT1G04220,AT1G05170,AT1G13680,AT1G15670,AT1G22020,AT1G22430,AT1G26560,AT1G27440,AT1G27980,AT1G30620,AT1G31720,AT1G31910,AT1G32450,AT1G33800,AT1G34260,AT1G52790,AT1G54790,AT1G58520,AT1G67980,AT1G68540,AT1G69740,AT1G71691,AT1G75900,AT1G77240,AT2G02850,AT2G02990,AT2G07050,AT2G22250,AT2G26800,AT2G28110,AT2G30860,AT2G34410,AT2G37090,AT2G38080,AT2G40890,AT2G44450,AT2G44480,AT2G46770,AT3G10050…
2	regulation of cellular component biogenesis	GO:0044087	0.000116932	AT1G62990,AT1G66230,AT1G66810,AT1G73410,AT2G33385,AT2G38440,AT2G46225,AT3G08500,AT4G22680,AT4G28500,AT4G33450,AT5G16490
2	regulation of cell wall organization or biogenesis	GO:1903338	0.000118108	AT1G62990,AT1G66230,AT1G66810,AT1G73410,AT3G08500,AT4G22680,AT4G28500,AT4G33450
2	polysaccharide metabolic process	GO:0005976	0.00458807	AT1G27440,AT1G30620,AT1G33800,AT2G28110,AT2G34410,AT2G37090,AT2G40320,AT3G10740,AT3G18660,AT3G50760,AT3G55990,AT4G09020,AT4G13090,AT4G18780,AT4G24910,AT4G33330,AT5G01360,AT5G17420,AT5G44030,AT5G54690,AT5G67210,AT5G67230
2	single-organism biosynthetic process	GO:0044711	0.00481295	AT1G04220,AT1G27440,AT1G30620,AT1G31910,AT1G33800,AT1G67980,AT1G69740,AT2G02990,AT2G07050,AT2G22250,AT2G28110,AT2G34410,AT2G37090,AT2G38080,AT2G40890,AT2G46770,AT3G10050,AT3G16340,AT3G18660,AT3G19450,AT3G25900,AT3G26210,AT3G42640,AT3G47340,AT3G48310,AT3G50760,AT3G55990,AT4G14880,AT4G18780,AT4G24910,AT4G33330,AT4G34050,AT4G34135,AT4G34350,AT4G36220,AT4G38460,AT5G01220,AT5G01360,AT5G03260,AT5G05580…
2	single-organism process	GO:0044699	0.00712721	AT1G01580,AT1G04110,AT1G04220,AT1G05170,AT1G05230,AT1G06660,AT1G06890,AT1G08860,AT1G13680,AT1G15670,AT1G18835,AT1G22020,AT1G22130,AT1G22430,AT1G26560,AT1G27380,AT1G27440,AT1G27980,AT1G30620,AT1G31720,AT1G31910,AT1G32450,AT1G33800,AT1G34260,AT1G48020,AT1G50010,AT1G52790,AT1G54790,AT1G58340,AT1G58520,AT1G65680,AT1G66230,AT1G66810,AT1G67980,AT1G68540,AT1G69740,AT1G71691,AT1G73410,AT1G75390,AT1G75900…
2	secondary metabolic process	GO:0019748	0.00716193	AT1G04220,AT1G15670,AT1G31720,AT1G33800,AT1G67980,AT2G30860,AT2G38080,AT2G40890,AT2G44480,AT2G46770,AT3G16340,AT3G19450,AT3G21240,AT3G26210,AT3G48310,AT4G18780,AT4G34050,AT4G36220,AT5G03260,AT5G05390,AT5G48930,AT5G54160,AT5G60020
2	negative regulation of peptidase activity	GO:0010466	0.0206892	AT2G02120,AT2G02140,AT2G40880,AT3G46860,AT4G16500,AT5G12140,AT5G47550
2	carbohydrate metabolic process	GO:0005975	0.0360461	AT1G05170,AT1G19170,AT1G23460,AT1G26560,AT1G27440,AT1G30620,AT1G33800,AT2G28110,AT2G34410,AT2G37090,AT2G40320,AT2G44450,AT2G44480,AT3G10740,AT3G13750,AT3G18660,AT3G46440,AT3G48950,AT3G50760,AT3G55990,AT3G62830,AT4G09020,AT4G13090,AT4G18780,AT4G24910,AT4G26140,AT4G33330,AT4G34480,AT5G01360,AT5G17420,AT5G20950,AT5G22740,AT5G42260,AT5G44030,AT5G53340,AT5G54690,AT5G67210,AT5G67230
2	single-organism carbohydrate metabolic process	GO:0044723	0.0475348	AT1G05170,AT1G27440,AT1G30620,AT1G33800,AT2G28110,AT2G34410,AT2G37090,AT3G10740,AT3G18660,AT3G46440,AT3G50760,AT3G55990,AT3G62830,AT4G09020,AT4G18780,AT4G24910,AT4G33330,AT5G01360,AT5G17420,AT5G22740,AT5G44030,AT5G53340,AT5G54690,AT5G67210,AT5G67230
4	mRNA splicing, via spliceosome	GO:0000398	0.0198926	AT1G07170,AT1G20580,AT1G76860,AT2G23930,AT2G47580,AT3G07590,AT4G02840,AT5G42300,AT5G48870,AT5G62290
4	RNA splicing	GO:0008380	0.034865	AT1G02140,AT1G07170,AT1G20580,AT1G76860,AT2G23930,AT2G24590,AT2G47580,AT3G07590,AT4G02840,AT4G14300,AT5G42300,AT5G48870,AT5G62290
5	RNA metabolic process	GO:0016070	5.88934e-10	AT1G01720,AT1G02840,AT1G03330,AT1G04635,AT1G05710,AT1G05910,AT1G06220,AT1G06230,AT1G06790,AT1G07360,AT1G11475,AT1G12370,AT1G13030,AT1G13290,AT1G14790,AT1G15340,AT1G16610,AT1G18400,AT1G19220,AT1G21340,AT1G21580,AT1G25330,AT1G26470,AT1G27650,AT1G30970,AT1G31280,AT1G32150,AT1G32360,AT1G33390,AT1G33420,AT1G43850,AT1G46264,AT1G47270,AT1G48410,AT1G49480,AT1G50620,AT1G51510,AT1G53320,AT1G53910,AT1G55325…
5	transcription, DNA-templated	GO:0006351	5.85835e-09	AT1G01720,AT1G05710,AT1G05910,AT1G06230,AT1G06790,AT1G11475,AT1G12370,AT1G13290,AT1G15340,AT1G18400,AT1G19220,AT1G21340,AT1G25330,AT1G26470,AT1G30970,AT1G31280,AT1G32150,AT1G32360,AT1G33420,AT1G43850,AT1G46264,AT1G47270,AT1G48410,AT1G49480,AT1G50620,AT1G53320,AT1G53910,AT1G55325,AT1G61660,AT1G63100,AT1G63470,AT1G71930,AT1G73500,AT1G73830,AT1G78080,AT1G78600,AT1G78930,AT1G79580,AT1G79840,AT2G01060…
5	nucleic acid metabolic process	GO:0090304	2.71108e-08	AT1G01720,AT1G02840,AT1G03330,AT1G04635,AT1G05710,AT1G05910,AT1G06220,AT1G06230,AT1G06790,AT1G07360,AT1G11475,AT1G12370,AT1G13030,AT1G13290,AT1G14790,AT1G15340,AT1G16610,AT1G18400,AT1G19220,AT1G21340,AT1G21580,AT1G25330,AT1G26470,AT1G27650,AT1G27840,AT1G30970,AT1G31280,AT1G32150,AT1G32360,AT1G33390,AT1G33420,AT1G43850,AT1G46264,AT1G47270,AT1G48410,AT1G49480,AT1G50620,AT1G51510,AT1G53320,AT1G53910…
5	organic cyclic compound biosynthetic process	GO:1901362	1.05229e-07	AT1G01720,AT1G05710,AT1G05910,AT1G06230,AT1G06790,AT1G08250,AT1G11475,AT1G12370,AT1G12740,AT1G13290,AT1G14790,AT1G15340,AT1G18400,AT1G19220,AT1G21340,AT1G25330,AT1G26470,AT1G30970,AT1G31280,AT1G32150,AT1G32360,AT1G33420,AT1G43850,AT1G46264,AT1G47270,AT1G48410,AT1G48850,AT1G49480,AT1G50620,AT1G53320,AT1G53910,AT1G55325,AT1G61660,AT1G63100,AT1G63470,AT1G71930,AT1G72040,AT1G73500,AT1G73830,AT1G78080…
5	aromatic compound biosynthetic process	GO:0019438	1.44346e-07	AT1G01720,AT1G05710,AT1G05910,AT1G06230,AT1G06790,AT1G08250,AT1G11475,AT1G12370,AT1G13290,AT1G14790,AT1G15340,AT1G18400,AT1G19220,AT1G21340,AT1G25330,AT1G26470,AT1G30970,AT1G31280,AT1G32150,AT1G32360,AT1G33420,AT1G43850,AT1G46264,AT1G47270,AT1G48410,AT1G48850,AT1G49480,AT1G50620,AT1G53320,AT1G53910,AT1G55325,AT1G61660,AT1G63100,AT1G63470,AT1G71930,AT1G72040,AT1G73500,AT1G73830,AT1G78080,AT1G78600…
5	heterocycle biosynthetic process	GO:0018130	1.75755e-07	AT1G01720,AT1G05710,AT1G05910,AT1G06230,AT1G06790,AT1G11475,AT1G12370,AT1G13290,AT1G14790,AT1G15340,AT1G18400,AT1G19220,AT1G21340,AT1G25330,AT1G26470,AT1G30970,AT1G31280,AT1G32150,AT1G32360,AT1G33420,AT1G43850,AT1G46264,AT1G47270,AT1G48410,AT1G49480,AT1G50620,AT1G53320,AT1G53910,AT1G55325,AT1G61660,AT1G63100,AT1G63470,AT1G71930,AT1G72040,AT1G73500,AT1G73830,AT1G78080,AT1G78600,AT1G78930,AT1G79580…
5	regulation of RNA metabolic process	GO:0051252	3.85274e-07	AT1G01720,AT1G05710,AT1G05910,AT1G06230,AT1G13290,AT1G15340,AT1G18400,AT1G19220,AT1G21340,AT1G21580,AT1G25330,AT1G26470,AT1G30970,AT1G31280,AT1G32150,AT1G32360,AT1G33420,AT1G43850,AT1G46264,AT1G47270,AT1G48410,AT1G49480,AT1G50620,AT1G51510,AT1G53320,AT1G53910,AT1G55325,AT1G61660,AT1G62310,AT1G63100,AT1G63470,AT1G71930,AT1G73500,AT1G73830,AT1G78080,AT1G78600,AT1G78930,AT1G79580,AT1G79840,AT2G01060…
5	organic cyclic compound metabolic process	GO:1901360	1.12965e-06	AT1G01720,AT1G02840,AT1G03330,AT1G04635,AT1G05680,AT1G05710,AT1G05910,AT1G06220,AT1G06230,AT1G06790,AT1G07360,AT1G08250,AT1G11475,AT1G12370,AT1G12740,AT1G13030,AT1G13290,AT1G14790,AT1G15340,AT1G16610,AT1G18400,AT1G19220,AT1G20510,AT1G20950,AT1G21340,AT1G21580,AT1G25330,AT1G26470,AT1G27650,AT1G27840,AT1G30970,AT1G31280,AT1G32150,AT1G32360,AT1G33390,AT1G33420,AT1G33800,AT1G43850,AT1G46264,AT1G47270…
5	cellular aromatic compound metabolic process	GO:0006725	1.79897e-06	AT1G01720,AT1G02840,AT1G03330,AT1G04635,AT1G05680,AT1G05710,AT1G05910,AT1G06220,AT1G06230,AT1G06790,AT1G07360,AT1G08250,AT1G11475,AT1G12370,AT1G13030,AT1G13290,AT1G14790,AT1G15340,AT1G16610,AT1G18400,AT1G19220,AT1G20510,AT1G20950,AT1G21340,AT1G21580,AT1G25330,AT1G26470,AT1G27650,AT1G27840,AT1G30970,AT1G31280,AT1G32150,AT1G32360,AT1G33390,AT1G33420,AT1G33800,AT1G43850,AT1G46264,AT1G47270,AT1G48410…
5	nucleobase-containing compound metabolic process	GO:0006139	6.07488e-06	AT1G01720,AT1G02840,AT1G03330,AT1G04635,AT1G05710,AT1G05910,AT1G06220,AT1G06230,AT1G06790,AT1G07360,AT1G11475,AT1G12370,AT1G13030,AT1G13290,AT1G14790,AT1G15340,AT1G16610,AT1G18400,AT1G19220,AT1G20950,AT1G21340,AT1G21580,AT1G25330,AT1G26470,AT1G27650,AT1G27840,AT1G30970,AT1G31280,AT1G32150,AT1G32360,AT1G33390,AT1G33420,AT1G43850,AT1G46264,AT1G47270,AT1G48410,AT1G49480,AT1G50620,AT1G51510,AT1G53320…
5	regulation of cellular process	GO:0050794	7.33253e-06	AT1G01720,AT1G04110,AT1G05710,AT1G05910,AT1G06220,AT1G06230,AT1G07650,AT1G08570,AT1G11060,AT1G12110,AT1G13290,AT1G14280,AT1G14790,AT1G15340,AT1G16610,AT1G18080,AT1G18400,AT1G19220,AT1G21340,AT1G21580,AT1G22220,AT1G25330,AT1G26470,AT1G30970,AT1G31280,AT1G32150,AT1G32360,AT1G33420,AT1G34780,AT1G43850,AT1G46264,AT1G47270,AT1G48410,AT1G49480,AT1G50620,AT1G51510,AT1G53130,AT1G53320,AT1G53880,AT1G53910…
5	heterocycle metabolic process	GO:0046483	8.73003e-06	AT1G01720,AT1G02840,AT1G03330,AT1G04635,AT1G05680,AT1G05710,AT1G05910,AT1G06220,AT1G06230,AT1G06790,AT1G07360,AT1G11475,AT1G12370,AT1G13030,AT1G13290,AT1G14790,AT1G15340,AT1G16610,AT1G18400,AT1G19220,AT1G20950,AT1G21340,AT1G21580,AT1G25330,AT1G26470,AT1G27650,AT1G27840,AT1G30970,AT1G31280,AT1G32150,AT1G32360,AT1G33390,AT1G33420,AT1G43850,AT1G46264,AT1G47270,AT1G48410,AT1G49480,AT1G50620,AT1G51510…
5	regulation of metabolic process	GO:0019222	9.40925e-06	AT1G01720,AT1G05710,AT1G05910,AT1G06230,AT1G13290,AT1G14790,AT1G15340,AT1G18080,AT1G18400,AT1G19220,AT1G21340,AT1G21580,AT1G25330,AT1G26470,AT1G30970,AT1G31280,AT1G32150,AT1G32360,AT1G33420,AT1G43850,AT1G46264,AT1G47270,AT1G48410,AT1G49480,AT1G50620,AT1G51510,AT1G53130,AT1G53320,AT1G53880,AT1G53910,AT1G55325,AT1G61660,AT1G62310,AT1G63100,AT1G63470,AT1G69040,AT1G71930,AT1G73100,AT1G73500,AT1G73830…
5	multicellular organism development	GO:0007275	0.00024368	AT1G01720,AT1G02205,AT1G04110,AT1G04635,AT1G05010,AT1G05680,AT1G06220,AT1G06230,AT1G11060,AT1G12740,AT1G12820,AT1G13290,AT1G14280,AT1G15110,AT1G17020,AT1G18080,AT1G19220,AT1G24620,AT1G25425,AT1G27650,AT1G30970,AT1G43710,AT1G43850,AT1G47270,AT1G48410,AT1G48850,AT1G53130,AT1G53320,AT1G55170,AT1G55325,AT1G71930,AT1G73500,AT1G75520,AT1G77690,AT1G78600,AT1G79580,AT1G79840,AT1G80680,AT2G18790,AT2G21050…
5	biological regulation	GO:0065007	0.000297213	AT1G01720,AT1G04110,AT1G04610,AT1G05680,AT1G05710,AT1G05910,AT1G06220,AT1G06230,AT1G07650,AT1G08570,AT1G09360,AT1G11060,AT1G12110,AT1G12740,AT1G13290,AT1G14280,AT1G14790,AT1G15340,AT1G16610,AT1G18080,AT1G18400,AT1G19220,AT1G21340,AT1G21580,AT1G22220,AT1G25330,AT1G26470,AT1G30970,AT1G31280,AT1G32150,AT1G32360,AT1G33420,AT1G34780,AT1G43850,AT1G46264,AT1G47270,AT1G48410,AT1G49480,AT1G50620,AT1G51510…
5	shoot system development	GO:0048367	0.000448577	AT1G04110,AT1G05680,AT1G12820,AT1G13290,AT1G14280,AT1G19220,AT1G30970,AT1G43850,AT1G48410,AT1G55170,AT1G73500,AT1G75520,AT1G80680,AT2G21050,AT2G21540,AT2G22840,AT2G25180,AT2G34650,AT2G38560,AT2G48120,AT3G01470,AT3G02130,AT3G03990,AT3G07220,AT3G12680,AT3G13960,AT3G15010,AT3G22990,AT3G27810,AT3G54220,AT3G55200,AT3G61250,AT3G62770,AT3G62980,AT3G63010,AT4G00650,AT4G01250,AT4G02440,AT4G04885,AT4G10090…
5	response to hormone	GO:0009725	0.00138389	AT1G01720,AT1G05680,AT1G05710,AT1G12110,AT1G12420,AT1G18080,AT1G19220,AT1G22220,AT1G43850,AT1G48410,AT1G53130,AT1G53910,AT1G54200,AT1G61660,AT1G69040,AT1G69160,AT1G71930,AT1G73500,AT1G74670,AT1G75520,AT1G77690,AT1G78080,AT1G80680,AT2G02990,AT2G18790,AT2G21050,AT2G21240,AT2G22570,AT2G23460,AT2G25180,AT2G25490,AT2G26070,AT2G26710,AT2G33700,AT2G34650,AT2G38560,AT2G39540,AT2G40940,AT2G44940,AT3G09870…
5	response to organic substance	GO:0010033	0.00251972	AT1G01720,AT1G05010,AT1G05680,AT1G05710,AT1G12110,AT1G12420,AT1G14790,AT1G16610,AT1G18080,AT1G19220,AT1G20950,AT1G22220,AT1G43850,AT1G48410,AT1G53130,AT1G53910,AT1G54200,AT1G61660,AT1G69040,AT1G69160,AT1G71930,AT1G73500,AT1G74670,AT1G75520,AT1G77690,AT1G78080,AT1G80680,AT2G02990,AT2G18790,AT2G21050,AT2G21240,AT2G22570,AT2G23460,AT2G25180,AT2G25490,AT2G26070,AT2G26710,AT2G27040,AT2G33700,AT2G34650…
5	response to endogenous stimulus	GO:0009719	0.00285894	AT1G01720,AT1G05680,AT1G05710,AT1G12110,AT1G12420,AT1G18080,AT1G19220,AT1G22220,AT1G43850,AT1G48410,AT1G53130,AT1G53910,AT1G54200,AT1G61660,AT1G69040,AT1G69160,AT1G71930,AT1G73500,AT1G74670,AT1G75520,AT1G77690,AT1G78080,AT1G80680,AT2G02990,AT2G18790,AT2G21050,AT2G21240,AT2G22570,AT2G23460,AT2G25180,AT2G25490,AT2G26070,AT2G26710,AT2G33700,AT2G34650,AT2G38560,AT2G39540,AT2G40940,AT2G44940,AT3G09870…
5	developmental process	GO:0032502	0.0031681	AT1G01720,AT1G02205,AT1G04110,AT1G04635,AT1G05010,AT1G05680,AT1G06220,AT1G06230,AT1G11060,AT1G12740,AT1G12820,AT1G13290,AT1G14280,AT1G15110,AT1G17020,AT1G18080,AT1G19220,AT1G20190,AT1G24620,AT1G25425,AT1G27650,AT1G30970,AT1G43710,AT1G43850,AT1G47270,AT1G48410,AT1G48850,AT1G53130,AT1G53320,AT1G55170,AT1G55325,AT1G62430,AT1G65680,AT1G71930,AT1G73500,AT1G75520,AT1G76750,AT1G77690,AT1G78080,AT1G78600…
5	multicellular organismal process	GO:0032501	0.00540189	AT1G01720,AT1G02205,AT1G04110,AT1G04635,AT1G05010,AT1G05680,AT1G06220,AT1G06230,AT1G11060,AT1G12740,AT1G12820,AT1G13290,AT1G14280,AT1G15110,AT1G17020,AT1G18080,AT1G19220,AT1G24620,AT1G25425,AT1G27650,AT1G30970,AT1G43710,AT1G43850,AT1G47270,AT1G48410,AT1G48850,AT1G53130,AT1G53320,AT1G55170,AT1G55325,AT1G71930,AT1G73500,AT1G75520,AT1G76750,AT1G77690,AT1G78600,AT1G79580,AT1G79840,AT1G80680,AT2G18790…
8	oxidation-reduction process	GO:0055114	0.0158429	AT1G04630,AT1G07890,AT1G13440,AT1G14450,AT1G43560,AT1G52800,AT1G65520,AT1G76760,AT1G78380,AT2G05990,AT2G36220,AT2G38270,AT2G45970,AT3G01980,AT3G62790,AT4G10040,AT4G15440,AT4G37830,AT4G39330,AT5G04660,AT5G06060,AT5G17770,AT5G20500,AT5G43330
10	cellular response to stimulus	GO:0051716	0.000629982	AT1G09570,AT1G10850,AT1G12580,AT1G12820,AT1G13980,AT1G15750,AT1G19220,AT1G19350,AT1G28440,AT1G29690,AT1G30330,AT1G52920,AT1G53090,AT1G55920,AT1G61620,AT1G67580,AT1G69440,AT1G70940,AT1G71860,AT1G72770,AT1G73590,AT2G01420,AT2G15900,AT2G16250,AT2G20770,AT2G22240,AT2G25180,AT2G27210,AT2G27230,AT2G28350,AT2G28380,AT2G30520,AT2G32940,AT2G33775,AT2G36990,AT2G38120,AT2G46090,AT2G47430,AT2G47900,AT3G02260…
10	post-embryonic development	GO:0009791	0.00631937	AT1G02065,AT1G09570,AT1G12820,AT1G12860,AT1G13980,AT1G15750,AT1G19220,AT1G20960,AT1G30330,AT1G52150,AT1G52920,AT1G61620,AT1G67580,AT1G69440,AT1G69780,AT1G73590,AT2G20300,AT2G22240,AT2G22870,AT2G25180,AT2G28350,AT2G36990,AT2G38120,AT2G41720,AT2G42280,AT3G02260,AT3G07130,AT3G13300,AT3G13540,AT3G16857,AT3G18290,AT3G28860,AT3G46290,AT3G54720,AT3G59420,AT3G61250,AT3G62980,AT3G63070,AT4G03110,AT4G18960…
10	regulation of biological process	GO:0050789	0.00839841	AT1G02065,AT1G04950,AT1G07540,AT1G09570,AT1G10850,AT1G12580,AT1G12860,AT1G13980,AT1G14900,AT1G15750,AT1G19220,AT1G19350,AT1G20780,AT1G21760,AT1G22310,AT1G28440,AT1G29690,AT1G30330,AT1G43190,AT1G52150,AT1G52920,AT1G53090,AT1G61140,AT1G61620,AT1G67580,AT1G68920,AT1G69440,AT1G69780,AT1G70940,AT1G71860,AT1G72050,AT1G72770,AT1G73590,AT1G76420,AT1G76900,AT2G01420,AT2G01930,AT2G15900,AT2G16250,AT2G20770…
10	signaling	GO:0023052	0.0134096	AT1G09570,AT1G10850,AT1G12580,AT1G13980,AT1G15750,AT1G19220,AT1G19350,AT1G28440,AT1G30330,AT1G52920,AT1G53090,AT1G61620,AT1G70940,AT1G71860,AT1G72770,AT1G73590,AT2G01420,AT2G15900,AT2G16250,AT2G20770,AT2G25180,AT2G27210,AT2G27230,AT2G28350,AT2G30520,AT2G33775,AT2G38120,AT2G46090,AT2G47430,AT3G02260,AT3G04910,AT3G11670,AT3G14720,AT3G16857,AT3G20820,AT3G28860,AT3G45780,AT3G46290,AT3G56370,AT3G57040…
10	macromolecule metabolic process	GO:0043170	0.0183993	AT1G02065,AT1G04210,AT1G04950,AT1G07540,AT1G09160,AT1G09570,AT1G10850,AT1G11650,AT1G12580,AT1G12820,AT1G12860,AT1G14900,AT1G15750,AT1G19220,AT1G19350,AT1G20780,AT1G20960,AT1G21760,AT1G21880,AT1G22310,AT1G28440,AT1G30330,AT1G32900,AT1G43190,AT1G47128,AT1G52150,AT1G53090,AT1G55200,AT1G61140,AT1G61620,AT1G66650,AT1G67580,AT1G67750,AT1G68920,AT1G69440,AT1G69780,AT1G70710,AT1G71860,AT1G71980,AT1G72050…
10	cellular response to organic substance	GO:0071310	0.0219703	AT1G12580,AT1G15750,AT1G19220,AT1G19350,AT1G30330,AT1G52920,AT1G69440,AT1G70940,AT1G72770,AT1G73590,AT2G01420,AT2G25180,AT2G27210,AT2G28350,AT2G28380,AT2G32940,AT2G38120,AT2G47430,AT3G02260,AT3G11670,AT3G13300,AT3G16857,AT3G28860,AT3G46290,AT3G48050,AT3G57040,AT3G62980,AT4G03110,AT4G16340,AT4G30610,AT4G32570,AT4G39400,AT5G08130,AT5G37020,AT5G40280,AT5G46570,AT5G47750,AT5G49470,AT5G62390,AT5G63470
10	macromolecule modification	GO:0043412	0.0297754	AT1G04210,AT1G09160,AT1G09570,AT1G10850,AT1G12580,AT1G12820,AT1G20780,AT1G21760,AT1G28440,AT1G53090,AT1G55200,AT1G61620,AT1G67580,AT1G71860,AT1G72770,AT1G77810,AT2G02800,AT2G16250,AT2G20300,AT2G25760,AT2G27210,AT2G27230,AT2G28930,AT2G30520,AT2G32940,AT2G38970,AT2G39670,AT2G45590,AT2G47430,AT3G04910,AT3G07130,AT3G13690,AT3G14720,AT3G19150,AT3G19950,AT3G22750,AT3G23750,AT3G25840,AT3G45780,AT3G46290…
10	protein phosphorylation	GO:0006468	0.0298298	AT1G04210,AT1G09570,AT1G10850,AT1G12580,AT1G28440,AT1G53090,AT1G55200,AT1G67580,AT2G02800,AT2G16250,AT2G20300,AT2G25760,AT2G27230,AT2G28930,AT2G45590,AT2G47430,AT3G04910,AT3G13690,AT3G14720,AT3G19150,AT3G22750,AT3G23750,AT3G25840,AT3G45780,AT3G46290,AT3G53030,AT3G56370,AT3G59420,AT4G02630,AT4G03390,AT4G24400,AT4G39400,AT5G03320,AT5G21222,AT5G24010,AT5G39000,AT5G46570,AT5G47750,AT5G48380,AT5G49470…
11	RNA transport	GO:0050658	0.0360877	AT1G64350,AT2G19430,AT3G16310,AT3G27100,AT3G55620,AT4G14300,AT5G37720,AT5G56130,AT5G64140
12	carbohydrate metabolic process	GO:0005975	0.0438426	AT1G14720,AT1G43670,AT1G55740,AT1G66980,AT1G76130,AT2G01140,AT2G14750,AT2G22480,AT3G22960,AT3G25860,AT3G26130,AT3G47800,AT3G60750,AT4G13090,AT4G15210,AT4G23560,AT4G24620,AT4G27750,AT5G08380,AT5G13110,AT5G14650,AT5G19730,AT5G20950,AT5G24090,AT5G40390,AT5G52920,AT5G56590,AT5G57500,AT5G62620,AT5G64570
13	organic acid metabolic process	GO:0006082	1.68871e-05	AT1G08510,AT1G09780,AT1G15550,AT1G44350,AT1G69870,AT1G72330,AT1G74030,AT2G21170,AT2G22480,AT2G26230,AT2G26560,AT2G26690,AT2G33150,AT2G46370,AT2G46390,AT3G16520,AT3G16910,AT3G17810,AT3G22200,AT3G29200,AT3G52990,AT3G54640,AT4G01070,AT4G14430,AT4G31990,AT4G39660,AT5G07010,AT5G17050,AT5G17990,AT5G36880,AT5G65110
13	small molecule metabolic process	GO:0044281	5.38673e-05	AT1G08510,AT1G09780,AT1G15550,AT1G44350,AT1G48320,AT1G69870,AT1G70730,AT1G72330,AT1G74030,AT2G02050,AT2G21170,AT2G22480,AT2G26230,AT2G26560,AT2G26690,AT2G33150,AT2G46370,AT2G46390,AT3G02040,AT3G16520,AT3G16910,AT3G17810,AT3G22200,AT3G23410,AT3G29200,AT3G52990,AT3G54640,AT4G01070,AT4G14430,AT4G31990,AT4G39660,AT5G07010,AT5G13450,AT5G17050,AT5G17990,AT5G36880,AT5G65110
13	single-organism catabolic process	GO:0044712	0.00227067	AT1G09780,AT1G28650,AT1G70730,AT1G72330,AT1G74030,AT2G21170,AT2G22480,AT2G26230,AT2G26560,AT2G33150,AT3G02040,AT3G17810,AT3G22200,AT3G51970,AT3G52990,AT4G14430,AT4G39660,AT5G64570,AT5G65110
13	monocarboxylic acid metabolic process	GO:0032787	0.0084047	AT1G08510,AT1G09780,AT1G44350,AT1G74030,AT2G21170,AT2G22480,AT2G33150,AT2G46370,AT3G16520,AT3G16910,AT3G52990,AT4G01070,AT4G14430,AT5G07010,AT5G17050,AT5G36880,AT5G65110
13	single-organism metabolic process	GO:0044710	0.00939871	AT1G08510,AT1G09430,AT1G09780,AT1G15550,AT1G18580,AT1G28650,AT1G30700,AT1G44170,AT1G44350,AT1G48320,AT1G49740,AT1G64060,AT1G69870,AT1G70730,AT1G71695,AT1G72330,AT1G74030,AT2G02050,AT2G21170,AT2G22480,AT2G26230,AT2G26560,AT2G26690,AT2G33150,AT2G41770,AT2G44100,AT2G46370,AT2G46390,AT2G47140,AT3G02040,AT3G14680,AT3G16520,AT3G16910,AT3G17810,AT3G22200,AT3G23410,AT3G29200,AT3G51970,AT3G52990,AT3G54640…
13	catabolic process	GO:0009056	0.0365323	AT1G09780,AT1G28650,AT1G70730,AT1G71695,AT1G72330,AT1G74030,AT2G21170,AT2G22480,AT2G26230,AT2G26560,AT2G27920,AT2G33150,AT3G02040,AT3G02110,AT3G17810,AT3G22200,AT3G29090,AT3G51970,AT3G52990,AT4G01070,AT4G13710,AT4G14430,AT4G21960,AT4G39660,AT5G07350,AT5G49720,AT5G59710,AT5G64570,AT5G65110
14	cellular carbohydrate metabolic process	GO:0044262	0.0014648	AT1G03310,AT1G05850,AT1G10550,AT1G32170,AT1G42430,AT1G65610,AT1G66980,AT1G80460,AT2G05710,AT3G01040,AT3G03250,AT3G23730,AT3G25050,AT3G29320,AT3G59480,AT4G13090,AT4G25810,AT4G26260,AT4G32410,AT5G01360,AT5G61840,AT5G62220
14	cellular polysaccharide metabolic process	GO:0044264	0.00193295	AT1G03310,AT1G05850,AT1G10550,AT1G32170,AT1G42430,AT1G65610,AT3G01040,AT3G23730,AT3G25050,AT3G29320,AT3G59480,AT4G13090,AT4G25810,AT4G32410,AT5G01360,AT5G61840,AT5G62220
14	single-organism metabolic process	GO:0044710	0.0103831	AT1G02205,AT1G03055,AT1G03310,AT1G05160,AT1G05850,AT1G06820,AT1G11790,AT1G13710,AT1G48030,AT1G49430,AT1G53290,AT1G55020,AT1G60420,AT1G64060,AT1G65930,AT1G66980,AT1G70670,AT1G75270,AT1G78900,AT1G80460,AT2G03530,AT2G05710,AT2G17230,AT2G18170,AT2G19570,AT2G25300,AT2G25630,AT2G26260,AT2G26710,AT2G36690,AT2G37940,AT2G44160,AT2G45300,AT2G47240,AT3G01040,AT3G02600,AT3G03250,AT3G11210,AT3G14270,AT3G14690…
14	response to cadmium ion	GO:0046686	0.0116492	AT1G48030,AT1G52827,AT1G60420,AT1G65930,AT2G05710,AT2G32240,AT2G37630,AT2G39920,AT3G13235,AT4G13930,AT4G16760,AT4G37260,AT5G02790,AT5G16970,AT5G17920,AT5G42020,AT5G52560,AT5G62790
14	polysaccharide metabolic process	GO:0005976	0.0231616	AT1G03310,AT1G05850,AT1G10550,AT1G32170,AT1G42430,AT1G65610,AT2G36710,AT3G01040,AT3G23730,AT3G25050,AT3G29320,AT3G49720,AT3G59480,AT4G13090,AT4G25810,AT4G32410,AT5G01360,AT5G15490,AT5G61840,AT5G62220
14	response to salt stress	GO:0009651	0.0270072	AT1G05850,AT1G09210,AT1G15690,AT1G65930,AT1G78900,AT2G05710,AT2G37630,AT2G41560,AT2G45960,AT2G47900,AT3G03250,AT3G08720,AT4G11150,AT4G20260,AT4G23650,AT4G32410,AT4G39080,AT5G13180,AT5G14920,AT5G17920,AT5G20270,AT5G23860,AT5G27600,AT5G65020
14	response to osmotic stress	GO:0006970	0.0443264	AT1G05850,AT1G09210,AT1G15690,AT1G64060,AT1G65930,AT1G78900,AT2G05710,AT2G37630,AT2G41560,AT2G45960,AT2G47900,AT3G03250,AT3G08720,AT4G11150,AT4G20260,AT4G23650,AT4G32410,AT4G39080,AT5G13180,AT5G14920,AT5G17920,AT5G20270,AT5G23860,AT5G27600,AT5G65020
15	translational elongation	GO:0006414	1.8683e-29	AT1G07830,AT1G08360,AT1G09590,AT1G09640,AT1G15930,AT1G26880,AT1G26910,AT1G36240,AT1G67430,AT1G69410,AT1G74060,AT2G09990,AT2G18400,AT2G19740,AT2G34480,AT2G40590,AT3G04400,AT3G16080,AT3G22230,AT3G25520,AT3G44010,AT3G47370,AT3G49010,AT3G52580,AT3G53740,AT3G55280,AT3G56910,AT3G61110,AT3G62250,AT3G62870,AT4G15000,AT4G18100,AT4G25740,AT4G25890,AT4G27090,AT4G29410,AT4G34670,AT5G04800,AT5G09500,AT5G12110…
15	translation	GO:0006412	1.96875e-27	AT1G07830,AT1G08360,AT1G09590,AT1G09640,AT1G15930,AT1G26880,AT1G26910,AT1G36240,AT1G67430,AT1G69410,AT1G74060,AT2G09990,AT2G18400,AT2G19740,AT2G34480,AT2G40590,AT3G04400,AT3G11400,AT3G16080,AT3G22230,AT3G25520,AT3G44010,AT3G47370,AT3G49010,AT3G52580,AT3G53740,AT3G55280,AT3G56910,AT3G61110,AT3G62250,AT3G62870,AT4G15000,AT4G18100,AT4G25740,AT4G25890,AT4G27090,AT4G29410,AT4G34670,AT5G04800,AT5G09500…
15	cellular amide metabolic process	GO:0043603	1.14037e-25	AT1G07830,AT1G08360,AT1G09590,AT1G09640,AT1G15930,AT1G26880,AT1G26910,AT1G36240,AT1G67430,AT1G69410,AT1G74060,AT2G09990,AT2G18400,AT2G19740,AT2G34480,AT2G40590,AT3G04400,AT3G11400,AT3G16080,AT3G22230,AT3G25520,AT3G44010,AT3G47370,AT3G49010,AT3G52580,AT3G53740,AT3G55280,AT3G56910,AT3G61110,AT3G62250,AT3G62870,AT4G15000,AT4G18100,AT4G25740,AT4G25890,AT4G27090,AT4G29410,AT4G34670,AT5G04800,AT5G09500…
15	organonitrogen compound biosynthetic process	GO:1901566	6.85963e-23	AT1G07830,AT1G08360,AT1G09590,AT1G09640,AT1G15930,AT1G26880,AT1G26910,AT1G36240,AT1G67430,AT1G69410,AT1G74060,AT2G09990,AT2G18400,AT2G19740,AT2G34480,AT2G40590,AT2G45440,AT3G04400,AT3G11400,AT3G16080,AT3G20390,AT3G22230,AT3G25520,AT3G44010,AT3G47370,AT3G49010,AT3G52580,AT3G53740,AT3G55280,AT3G56910,AT3G61110,AT3G62250,AT3G62870,AT4G15000,AT4G18100,AT4G25740,AT4G25890,AT4G27090,AT4G29410,AT4G34670…
15	organonitrogen compound metabolic process	GO:1901564	3.06124e-21	AT1G07830,AT1G08360,AT1G09590,AT1G09640,AT1G15930,AT1G26880,AT1G26910,AT1G36240,AT1G56200,AT1G67430,AT1G69410,AT1G74060,AT2G09990,AT2G18400,AT2G19740,AT2G34480,AT2G40590,AT2G45440,AT3G04120,AT3G04400,AT3G11400,AT3G16080,AT3G20390,AT3G22230,AT3G25520,AT3G44010,AT3G47370,AT3G49010,AT3G52580,AT3G53740,AT3G55280,AT3G56910,AT3G61110,AT3G62250,AT3G62870,AT4G15000,AT4G18100,AT4G25740,AT4G25890,AT4G27090…
15	cellular protein metabolic process	GO:0044267	3.13972e-12	AT1G07830,AT1G08360,AT1G09590,AT1G09640,AT1G15930,AT1G26880,AT1G26910,AT1G36240,AT1G56450,AT1G67430,AT1G69410,AT1G74060,AT1G75950,AT2G09990,AT2G18400,AT2G19740,AT2G30170,AT2G34480,AT2G40590,AT3G04400,AT3G11400,AT3G16080,AT3G22230,AT3G25520,AT3G44010,AT3G47370,AT3G49010,AT3G52580,AT3G53740,AT3G55280,AT3G56070,AT3G56910,AT3G61110,AT3G62250,AT3G62870,AT4G15000,AT4G18100,AT4G25740,AT4G25890,AT4G27090…
15	ribosome biogenesis	GO:0042254	4.634e-11	AT1G26880,AT1G26910,AT2G19740,AT2G34480,AT2G40590,AT3G16080,AT3G22230,AT3G25520,AT3G49010,AT3G55280,AT3G61110,AT4G15770,AT4G18100,AT4G27090,AT4G29410,AT5G04800,AT5G27700,AT5G28060,AT5G56940
15	protein metabolic process	GO:0019538	5.64461e-10	AT1G07830,AT1G08360,AT1G09590,AT1G09640,AT1G15930,AT1G26880,AT1G26910,AT1G36240,AT1G56450,AT1G67430,AT1G69410,AT1G74060,AT1G75950,AT2G09990,AT2G18400,AT2G19740,AT2G30170,AT2G34480,AT2G40590,AT3G04400,AT3G11400,AT3G16080,AT3G22230,AT3G25520,AT3G44010,AT3G47370,AT3G49010,AT3G52580,AT3G53740,AT3G55280,AT3G56070,AT3G56910,AT3G61110,AT3G62250,AT3G62870,AT4G15000,AT4G18100,AT4G25740,AT4G25890,AT4G27090…
15	gene expression	GO:0010467	1.688e-07	AT1G07830,AT1G08360,AT1G09590,AT1G09640,AT1G15930,AT1G26880,AT1G26910,AT1G36240,AT1G67430,AT1G69410,AT1G74060,AT2G09990,AT2G18400,AT2G19740,AT2G34480,AT2G40590,AT3G04400,AT3G11400,AT3G16080,AT3G19130,AT3G22230,AT3G25520,AT3G44010,AT3G47370,AT3G49010,AT3G52580,AT3G53740,AT3G55280,AT3G56910,AT3G61110,AT3G62250,AT3G62840,AT3G62870,AT4G00850,AT4G15000,AT4G18100,AT4G25740,AT4G25890,AT4G27090,AT4G29410…
15	cellular macromolecule biosynthetic process	GO:0034645	2.37462e-07	AT1G07830,AT1G08360,AT1G09590,AT1G09640,AT1G15930,AT1G26880,AT1G26910,AT1G36240,AT1G67430,AT1G69410,AT1G74060,AT2G09990,AT2G18400,AT2G19740,AT2G34480,AT2G40590,AT3G04400,AT3G11400,AT3G16080,AT3G22230,AT3G25520,AT3G44010,AT3G47370,AT3G49010,AT3G52580,AT3G53740,AT3G55280,AT3G56910,AT3G61110,AT3G62250,AT3G62870,AT4G00850,AT4G15000,AT4G18100,AT4G25740,AT4G25890,AT4G27090,AT4G29410,AT4G34670,AT5G04800…
15	macromolecule biosynthetic process	GO:0009059	4.69098e-07	AT1G07830,AT1G08360,AT1G09590,AT1G09640,AT1G15930,AT1G26880,AT1G26910,AT1G36240,AT1G67430,AT1G69410,AT1G74060,AT2G09990,AT2G18400,AT2G19740,AT2G34480,AT2G40590,AT3G04400,AT3G11400,AT3G16080,AT3G22230,AT3G25520,AT3G44010,AT3G47370,AT3G49010,AT3G52580,AT3G53740,AT3G55280,AT3G56910,AT3G61110,AT3G62250,AT3G62870,AT4G00850,AT4G15000,AT4G18100,AT4G25740,AT4G25890,AT4G27090,AT4G29410,AT4G34670,AT5G04800…
15	cellular nitrogen compound biosynthetic process	GO:0044271	6.57988e-07	AT1G07830,AT1G08360,AT1G09590,AT1G09640,AT1G15930,AT1G26880,AT1G26910,AT1G36240,AT1G67430,AT1G69410,AT1G74060,AT2G09990,AT2G18400,AT2G19740,AT2G34480,AT2G40590,AT3G04400,AT3G11400,AT3G16080,AT3G22230,AT3G25520,AT3G44010,AT3G47370,AT3G49010,AT3G52580,AT3G53740,AT3G55280,AT3G56910,AT3G61110,AT3G62250,AT3G62870,AT4G00850,AT4G15000,AT4G18100,AT4G25740,AT4G25890,AT4G27090,AT4G29410,AT4G34670,AT5G04800…
15	nitrogen compound metabolic process	GO:0006807	8.98276e-06	AT1G07830,AT1G08360,AT1G09590,AT1G09640,AT1G15930,AT1G26880,AT1G26910,AT1G36240,AT1G56200,AT1G67430,AT1G69410,AT1G74060,AT1G75950,AT2G09990,AT2G18400,AT2G19740,AT2G34480,AT2G40590,AT2G45440,AT3G04120,AT3G04400,AT3G11400,AT3G16080,AT3G19130,AT3G20390,AT3G22230,AT3G25520,AT3G44010,AT3G47370,AT3G49010,AT3G52580,AT3G53740,AT3G55280,AT3G56910,AT3G61110,AT3G62250,AT3G62840,AT3G62870,AT4G00850,AT4G15000…
15	cellular nitrogen compound metabolic process	GO:0034641	2.24925e-05	AT1G07830,AT1G08360,AT1G09590,AT1G09640,AT1G15930,AT1G26880,AT1G26910,AT1G36240,AT1G67430,AT1G69410,AT1G74060,AT1G75950,AT2G09990,AT2G18400,AT2G19740,AT2G34480,AT2G40590,AT3G04120,AT3G04400,AT3G11400,AT3G16080,AT3G19130,AT3G20390,AT3G22230,AT3G25520,AT3G44010,AT3G47370,AT3G49010,AT3G52580,AT3G53740,AT3G55280,AT3G56910,AT3G61110,AT3G62250,AT3G62840,AT3G62870,AT4G00850,AT4G15000,AT4G18100,AT4G25740…
15	cellular component biogenesis	GO:0044085	6.05081e-05	AT1G26880,AT1G26910,AT2G19740,AT2G34480,AT2G40590,AT3G11400,AT3G16080,AT3G22230,AT3G25520,AT3G49010,AT3G55280,AT3G56910,AT3G61110,AT4G15770,AT4G18100,AT4G26500,AT4G27090,AT4G29410,AT5G04800,AT5G27700,AT5G28060,AT5G56940
15	cellular biosynthetic process	GO:0044249	6.29385e-05	AT1G07830,AT1G08360,AT1G09590,AT1G09640,AT1G15930,AT1G26880,AT1G26910,AT1G36240,AT1G67430,AT1G69410,AT1G74060,AT2G09990,AT2G18400,AT2G19740,AT2G34480,AT2G40590,AT2G45440,AT3G04400,AT3G11400,AT3G16080,AT3G20390,AT3G22230,AT3G25520,AT3G44010,AT3G47370,AT3G49010,AT3G52580,AT3G53740,AT3G55280,AT3G56910,AT3G61110,AT3G62250,AT3G62870,AT4G00850,AT4G15000,AT4G18100,AT4G25740,AT4G25890,AT4G26500,AT4G27090…
15	organic substance biosynthetic process	GO:1901576	0.000113936	AT1G07830,AT1G08360,AT1G09590,AT1G09640,AT1G15930,AT1G26880,AT1G26910,AT1G36240,AT1G67430,AT1G69410,AT1G74060,AT2G09990,AT2G18400,AT2G19740,AT2G34480,AT2G40590,AT2G45440,AT3G04120,AT3G04400,AT3G11400,AT3G16080,AT3G20390,AT3G22230,AT3G25520,AT3G44010,AT3G47370,AT3G49010,AT3G52580,AT3G53740,AT3G55280,AT3G56910,AT3G61110,AT3G62250,AT3G62870,AT4G00850,AT4G15000,AT4G18100,AT4G25740,AT4G25890,AT4G27090…
15	biosynthetic process	GO:0009058	0.000277694	AT1G07830,AT1G08360,AT1G09590,AT1G09640,AT1G15930,AT1G26880,AT1G26910,AT1G36240,AT1G67430,AT1G69410,AT1G74060,AT2G09990,AT2G18400,AT2G19740,AT2G34480,AT2G40590,AT2G45440,AT3G04120,AT3G04400,AT3G11400,AT3G16080,AT3G20390,AT3G22230,AT3G25520,AT3G44010,AT3G47370,AT3G49010,AT3G52580,AT3G53740,AT3G55280,AT3G56910,AT3G61110,AT3G62250,AT3G62870,AT4G00850,AT4G15000,AT4G18100,AT4G25740,AT4G25890,AT4G26500…
15	ribonucleoprotein complex subunit organization	GO:0071826	0.00761234	AT1G26910,AT3G11400,AT3G25520,AT3G55280,AT3G61110,AT4G15770,AT5G04800
15	cellular macromolecule metabolic process	GO:0044260	0.011345	AT1G07830,AT1G08360,AT1G09590,AT1G09640,AT1G15930,AT1G26880,AT1G26910,AT1G36240,AT1G56450,AT1G67430,AT1G69410,AT1G74060,AT1G75950,AT2G09990,AT2G18400,AT2G19740,AT2G30170,AT2G34480,AT2G40590,AT3G04400,AT3G11400,AT3G16080,AT3G19130,AT3G20390,AT3G22230,AT3G25520,AT3G44010,AT3G47370,AT3G49010,AT3G52580,AT3G53740,AT3G55280,AT3G56070,AT3G56910,AT3G61110,AT3G62250,AT3G62840,AT3G62870,AT4G00850,AT4G15000…
15	organelle assembly	GO:0070925	0.0358608	AT1G26910,AT3G25520,AT3G55280,AT3G61110,AT4G15770,AT5G04800
16	small GTPase mediated signal transduction	GO:0007264	0.0203636	AT1G01200,AT1G02130,AT1G07410,AT1G10630,AT1G18200,AT3G59920,AT4G18800,AT5G14670,AT5G47960
17	cell cycle	GO:0007049	3.97982e-17	AT1G04020,AT1G18370,AT1G44900,AT1G66740,AT1G69770,AT1G76310,AT1G76540,AT2G07690,AT3G05330,AT3G12530,AT3G14190,AT3G19590,AT3G23890,AT3G25100,AT3G25980,AT3G48160,AT4G02060,AT4G05190,AT4G33270,AT5G06150,AT5G13840,AT5G49160,AT5G51600
17	mitotic cell cycle process	GO:1903047	2.59396e-14	AT1G18370,AT1G66740,AT1G69770,AT1G76540,AT3G05330,AT3G12530,AT3G19590,AT3G23890,AT3G25100,AT3G25980,AT4G05190,AT4G33270,AT5G06150,AT5G13840,AT5G49160,AT5G51600
17	chromosome organization	GO:0051276	1.79919e-10	AT1G04020,AT1G20696,AT1G44900,AT1G66740,AT1G69770,AT1G76540,AT2G07690,AT2G16780,AT2G18050,AT3G12530,AT3G14190,AT3G19590,AT3G23890,AT3G25100,AT3G25980,AT4G02060,AT4G38130,AT5G49160
17	cell division	GO:0051301	5.86259e-09	AT1G18370,AT1G66740,AT1G69770,AT1G76310,AT3G05330,AT3G19590,AT3G25100,AT3G25980,AT4G05190,AT4G33270,AT5G06150,AT5G13840,AT5G49160,AT5G51600
17	organelle organization	GO:0006996	2.6981e-07	AT1G04020,AT1G20696,AT1G44900,AT1G66740,AT1G69770,AT1G76540,AT2G07690,AT2G16780,AT2G18050,AT3G12530,AT3G14190,AT3G19590,AT3G23890,AT3G25100,AT3G25980,AT4G02060,AT4G05190,AT4G33270,AT4G38130,AT5G06150,AT5G13840,AT5G49160,AT5G51600
17	DNA-dependent DNA replication	GO:0006261	4.96345e-06	AT1G44900,AT2G07690,AT3G12530,AT3G23890,AT3G25100,AT3G48160,AT4G02060,AT5G41880
17	DNA replication	GO:0006260	6.8151e-06	AT1G44900,AT2G07690,AT2G37560,AT3G12530,AT3G23890,AT3G25100,AT3G48160,AT4G02060,AT5G41880
17	DNA replication initiation	GO:0006270	1.4431e-05	AT1G44900,AT2G07690,AT3G12530,AT3G25100,AT3G48160,AT4G02060
17	negative regulation of cell cycle	GO:0045786	2.30265e-05	AT1G04020,AT1G66740,AT3G19590,AT3G23890,AT3G25980,AT3G48160
17	DNA metabolic process	GO:0006259	0.000131645	AT1G04020,AT1G44900,AT1G66740,AT1G69770,AT2G07690,AT2G37560,AT3G12530,AT3G23890,AT3G25100,AT3G48160,AT4G02060,AT5G41880,AT5G49160
17	DNA duplex unwinding	GO:0032508	0.000189471	AT1G44900,AT2G07690,AT3G12530,AT3G23890,AT3G25100,AT4G02060
17	chromatin organization	GO:0006325	0.000890102	AT1G04020,AT1G20696,AT1G66740,AT1G69770,AT1G76540,AT2G16780,AT2G18050,AT3G25100,AT4G38130,AT5G49160
17	organelle fission	GO:0048285	0.00147907	AT3G14190,AT3G19590,AT3G23890,AT3G25980,AT4G05190,AT4G33270,AT5G06150,AT5G13840,AT5G51600
17	cellular component organization or biogenesis	GO:0071840	0.00202229	AT1G04020,AT1G20696,AT1G33430,AT1G44900,AT1G66740,AT1G69770,AT1G76540,AT2G07690,AT2G16780,AT2G18050,AT3G05330,AT3G12530,AT3G14190,AT3G19590,AT3G23890,AT3G25100,AT3G25980,AT4G02060,AT4G05190,AT4G33270,AT4G38130,AT5G05690,AT5G06150,AT5G13840,AT5G49160,AT5G51600
17	regulation of chromosome organization	GO:0033044	0.0167286	AT1G04020,AT3G14190,AT3G19590,AT3G25100,AT3G25980
18	monocarboxylic acid metabolic process	GO:0032787	5.65856e-17	AT1G01090,AT1G16300,AT1G34430,AT1G53580,AT1G68530,AT1G74960,AT2G01140,AT2G05990,AT2G15490,AT2G28630,AT2G29980,AT2G34590,AT2G36460,AT2G36760,AT2G37040,AT2G43360,AT2G43710,AT2G45970,AT3G02630,AT3G02720,AT3G04120,AT3G05020,AT3G14440,AT3G15730,AT3G15850,AT3G16950,AT3G19260,AT3G21720,AT3G22960,AT3G23820,AT3G25110,AT3G26790,AT3G54320,AT3G63170,AT4G01900,AT4G05530,AT4G13840,AT4G15280,AT4G15530,AT4G24670…
18	single-organism metabolic process	GO:0044710	2.6065e-12	AT1G01090,AT1G02920,AT1G12740,AT1G14130,AT1G14520,AT1G16300,AT1G17890,AT1G20330,AT1G20340,AT1G20480,AT1G23740,AT1G30040,AT1G34430,AT1G48130,AT1G53580,AT1G60470,AT1G60950,AT1G64940,AT1G65060,AT1G65870,AT1G66430,AT1G67090,AT1G67740,AT1G68530,AT1G71100,AT1G71120,AT1G71250,AT1G74880,AT1G74960,AT1G77130,AT1G78380,AT1G78570,AT1G80860,AT2G01140,AT2G02850,AT2G04690,AT2G05990,AT2G15490,AT2G15620,AT2G21100…
18	organic acid metabolic process	GO:0006082	7.66305e-11	AT1G01090,AT1G14520,AT1G16300,AT1G30040,AT1G34430,AT1G53580,AT1G68530,AT1G74960,AT2G01140,AT2G05990,AT2G15490,AT2G15620,AT2G28630,AT2G29980,AT2G33380,AT2G34590,AT2G36460,AT2G36760,AT2G37040,AT2G39770,AT2G43360,AT2G43710,AT2G45790,AT2G45970,AT3G02630,AT3G02720,AT3G04120,AT3G05020,AT3G14440,AT3G15020,AT3G15730,AT3G15850,AT3G16950,AT3G19260,AT3G21720,AT3G22960,AT3G23430,AT3G23820,AT3G25110,AT3G26790…
18	small molecule metabolic process	GO:0044281	2.37744e-10	AT1G01090,AT1G14520,AT1G16300,AT1G30040,AT1G34430,AT1G53580,AT1G66430,AT1G68530,AT1G71100,AT1G74960,AT2G01140,AT2G05990,AT2G15490,AT2G15620,AT2G28630,AT2G29980,AT2G33380,AT2G34590,AT2G36460,AT2G36760,AT2G37040,AT2G39770,AT2G43360,AT2G43710,AT2G45790,AT2G45970,AT3G02470,AT3G02630,AT3G02720,AT3G04120,AT3G05020,AT3G14440,AT3G15020,AT3G15730,AT3G15850,AT3G16950,AT3G19260,AT3G21720,AT3G22960,AT3G23430…
18	monocarboxylic acid biosynthetic process	GO:0072330	9.93965e-09	AT1G68530,AT1G74960,AT2G05990,AT2G28630,AT2G29980,AT2G37040,AT2G43360,AT2G43710,AT3G02630,AT3G02720,AT3G05020,AT3G14440,AT3G15850,AT3G19260,AT3G23820,AT3G25110,AT3G26790,AT4G01900,AT4G13840,AT4G24670,AT4G25050,AT5G08415,AT5G10160,AT5G15530,AT5G35360,AT5G46290,AT5G52920,AT5G63380
18	single-organism biosynthetic process	GO:0044711	1.42357e-08	AT1G01090,AT1G12740,AT1G14520,AT1G20330,AT1G30040,AT1G60470,AT1G64940,AT1G65870,AT1G66430,AT1G67090,AT1G68530,AT1G71100,AT1G74960,AT1G77130,AT1G78570,AT1G80860,AT2G05990,AT2G21100,AT2G22900,AT2G28630,AT2G29980,AT2G33380,AT2G37040,AT2G39770,AT2G43360,AT2G43710,AT2G45790,AT3G02470,AT3G02630,AT3G02720,AT3G04120,AT3G05020,AT3G14440,AT3G15350,AT3G15850,AT3G16950,AT3G18850,AT3G19260,AT3G23430,AT3G23820…
18	lipid metabolic process	GO:0006629	3.48706e-08	AT1G12740,AT1G20330,AT1G30040,AT1G68530,AT1G71120,AT1G71250,AT1G74960,AT1G80860,AT2G05990,AT2G28630,AT2G29980,AT2G33380,AT2G43710,AT2G45970,AT3G02630,AT3G04290,AT3G05020,AT3G15730,AT3G15850,AT3G18850,AT3G19260,AT3G22960,AT3G25110,AT3G26790,AT3G32030,AT3G48460,AT3G51520,AT3G54320,AT3G57650,AT3G61680,AT3G63170,AT3G63200,AT4G01130,AT4G01900,AT4G05530,AT4G10020,AT4G13840,AT4G17600,AT4G21200,AT4G25050…
18	lipid biosynthetic process	GO:0008610	1.56023e-07	AT1G12740,AT1G20330,AT1G30040,AT1G68530,AT1G74960,AT1G80860,AT2G05990,AT2G28630,AT2G29980,AT2G33380,AT2G43710,AT3G02630,AT3G05020,AT3G15850,AT3G18850,AT3G19260,AT3G25110,AT3G26790,AT3G32030,AT3G51520,AT3G54320,AT3G57650,AT4G01900,AT4G10020,AT4G13840,AT4G17600,AT4G21200,AT4G25050,AT5G08415,AT5G10160,AT5G15530,AT5G33320,AT5G35360,AT5G36110,AT5G40610,AT5G46290,AT5G52920,AT5G58560,AT5G63380
18	small molecule biosynthetic process	GO:0044283	1.07757e-06	AT1G14520,AT1G30040,AT1G68530,AT1G74960,AT2G05990,AT2G28630,AT2G29980,AT2G33380,AT2G37040,AT2G39770,AT2G43360,AT2G43710,AT2G45790,AT3G02630,AT3G02720,AT3G04120,AT3G05020,AT3G14440,AT3G15850,AT3G19260,AT3G23820,AT3G25110,AT3G26790,AT4G01900,AT4G13840,AT4G17600,AT4G21200,AT4G24670,AT4G25050,AT4G26740,AT5G08415,AT5G10160,AT5G13930,AT5G15530,AT5G33320,AT5G35360,AT5G37600,AT5G40390,AT5G46290,AT5G52920…
18	single-organism process	GO:0044699	2.47358e-06	AT1G01090,AT1G02920,AT1G03790,AT1G05510,AT1G07370,AT1G07430,AT1G08650,AT1G10010,AT1G10630,AT1G12740,AT1G14130,AT1G14440,AT1G14520,AT1G16300,AT1G16390,AT1G17550,AT1G17890,AT1G18100,AT1G20330,AT1G20340,AT1G20480,AT1G22190,AT1G23740,AT1G27950,AT1G30040,AT1G31880,AT1G32560,AT1G34245,AT1G34430,AT1G48130,AT1G49120,AT1G49770,AT1G52690,AT1G53580,AT1G56500,AT1G60470,AT1G60950,AT1G62340,AT1G64780,AT1G64940…
18	organic acid biosynthetic process	GO:0016053	1.45922e-05	AT1G14520,AT1G30040,AT1G68530,AT1G74960,AT2G05990,AT2G28630,AT2G29980,AT2G33380,AT2G37040,AT2G39770,AT2G43360,AT2G43710,AT2G45790,AT3G02630,AT3G02720,AT3G05020,AT3G14440,AT3G15850,AT3G19260,AT3G23820,AT3G25110,AT3G26790,AT4G01900,AT4G13840,AT4G21200,AT4G24670,AT4G25050,AT4G26740,AT5G08415,AT5G10160,AT5G15530,AT5G35360,AT5G37600,AT5G46290,AT5G52920,AT5G63380
18	single-organism carbohydrate metabolic process	GO:0044723	0.00014417	AT1G01090,AT1G14520,AT1G16300,AT1G34430,AT1G60470,AT1G66430,AT1G67090,AT1G71100,AT1G77130,AT2G01140,AT2G22900,AT2G34590,AT2G35520,AT2G36460,AT2G39770,AT2G45790,AT3G04120,AT3G06440,AT3G15350,AT3G21720,AT3G22960,AT3G51520,AT3G54320,AT3G55830,AT3G60750,AT3G62410,AT4G23990,AT4G26530,AT5G03760,AT5G22470,AT5G40390,AT5G41670,AT5G47810,AT5G51830,AT5G52920,AT5G53340,AT5G57500
18	nucleoside diphosphate metabolic process	GO:0009132	0.000260218	AT1G01090,AT1G16300,AT1G34430,AT2G01140,AT2G34590,AT2G36460,AT3G04120,AT3G22960,AT3G27060,AT3G54320,AT4G26530,AT5G47810,AT5G52920
18	oxidoreduction coenzyme metabolic process	GO:0006733	0.00064445	AT1G01090,AT1G16300,AT1G34430,AT1G71100,AT2G01140,AT2G34590,AT2G36460,AT3G04120,AT3G22960,AT3G54320,AT4G26530,AT5G33320,AT5G41670,AT5G47810,AT5G52920
18	carbohydrate metabolic process	GO:0005975	0.00135469	AT1G01090,AT1G14520,AT1G16300,AT1G34430,AT1G60470,AT1G66430,AT1G67090,AT1G71100,AT1G77130,AT2G01140,AT2G22900,AT2G28420,AT2G34590,AT2G35520,AT2G36460,AT2G39770,AT2G45790,AT3G04120,AT3G06440,AT3G15020,AT3G15350,AT3G21720,AT3G22960,AT3G23820,AT3G47520,AT3G51520,AT3G54320,AT3G55830,AT3G59850,AT3G60750,AT3G62410,AT4G01970,AT4G23990,AT4G25810,AT4G26530,AT4G33220,AT4G39010,AT5G03760,AT5G19730,AT5G20250…
18	single-organism catabolic process	GO:0044712	0.00203631	AT1G01090,AT1G02920,AT1G14520,AT1G16300,AT1G30040,AT1G34430,AT1G53580,AT1G71120,AT1G71250,AT1G78380,AT2G01140,AT2G34590,AT2G36460,AT2G37040,AT2G47730,AT3G02720,AT3G04120,AT3G04290,AT3G15730,AT3G22960,AT3G48460,AT3G54320,AT3G63200,AT4G01130,AT4G08900,AT4G26530,AT5G03820,AT5G08460,AT5G14450,AT5G15720,AT5G43860,AT5G47810,AT5G52920,AT5G55050
18	pyridine-containing compound metabolic process	GO:0072524	0.00269029	AT1G01090,AT1G16300,AT1G34430,AT1G71100,AT2G01140,AT2G34590,AT2G36460,AT3G04120,AT3G22960,AT3G54320,AT4G26530,AT5G41670,AT5G47810,AT5G52920
18	lipid localization	GO:0010876	0.0032557	AT1G05510,AT1G27950,AT2G15050,AT2G18370,AT2G48130,AT3G01570,AT3G18280,AT3G18570,AT3G27660,AT3G51590,AT4G25140,AT4G27160,AT4G27170,AT4G30880,AT5G16460,AT5G48490,AT5G54740,AT5G59310
18	nucleotide phosphorylation	GO:0046939	0.00706228	AT1G01090,AT1G16300,AT1G34430,AT2G01140,AT2G34590,AT2G36460,AT3G04120,AT3G22960,AT3G54320,AT4G26530,AT5G47810,AT5G52920
18	carbohydrate derivative metabolic process	GO:1901135	0.0160562	AT1G01090,AT1G16300,AT1G17890,AT1G34430,AT1G71100,AT1G78570,AT2G01140,AT2G34590,AT2G35520,AT2G36460,AT2G39770,AT2G45790,AT3G02470,AT3G04120,AT3G06440,AT3G22960,AT3G23820,AT3G25570,AT3G27060,AT3G54320,AT3G55830,AT4G04640,AT4G26530,AT4G30190,AT4G32260,AT4G37370,AT5G22470,AT5G40610,AT5G41670,AT5G47810,AT5G52920,AT5G53340,AT5G57500
18	response to abiotic stimulus	GO:0009628	0.0161395	AT1G01300,AT1G02920,AT1G03230,AT1G07645,AT1G10880,AT1G14440,AT1G16390,AT1G20340,AT1G22190,AT1G23740,AT1G26945,AT1G29930,AT1G30040,AT1G32560,AT1G48130,AT1G53580,AT1G54050,AT1G56500,AT1G60950,AT1G65060,AT1G67090,AT1G67360,AT1G67740,AT1G68530,AT1G69530,AT1G70170,AT1G71100,AT1G74520,AT1G74960,AT1G78380,AT2G21490,AT2G29980,AT2G33380,AT2G36460,AT2G37040,AT2G37630,AT2G39770,AT2G45790,AT2G47730,AT3G01470…
18	seed oilbody biogenesis	GO:0010344	0.0183501	AT1G05510,AT3G27660,AT4G25140,AT5G16460
18	nucleoside triphosphate metabolic process	GO:0009141	0.0323192	AT1G01090,AT1G16300,AT1G34430,AT2G01140,AT2G34590,AT2G36460,AT3G04120,AT3G22960,AT3G54320,AT4G04640,AT4G26530,AT4G30190,AT4G32260,AT5G47810,AT5G52920
18	oxidation-reduction process	GO:0055114	0.0402202	AT1G01090,AT1G12740,AT1G14130,AT1G14520,AT1G16300,AT1G17890,AT1G20340,AT1G23740,AT1G30040,AT1G48130,AT1G53580,AT1G60950,AT1G64940,AT1G67090,AT1G67740,AT1G74880,AT1G78380,AT1G78570,AT2G02850,AT2G04690,AT2G05990,AT2G15620,AT2G27510,AT2G29980,AT2G33380,AT2G34590,AT2G36690,AT2G43710,AT2G45510,AT2G45630,AT2G45970,AT2G47140,AT2G47730,AT3G02630,AT3G04120,AT3G14440,AT3G15020,AT3G15850,AT3G16950,AT3G21720…
