# Supplementary material for: Developmental Analysis of Mimulus Seed Transcriptomes Reveals Functional Gene Expression Clusters and Four Imprinted, Endosperm-Expressed Genes
Source: Front Plant Sci. 2020 Feb 25;11:132. doi: 10.3389/fpls.2020.00132 (PMC7052496; doi:10.3389/fpls.2020.00132)
Supplement: Supplementary file 8 [file Table_7.xlsx]

## Sheet: Sheet1
Supporting Table 7. M. guttatus genes whose expression is exclusive (see Methods) to ovules or seeds and/or specific to developmental stages (0 to 8 DAP) and their nearest seed-specific homologs in A. thaliana, maize and domesticated tomato
M. guttatus Gene ID	TF	A. thaliana gene name	Gene Name	Gene Category	Tissue Exclusive Expression	Day	Cluster	A. thaliania seed exclusive	Maize seed exclusive	Tomato seed exclusive
Migut.A00116	N				Seed	N.A.	N.A.	-	-	-
Migut.A00117	N	AT1G48020	ATPMEI1,PMEI1	pectin methylesterase inhibitor 1	Seed	N.A.	N.A.	-	-	-
Migut.A00119	N	AT3G17220	ATPMEI2,PMEI2	pectin methylesterase inhibitor 2	Seed	N.A.	2	-	-	Solyc09g072950
Migut.A00120	N	AT1G48020	ATPMEI1,PMEI1	pectin methylesterase inhibitor 1	Seed	N.A.	N.A.	-	-	-
Migut.A00172	N	AT4G25140	OLE1,OLEO1	oleosin 1	Seed	N.A.	N.A.	AT4G25140	-	-
Migut.A00182	N	AT1G10010	AAP8,ATAAP8	amino acid permease 8	Seed	N.A.	N.A.	-	-	-
Migut.A00266	N	AT1G12663			Seed	N.A.	7	-	-	-
Migut.A00283	N	AT1G15550	ATGA3OX1,GA3OX1,GA4	gibberellin 3-oxidase 1	Seed	N.A.	N.A.	-	-	-
Migut.A00287	N	AT5G11320	aTGA3OX1,GA3OX1,GA4	Flavin-binding monooxygenase family protein	Seed	8DAP	N.A.	AT5G11320	-	-
Migut.A00356	N	AT4G31830			Seed	8DAP	N.A.	AT4G31830	-	-
Migut.A00540	N				Seed	8DAP	N.A.	-	-	-
Migut.A00706	N	AT1G13130		Cellulase (glycosyl hydrolase family 5) protein	Seed	N.A.	N.A.	-	-	-
Migut.A00707	N	AT3G26130		Cellulase (glycosyl hydrolase family 5) protein	Seed	N.A.	N.A.	-	-	-
Migut.A00717	N	AT4G23560	AtGH9B15,GH9B15	glycosyl hydrolase 9B15	Seed	N.A.	N.A.	-	-	-
Migut.A00747	N	AT5G41380		CCT motif family protein	Seed	N.A.	N.A.	-	-	-
Migut.A00793	N				Seed	N.A.	N.A.	-	-	-
Migut.A00882	N	AT5G67360	ARA12	Subtilase family protein	N.A.	0DAP	N.A.	-	-	-
Migut.A00911	N	AT5G59190		subtilase family protein	Ovule	0DAP	5	-	-	-
Migut.A00915	N	AT1G12570		Glucose-methanol-choline (GMC) oxidoreductase family protein	Seed	N.A.	N.A.	-	-	-
Migut.A00993	N	AT3G25050	XTH3	xyloglucan endotransglucosylase/hydrolase 3	Seed	N.A.	8	-	-	-
Migut.A01002	N				Seed	N.A.	N.A.	-	-	-
Migut.A01015	N	AT4G13090	XTH2	xyloglucan endotransglucosylase/hydrolase 2	Seed	N.A.	N.A.	AT4G13090	-	-
Migut.A01016	N	AT4G13090	XTH2	xyloglucan endotransglucosylase/hydrolase 2	Seed	N.A.	7	AT4G13090	-	-
Migut.A01017	N	AT3G25050	XTH3	xyloglucan endotransglucosylase/hydrolase 3	Seed	N.A.	N.A.	-	-	-
Migut.A01024	N	AT3G25050	XTH3	xyloglucan endotransglucosylase/hydrolase 3	Seed	N.A.	N.A.	-	-	-
Migut.A01095	N	AT3G12410		Polynucleotidyl transferase, ribonuclease H-like superfamily protein	N.A.	2DAP	N.A.	-	-	-
Migut.A01151	N	AT3G60340		alpha/beta-Hydrolases superfamily protein	Seed	N.A.	2	-	-	-
Migut.A01152	N	AT3G60340		alpha/beta-Hydrolases superfamily protein	N.A.	6DAP	2	-	-	-
Migut.A01153	N	AT3G60340		alpha/beta-Hydrolases superfamily protein	Seed	N.A.	2	-	-	-
Migut.B00057	N				Seed	N.A.	N.A.	-	-	-
Migut.B00105	N	AT1G65870		Disease resistance-responsive (dirigent-like protein) family protein	Seed	N.A.	N.A.	-	-	-
Migut.B00107	N	AT2G21100		Disease resistance-responsive (dirigent-like protein) family protein	Seed	N.A.	N.A.	-	-	-
Migut.B00209	N	AT2G21490	LEA	dehydrin LEA	Seed	8DAP	N.A.	-	-	-
Migut.B00217	N	AT2G21540	ATSFH3,SFH3	SEC14-like 3	N.A.	0DAP	5	-	-	-
Migut.B00229	Y	AT1G75250	ATRL6,RL6,RSM3	RAD-like 6	N.A.	8DAP	N.A.	-	-	-
Migut.B00267	N	AT3G07870		F-box and associated interaction domains-containing protein	Seed	8DAP	18	-	-	-
Migut.B00325	N	AT3G48700	ATCXE13,CXE13	carboxyesterase 13	Seed	N.A.	N.A.	-	-	-
Migut.B00361	Y	AT1G49770	RGE1,ZOU	basic helix-loop-helix (bHLH) DNA-binding superfamily protein	Seed	N.A.	N.A.	-	Zm00001d003677	-
Migut.B00541	N	AT2G03200		Eukaryotic aspartyl protease family protein	Seed	6DAP	N.A.	-	-	-
Migut.B00619	N	AT5G25940		early nodulin-related	N.A.	8DAP	N.A.	-	-	-
Migut.B00635	N	AT5G64570	ATBXL4,XYL4	beta-D-xylosidase 4	Seed	N.A.	N.A.	-	-	-
Migut.B00636	N	AT5G64570	ATBXL4,XYL4	beta-D-xylosidase 4	Seed	N.A.	N.A.	-	-	-
Migut.B00644	N	AT1G03050		ENTH/ANTH/VHS superfamily protein	Ovule	0DAP	N.A.	-	-	-
Migut.B00645	N	AT4G25980		Peroxidase superfamily protein	Seed	N.A.	7	AT4G25980	-	-
Migut.B00648	N	AT3G43660		Vacuolar iron transporter (VIT) family protein	Seed	N.A.	N.A.	-	-	-
Migut.B00673	N	AT2G02850	ARPN	plantacyanin	Seed	N.A.	N.A.	-	-	-
Migut.B00677	N	AT2G02850	ARPN	plantacyanin	Seed	N.A.	9	-	-	-
Migut.B00708	Y	AT5G60440	AGL62	AGAMOUS-like 62	Seed	N.A.	1	-	-	-
Migut.B00710	N	AT4G10250	ATHSP22.0	HSP20-like chaperones superfamily protein	Seed	N.A.	N.A.	-	-	-
Migut.B00817	N	AT4G33940		RING/U-box superfamily protein	N.A.	0DAP	5	-	-	-
Migut.B00852	N	AT1G09380		nodulin MtN21 /EamA-like transporter family protein	Seed	N.A.	N.A.	-	Zm00001d040593	-
Migut.B00883	N	AT3G05858			Seed	N.A.	N.A.	-	-	-
Migut.B00981	N	AT2G24100			Seed	N.A.	2	-	-	-
Migut.B01036	N	AT1G80810		Tudor/PWWP/MBT superfamily protein	Seed	N.A.	N.A.	-	-	-
Migut.B01043	N	AT1G11950		Transcription factor jumonji (jmjC) domain-containing protein	Seed	N.A.	2	-	-	-
Migut.B01089	Y	AT3G05860	AGL45	MADS-box transcription factor family protein	Seed	N.A.	2	AT3G05860	-	-
Migut.B01108	N				Seed	N.A.	N.A.	-	-	-
Migut.B01163	Y	AT3G54320	ASML1,ATWRI1,WRI,WRI1	Integrase-type DNA-binding superfamily protein	Seed	N.A.	N.A.	-	Zm00001d011134	-
Migut.B01208	N	AT4G30880		Bifunctional inhibitor/lipid-transfer protein/seed storage 2S albumin superfamily protein	Seed	N.A.	7	-	Zm00001d041822	-
Migut.B01322	N				Seed	8DAP	18	-	-	-
Migut.B01375	N	AT2G27660		Cysteine/Histidine-rich C1 domain family protein	N.A.	8DAP	N.A.	-	-	-
Migut.B01425	N	AT1G64830		Eukaryotic aspartyl protease family protein	Seed	N.A.	N.A.	AT1G64830	Zm00001d008750	-
Migut.B01430	N	AT5G33340	CDR1	Eukaryotic aspartyl protease family protein	Seed	N.A.	N.A.	AT5G33340	Zm00001d008750	-
Migut.B01431	N	AT5G33340	CDR1	Eukaryotic aspartyl protease family protein	Seed	N.A.	N.A.	AT5G33340	-	-
Migut.B01433	N	AT5G33340	CDR1	Eukaryotic aspartyl protease family protein	Seed	N.A.	N.A.	AT5G33340	-	-
Migut.B01434	N	AT5G33340	CDR1	Eukaryotic aspartyl protease family protein	Seed	N.A.	N.A.	AT5G33340	-	-
Migut.B01455	Y	AT5G48670	AGL80,FEM111	AGAMOUS-like 80	Seed	N.A.	N.A.	-	-	-
Migut.B01465	N	AT1G32450	NRT1.5	nitrate transporter 1.5	Seed	N.A.	2	-	-	-
Migut.B01539	N	AT2G15050	LTP,LTP7	lipid transfer protein	N.A.	8DAP	N.A.	-	-	-
Migut.B01608	N	AT3G60690		SAUR-like auxin-responsive protein family	Seed	N.A.	7	-	-	-
Migut.B01645	N	AT1G24620		EF hand calcium-binding protein family	N.A.	0DAP	5	-	-	-
Migut.B01680	N	AT2G01770	ATVIT1,VIT1	vacuolar iron transporter 1	Seed	8DAP	N.A.	AT2G01770	-	-
Migut.B01751	N	AT4G00467		Calcium-dependent lipid-binding (CaLB domain) family protein	N.A.	0DAP	N.A.	-	-	-
Migut.B01841	N	AT3G61660			Seed	N.A.	7	-	-	-
Migut.C00189	N	AT1G22110		structural constituent of ribosome	Seed	N.A.	8	-	-	-
Migut.C00451	N	AT1G66870			Seed	N.A.	2	-	-	-
Migut.C00557	N	AT3G61040	CYP76C7	cytochrome P450, family 76, subfamily C, polypeptide 7	N.A.	0DAP	5	-	-	-
Migut.C00567	Y	AT1G46264	AT-HSFB4,HSFB4,SCZ	heat shock transcription factor B4	N.A.	0DAP	5	-	-	-
Migut.C00588	N	AT5G14650		Pectin lyase-like superfamily protein	Seed	N.A.	N.A.	-	-	-
Migut.C00589	N	AT5G14650		Pectin lyase-like superfamily protein	Seed	N.A.	7	-	-	-
Migut.C00658	N	AT3G46860		Serine protease inhibitor, potato inhibitor I-type family protein	Seed	N.A.	1	AT3G46860	-	-
Migut.C00659	N	AT3G46860		Serine protease inhibitor, potato inhibitor I-type family protein	Seed	N.A.	8	AT3G46860	-	-
Migut.C00764	N	AT1G27620		HXXXD-type acyl-transferase family protein	N.A.	0DAP	5	-	-	-
Migut.C00769	N	AT1G44970		Peroxidase superfamily protein	N.A.	0DAP	N.A.	-	-	-
Migut.C00896	N	AT1G20270		2-oxoglutarate (2OG) and Fe(II)-dependent oxygenase superfamily protein	Seed	N.A.	N.A.	-	-	-
Migut.C00920	N	AT4G35690		Arabidopsis protein of unknown function (DUF241)	Seed	N.A.	N.A.	-	-	-
Migut.C01003	N	AT3G43630			Seed	N.A.	8	AT3G43630	-	-
Migut.C01028	Y	AT1G21340		Dof-type zinc finger DNA-binding family protein	N.A.	0DAP	5	-	-	-
Migut.C01113	N	AT1G77410	BGAL16	beta-galactosidase 16	Seed	N.A.	9	-	-	-
Migut.C01164	N	AT1G77690	LAX3	like AUX1 3	N.A.	0DAP	5	-	-	-
Migut.C01223	N	AT3G07870		F-box and associated interaction domains-containing protein	Seed	N.A.	N.A.	-	-	-
Migut.C01249	Y	AT1G71930	ANAC030,VND7	vascular related NAC-domain protein 7	Ovule	0DAP	5	-	-	-
Migut.C01358	N	AT4G10020	AtHSD5,HSD5	hydroxysteroid dehydrogenase 5	Seed	8DAP	N.A.	AT4G10020	-	-
Migut.C01381	N	AT4G13090	XTH2	xyloglucan endotransglucosylase/hydrolase 2	Seed	N.A.	2	AT4G13090	-	-
Migut.C01382	N	AT4G13080	XTH1	xyloglucan endotransglucosylase/hydrolase 1	Ovule	0DAP	N.A.	-	-	-
Migut.D00033	N	AT2G47140		NAD(P)-binding Rossmann-fold superfamily protein	N.A.	8DAP	N.A.	-	-	-
Migut.D00046	N	AT1G10630	ARFA1F,ATARFA1F	ADP-ribosylation factor A1F	Seed	8DAP	N.A.	-	-	-
Migut.D00156	N	AT2G03200		Eukaryotic aspartyl protease family protein	Seed	6DAP	2	-	Zm00001d049997	-
Migut.D00157	N	AT2G03200		Eukaryotic aspartyl protease family protein	N.A.	6DAP	N.A.	-	-	-
Migut.D00158	N	AT2G03200		Eukaryotic aspartyl protease family protein	N.A.	6DAP	N.A.	-	-	-
Migut.D00175	N	AT2G03200		Eukaryotic aspartyl protease family protein	Seed	N.A.	2	-	-	-
Migut.D00191	N	AT1G02920	ATGST11,ATGSTF7,ATGSTF8,GST11,GSTF7	glutathione S-transferase 7	N.A.	8DAP	N.A.	-	-	-
Migut.D00274	Y	AT5G64980			Seed	N.A.	7	-	-	-
Migut.D00291	N	AT4G02830			Seed	N.A.	2	-	-	-
Migut.D00325	N				Seed	N.A.	N.A.	-	-	-
Migut.D00351	N	AT3G43810			Seed	N.A.	8	-	-	-
Migut.D00425	N	AT5G44120	ATCRA1,CRA1,CRU1	RmlC-like cupins superfamily protein	Seed	8DAP	N.A.	AT5G44120	Zm00001d035700	-
Migut.D00426	N	AT5G44120	ATCRA1,CRA1,CRU1	RmlC-like cupins superfamily protein	N.A.	8DAP	N.A.	AT5G44120	Zm00001d035700	-
Migut.D00501	N	AT4G28780		GDSL-like Lipase/Acylhydrolase superfamily protein	Seed	N.A.	N.A.	-	-	-
Migut.D00511	Y	AT3G24650	ABI3,SIS10	AP2/B3-like transcriptional factor family protein	Seed	N.A.	N.A.	-	Zm00001d042396	-
Migut.D00530	N	AT3G02885			Seed	N.A.	2	-	-	-
Migut.D00573	N	AT3G20830		AGC (cAMP-dependent, cGMP-dependent and protein kinase C) kinase family protein	N.A.	0DAP	5	-	-	-
Migut.D00618	N	AT5G12460		Protein of unknown function (DUF604)	Seed	N.A.	N.A.	AT5G12460	-	-
Migut.D00637	N	AT1G59970		Matrixin family protein	Seed	N.A.	N.A.	-	-	-
Migut.D00638	N	AT1G59970		Matrixin family protein	Seed	N.A.	N.A.	-	-	-
Migut.D00639	N	AT4G16640		Matrixin family protein	Seed	N.A.	N.A.	-	-	-
Migut.D00641	Y	AT1G73830	BEE3	BR enhanced expression 3	N.A.	0DAP	5	-	-	-
Migut.D00743	Y	AT1G10610			Seed	N.A.	9	-	-	-
Migut.D00791	N	AT1G29050	TBL38	TRICHOME BIREFRINGENCE-LIKE 38	Seed	N.A.	N.A.	-	-	-
Migut.D00796	N	AT4G30880		Bifunctional inhibitor/lipid-transfer protein/seed storage 2S albumin superfamily protein	Seed	N.A.	N.A.	-	Zm00001d012572	-
Migut.D00871	N	AT5G38630	ACYB-1,CYB-1	cytochrome B561-1	Seed	N.A.	7	-	-	-
Migut.D00875	N	AT5G12460		Protein of unknown function (DUF604)	Seed	N.A.	N.A.	AT5G12460	-	-
Migut.D00934	N	AT3G14060			Seed	N.A.	N.A.	-	-	-
Migut.D00936	Y	AT4G16110	ARR2,RR2	response regulator 2	Seed	N.A.	8	-	-	-
Migut.D01008	N				Seed	N.A.	8	-	-	-
Migut.D01040	N	AT1G52790		2-oxoglutarate (2OG) and Fe(II)-dependent oxygenase superfamily protein	Seed	6DAP	2	-	-	-
Migut.D01121	N	AT1G80810		Tudor/PWWP/MBT superfamily protein	Seed	N.A.	7	-	-	-
Migut.D01291	N	AT3G17220	ATPMEI2,PMEI2	pectin methylesterase inhibitor 2	Seed	6DAP	2	-	-	-
Migut.D01455	N	AT3G13228		RING/U-box superfamily protein	Seed	N.A.	2	-	-	-
Migut.D01476	Y	AT5G60440	AGL62	AGAMOUS-like 62	Seed	N.A.	1	-	-	-
Migut.D01581	N				Seed	N.A.	18	-	-	-
Migut.D01625	N	AT1G13710	CYP78A5,KLU	cytochrome P450, family 78, subfamily A, polypeptide 5	Seed	N.A.	N.A.	-	-	-
Migut.D01833	N	AT5G39130		RmlC-like cupins superfamily protein	Seed	N.A.	N.A.	AT5G39130	-	-
Migut.D01886	N	AT5G62620		Galactosyltransferase family protein	Seed	N.A.	N.A.	-	-	-
Migut.D01912	N	AT4G16640		Matrixin family protein	Seed	6DAP	2	-	-	-
Migut.D01915	N	AT4G16640		Matrixin family protein	Seed	N.A.	2	-	-	-
Migut.D01916	N	AT4G16640		Matrixin family protein	Seed	N.A.	2	-	-	-
Migut.D01989	N	AT4G24670	TAR2	tryptophan aminotransferase related 2	Seed	8DAP	N.A.	-	-	-
Migut.D02003	N				Seed	N.A.	7	-	-	-
Migut.D02049	Y	AT1G73410	ATMYB54,MYB54	myb domain protein 54	N.A.	6DAP	2	-	-	-
Migut.D02163	N	AT2G35658			Seed	8DAP	N.A.	-	-	-
Migut.D02250	N	AT5G60720		Protein of unknown function, DUF547	Seed	N.A.	2	-	-	-
Migut.D02275	N	AT5G60770	ATNRT2.4,NRT2.4	nitrate transporter 2.4	N.A.	0DAP	N.A.	-	-	-
Migut.D02298	N				Seed	N.A.	N.A.	-	-	-
Migut.D02349	N	AT4G33790	CER4,FAR3,G7	Jojoba acyl CoA reductase-related male sterility protein	Seed	N.A.	9	-	-	-
Migut.D02407	N	AT2G47140		NAD(P)-binding Rossmann-fold superfamily protein	Seed	N.A.	N.A.	-	-	-
Migut.E00221	N	AT5G50260		Cysteine proteinases superfamily protein	N.A.	8DAP	N.A.	-	Zm00001d042446	-
Migut.E00266	N				Seed	N.A.	N.A.	-	-	-
Migut.E00280	N				Seed	N.A.	N.A.	-	-	-
Migut.E00341	Y	AT3G02550	LBD41	LOB domain-containing protein 41	Seed	N.A.	N.A.	-	-	-
Migut.E00343	N	AT1G68500			Seed	8DAP	N.A.	-	-	-
Migut.E00352	N	AT1G68290	ENDO 2	endonuclease 2	Seed	N.A.	16	-	-	-
Migut.E00353	N	AT1G68290	ENDO 2	endonuclease 2	Seed	N.A.	N.A.	-	-	-
Migut.E00474	N	AT2G31953	LCR76	low-molecular-weight cysteine-rich 76	Seed	N.A.	9	-	-	-
Migut.E00475	N	AT2G02100	LCR69,PDF2.2	low-molecular-weight cysteine-rich 69	Seed	N.A.	N.A.	-	-	-
Migut.E00512	N				Seed	N.A.	7	-	-	-
Migut.E00517	N				Seed	N.A.	7	-	-	-
Migut.E00519	N	AT3G18150		RNI-like superfamily protein	Seed	N.A.	7	-	Zm00001d003606	-
Migut.E00520	N				Seed	N.A.	N.A.	-	-	-
Migut.E00645	N	AT4G10850		Nodulin MtN3 family protein	Seed	8DAP	N.A.	-	-	-
Migut.E00655	N	AT4G24050		NAD(P)-binding Rossmann-fold superfamily protein	N.A.	0DAP	5	-	-	-
Migut.E00740	N	AT5G63660	LCR74,PDF2.5	Scorpion toxin-like knottin superfamily protein	Seed	N.A.	2	-	-	-
Migut.E00828	N				Seed	N.A.	N.A.	-	-	-
Migut.E00881	N	AT4G32090		Beta-1,3-N-Acetylglucosaminyltransferase family protein	Seed	N.A.	8	-	-	-
Migut.E00916	N	AT1G32450	NRT1.5	nitrate transporter 1.5	N.A.	0DAP	N.A.	-	Zm00001d051637	-
Migut.E00993	N	AT2G20825	ULT2	Developmental regulator, ULTRAPETALA	Seed	N.A.	7	-	-	-
Migut.E01029	N	AT1G04110	SDD1	Subtilase family protein	Ovule	0DAP	5	-	-	-
Migut.E01033	N	AT1G04110	SDD1	Subtilase family protein	Seed	6DAP	2	-	-	-
Migut.E01037	N	AT1G04110	SDD1	Subtilase family protein	Ovule	0DAP	5	-	-	-
Migut.E01119	N	AT4G30880		Bifunctional inhibitor/lipid-transfer protein/seed storage 2S albumin superfamily protein	Seed	N.A.	N.A.	-	Zm00001d024959	-
Migut.E01174	N	AT1G67980	CCOAMT	caffeoyl-CoA 3-O-methyltransferase	N.A.	6DAP	2	-	-	-
Migut.E01289	N	AT1G12740	CYP87A2	cytochrome P450, family 87, subfamily A, polypeptide 2	Seed	8DAP	N.A.	-	-	-
Migut.E01309	N	AT1G04110	SDD1	Subtilase family protein	N.A.	0DAP	5	-	-	-
Migut.E01386	N	AT1G32560		Late embryogenesis abundant protein, group 1 protein	N.A.	8DAP	18	-	-	-
Migut.E01459	N				Seed	N.A.	18	-	-	-
Migut.E01594	Y	AT5G47670	L1L,NF-YB6	nuclear factor Y, subunit B6	Seed	N.A.	N.A.	AT5G47670	-	-
Migut.E01767	N	AT3G18260		Reticulon family protein	Seed	N.A.	9	-	-	-
Migut.F00134	N	AT2G37460		nodulin MtN21 /EamA-like transporter family protein	Seed	6DAP	2	-	-	-
Migut.F00141	N	AT1G05260	RCI3,RCI3A	Peroxidase superfamily protein	Seed	N.A.	16	-	-	-
Migut.F00239	N	AT5G24130			Seed	8DAP	N.A.	-	-	-
Migut.F00391	N	AT3G56060		Glucose-methanol-choline (GMC) oxidoreductase family protein	Seed	8DAP	N.A.	-	-	-
Migut.F00400	N	AT5G62180	AtCXE20,CXE20	carboxyesterase 20	Seed	N.A.	2	-	-	-
Migut.F00471	N	AT4G12480			N.A.	0DAP	5	-	-	-
Migut.F00529	N	AT4G25140	OLE1,OLEO1	oleosin 1	Seed	N.A.	N.A.	AT4G25140	-	-
Migut.F00550	N	AT5G47050		SBP (S-ribonuclease binding protein) family protein	Seed	N.A.	N.A.	-	-	-
Migut.F00580	N	AT2G40435			N.A.	0DAP	5	-	-	-
Migut.F00585	Y	AT2G40470	ASL11,LBD15	LOB domain-containing protein 15	N.A.	6DAP	2	-	-	-
Migut.F00591	N	AT3G10960	ATAZG1,AZG1	AZA-guanine resistant1	N.A.	0DAP	5	-	-	-
Migut.F00827	N	AT5G06390	FLA17	FASCICLIN-like arabinogalactan protein 17 precursor	Seed	N.A.	N.A.	-	-	-
Migut.F00859	N	AT5G04820	ATOFP13,OFP13	ovate family protein 13	N.A.	8DAP	N.A.	-	-	-
Migut.F00890	N	AT2G38790			Seed	N.A.	N.A.	-	-	-
Migut.F00892	N	AT2G38790			Seed	N.A.	N.A.	-	-	-
Migut.F00958	N	AT3G55254		Plant self-incompatibility protein S1 family	Seed	N.A.	2	-	-	-
Migut.F00959	N	AT4G24974		Plant self-incompatibility protein S1 family	Seed	N.A.	N.A.	-	-	-
Migut.F00960	N	AT1G04645		Plant self-incompatibility protein S1 family	Seed	N.A.	N.A.	-	-	-
Migut.F00961	N	AT4G29035			Seed	N.A.	7	-	-	-
Migut.F00962	N	AT1G04645		Plant self-incompatibility protein S1 family	Seed	N.A.	N.A.	-	-	-
Migut.F00981	N				Seed	N.A.	N.A.	-	-	-
Migut.F01130	N				Seed	N.A.	7	-	-	-
Migut.F01256	N	AT2G38510		MATE efflux family protein	Seed	N.A.	7	-	-	-
Migut.F01367	N				Seed	N.A.	7	-	-	-
Migut.F01402	N	AT2G44540	AtGH9B9,GH9B9	glycosyl hydrolase 9B9	Seed	N.A.	16	AT2G44540	-	-
Migut.F01515	N	AT4G32090		Beta-1,3-N-Acetylglucosaminyltransferase family protein	Seed	N.A.	7	-	-	-
Migut.F01647	N	AT5G16010		3-oxo-5-alpha-steroid 4-dehydrogenase family protein	N.A.	0DAP	N.A.	-	-	-
Migut.F01690	N	AT2G45110	ATEXPB4,ATHEXP BETA 1.1,EXPB4	expansin B4	Seed	N.A.	2	AT2G45110	Zm00001d017493	-
Migut.F01692	N	AT1G65680	ATEXPB2,ATHEXP BETA 1.4,EXPB2	expansin B2	Seed	N.A.	2	-	Zm00001d045861	-
Migut.F01693	N	AT1G65680	ATEXPB2,ATHEXP BETA 1.4,EXPB2	expansin B2	Seed	N.A.	9	-	Zm00001d017493	-
Migut.F01694	N	AT1G65680	ATEXPB2,ATHEXP BETA 1.4,EXPB2	expansin B2	Seed	N.A.	N.A.	-	Zm00001d045861	-
Migut.F01696	N	AT2G45110	ATEXPB4,ATHEXP BETA 1.1,EXPB4	expansin B4	Seed	N.A.	9	AT2G45110	Zm00001d045861	-
Migut.F01730	N	AT1G04645		Plant self-incompatibility protein S1 family	Seed	N.A.	N.A.	-	-	-
Migut.F01731	N	AT1G04645		Plant self-incompatibility protein S1 family	Seed	N.A.	1	-	-	-
Migut.F01732	N	AT1G04645		Plant self-incompatibility protein S1 family	Seed	N.A.	N.A.	-	-	-
Migut.F01733	N	AT3G17080		Plant self-incompatibility protein S1 family	Seed	N.A.	N.A.	-	-	-
Migut.F01734	N	AT1G04645		Plant self-incompatibility protein S1 family	Seed	N.A.	N.A.	-	-	-
Migut.F01736	N	AT1G04645		Plant self-incompatibility protein S1 family	Seed	N.A.	N.A.	-	-	-
Migut.F01737	N	AT1G04645		Plant self-incompatibility protein S1 family	Seed	N.A.	7	-	-	-
Migut.F01738	N	AT1G04645		Plant self-incompatibility protein S1 family	Seed	N.A.	N.A.	-	-	-
Migut.F01739	N	AT2G06090		Plant self-incompatibility protein S1 family	Seed	N.A.	N.A.	-	-	-
Migut.F01740	N	AT2G23148		Plant self-incompatibility protein S1 family	Seed	N.A.	7	-	-	-
Migut.F01741	N	AT2G06090		Plant self-incompatibility protein S1 family	Seed	N.A.	7	-	-	-
Migut.F01742	N	AT1G04645		Plant self-incompatibility protein S1 family	Seed	N.A.	7	-	-	-
Migut.F01743	N	AT1G04645		Plant self-incompatibility protein S1 family	Seed	N.A.	8	-	-	Solyc09g091330
Migut.F01744	N	AT1G04645		Plant self-incompatibility protein S1 family	Seed	N.A.	2	-	-	-
Migut.F01745	N	AT1G04645		Plant self-incompatibility protein S1 family	Seed	N.A.	N.A.	-	-	-
Migut.F01895	N	AT5G04347		Plant self-incompatibility protein S1 family	Seed	N.A.	16	-	-	-
Migut.F01923	N	AT1G04645		Plant self-incompatibility protein S1 family	Seed	N.A.	N.A.	-	-	Solyc09g091330
Migut.F01925	N	AT4G24975		Plant self-incompatibility protein S1 family	Seed	N.A.	1	-	-	-
Migut.F01926	N	AT3G10460		Plant self-incompatibility protein S1 family	Seed	N.A.	16	-	-	Solyc09g091290
Migut.F01927	N	AT1G04645		Plant self-incompatibility protein S1 family	Seed	N.A.	1	-	-	Solyc09g091290
Migut.F01929	N	AT1G04645		Plant self-incompatibility protein S1 family	Seed	N.A.	2	-	-	-
Migut.F01931	N	AT1G04645		Plant self-incompatibility protein S1 family	Seed	N.A.	2	-	-	-
Migut.F01934	N	AT1G04645		Plant self-incompatibility protein S1 family	Seed	N.A.	2	-	-	Solyc09g091290
Migut.F01936	N	AT1G04645		Plant self-incompatibility protein S1 family	Seed	N.A.	16	-	-	Solyc09g091290
Migut.F01941	N	AT1G04645		Plant self-incompatibility protein S1 family	Seed	N.A.	N.A.	-	-	-
Migut.F01972	N	AT5G04347		Plant self-incompatibility protein S1 family	Seed	N.A.	7	-	-	-
Migut.F01974	N	AT5G04347		Plant self-incompatibility protein S1 family	Seed	N.A.	7	-	-	-
Migut.F01975	N	AT5G12070		Plant self-incompatibility protein S1 family	Seed	N.A.	N.A.	-	-	-
Migut.F02027	N	AT2G38905		Low temperature and salt responsive protein family	Seed	8DAP	N.A.	-	-	-
Migut.F02028	N	AT2G28630	KCS12	3-ketoacyl-CoA synthase 12	Seed	N.A.	N.A.	-	-	-
Migut.F02047	N	AT3G04290	ATLTL1,LTL1	Li-tolerant lipase 1	Seed	N.A.	N.A.	-	-	-
Migut.F02105	N				Seed	N.A.	N.A.	-	-	-
Migut.F02119	N	AT5G16490	RIC4	ROP-interactive CRIB motif-containing protein 4	Seed	6DAP	2	-	-	-
Migut.F02134	N	AT5G16460		Putative adipose-regulatory protein (Seipin)	N.A.	8DAP	N.A.	-	-	-
Migut.G00012	N	AT1G48130	ATPER1,PER1	1-cysteine peroxiredoxin 1	Seed	8DAP	N.A.	AT1G48130	-	-
Migut.G00088	N	AT4G16160	ATOEP16-2,ATOEP16-S	Mitochondrial import inner membrane translocase subunit Tim17/Tim22/Tim23 family protein	N.A.	8DAP	N.A.	-	Zm00001d028873	-
Migut.G00167	N	AT5G27690		Heavy metal transport/detoxification superfamily protein	Ovule	0DAP	N.A.	-	-	-
Migut.G00224	N	AT1G05260	RCI3,RCI3A	Peroxidase superfamily protein	Seed	2DAP	N.A.	-	-	-
Migut.G00335	N	AT5G43150			Seed	6DAP	N.A.	-	-	-
Migut.G00483	N	AT4G26740	ATPXG1,ATS1,CLO1	seed gene 1	N.A.	8DAP	N.A.	AT4G26740	Zm00001d025833	-
Migut.G00511	N	AT5G44120	ATCRA1,CRA1,CRU1	RmlC-like cupins superfamily protein	N.A.	8DAP	N.A.	AT5G44120	Zm00001d035700	-
Migut.G00513	N	AT5G44120	ATCRA1,CRA1,CRU1	RmlC-like cupins superfamily protein	N.A.	8DAP	N.A.	AT5G44120	Zm00001d035700	-
Migut.G00514	N	AT5G44120	ATCRA1,CRA1,CRU1	RmlC-like cupins superfamily protein	Seed	8DAP	N.A.	AT5G44120	Zm00001d035700	-
Migut.G00535	N				Seed	N.A.	N.A.	-	-	-
Migut.G00536	N				Seed	N.A.	N.A.	-	-	-
Migut.G00603	N	AT3G24060		Plant self-incompatibility protein S1 family	Seed	N.A.	1	AT3G24060	-	-
Migut.G00616	N	AT5G12060			Seed	N.A.	1	-	-	-
Migut.G00619	N				Seed	N.A.	18	-	-	-
Migut.G00626	N	AT3G24220	ATNCED6,NCED6	nine-cis-epoxycarotenoid dioxygenase 6	Seed	N.A.	9	AT3G24220	-	Solyc05g053530
Migut.G00630	N	AT5G13930	ATCHS,CHS,TT4	Chalcone and stilbene synthase family protein	Ovule	0DAP	N.A.	-	-	-
Migut.G00648	N	AT4G16195		Plant self-incompatibility protein S1 family	Seed	N.A.	7	-	-	-
Migut.G00651	N	AT1G66855		Carbohydrate-binding X8 domain superfamily protein	Seed	N.A.	1	-	-	-
Migut.G00652	N	AT1G04645		Plant self-incompatibility protein S1 family	Seed	N.A.	2	-	-	-
Migut.G00653	N	AT3G06240		F-box family protein	Seed	N.A.	N.A.	-	-	-
Migut.G00689	N	AT5G54160	ATOMT1,OMT1	O-methyltransferase 1	Seed	N.A.	N.A.	-	-	-
Migut.G00696	N	AT4G16195		Plant self-incompatibility protein S1 family	Seed	N.A.	N.A.	-	-	Solyc09g091290
Migut.G00697	N	AT1G26799		Plant self-incompatibility protein S1 family	Seed	N.A.	N.A.	-	-	Solyc09g091290
Migut.G00698	N	AT1G04645		Plant self-incompatibility protein S1 family	Ovule	0DAP	N.A.	-	-	-
Migut.G00700	N	AT1G04645		Plant self-incompatibility protein S1 family	Seed	N.A.	7	-	-	Solyc09g091290
Migut.G00702	N	AT3G26880		Plant self-incompatibility protein S1 family	Seed	N.A.	7	-	-	-
Migut.G00741	N	AT5G07010	ATST2A,ST2A	sulfotransferase 2A	Seed	N.A.	N.A.	-	-	-
Migut.G00766	N	AT1G05510		Protein of unknown function (DUF1264)	Seed	8DAP	N.A.	AT1G05510	-	-
Migut.G00810	N	AT3G26040		HXXXD-type acyl-transferase family protein	Seed	8DAP	N.A.	-	-	-
Migut.G00850	N	AT1G05680	UGT74E2	Uridine diphosphate glycosyltransferase 74E2	N.A.	0DAP	N.A.	-	-	-
Migut.G00917	N	AT3G59880			Seed	N.A.	N.A.	-	-	-
Migut.G00996	N	AT3G26040		HXXXD-type acyl-transferase family protein	Seed	8DAP	N.A.	-	-	-
Migut.G01011	N	AT2G33380	CLO-3,RD20	Caleosin-related family protein	Seed	8DAP	N.A.	-	-	-
Migut.G01031	N	AT3G17080		Plant self-incompatibility protein S1 family	Seed	N.A.	1	-	-	Solyc09g091290
Migut.G01032	N	AT4G16195		Plant self-incompatibility protein S1 family	Seed	N.A.	1	-	-	-
Migut.G01035	N	AT1G04645		Plant self-incompatibility protein S1 family	Seed	N.A.	1	-	-	-
Migut.G01124	N	AT4G30880		Bifunctional inhibitor/lipid-transfer protein/seed storage 2S albumin superfamily protein	Seed	N.A.	N.A.	-	-	-
Migut.G01136	N	AT5G07280	EMS1,EXS	Leucine-rich repeat transmembrane protein kinase	Seed	N.A.	7	-	-	-
Migut.G01212	N	AT4G24973		Plant self-incompatibility protein S1 family	Seed	N.A.	16	-	-	-
Migut.G01214	N	AT4G24973		Plant self-incompatibility protein S1 family	Seed	N.A.	16	-	-	-
Migut.H00027	N	AT3G01650	RGLG1	RING domain ligase1	Seed	N.A.	2	-	-	-
Migut.H00044	N				Seed	N.A.	18	-	-	-
Migut.H00049	N	AT3G27350			Seed	N.A.	2	-	-	-
Migut.H00072	N	AT5G14450		GDSL-like Lipase/Acylhydrolase superfamily protein	Seed	N.A.	N.A.	-	-	-
Migut.H00081	Y	AT3G27650	LBD25	LOB domain-containing protein 25	Ovule	0DAP	N.A.	-	-	-
Migut.H00100	N	AT5G14650		Pectin lyase-like superfamily protein	Seed	N.A.	N.A.	-	-	-
Migut.H00102	Y	AT3G27810	ATMYB21,ATMYB3,MYB21	myb domain protein 21	N.A.	0DAP	N.A.	-	-	-
Migut.H00185	N	AT2G18540		RmlC-like cupins superfamily protein	Seed	8DAP	18	AT2G18540	-	-
Migut.H00235	N	AT1G66930		Protein kinase superfamily protein	Seed	N.A.	7	-	-	-
Migut.H00244	N				Seed	N.A.	N.A.	-	-	-
Migut.H00303	N	AT5G65690			N.A.	0DAP	N.A.	-	-	-
Migut.H00466	Y	AT1G68670		myb-like transcription factor family protein	Seed	N.A.	N.A.	-	-	-
Migut.H00471	N	AT2G23640	RTNLB13	Reticulan like protein B13	Seed	N.A.	18	AT2G23640	-	-
Migut.H00477	N	AT2G45570			N.A.	0DAP	N.A.	AT2G45570	-	-
Migut.H00479	N	AT2G45570			N.A.	0DAP	N.A.	AT2G45570	-	-
Migut.H00518	N	AT1G54790		GDSL-like Lipase/Acylhydrolase superfamily protein	Seed	N.A.	2	-	-	-
Migut.H00570	Y	AT3G30530	ATBZIP42,bZIP42	basic leucine-zipper 42	Seed	N.A.	16	-	-	-
Migut.H00578	N	AT5G15720	GLIP7	GDSL-motif lipase 7	Seed	N.A.	18	-	-	-
Migut.H00597	N	AT1G13680		PLC-like phosphodiesterases superfamily protein	Seed	N.A.	2	-	-	-
Migut.H00599	N	AT5G15630	COBL4,IRX6	COBRA-like extracellular glycosyl-phosphatidyl inositol-anchored protein family	Seed	N.A.	N.A.	-	-	-
Migut.H00624	N	AT3G02120		hydroxyproline-rich glycoprotein family protein	Seed	N.A.	N.A.	-	-	-
Migut.H00669	N	AT2G27035	AtENODL20,ENODL20	early nodulin-like protein 20	Seed	N.A.	7	-	Zm00001d043357	-
Migut.H00698	N	AT4G19950			Seed	N.A.	18	-	-	-
Migut.H00699	N	AT5G54740	SESA5	seed storage albumin 5	Seed	8DAP	N.A.	AT5G54740	-	-
Migut.H00742	N	AT3G18660	GUX1,PGSIP1	plant glycogenin-like starch initiation protein 1	Ovule	0DAP	N.A.	-	-	-
Migut.H00772	N	AT5G39160		RmlC-like cupins superfamily protein	Seed	N.A.	7	AT5G39160	-	-
Migut.H00903	N	AT2G02990	ATRNS1,RNS1	ribonuclease 1	Seed	N.A.	2	-	-	-
Migut.H00944	N	AT5G39160		RmlC-like cupins superfamily protein	Seed	N.A.	N.A.	AT5G39160	-	-
Migut.H00946	N	AT5G39160		RmlC-like cupins superfamily protein	Seed	N.A.	N.A.	AT5G39160	-	-
Migut.H00967	N	AT3G17152		Plant invertase/pectin methylesterase inhibitor superfamily protein	Seed	N.A.	2	-	-	-
Migut.H00968	N				Seed	N.A.	N.A.	-	-	-
Migut.H00995	N	AT5G66780			Seed	8DAP	18	AT5G66780	-	Solyc02g085330
Migut.H01000	N	AT5G24090	ATCHIA,CHIA	chitinase A	Seed	N.A.	N.A.	-	-	-
Migut.H01059	N	AT2G20875	EPF1	epidermal patterning factor 1	N.A.	8DAP	18	-	-	-
Migut.H01063	Y	AT4G04890	PDF2	protodermal factor 2	Seed	N.A.	2	-	-	-
Migut.H01290	N	AT2G33160		glycoside hydrolase family 28 protein / polygalacturonase (pectinase) family protein	Ovule	0DAP	N.A.	-	-	-
Migut.H01362	N	AT1G30040	ATGA2OX2,GA2OX2	gibberellin 2-oxidase	N.A.	8DAP	18	-	-	-
Migut.H01400	N	AT1G29680		Protein of unknown function (DUF1264)	Seed	N.A.	18	AT1G29680	-	-
Migut.H01436	N	AT4G18650		transcription factor-related	Seed	N.A.	18	-	-	-
Migut.H01451	N	AT1G29050	TBL38	TRICHOME BIREFRINGENCE-LIKE 38	Seed	N.A.	N.A.	-	-	-
Migut.H01543	N	AT1G61680	ATTPS14,TPS14	terpene synthase 14	N.A.	0DAP	N.A.	-	-	-
Migut.H01576	Y	AT4G04605			Seed	N.A.	18	-	-	-
Migut.H01609	N	AT5G47550		Cystatin/monellin superfamily protein	Seed	N.A.	2	-	-	Solyc04g014780
Migut.H01663	N	AT2G02130	LCR68,PDF2.3	low-molecular-weight cysteine-rich 68	Seed	8DAP	18	-	-	-
Migut.H01708	N	AT5G56220		P-loop containing nucleoside triphosphate hydrolases superfamily protein	N.A.	0DAP	N.A.	-	-	-
Migut.H01716	N	AT5G56170	LLG1	LORELEI-LIKE-GPI-ANCHORED PROTEIN 1	Seed	N.A.	N.A.	-	-	-
Migut.H01813	N				Seed	N.A.	N.A.	-	-	-
Migut.H01918	N	AT4G37260	ATMYB73,MYB73	myb domain protein 73	Seed	N.A.	N.A.	-	-	-
Migut.H02008	N	AT2G03200		Eukaryotic aspartyl protease family protein	Seed	6DAP	N.A.	-	-	-
Migut.H02111	N	AT2G39060		Nodulin MtN3 family protein	Ovule	0DAP	N.A.	-	-	-
Migut.H02146	N				Seed	8DAP	18	-	-	-
Migut.H02203	Y	AT4G35700			Ovule	0DAP	N.A.	-	-	-
Migut.H02225	N	AT5G47550		Cystatin/monellin superfamily protein	Seed	N.A.	N.A.	-	-	-
Migut.H02255	N	AT5G66460		Glycosyl hydrolase superfamily protein	Seed	N.A.	N.A.	-	-	-
Migut.H02267	N	AT1G09890		Rhamnogalacturonate lyase family protein	Seed	N.A.	9	-	-	-
Migut.H02268	N				Seed	N.A.	7	-	-	-
Migut.H02270	N				Seed	N.A.	7	-	-	-
Migut.H02330	N	AT4G16195		Plant self-incompatibility protein S1 family	Seed	N.A.	1	-	-	-
Migut.H02332	N	AT5G04347		Plant self-incompatibility protein S1 family	Seed	N.A.	16	-	-	-
Migut.H02417	N				Seed	N.A.	N.A.	-	-	-
Migut.H02432	N	AT3G24060		Plant self-incompatibility protein S1 family	Seed	N.A.	18	AT3G24060	-	Solyc09g091290
Migut.H02435	N	AT3G24060		Plant self-incompatibility protein S1 family	Ovule	0DAP	N.A.	-	-	-
Migut.H02442	N	AT4G39490	CYP96A10	cytochrome P450, family 96, subfamily A, polypeptide 10	Seed	N.A.	N.A.	-	-	-
Migut.H02476	N	AT1G68170		nodulin MtN21 /EamA-like transporter family protein	Seed	N.A.	N.A.	-	-	-
Migut.H02543	N	AT5G08460		GDSL-like Lipase/Acylhydrolase superfamily protein	Seed	N.A.	18	-	-	-
Migut.H02547	Y	AT2G02540	ATHB21,HB21,ZFHD4	homeobox protein 21	Seed	N.A.	18	-	-	-
Migut.I00031	N	AT3G48000	ALDH2,ALDH2A,ALDH2B4	aldehyde dehydrogenase 2B4	Seed	N.A.	2	-	-	-
Migut.I00055	N	AT4G16640		Matrixin family protein	Seed	N.A.	N.A.	-	-	-
Migut.I00060	N	AT5G47550		Cystatin/monellin superfamily protein	Seed	6DAP	2	-	Zm00001d029631	-
Migut.I00067	N				Seed	N.A.	N.A.	-	-	Solyc09g072950
Migut.I00069	N				Seed	N.A.	18	-	-	Solyc09g072950
Migut.I00094	N	AT4G39650	GGT2	gamma-glutamyl transpeptidase 2	Seed	N.A.	N.A.	AT4G39650	-	-
Migut.I00156	N	AT2G40880	ATCYSA,CYSA,FL3-27	cystatin A	Seed	N.A.	2	-	-	-
Migut.I00193	N	AT4G17900		PLATZ transcription factor family protein	Seed	N.A.	7	-	-	-
Migut.I00260	N	AT3G48460		GDSL-like Lipase/Acylhydrolase superfamily protein	N.A.	8DAP	18	-	-	-
Migut.I00331	N	AT3G17220	ATPMEI2,PMEI2	pectin methylesterase inhibitor 2	Seed	N.A.	N.A.	-	-	Solyc09g072950
Migut.I00372	N	AT5G47550		Cystatin/monellin superfamily protein	Seed	6DAP	2	-	-	-
Migut.I00381	N	AT1G30900	BP80-3;3,VSR3;3,VSR6	VACUOLAR SORTING RECEPTOR 6	Seed	6DAP	2	-	-	-
Migut.I00404	Y	AT2G34440	AGL29	AGAMOUS-like 29	Seed	N.A.	7	AT2G34440	-	-
Migut.I00410	N	AT3G18170		Glycosyltransferase family 61 protein	Seed	N.A.	9	-	-	-
Migut.I00440	N	AT1G04645		Plant self-incompatibility protein S1 family	Ovule	0DAP	N.A.	-	-	-
Migut.I00451	N	AT1G18100	E12A11,MFT	PEBP (phosphatidylethanolamine-binding protein) family protein	Seed	N.A.	18	-	-	-
Migut.I00526	N	AT1G53190		RING/U-box superfamily protein	Seed	6DAP	2	-	-	-
Migut.I00555	N	AT5G50700			Seed	N.A.	18	-	-	-
Migut.I00556	N	AT5G50700			Seed	N.A.	18	-	-	-
Migut.I00581	N	AT1G14700	ATPAP3,PAP3	purple acid phosphatase 3	Seed	N.A.	18	-	-	-
Migut.I00636	N	AT1G09360		Plant invertase/pectin methylesterase inhibitor superfamily protein	Seed	N.A.	9	AT1G09360	-	-
Migut.I00679	N	AT5G48930	HCT	hydroxycinnamoyl-CoA shikimate/quinate hydroxycinnamoyl transferase	N.A.	6DAP	2	-	-	-
Migut.I00802	N	AT1G52690		Late embryogenesis abundant protein (LEA) family protein	N.A.	8DAP	18	-	Zm00001d038870	-
Migut.I00852	N	AT1G12663			Seed	N.A.	N.A.	-	-	-
Migut.I00854	N	AT1G12663			Seed	N.A.	N.A.	-	-	-
Migut.I00857	N	AT1G12663			N.A.	0DAP	N.A.	-	-	-
Migut.I00958	N	AT3G16490	IQD26	IQ-domain 26	N.A.	0DAP	N.A.	-	-	-
Migut.I00966	N	AT1G51915		cryptdin protein-related	Seed	N.A.	1	-	-	-
Migut.I01055	N	AT5G48490		Bifunctional inhibitor/lipid-transfer protein/seed storage 2S albumin superfamily protein	Seed	N.A.	18	-	-	-
Migut.J00043	N	AT5G59310	LTP4	lipid transfer protein 4	N.A.	0DAP	N.A.	-	-	-
Migut.J00049	N	AT3G51590	LTP12	lipid transfer protein 12	Seed	N.A.	18	-	-	-
Migut.J00053	N	AT2G38510		MATE efflux family protein	Ovule	0DAP	N.A.	-	-	-
Migut.J00105	N	AT2G38320	TBL34	TRICHOME BIREFRINGENCE-LIKE 34	Ovule	0DAP	N.A.	-	-	-
Migut.J00107	N	AT2G38320	TBL34	TRICHOME BIREFRINGENCE-LIKE 34	Ovule	0DAP	N.A.	-	-	-
Migut.J00216	N	AT3G50710		F-box/RNI-like/FBD-like domains-containing protein	Seed	N.A.	N.A.	-	-	-
Migut.J00313	N	AT5G60020	ATLAC17,LAC17	laccase 17	Seed	N.A.	2	-	-	-
Migut.J00358	N	AT3G18570		Oleosin family protein	Seed	8DAP	18	-	-	-
Migut.J00460	N	AT1G20030		Pathogenesis-related thaumatin superfamily protein	Seed	N.A.	N.A.	-	-	-
Migut.J00461	N	AT4G36010		Pathogenesis-related thaumatin superfamily protein	Seed	N.A.	7	-	-	-
Migut.J00463	N	AT1G75800		Pathogenesis-related thaumatin superfamily protein	Seed	N.A.	18	-	-	-
Migut.J00483	N	AT5G03820		GDSL-like Lipase/Acylhydrolase family protein	Seed	8DAP	18	AT5G03820	-	-
Migut.J00778	N	AT3G21190		O-fucosyltransferase family protein	Seed	N.A.	2	-	-	-
Migut.J00863	N	AT1G78990		HXXXD-type acyl-transferase family protein	Seed	N.A.	N.A.	-	-	-
Migut.J00889	N	AT5G03100		F-box/RNI-like superfamily protein	Seed	N.A.	18	-	-	-
Migut.J00917	N	AT1G72490			Ovule	0DAP	N.A.	-	-	-
Migut.J00931	N	AT5G45550		Mob1/phocein family protein	Seed	N.A.	N.A.	-	-	-
Migut.J00932	N	AT4G33550		Bifunctional inhibitor/lipid-transfer protein/seed storage 2S albumin superfamily protein	Seed	N.A.	9	-	Zm00001d012572	-
Migut.J01035	N	AT4G27170	AT2S4,SESA4	seed storage albumin 4	N.A.	8DAP	18	-	-	-
Migut.J01038	N	AT4G27170	AT2S4,SESA4	seed storage albumin 4	N.A.	8DAP	18	-	-	-
Migut.J01041	N	AT5G54740	SESA5	seed storage albumin 5	Seed	8DAP	N.A.	AT5G54740	-	-
Migut.J01045	N	AT2G24960			Seed	N.A.	18	-	-	-
Migut.J01050	N	AT2G36295			Seed	N.A.	N.A.	-	-	-
Migut.J01064	N	AT5G03610		GDSL-like Lipase/Acylhydrolase superfamily protein	Ovule	0DAP	N.A.	-	-	-
Migut.J01089	N	AT5G19730		Pectin lyase-like superfamily protein	Seed	N.A.	18	-	-	-
Migut.J01121	N	AT3G24060		Plant self-incompatibility protein S1 family	Seed	N.A.	N.A.	AT3G24060	-	-
Migut.J01213	N	AT2G10940		Bifunctional inhibitor/lipid-transfer protein/seed storage 2S albumin superfamily protein	Seed	N.A.	9	-	-	-
Migut.J01254	N	AT5G25280		serine-rich protein-related	N.A.	0DAP	N.A.	-	-	-
Migut.J01352	N	AT2G02140			Seed	N.A.	2	-	-	-
Migut.J01355	N	AT5G63660	LCR74,PDF2.5	Scorpion toxin-like knottin superfamily protein	Seed	N.A.	N.A.	-	-	-
Migut.J01425	N	AT4G30380		Barwin-related endoglucanase	Seed	N.A.	9	AT4G30380	-	-
Migut.J01428	N	AT4G16850			Seed	N.A.	1	-	-	-
Migut.J01541	Y	AT3G03760	LBD20	LOB domain-containing protein 20	Seed	8DAP	18	-	Zm00001d028413	-
Migut.J01575	N	AT3G56810			N.A.	8DAP	18	-	-	-
Migut.J01592	N				Seed	N.A.	N.A.	-	-	-
Migut.J01690	N				Seed	8DAP	18	-	-	-
Migut.J01722	N	AT5G65550		UDP-Glycosyltransferase superfamily protein	Seed	N.A.	N.A.	-	-	-
Migut.J01723	N	AT5G65550		UDP-Glycosyltransferase superfamily protein	Seed	N.A.	7	-	-	-
Migut.J01724	N	AT5G65550		UDP-Glycosyltransferase superfamily protein	Seed	N.A.	2	-	-	-
Migut.J01829	N	AT5G06760	LEA4-5	Late Embryogenesis Abundant 4-5	N.A.	8DAP	18	-	Zm00001d024414	-
Migut.J01831	N	AT2G44340			Ovule	0DAP	N.A.	-	-	-
Migut.J01863	N	AT5G01860		C2H2 and C2HC zinc fingers superfamily protein	Seed	N.A.	18	-	-	-
Migut.K00023	N	AT2G41940	ZFP8	zinc finger protein 8	N.A.	0DAP	N.A.	-	-	-
Migut.K00030	N	AT5G48905	LCR12	low-molecular-weight cysteine-rich 12	Seed	N.A.	16	-	-	-
Migut.K00059	N	AT3G12160	ATRABA4D,RABA4D	RAB GTPase homolog A4D	Seed	N.A.	2	-	-	-
Migut.K00107	N	AT3G57270	BG1	beta-1,3-glucanase 1	Seed	N.A.	1	AT3G57270	-	-
Migut.K00193	N	AT5G04200	AtMC9,MC9	metacaspase 9	Seed	N.A.	N.A.	-	-	-
Migut.K00311	N				Seed	N.A.	N.A.	-	-	-
Migut.K00395	N	AT4G35165		Protein of unknown function (DUF1278)	Ovule	0DAP	N.A.	-	-	-
Migut.K00547	N	AT5G19730		Pectin lyase-like superfamily protein	N.A.	0DAP	N.A.	-	-	-
Migut.K00689	N	AT3G13080	ATMRP3,MRP3	multidrug resistance-associated protein 3	N.A.	0DAP	N.A.	-	-	-
Migut.K00719	N	AT1G67980	CCOAMT	caffeoyl-CoA 3-O-methyltransferase	Seed	N.A.	7	-	-	-
Migut.K00748	N	AT5G57500		Galactosyltransferase family protein	Seed	N.A.	18	-	-	-
Migut.K00828	Y	AT4G37180		Homeodomain-like superfamily protein	Seed	N.A.	2	-	-	-
Migut.K00853	N	AT2G33580		Protein kinase superfamily protein	Seed	N.A.	N.A.	-	-	-
Migut.K00866	N	AT5G15900	TBL19	TRICHOME BIREFRINGENCE-LIKE 19	Seed	N.A.	2	-	-	-
Migut.K00989	N	AT5G50800		Nodulin MtN3 family protein	Seed	N.A.	7	-	-	-
Migut.K01009	N	AT1G69040	ACR4	ACT domain repeat 4	Seed	N.A.	N.A.	-	-	-
Migut.K01016	N	AT5G50780		Histidine kinase-, DNA gyrase B-, and HSP90-like ATPase family protein	Seed	N.A.	N.A.	-	-	-
Migut.K01023	N	AT1G04645		Plant self-incompatibility protein S1 family	Seed	N.A.	2	-	-	-
Migut.K01025	N	AT3G17080		Plant self-incompatibility protein S1 family	Seed	N.A.	2	-	-	-
Migut.K01192	N	AT5G47550		Cystatin/monellin superfamily protein	Seed	N.A.	2	-	-	-
Migut.K01326	Y	AT3G28857		basic helix-loop-helix (bHLH) DNA-binding family protein	Seed	N.A.	9	-	-	-
Migut.K01358	N	AT5G14920		Gibberellin-regulated family protein	Seed	N.A.	N.A.	-	-	-
Migut.K01359	N	AT5G14920		Gibberellin-regulated family protein	Ovule	0DAP	N.A.	-	-	-
Migut.K01392	N	AT3G01570		Oleosin family protein	Seed	N.A.	18	AT3G01570	-	-
Migut.K01413	N	AT5G14450		GDSL-like Lipase/Acylhydrolase superfamily protein	Seed	N.A.	2	-	-	-
Migut.K01414	N	AT5G14450		GDSL-like Lipase/Acylhydrolase superfamily protein	Seed	N.A.	N.A.	-	-	-
Migut.L00067	N	AT4G39490	CYP96A10	cytochrome P450, family 96, subfamily A, polypeptide 10	Seed	N.A.	18	-	-	-
Migut.L00068	N	AT4G39490	CYP96A10	cytochrome P450, family 96, subfamily A, polypeptide 10	Seed	N.A.	N.A.	-	-	-
Migut.L00101	Y	AT1G22130	AGL104	AGAMOUS-like 104	Seed	N.A.	2	-	-	-
Migut.L00349	N	AT1G70830	MLP28	MLP-like protein 28	Seed	N.A.	18	-	-	-
Migut.L00420	N	AT2G22900		Galactosyl transferase GMA12/MNN10 family protein	Seed	N.A.	18	-	-	-
Migut.L00496	N	AT5G38170			Seed	N.A.	16	AT5G38170	-	-
Migut.L00497	N	AT3G18280		Bifunctional inhibitor/lipid-transfer protein/seed storage 2S albumin superfamily protein	Seed	N.A.	2	-	-	-
Migut.L00518	N	AT1G07645	ATDSI-1VOC,DSI-1VOC	dessication-induced 1VOC superfamily protein	N.A.	8DAP	18	-	Zm00001d028647	-
Migut.L00536	N	AT1G07750		RmlC-like cupins superfamily protein	Seed	N.A.	N.A.	-	-	-
Migut.L00567	N	AT1G07645	ATDSI-1VOC,DSI-1VOC	dessication-induced 1VOC superfamily protein	N.A.	8DAP	N.A.	-	Zm00001d028647	-
Migut.L00587	N	AT2G01590	CRR3	chlororespiratory reduction 3	Seed	N.A.	N.A.	-	-	-
Migut.L00601	N	AT1G70830	MLP28	MLP-like protein 28	Seed	N.A.	18	-	-	-
Migut.L00610	N	AT5G08380	AGAL1,AtAGAL1	alpha-galactosidase 1	Seed	N.A.	N.A.	-	-	-
Migut.L00621	N	AT2G02120	LCR70,PDF2.1	Scorpion toxin-like knottin superfamily protein	Seed	N.A.	2	-	Zm00001d019277	-
Migut.L00801	N	AT3G50160		Plant protein of unknown function (DUF247)	Seed	N.A.	2	-	-	-
Migut.L00854	Y	AT5G08520		Duplicated homeodomain-like superfamily protein	Seed	N.A.	2	-	-	-
Migut.L00895	N	AT5G04347		Plant self-incompatibility protein S1 family	Seed	N.A.	16	-	-	-
Migut.L01042	N	AT1G10880			Seed	N.A.	18	AT1G10880	-	-
Migut.L01154	N				Seed	N.A.	N.A.	-	-	-
Migut.L01172	Y	AT1G69180	CRC	Plant-specific transcription factor YABBY family protein	Ovule	0DAP	N.A.	-	-	-
Migut.L01338	N	AT3G46850		Subtilase family protein	Seed	N.A.	8	-	-	-
Migut.L01459	N	AT1G60590		Pectin lyase-like superfamily protein	N.A.	0DAP	N.A.	-	-	-
Migut.L01628	N	AT2G37390		Chloroplast-targeted copper chaperone protein	N.A.	0DAP	N.A.	-	-	-
Migut.L01725	N	AT2G36760	UGT73C2	UDP-glucosyl transferase 73C2	Seed	N.A.	18	AT2G36760	-	-
Migut.L01769	Y	AT4G24660	ATHB22,HB22,MEE68	homeobox protein 22	Seed	8DAP	18	-	-	-
Migut.L01947	Y	AT2G37630	AS1,ATMYB91,ATPHAN,MYB91	myb-like HTH transcriptional regulator family protein	Seed	N.A.	18	-	-	-
Migut.L01966	N	AT5G02090			Seed	N.A.	N.A.	-	-	-
Migut.L02017	Y	AT2G01060		myb-like HTH transcriptional regulator family protein	Seed	N.A.	18	-	-	-
Migut.M00029	N	AT2G05160		CCCH-type zinc fingerfamily protein with RNA-binding domain	Seed	8DAP	18	-	-	-
Migut.M00087	N	AT1G47960	ATC/VIF1,C/VIF1	cell wall / vacuolar inhibitor of fructosidase 1	Seed	N.A.	16	-	-	Solyc09g072950
Migut.M00123	N	AT3G17150		Plant invertase/pectin methylesterase inhibitor superfamily protein	Seed	N.A.	9	-	-	Solyc09g072950
Migut.M00160	Y	AT1G03790	SOM	Zinc finger C-x8-C-x5-C-x3-H type family protein	Seed	N.A.	18	AT1G03790	-	-
Migut.M00255	N	AT1G53270		ABC-2 type transporter family protein	Seed	N.A.	N.A.	-	-	-
Migut.M00281	N	AT3G49190		O-acyltransferase (WSD1-like) family protein	Seed	N.A.	N.A.	-	-	-
Migut.M00283	Y	AT1G05230	HDG2	homeodomain GLABROUS 2	Seed	N.A.	2	-	-	-
Migut.M00364	N				Seed	N.A.	7	-	-	-
Migut.M00392	N	AT4G15248		B-box type zinc finger family protein	Seed	N.A.	18	-	-	-
Migut.M00405	N	AT3G01190		Peroxidase superfamily protein	Seed	6DAP	N.A.	-	-	-
Migut.M00408	N	AT3G01190		Peroxidase superfamily protein	Seed	6DAP	N.A.	-	-	-
Migut.M00410	N	AT3G21720	ICL	isocitrate lyase	Seed	N.A.	18	-	-	-
Migut.M00588	N	AT2G03200		Eukaryotic aspartyl protease family protein	Seed	N.A.	2	-	-	-
Migut.M00590	N	AT2G03200		Eukaryotic aspartyl protease family protein	Seed	N.A.	2	-	-	-
Migut.M00591	N	AT5G33340	CDR1	Eukaryotic aspartyl protease family protein	Seed	N.A.	N.A.	AT5G33340	-	-
Migut.M00593	N	AT2G03200		Eukaryotic aspartyl protease family protein	N.A.	6DAP	N.A.	-	-	-
Migut.M00594	N	AT2G03200		Eukaryotic aspartyl protease family protein	Seed	N.A.	2	-	-	-
Migut.M00595	N	AT2G03200		Eukaryotic aspartyl protease family protein	Seed	N.A.	2	-	-	-
Migut.M00596	N	AT2G03200		Eukaryotic aspartyl protease family protein	Seed	N.A.	2	-	-	-
Migut.M00716	N				Seed	N.A.	N.A.	-	-	-
Migut.M00721	N	AT3G14880			Seed	N.A.	18	AT3G14880	-	-
Migut.M00758	N	AT2G29110	ATGLR2.8,GLR2.8	glutamate receptor 2.8	N.A.	0DAP	N.A.	-	-	-
Migut.M00801	N	AT1G53130	GRI	Stigma-specific Stig1 family protein	N.A.	0DAP	N.A.	-	-	-
Migut.M00967	N	AT1G17020	ATSRG1,SRG1	senescence-related gene 1	N.A.	0DAP	N.A.	-	-	-
Migut.M01051	N	AT4G18570		Tetratricopeptide repeat (TPR)-like superfamily protein	N.A.	6DAP	2	-	-	-
Migut.M01289	Y	AT5G47670	L1L,NF-YB6	nuclear factor Y, subunit B6	Seed	N.A.	2	AT5G47670	-	-
Migut.M01348	N	AT3G25070	RIN4	RPM1 interacting protein 4	N.A.	8DAP	18	-	-	-
Migut.M01350	N	AT3G51590	LTP12	lipid transfer protein 12	Seed	N.A.	N.A.	-	-	Solyc06g059790
Migut.M01354	N	AT2G48130		Bifunctional inhibitor/lipid-transfer protein/seed storage 2S albumin superfamily protein	Seed	N.A.	18	-	-	-
Migut.M01355	N	AT3G51590	LTP12	lipid transfer protein 12	Seed	N.A.	N.A.	-	-	Solyc06g059790
Migut.M01356	N	AT5G59310	LTP4	lipid transfer protein 4	Seed	N.A.	18	-	-	Solyc06g059790
Migut.M01372	N	AT1G62340	ALE,ALE1	PA-domain containing subtilase family protein	Seed	N.A.	18	AT1G62340	-	-
Migut.M01384	N				Seed	N.A.	7	-	-	-
Migut.M01432	N	AT5G55600		agenet domain-containing protein / bromo-adjacent homology (BAH) domain-containing protein	Seed	N.A.	7	-	-	-
Migut.M01443	Y	AT5G47670	L1L,NF-YB6	nuclear factor Y, subunit B6	Seed	N.A.	18	AT5G47670	-	-
Migut.M01468	N	AT5G47810	PFK2	phosphofructokinase 2	Seed	8DAP	18	-	-	-
Migut.M01476	N	AT5G64620	ATC/VIF2,C/VIF2	cell wall / vacuolar inhibitor of fructosidase 2	Seed	N.A.	N.A.	-	-	-
Migut.M01515	N	AT2G02130	LCR68,PDF2.3	low-molecular-weight cysteine-rich 68	Seed	8DAP	18	-	Zm00001d019277	-
Migut.M01516	N	AT5G63660	LCR74,PDF2.5	Scorpion toxin-like knottin superfamily protein	Seed	N.A.	1	-	-	-
Migut.M01573	N	AT5G56260		Ribonuclease E inhibitor RraA/Dimethylmenaquinone methyltransferase	Seed	N.A.	8	-	-	-
Migut.M01741	N				Seed	N.A.	18	-	-	-
Migut.M01760	N	AT1G62040	ATG8C	Ubiquitin-like superfamily protein	Seed	N.A.	1	-	-	-
Migut.M01767	N	AT3G20340			Seed	N.A.	1	-	-	Solyc12g005000
Migut.M01777	N	AT5G36110	CYP716A1	cytochrome P450, family 716, subfamily A, polypeptide 1	Seed	N.A.	N.A.	-	-	-
Migut.M01805	N	AT5G54740	SESA5	seed storage albumin 5	Seed	N.A.	18	AT5G54740	-	-
Migut.M01806	N	AT4G27160	AT2S3,SESA3	seed storage albumin 3	Seed	N.A.	18	AT4G27160	-	-
Migut.M01873	N	AT5G26594	ARR24,RR24	response regulator 24	Seed	N.A.	7	-	Zm00001d004390	-
Migut.N00018	N	AT3G06440		Galactosyltransferase family protein	Seed	N.A.	18	-	-	-
Migut.N00262	N	AT4G26880		Stigma-specific Stig1 family protein	Seed	8DAP	N.A.	-	-	-
Migut.N00282	N				Seed	N.A.	N.A.	-	-	-
Migut.N00293	N	AT2G33385	arpc2b	actin-related protein C2B	Seed	6DAP	N.A.	-	-	-
Migut.N00334	N				Seed	N.A.	18	-	-	-
Migut.N00386	N	AT1G04645		Plant self-incompatibility protein S1 family	Seed	N.A.	1	-	-	-
Migut.N00479	N	AT4G16195		Plant self-incompatibility protein S1 family	Seed	2DAP	1	-	-	Solyc09g091290
Migut.N00652	N	AT3G07390	AIR12	auxin-responsive family protein	Seed	N.A.	16	-	-	-
Migut.N00660	N	AT3G07425			Seed	N.A.	N.A.	-	-	-
Migut.N00721	N	AT5G47550		Cystatin/monellin superfamily protein	Seed	N.A.	N.A.	-	-	-
Migut.N00936	N	AT5G39160		RmlC-like cupins superfamily protein	Ovule	0DAP	5	-	-	-
Migut.N00994	N	AT5G53610			Ovule	0DAP	N.A.	-	-	-
Migut.N01036	N	AT4G17570	GATA26	GATA transcription factor 26	Seed	N.A.	7	-	-	-
Migut.N01138	N	AT4G33840		Glycosyl hydrolase family 10 protein	Seed	N.A.	N.A.	-	-	-
Migut.N01139	N	AT4G33840		Glycosyl hydrolase family 10 protein	Seed	N.A.	N.A.	-	-	-
Migut.N01157	N	AT3G19500		basic helix-loop-helix (bHLH) DNA-binding superfamily protein	Seed	8DAP	18	-	-	-
Migut.N01160	N	AT2G15130		Plant basic secretory protein (BSP) family protein	Seed	N.A.	18	-	-	-
Migut.N01283	N	AT5G42146			Seed	N.A.	N.A.	-	-	-
Migut.N01289	N	AT1G65680	ATEXPB2,ATHEXP BETA 1.4,EXPB2	expansin B2	Seed	N.A.	N.A.	-	-	-
Migut.N01303	N	AT2G21050	LAX2	like AUXIN RESISTANT 2	Ovule	0DAP	5	-	-	-
Migut.N01357	N	AT2G23240		Plant EC metallothionein-like protein, family 15	N.A.	8DAP	18	AT2G23240	-	-
Migut.N01371	N	AT5G47550		Cystatin/monellin superfamily protein	Seed	N.A.	N.A.	-	-	-
Migut.N01389	N				Seed	N.A.	N.A.	-	-	-
Migut.N01405	N	AT4G13420	ATHAK5,HAK5	high affinity K+ transporter 5	Seed	N.A.	16	-	-	-
Migut.N01504	Y	AT2G24840	AGL61,DIA	AGAMOUS-like 61	N.A.	0DAP	5	-	-	-
Migut.N01547	N	AT3G61730	RMF	reduced male fertility	Seed	N.A.	7	-	-	-
Migut.N01567	N	AT4G01130		GDSL-like Lipase/Acylhydrolase superfamily protein	Seed	8DAP	18	-	Zm00001d045264	-
Migut.N01568	N	AT4G01140		Protein of unknown function (DUF1191)	Seed	N.A.	7	-	-	-
Migut.N01640	Y	AT4G00220	JLO,LBD30	Lateral organ boundaries (LOB) domain family protein	Seed	N.A.	N.A.	-	Zm00001d047921	-
Migut.N01655	N	AT2G31945			Seed	N.A.	7	-	-	-
Migut.N01679	N	AT1G64830		Eukaryotic aspartyl protease family protein	Seed	N.A.	N.A.	AT1G64830	Zm00001d008750	-
Migut.N01680	N	AT1G64830		Eukaryotic aspartyl protease family protein	Seed	N.A.	N.A.	AT1G64830	Zm00001d008750	-
Migut.N01681	N	AT1G64830		Eukaryotic aspartyl protease family protein	Seed	6DAP	N.A.	AT1G64830	Zm00001d008750	-
Migut.N01779	Y	AT3G60580		C2H2-like zinc finger protein	Seed	N.A.	N.A.	-	-	-
Migut.N01804	N	AT2G28420		Lactoylglutathione lyase / glyoxalase I family protein	Seed	8DAP	18	-	Zm00001d022376	-
Migut.N01841	Y	AT3G16857	ARR1,RR1	response regulator 1	Seed	N.A.	7	-	-	-
Migut.N01875	N	AT4G16295	SPH1	S-protein homologue 1	Seed	N.A.	7	-	-	-
Migut.N01984	Y	AT3G45610			Seed	6DAP	N.A.	-	-	-
Migut.N02001	N	AT1G54860		Glycoprotein membrane precursor GPI-anchored	Seed	8DAP	18	-	-	-
Migut.N02035	N	AT3G22640	PAP85	cupin family protein	Seed	8DAP	N.A.	-	-	-
Migut.N02144	N	AT4G03000		RING/U-box superfamily protein	Seed	N.A.	7	-	-	-
Migut.N02167	N	AT1G03365		RING/U-box superfamily protein	Seed	N.A.	7	-	-	-
Migut.N02205	N	AT1G03890			Seed	8DAP	N.A.	AT1G03890	Zm00001d035700	-
Migut.N02285	N	AT2G44430		DNA-binding bromodomain-containing protein	Seed	N.A.	18	-	-	-
Migut.N02319	N	AT1G51355			Seed	N.A.	7	-	-	-
Migut.N02333	N	AT1G59970		Matrixin family protein	Seed	N.A.	N.A.	-	-	-
Migut.N02351	N	AT1G70170	MMP	matrix metalloproteinase	Seed	N.A.	N.A.	-	-	-
Migut.N02480	N	AT3G62020	GLP10	germin-like protein 10	Seed	N.A.	7	-	Zm00001d005333	-
Migut.N02495	Y	AT1G08290	WIP3	WIP domain protein 3	Seed	N.A.	N.A.	-	-	-
Migut.N02777	N	AT4G37630	CYCD5;1	cyclin d5;1	Ovule	0DAP	5	-	-	-
Migut.N02793	N	AT3G17220	ATPMEI2,PMEI2	pectin methylesterase inhibitor 2	Seed	N.A.	N.A.	-	-	-
Migut.N03181	N	AT5G42180		Peroxidase superfamily protein	Seed	N.A.	N.A.	-	-	-
Migut.N03373	N	AT1G23460		Pectin lyase-like superfamily protein	Seed	6DAP	N.A.	-	Zm00001d015129	-
Migut.O00137	N	AT3G27660			N.A.	8DAP	18	AT3G27660	Zm00001d033612	-
Migut.O00169	N	AT5G50200	ATNRT3.1,NRT3.1,WR3	nitrate transmembrane transporters	N.A.	0DAP	N.A.	-	-	-
Migut.O00184	N	AT5G07490			Ovule	0DAP	N.A.	-	-	-
Migut.O00213	N	AT5G12140	ATCYS1,CYS1	cystatin-1	Seed	N.A.	N.A.	-	-	-
Migut.O00228	N	AT3G17880	ATHIP2,ATTDX,HIP,TDX	tetraticopeptide domain-containing thioredoxin	Seed	N.A.	7	-	-	-
Migut.O00240	N	AT2G35795		Chaperone DnaJ-domain superfamily protein	Seed	N.A.	N.A.	-	-	-
Migut.O00285	N	AT1G73340		Cytochrome P450 superfamily protein	Seed	N.A.	7	-	-	-
Migut.O00289	N	AT1G73190	ALPHA-TIP,TIP3;1	Aquaporin-like superfamily protein	N.A.	8DAP	18	AT1G73190	Zm00001d032610	-
Migut.O00392	N	AT1G48130	ATPER1,PER1	1-cysteine peroxiredoxin 1	Seed	8DAP	N.A.	AT1G48130	-	-
Migut.O00427	N	AT5G17600		RING/U-box superfamily protein	Seed	N.A.	N.A.	-	-	-
Migut.O00476	N	AT3G22640	PAP85	cupin family protein	Seed	8DAP	N.A.	-	-	-
Migut.O00566	N	AT4G33840		Glycosyl hydrolase family 10 protein	Seed	N.A.	N.A.	-	-	-
Migut.O00628	N	AT2G33380	CLO-3,RD20	Caleosin-related family protein	Seed	8DAP	18	-	-	-
Migut.O00752	N	AT5G03980		SGNH hydrolase-type esterase superfamily protein	Seed	N.A.	N.A.	-	-	-
Migut.O00792	N	AT2G40890	CYP98A3	cytochrome P450, family 98, subfamily A, polypeptide 3	Seed	N.A.	N.A.	-	-	-
