# Supplementary material for: Developmental Analysis of Mimulus Seed Transcriptomes Reveals Functional Gene Expression Clusters and Four Imprinted, Endosperm-Expressed Genes
Source: Front Plant Sci. 2020 Feb 25;11:132. doi: 10.3389/fpls.2020.00132 (PMC7052496; doi:10.3389/fpls.2020.00132)
Supplement: Supplementary file 9 [file Table_8.xlsx]

## Sheet: 2 DAP
Supplementary Table 8. SNP counts at genes exhibiting M. guttatus-biased expression in at least one timepoint.
Counts were assembled using ASEReadCounter (GATK) at homozygous sites for all replicates collected from 2-8 DAP
NA indicates no reads were overlapping that site in that replicate
CSS4 = M. guttatus / SEC39 = M. pardalis
BR = biological replicate
					2 DAP BR1		2 DAP BR2		2 DAP BR3		2 DAP BR4
Gene Name	scaffold	SNP	Day	Category	CSS4 count	SEC39 count	CSS4 count	SEC39 count	CSS4 count	SEC39 count	CSS4 count	SEC39 count
Migut.A00408	scaffold_1	2092527	Day2	HighPat/Mat	6	0	6	3	3	8	3	0
Migut.A00408	scaffold_1	2092583	Day2	HighPat/Mat	13	1	13	2	3	7	5	0
Migut.A00408	scaffold_1	2092695	Day2	HighPat/Mat	7	0	4	3	1	6	8	0
Migut.A01210	scaffold_1	13182440	Day2	NoMaternal	1	0	5	0	1	0	2	0
Migut.A01210	scaffold_1	13182448	Day2	NoMaternal	2	0	5	0	1	0	NA	NA
Migut.A01210	scaffold_1	13182459	Day2	NoMaternal	2	0	5	0	3	0	2	0
Migut.A01210	scaffold_1	13182740	Day2	NoMaternal	3	0	3	0	3	0	1	0
Migut.A01210	scaffold_1	13182762	Day2	NoMaternal	5	0	1	0	9	0	NA	NA
Migut.A01210	scaffold_1	13182763	Day2	NoMaternal	5	0	2	0	7	0	1	0
Migut.A01210	scaffold_1	13182785	Day2	NoMaternal	4	0	3	0	6	0	1	0
Migut.A01210	scaffold_1	13182788	Day2	NoMaternal	3	0	5	0	6	0	1	0
Migut.B00317	scaffold_2	1467486	Day2	NoMaternal	14	0	2	0	NA	NA	7	0
Migut.B00317	scaffold_2	1467586	Day2	NoMaternal	6	0	6	0	NA	NA	11	0
Migut.B00317	scaffold_2	1467588	Day2	NoMaternal	6	0	6	0	NA	NA	11	0
Migut.B00317	scaffold_2	1467642	Day2	NoMaternal	11	0	4	0	NA	NA	13	0
Migut.B00317	scaffold_2	1467656	Day2	NoMaternal	11	0	4	0	NA	NA	12	0
Migut.B01059	scaffold_2	10913930	Day2	NoMaternal	4	0	3	0	NA	NA	4	0
Migut.B01059	scaffold_2	10913948	Day2	NoMaternal	9	0	3	0	NA	NA	4	0
Migut.C00430	scaffold_3	10598830	Day2	HighPat/Mat	1	0	NA	NA	4	0	6	0
Migut.C00430	scaffold_3	10600116	Day2	HighPat/Mat	0	10	0	7	0	6	0	4
Migut.C00430	scaffold_3	10600175	Day2	HighPat/Mat	5	0	9	0	6	0	4	0
Migut.C00430	scaffold_3	10600196	Day2	HighPat/Mat	1	0	2	0	NA	NA	3	0
Migut.C00430	scaffold_3	10600198	Day2	HighPat/Mat	2	0	2	0	NA	NA	3	0
Migut.C00658	scaffold_3	14507794	Day2	NoMaternal	68	0	38	0	NA	NA	51	0
Migut.C00658	scaffold_3	14507818	Day2	NoMaternal	63	0	36	0	NA	NA	42	0
Migut.C00658	scaffold_3	14508038	Day2	NoMaternal	50	0	29	0	NA	NA	50	0
Migut.F01341	scaffold_6	8128455	Day2	NoMaternal	4	0	17	0	NA	NA	2	0
Migut.F01341	scaffold_6	8128462	Day2	NoMaternal	5	0	16	0	NA	NA	2	0
Migut.F01367	scaffold_6	8549024	Day2	HighPat/Mat	6	2	NA	NA	4	0	3	0
Migut.F01367	scaffold_6	8549042	Day2	HighPat/Mat	7	2	NA	NA	3	0	3	0
Migut.F01367	scaffold_6	8549067	Day2	HighPat/Mat	7	1	NA	NA	4	0	3	0
Migut.F01367	scaffold_6	8549103	Day2	HighPat/Mat	1	4	NA	NA	0	4	2	0
Migut.F01367	scaffold_6	8549123	Day2	HighPat/Mat	6	0	NA	NA	3	0	3	0
Migut.F01936	scaffold_6	18264723	Day2	HighPat/Mat	40	3	31	0	NA	NA	31	1
Migut.F01936	scaffold_6	18264816	Day2	HighPat/Mat	45	2	29	6	NA	NA	32	4
Migut.G00650	scaffold_7	4379526	Day2	HighPat/Mat	181	4	76	17	7	0	190	5
Migut.G00650	scaffold_7	4379648	Day2	HighPat/Mat	154	5	56	12	1	0	120	7
Migut.H01514	scaffold_8	16468717	Day2	HighPat/Mat	171	205	27	33	3	4	203	88
Migut.H01514	scaffold_8	16468742	Day2	HighPat/Mat	184	204	28	34	3	4	188	83
Migut.H01514	scaffold_8	16468887	Day2	HighPat/Mat	207	231	33	35	2	3	203	91
Migut.H01514	scaffold_8	16468888	Day2	HighPat/Mat	203	243	33	34	2	3	211	100
Migut.H01514	scaffold_8	16468906	Day2	HighPat/Mat	216	225	41	24	2	3	222	106
Migut.H01514	scaffold_8	16468927	Day2	HighPat/Mat	182	205	36	21	2	3	170	101
Migut.H01514	scaffold_8	16468998	Day2	HighPat/Mat	179	219	43	32	13	0	201	90
Migut.H01514	scaffold_8	16468999	Day2	HighPat/Mat	183	221	43	33	13	0	198	89
Migut.H01514	scaffold_8	16469016	Day2	HighPat/Mat	181	221	34	32	13	0	196	81
Migut.H01514	scaffold_8	16469039	Day2	HighPat/Mat	176	201	30	30	13	1	196	69
Migut.H01514	scaffold_8	16469072	Day2	HighPat/Mat	118	122	20	20	13	0	118	42
Migut.H01514	scaffold_8	16469081	Day2	HighPat/Mat	90	121	22	25	1	1	92	49
Migut.H01514	scaffold_8	16469099	Day2	HighPat/Mat	74	112	14	18	2	1	57	48
Migut.H01514	scaffold_8	16471220	Day2	HighPat/Mat	0	9	0	5	0	8	0	11
Migut.H01514	scaffold_8	16471238	Day2	HighPat/Mat	0	5	0	5	0	8	0	10
Migut.J00474	scaffold_10	2352294	Day2	NoMaternal	15	0	13	0	8	0	10	0
Migut.J00474	scaffold_10	2352305	Day2	NoMaternal	12	0	12	0	8	0	10	0
Migut.K01025	scaffold_11	14907301	Day2	NoMaternal	9	0	4	0	NA	NA	6	0
Migut.K01027	scaffold_11	14980101	Day2	NoMaternal	59	0	18	0	NA	NA	40	0
Migut.O00336	scaffold_45	28310	Day2	HighPat/Mat	9	8	0	3	NA	NA	4	0
Migut.O00336	scaffold_45	28351	Day2	HighPat/Mat	11	3	3	1	NA	NA	9	0
Migut.O00336	scaffold_45	28357	Day2	HighPat/Mat	12	4	5	2	NA	NA	10	0
Migut.O00336	scaffold_45	28381	Day2	HighPat/Mat	6	3	4	2	NA	NA	3	0
Migut.O00336	scaffold_45	28470	Day2	HighPat/Mat	16	4	6	2	NA	NA	7	0
Migut.O00336	scaffold_45	28479	Day2	HighPat/Mat	15	2	5	2	NA	NA	5	0

## Sheet: 4 DAP
					4 DAP BR1		4 DAP BR2		4 DAP BR3
Gene Name	scaffold	SNP	Day	Category	CSS4 count	SEC39 count	CSS4 count	SEC39 count	CSS4 count	SEC39 count
Migut.A00426	scaffold_1	2201249	Day4	HighPat/Mat	1	6	NA	NA	5	2
Migut.A00426	scaffold_1	2201334	Day4	HighPat/Mat	3	32	2	0	10	3
Migut.A00426	scaffold_1	2201393	Day4	HighPat/Mat	7	25	2	0	15	3
Migut.A00426	scaffold_1	2201413	Day4	HighPat/Mat	8	35	3	0	12	1
Migut.A00426	scaffold_1	2201470	Day4	HighPat/Mat	9	33	3	0	14	0
Migut.A00426	scaffold_1	2201533	Day4	HighPat/Mat	8	49	3	0	11	1
Migut.A00426	scaffold_1	2201548	Day4	HighPat/Mat	8	39	4	0	13	1
Migut.A00426	scaffold_1	2201549	Day4	HighPat/Mat	6	33	2	0	10	1
Migut.A00426	scaffold_1	2201599	Day4	HighPat/Mat	10	35	2	1	21	3
Migut.A00426	scaffold_1	2201626	Day4	HighPat/Mat	10	32	2	1	17	4
Migut.A00426	scaffold_1	2201638	Day4	HighPat/Mat	7	36	2	1	10	1
Migut.A00426	scaffold_1	2201662	Day4	HighPat/Mat	5	38	1	1	9	3
Migut.A00426	scaffold_1	2201852	Day4	HighPat/Mat	0	29	0	2	9	1
Migut.A00426	scaffold_1	2201908	Day4	HighPat/Mat	2	41	0	3	13	0
Migut.A00426	scaffold_1	2201923	Day4	HighPat/Mat	4	37	0	3	13	0
Migut.A00426	scaffold_1	2201971	Day4	HighPat/Mat	9	24	1	3	8	0
Migut.A00426	scaffold_1	2201983	Day4	HighPat/Mat	6	33	1	3	12	0
Migut.A00426	scaffold_1	2201986	Day4	HighPat/Mat	7	32	1	4	11	0
Migut.A00426	scaffold_1	2202046	Day4	HighPat/Mat	5	17	1	1	12	0
Migut.A00426	scaffold_1	2202047	Day4	HighPat/Mat	4	20	0	3	9	0
Migut.A00426	scaffold_1	2202067	Day4	HighPat/Mat	4	15	1	1	7	0
Migut.A00574	scaffold_1	3054001	Day4	NoMaternal	9	0	3	0	5	0
Migut.A00987	scaffold_1	6616611	Day4	HighPat/Mat	2	0	1	0	3	0
Migut.A00987	scaffold_1	6616621	Day4	HighPat/Mat	2	0	2	0	1	2
Migut.A00987	scaffold_1	6616624	Day4	HighPat/Mat	1	0	2	0	1	2
Migut.A00987	scaffold_1	6618793	Day4	HighPat/Mat	1	34	0	14	0	23
Migut.A00987	scaffold_1	6619552	Day4	HighPat/Mat	0	9	0	10	0	9
Migut.A01210	scaffold_1	13182740	Day4	NoMaternal	2	0	2	0	2	0
Migut.A01210	scaffold_1	13182762	Day4	NoMaternal	7	0	4	0	3	0
Migut.A01210	scaffold_1	13182763	Day4	NoMaternal	8	0	4	0	3	0
Migut.A01210	scaffold_1	13182785	Day4	NoMaternal	5	0	4	0	3	0
Migut.A01210	scaffold_1	13182788	Day4	NoMaternal	6	0	1	0	3	0
Migut.B00677	scaffold_2	3395323	Day4	HighPat/Mat	53	6	44	10	98	12
Migut.B00677	scaffold_2	3395332	Day4	HighPat/Mat	55	5	45	9	86	10
Migut.B00677	scaffold_2	3395335	Day4	HighPat/Mat	51	6	45	9	85	13
Migut.B01059	scaffold_2	10913930	Day4	NoMaternal	11	0	8	0	2	0
Migut.B01059	scaffold_2	10913948	Day4	NoMaternal	12	0	8	0	4	0
Migut.B01144	scaffold_2	13273700	Day4	NoMaternal	3	0	NA	NA	3	0
Migut.B01144	scaffold_2	13273703	Day4	NoMaternal	3	0	NA	NA	3	1
Migut.C00269	scaffold_3	6018862	Day4	HighPat/Mat	0	3	0	9	0	2
Migut.C00269	scaffold_3	6018904	Day4	HighPat/Mat	2	0	1	0	3	0
Migut.C00430	scaffold_3	10598830	Day4	HighPat/Mat	3	0	4	0	5	0
Migut.C00430	scaffold_3	10600116	Day4	HighPat/Mat	0	5	0	13	0	13
Migut.C00430	scaffold_3	10600175	Day4	HighPat/Mat	2	0	7	0	5	0
Migut.C00658	scaffold_3	14507794	Day4	NoMaternal	8	0	9	0	9	0
Migut.C00658	scaffold_3	14507818	Day4	NoMaternal	8	0	8	0	6	0
Migut.C00658	scaffold_3	14508038	Day4	NoMaternal	13	0	10	0	13	0
Migut.C00829	scaffold_3	15881829	Day4	HighPat/Mat	117	77	97	59	100	71
Migut.C00829	scaffold_3	15882412	Day4	HighPat/Mat	149	50	123	30	144	23
Migut.C01333	scaffold_3	18554680	Day4	HighPat/Mat	4	11	0	12	3	3
Migut.C01333	scaffold_3	18554717	Day4	HighPat/Mat	4	12	1	13	4	2
Migut.C01333	scaffold_3	18554978	Day4	HighPat/Mat	4	20	4	9	4	2
Migut.C01333	scaffold_3	18555047	Day4	HighPat/Mat	1	8	3	9	7	1
Migut.C01333	scaffold_3	18555179	Day4	HighPat/Mat	4	0	1	9	5	1
Migut.C01333	scaffold_3	18555198	Day4	HighPat/Mat	4	0	0	10	5	0
Migut.C01333	scaffold_3	18555328	Day4	HighPat/Mat	4	2	0	6	4	0
Migut.C01333	scaffold_3	18555459	Day4	HighPat/Mat	5	1	2	3	5	1
Migut.C01333	scaffold_3	18555790	Day4	HighPat/Mat	10	0	4	0	4	0
Migut.D00422	scaffold_4	1970152	Day4	NoMaternal	0	1	NA	NA	2	1
Migut.D00422	scaffold_4	1970683	Day4	NoMaternal	4	0	NA	NA	1	0
Migut.D00422	scaffold_4	1970696	Day4	NoMaternal	4	0	NA	NA	3	0
Migut.D00422	scaffold_4	1970770	Day4	NoMaternal	2	0	NA	NA	2	0
Migut.D00422	scaffold_4	1970854	Day4	NoMaternal	4	0	NA	NA	2	0
Migut.D00422	scaffold_4	1970875	Day4	NoMaternal	4	0	NA	NA	2	0
Migut.D00422	scaffold_4	1970878	Day4	NoMaternal	4	0	NA	NA	3	0
Migut.D00422	scaffold_4	1970908	Day4	NoMaternal	6	0	NA	NA	2	0
Migut.D00422	scaffold_4	1970932	Day4	NoMaternal	5	0	NA	NA	1	0
Migut.D00422	scaffold_4	1970962	Day4	NoMaternal	2	0	NA	NA	2	0
Migut.D01095	scaffold_4	5416933	Day4	HighPat/Mat	4	2	1	1	3	2
Migut.D01095	scaffold_4	5417141	Day4	HighPat/Mat	4	2	3	1	4	0
Migut.D01095	scaffold_4	5417163	Day4	HighPat/Mat	4	3	2	1	4	0
Migut.D01095	scaffold_4	5417220	Day4	HighPat/Mat	1	2	2	1	3	1
Migut.D01095	scaffold_4	5417247	Day4	HighPat/Mat	3	2	2	0	2	1
Migut.D01095	scaffold_4	5417439	Day4	HighPat/Mat	4	2	2	0	3	1
Migut.D01095	scaffold_4	5417466	Day4	HighPat/Mat	4	2	2	0	3	0
Migut.D01095	scaffold_4	5417468	Day4	HighPat/Mat	4	2	2	0	3	0
Migut.D01095	scaffold_4	5417484	Day4	HighPat/Mat	4	2	3	0	3	0
Migut.D01095	scaffold_4	5417487	Day4	HighPat/Mat	3	2	3	0	3	0
Migut.D01095	scaffold_4	5417547	Day4	HighPat/Mat	4	3	3	0	2	0
Migut.D01095	scaffold_4	5417691	Day4	HighPat/Mat	2	2	1	0	3	0
Migut.D01095	scaffold_4	5417716	Day4	HighPat/Mat	2	3	1	1	3	0
Migut.D01095	scaffold_4	5417725	Day4	HighPat/Mat	1	3	2	1	4	0
Migut.D01095	scaffold_4	5417776	Day4	HighPat/Mat	0	2	2	0	4	0
Migut.D01095	scaffold_4	5417955	Day4	HighPat/Mat	1	1	2	0	3	0
Migut.D01095	scaffold_4	5418336	Day4	HighPat/Mat	0	1	0	3	NA	NA
Migut.D01095	scaffold_4	5418711	Day4	HighPat/Mat	0	2	0	2	NA	NA
Migut.D01095	scaffold_4	5420707	Day4	HighPat/Mat	NA	NA	1	1	0	2
Migut.D01095	scaffold_4	5420728	Day4	HighPat/Mat	NA	NA	1	1	0	3
Migut.D01095	scaffold_4	5420743	Day4	HighPat/Mat	NA	NA	2	2	0	3
Migut.D01095	scaffold_4	5420776	Day4	HighPat/Mat	NA	NA	2	4	0	2
Migut.D01095	scaffold_4	5421117	Day4	HighPat/Mat	0	1	1	4	0	2
Migut.D02207	scaffold_4	18576616	Day4	HighPat/Mat	0	7	2	0	3	1
Migut.D02207	scaffold_4	18576794	Day4	HighPat/Mat	2	3	1	0	5	1
Migut.D02207	scaffold_4	18576829	Day4	HighPat/Mat	2	5	NA	NA	3	1
Migut.D02207	scaffold_4	18576880	Day4	HighPat/Mat	1	7	1	0	1	1
Migut.D02207	scaffold_4	18577368	Day4	HighPat/Mat	0	6	1	0	1	0
Migut.D02207	scaffold_4	18577389	Day4	HighPat/Mat	0	5	1	0	2	0
Migut.E00517	scaffold_5	2902252	Day4	HighPat/Mat	1	0	2	0	8	0
Migut.E00517	scaffold_5	2903345	Day4	HighPat/Mat	2	5	3	3	NA	NA
Migut.E00671	scaffold_5	4205484	Day4	HighPat/Mat	0	1	0	1	1	6
Migut.E00671	scaffold_5	4205497	Day4	HighPat/Mat	1	0	1	0	7	1
Migut.E00671	scaffold_5	4205514	Day4	HighPat/Mat	1	0	1	0	6	1
Migut.E00671	scaffold_5	4205537	Day4	HighPat/Mat	1	0	NA	NA	2	1
Migut.E00671	scaffold_5	4205559	Day4	HighPat/Mat	NA	NA	0	1	2	1
Migut.E00671	scaffold_5	4205651	Day4	HighPat/Mat	NA	NA	1	3	1	1
Migut.E00671	scaffold_5	4205692	Day4	HighPat/Mat	NA	NA	0	3	2	1
Migut.E00671	scaffold_5	4205694	Day4	HighPat/Mat	NA	NA	0	3	1	1
Migut.E00671	scaffold_5	4205704	Day4	HighPat/Mat	NA	NA	0	3	1	0
Migut.E00671	scaffold_5	4205708	Day4	HighPat/Mat	NA	NA	0	3	2	1
Migut.E00689	scaffold_5	4286652	Day4	HighPat/Mat	13	37	5	4	19	2
Migut.E00689	scaffold_5	4286673	Day4	HighPat/Mat	14	41	5	3	21	2
Migut.E00689	scaffold_5	4286739	Day4	HighPat/Mat	13	36	4	3	24	2
Migut.E00689	scaffold_5	4286901	Day4	HighPat/Mat	4	23	4	1	7	0
Migut.E00689	scaffold_5	4286910	Day4	HighPat/Mat	4	25	4	1	11	0
Migut.E00689	scaffold_5	4286949	Day4	HighPat/Mat	1	33	2	1	6	3
Migut.E00689	scaffold_5	4287027	Day4	HighPat/Mat	5	54	6	1	10	2
Migut.E00689	scaffold_5	4287139	Day4	HighPat/Mat	11	26	6	0	3	0
Migut.E00689	scaffold_5	4288004	Day4	HighPat/Mat	13	79	7	7	16	1
Migut.F00276	scaffold_6	1314693	Day4	HighPat/Mat	5	0	3	0	2	4
Migut.F00276	scaffold_6	1314740	Day4	HighPat/Mat	2	0	1	1	3	3
Migut.F00276	scaffold_6	1314860	Day4	HighPat/Mat	1	0	2	1	0	5
Migut.F00276	scaffold_6	1314935	Day4	HighPat/Mat	NA	NA	0	4	1	6
Migut.F00276	scaffold_6	1315184	Day4	HighPat/Mat	NA	NA	1	5	1	2
Migut.F00276	scaffold_6	1315644	Day4	HighPat/Mat	NA	NA	0	1	1	2
Migut.F00276	scaffold_6	1315677	Day4	HighPat/Mat	NA	NA	0	1	1	2
Migut.F00276	scaffold_6	1315680	Day4	HighPat/Mat	NA	NA	0	1	1	2
Migut.F00808	scaffold_6	3916699	Day4	NoMaternal	12	0	1	0	2	0
Migut.F00808	scaffold_6	3916741	Day4	NoMaternal	9	0	2	0	4	0
Migut.F00808	scaffold_6	3916781	Day4	NoMaternal	10	0	2	0	9	0
Migut.F01341	scaffold_6	8128455	Day4	NoMaternal	14	0	6	0	3	0
Migut.F01341	scaffold_6	8128462	Day4	NoMaternal	12	0	6	0	3	0
Migut.F01367	scaffold_6	8549024	Day4	HighPat/Mat	10	1	6	0	14	0
Migut.F01367	scaffold_6	8549042	Day4	HighPat/Mat	11	1	8	1	17	0
Migut.F01367	scaffold_6	8549067	Day4	HighPat/Mat	10	1	9	1	9	0
Migut.F01367	scaffold_6	8549103	Day4	HighPat/Mat	6	5	4	4	6	4
Migut.F01367	scaffold_6	8549123	Day4	HighPat/Mat	13	1	5	1	11	0
Migut.F01367	scaffold_6	8549142	Day4	HighPat/Mat	6	0	3	1	3	0
Migut.F01367	scaffold_6	8549307	Day4	HighPat/Mat	11	1	8	0	13	0
Migut.F01367	scaffold_6	8549523	Day4	HighPat/Mat	8	0	11	0	17	0
Migut.F01367	scaffold_6	8549526	Day4	HighPat/Mat	9	0	10	0	17	0
Migut.F01367	scaffold_6	8549564	Day4	HighPat/Mat	7	0	12	0	17	0
Migut.F01367	scaffold_6	8549630	Day4	HighPat/Mat	5	0	6	0	17	0
Migut.F01367	scaffold_6	8549658	Day4	HighPat/Mat	8	0	7	0	18	0
Migut.F01367	scaffold_6	8549726	Day4	HighPat/Mat	6	0	10	0	16	0
Migut.F01367	scaffold_6	8549766	Day4	HighPat/Mat	9	3	6	0	12	0
Migut.F01367	scaffold_6	8549786	Day4	HighPat/Mat	8	3	9	0	9	0
Migut.F01367	scaffold_6	8549793	Day4	HighPat/Mat	8	3	11	0	8	0
Migut.F01367	scaffold_6	8549808	Day4	HighPat/Mat	6	2	10	0	13	0
Migut.F01367	scaffold_6	8549885	Day4	HighPat/Mat	8	3	5	0	8	0
Migut.F01367	scaffold_6	8549903	Day4	HighPat/Mat	6	3	4	0	7	0
Migut.F01367	scaffold_6	8549907	Day4	HighPat/Mat	6	2	5	0	6	0
Migut.F01371	scaffold_6	8624816	Day4	NoMaternal	4	0	NA	NA	2	0
Migut.F01738	scaffold_6	17101387	Day4	HighPat/Mat	20	4	19	3	41	9
Migut.F01754	scaffold_6	17177443	Day4	NoMaternal	1	0	NA	NA	4	0
Migut.F01826	scaffold_6	17700977	Day4	HighPat/Mat	1	0	1	0	5	0
Migut.F01826	scaffold_6	17701259	Day4	HighPat/Mat	0	17	NA	NA	5	1
Migut.F01826	scaffold_6	17701274	Day4	HighPat/Mat	0	17	NA	NA	5	1
Migut.F01826	scaffold_6	17701277	Day4	HighPat/Mat	0	20	NA	NA	5	1
Migut.F01826	scaffold_6	17701650	Day4	HighPat/Mat	1	9	0	2	6	2
Migut.F01826	scaffold_6	17701809	Day4	HighPat/Mat	3	6	0	1	3	0
Migut.F01826	scaffold_6	17701841	Day4	HighPat/Mat	1	4	NA	NA	6	2
Migut.F01826	scaffold_6	17701875	Day4	HighPat/Mat	0	7	NA	NA	8	1
Migut.F01826	scaffold_6	17701890	Day4	HighPat/Mat	0	7	NA	NA	7	2
Migut.F01826	scaffold_6	17701929	Day4	HighPat/Mat	2	6	1	0	11	2
Migut.F01826	scaffold_6	17701971	Day4	HighPat/Mat	2	4	1	0	10	2
Migut.F01826	scaffold_6	17702053	Day4	HighPat/Mat	2	7	3	0	13	2
Migut.F01826	scaffold_6	17702114	Day4	HighPat/Mat	2	7	1	0	9	0
Migut.F01826	scaffold_6	17702217	Day4	HighPat/Mat	4	12	1	0	7	0
Migut.F01826	scaffold_6	17702241	Day4	HighPat/Mat	4	19	1	0	9	1
Migut.F01826	scaffold_6	17702280	Day4	HighPat/Mat	3	20	1	0	15	1
Migut.F01826	scaffold_6	17702340	Day4	HighPat/Mat	3	21	1	0	11	1
Migut.F01826	scaffold_6	17702397	Day4	HighPat/Mat	2	18	3	0	16	1
Migut.F01826	scaffold_6	17702403	Day4	HighPat/Mat	2	17	2	0	17	1
Migut.F01826	scaffold_6	17702412	Day4	HighPat/Mat	2	17	3	0	13	1
Migut.F01826	scaffold_6	17702436	Day4	HighPat/Mat	3	17	1	0	11	1
Migut.F01826	scaffold_6	17702448	Day4	HighPat/Mat	2	16	NA	NA	10	1
Migut.F01826	scaffold_6	17702463	Day4	HighPat/Mat	1	12	NA	NA	8	1
Migut.F01826	scaffold_6	17702607	Day4	HighPat/Mat	4	10	NA	NA	2	0
Migut.F01826	scaffold_6	17702943	Day4	HighPat/Mat	10	23	1	1	17	1
Migut.F01826	scaffold_6	17702999	Day4	HighPat/Mat	10	16	1	1	17	1
Migut.F01927	scaffold_6	18236664	Day4	HighPat/Mat	7	4	2	11	2	1
Migut.F01927	scaffold_6	18236671	Day4	HighPat/Mat	7	3	3	10	4	2
Migut.F01927	scaffold_6	18236824	Day4	HighPat/Mat	14	8	6	9	5	2
Migut.F01927	scaffold_6	18236857	Day4	HighPat/Mat	13	8	8	10	7	3
Migut.F01927	scaffold_6	18236905	Day4	HighPat/Mat	13	5	8	9	8	1
Migut.F01927	scaffold_6	18236928	Day4	HighPat/Mat	12	4	8	7	7	2
Migut.F01927	scaffold_6	18236967	Day4	HighPat/Mat	8	1	5	2	3	2
Migut.F01927	scaffold_6	18236973	Day4	HighPat/Mat	4	1	2	2	4	1
Migut.F01927	scaffold_6	18236985	Day4	HighPat/Mat	3	1	2	2	4	2
Migut.F01927	scaffold_6	18237003	Day4	HighPat/Mat	1	0	0	4	3	2
Migut.F01936	scaffold_6	18264723	Day4	HighPat/Mat	25	1	27	3	31	1
Migut.F01936	scaffold_6	18264816	Day4	HighPat/Mat	26	1	26	0	31	0
Migut.F02073	scaffold_6	19118847	Day4	HighPat/Mat	1	5	NA	NA	1	0
Migut.F02073	scaffold_6	19118928	Day4	HighPat/Mat	0	5	NA	NA	1	0
Migut.F02073	scaffold_6	19118929	Day4	HighPat/Mat	0	4	NA	NA	2	0
Migut.F02073	scaffold_6	19118944	Day4	HighPat/Mat	0	5	NA	NA	3	0
Migut.F02073	scaffold_6	19119028	Day4	HighPat/Mat	0	3	NA	NA	4	0
Migut.F02073	scaffold_6	19119129	Day4	HighPat/Mat	0	6	NA	NA	5	1
Migut.F02073	scaffold_6	19119151	Day4	HighPat/Mat	0	6	NA	NA	5	1
Migut.F02073	scaffold_6	19119365	Day4	HighPat/Mat	0	6	NA	NA	0	1
Migut.F02073	scaffold_6	19119437	Day4	HighPat/Mat	0	4	NA	NA	0	1
Migut.F02073	scaffold_6	19120115	Day4	HighPat/Mat	1	3	1	0	NA	NA
Migut.F02073	scaffold_6	19120247	Day4	HighPat/Mat	1	3	1	0	1	0
Migut.G00650	scaffold_7	4379526	Day4	NoMaternal	70	0	46	0	82	1
Migut.G00650	scaffold_7	4379648	Day4	NoMaternal	56	0	43	0	75	0
Migut.G01001	scaffold_7	10106537	Day4	NoMaternal	NA	NA	2	0	2	0
Migut.G01001	scaffold_7	10106814	Day4	NoMaternal	1	0	2	0	6	0
Migut.H01312	scaffold_8	15443899	Day4	NoMaternal	3	0	1	0	NA	NA
Migut.H01312	scaffold_8	15443911	Day4	NoMaternal	4	0	1	0	NA	NA
Migut.H01312	scaffold_8	15443995	Day4	NoMaternal	4	0	NA	NA	2	0
Migut.H01312	scaffold_8	15443998	Day4	NoMaternal	4	0	NA	NA	2	0
Migut.H01312	scaffold_8	15444187	Day4	NoMaternal	5	0	1	0	7	0
Migut.H01428	scaffold_8	16026492	Day4	HighPat/Mat	2	0	NA	NA	3	0
Migut.H01428	scaffold_8	16026498	Day4	HighPat/Mat	2	0	NA	NA	5	0
Migut.H01428	scaffold_8	16026634	Day4	HighPat/Mat	7	39	5	2	20	2
Migut.H01428	scaffold_8	16026667	Day4	HighPat/Mat	12	47	5	2	22	0
Migut.H01428	scaffold_8	16027104	Day4	HighPat/Mat	9	33	5	1	25	0
Migut.H01428	scaffold_8	16027107	Day4	HighPat/Mat	6	34	5	1	23	0
Migut.H01428	scaffold_8	16027122	Day4	HighPat/Mat	6	33	4	1	23	0
Migut.H01428	scaffold_8	16027153	Day4	HighPat/Mat	9	26	5	1	21	1
Migut.H01428	scaffold_8	16027158	Day4	HighPat/Mat	8	27	4	1	25	1
Migut.H01428	scaffold_8	16027203	Day4	HighPat/Mat	8	31	0	5	22	1
Migut.H01428	scaffold_8	16027245	Day4	HighPat/Mat	9	38	1	6	27	1
Migut.H01428	scaffold_8	16027380	Day4	HighPat/Mat	5	20	2	0	20	1
Migut.H01428	scaffold_8	16027389	Day4	HighPat/Mat	6	15	2	0	16	1
Migut.H01428	scaffold_8	16027404	Day4	HighPat/Mat	6	16	2	1	16	1
Migut.H02431	scaffold_8	24210502	Day4	HighPat/Mat	15	2	6	4	9	6
Migut.H02431	scaffold_8	24210543	Day4	HighPat/Mat	11	9	10	7	24	14
Migut.H02431	scaffold_8	24210579	Day4	HighPat/Mat	18	11	14	10	23	20
Migut.H02431	scaffold_8	24210585	Day4	HighPat/Mat	13	11	12	11	23	16
Migut.H02431	scaffold_8	24210604	Day4	HighPat/Mat	19	9	12	10	21	15
Migut.H02431	scaffold_8	24210696	Day4	HighPat/Mat	7	3	8	3	11	4
Migut.H02431	scaffold_8	24210796	Day4	HighPat/Mat	11	6	6	1	24	12
Migut.H02431	scaffold_8	24210816	Day4	HighPat/Mat	12	6	6	5	22	20
Migut.H02431	scaffold_8	24210840	Day4	HighPat/Mat	12	6	5	5	22	20
Migut.H02431	scaffold_8	24210858	Day4	HighPat/Mat	14	6	10	3	21	15
Migut.H02431	scaffold_8	24210861	Day4	HighPat/Mat	10	4	8	4	18	12
Migut.H02431	scaffold_8	24210879	Day4	HighPat/Mat	11	4	11	3	18	12
Migut.H02431	scaffold_8	24210900	Day4	HighPat/Mat	7	6	10	3	11	14
Migut.H02431	scaffold_8	24210927	Day4	HighPat/Mat	9	4	15	3	18	9
Migut.H02431	scaffold_8	24211049	Day4	HighPat/Mat	8	3	2	2	11	6
Migut.H02431	scaffold_8	24211119	Day4	HighPat/Mat	6	5	0	3	7	8
Migut.H02431	scaffold_8	24211315	Day4	HighPat/Mat	0	6	0	1	2	5
Migut.H02431	scaffold_8	24211348	Day4	HighPat/Mat	1	6	1	1	3	3
Migut.H02431	scaffold_8	24211358	Day4	HighPat/Mat	2	6	1	1	3	3
Migut.H02431	scaffold_8	24211442	Day4	HighPat/Mat	4	5	1	1	4	2
Migut.H02431	scaffold_8	24211496	Day4	HighPat/Mat	3	3	1	2	5	1
Migut.H02431	scaffold_8	24211541	Day4	HighPat/Mat	2	2	NA	NA	4	0
Migut.H02431	scaffold_8	24211586	Day4	HighPat/Mat	1	1	NA	NA	5	1
Migut.H02431	scaffold_8	24211591	Day4	HighPat/Mat	0	1	NA	NA	5	0
Migut.H02431	scaffold_8	24211616	Day4	HighPat/Mat	0	3	0	2	3	0
Migut.H02431	scaffold_8	24211622	Day4	HighPat/Mat	0	2	0	2	4	1
Migut.H02431	scaffold_8	24211634	Day4	HighPat/Mat	0	2	0	2	3	0
Migut.H02431	scaffold_8	24211637	Day4	HighPat/Mat	0	3	0	2	3	1
Migut.H02431	scaffold_8	24211697	Day4	HighPat/Mat	0	2	0	2	2	0
Migut.H02431	scaffold_8	24211730	Day4	HighPat/Mat	0	1	0	2	2	2
Migut.H02431	scaffold_8	24211763	Day4	HighPat/Mat	0	2	NA	NA	1	4
Migut.H02431	scaffold_8	24211772	Day4	HighPat/Mat	0	1	NA	NA	2	4
Migut.H02431	scaffold_8	24211811	Day4	HighPat/Mat	NA	NA	0	3	4	2
Migut.H02431	scaffold_8	24211901	Day4	HighPat/Mat	4	1	0	2	5	5
Migut.H02431	scaffold_8	24211952	Day4	HighPat/Mat	5	2	0	1	5	5
Migut.H02431	scaffold_8	24211958	Day4	HighPat/Mat	5	1	0	1	5	4
Migut.H02431	scaffold_8	24211964	Day4	HighPat/Mat	4	1	NA	NA	3	4
Migut.H02431	scaffold_8	24211978	Day4	HighPat/Mat	4	1	NA	NA	5	3
Migut.H02431	scaffold_8	24211982	Day4	HighPat/Mat	1	2	NA	NA	4	4
Migut.H02431	scaffold_8	24212011	Day4	HighPat/Mat	1	2	NA	NA	4	1
Migut.H02431	scaffold_8	24212058	Day4	HighPat/Mat	3	1	NA	NA	3	1
Migut.H02431	scaffold_8	24212081	Day4	HighPat/Mat	3	1	NA	NA	6	1
Migut.H02431	scaffold_8	24212114	Day4	HighPat/Mat	3	1	NA	NA	7	4
Migut.H02431	scaffold_8	24212138	Day4	HighPat/Mat	4	2	NA	NA	6	4
Migut.I00169	scaffold_9	1862786	Day4	NoMaternal	1	0	2	0	5	0
Migut.I00169	scaffold_9	1862817	Day4	NoMaternal	1	0	2	0	4	0
Migut.I00320	scaffold_9	4700509	Day4	NoMaternal	2	0	4	0	5	0
Migut.I00430	scaffold_9	9235510	Day4	HighPat/Mat	3	0	2	0	2	0
Migut.I00430	scaffold_9	9236446	Day4	HighPat/Mat	3	0	3	0	2	0
Migut.I00430	scaffold_9	9236651	Day4	HighPat/Mat	0	4	0	3	NA	NA
Migut.I00995	scaffold_9	14031759	Day4	HighPat/Mat	3	550	3	378	3	424
Migut.I00995	scaffold_9	14032255	Day4	HighPat/Mat	7	524	3	375	5	390
Migut.I00995	scaffold_9	14032811	Day4	HighPat/Mat	2	380	0	299	7	299
Migut.I00995	scaffold_9	14032901	Day4	HighPat/Mat	378	80	211	170	368	37
Migut.I00995	scaffold_9	14033034	Day4	HighPat/Mat	332	92	237	181	393	38
Migut.I00995	scaffold_9	14033050	Day4	HighPat/Mat	344	106	255	183	402	39
Migut.I00995	scaffold_9	14033320	Day4	HighPat/Mat	328	97	235	157	386	31
Migut.I00995	scaffold_9	14033341	Day4	HighPat/Mat	377	110	240	168	432	39
Migut.I00995	scaffold_9	14033353	Day4	HighPat/Mat	371	102	234	141	412	30
Migut.I00995	scaffold_9	14033475	Day4	HighPat/Mat	359	94	193	124	389	32
Migut.I01158	scaffold_9	14895210	Day4	HighPat/Mat	0	2	0	2	0	6
Migut.J00460	scaffold_10	2209716	Day4	HighPat/Mat	54	7	92	9	93	22
Migut.J00460	scaffold_10	2209729	Day4	HighPat/Mat	52	6	89	10	93	27
Migut.J00460	scaffold_10	2209750	Day4	HighPat/Mat	51	10	98	5	106	21
Migut.J00460	scaffold_10	2209768	Day4	HighPat/Mat	61	11	97	8	108	30
Migut.J00460	scaffold_10	2209792	Day4	HighPat/Mat	69	5	84	8	106	28
Migut.J00460	scaffold_10	2209917	Day4	HighPat/Mat	72	7	69	21	89	22
Migut.J00460	scaffold_10	2209939	Day4	HighPat/Mat	73	10	73	22	97	26
Migut.J00460	scaffold_10	2209987	Day4	HighPat/Mat	75	8	73	20	113	27
Migut.J00460	scaffold_10	2210002	Day4	HighPat/Mat	66	14	64	19	105	22
Migut.J00460	scaffold_10	2210014	Day4	HighPat/Mat	65	14	66	18	104	25
Migut.J00460	scaffold_10	2210015	Day4	HighPat/Mat	61	15	66	20	100	25
Migut.J00460	scaffold_10	2210032	Day4	HighPat/Mat	69	8	60	18	97	27
Migut.J00460	scaffold_10	2210050	Day4	HighPat/Mat	69	8	54	18	94	22
Migut.J00460	scaffold_10	2210055	Day4	HighPat/Mat	68	8	48	17	90	21
Migut.J00460	scaffold_10	2210140	Day4	HighPat/Mat	27	6	23	12	44	10
Migut.J00474	scaffold_10	2352294	Day4	NoMaternal	11	0	12	0	14	0
Migut.J00474	scaffold_10	2352305	Day4	NoMaternal	12	0	11	0	17	0
Migut.J00671	scaffold_10	3857610	Day4	HighPat/Mat	22	24	6	15	16	5
Migut.J00671	scaffold_10	3857793	Day4	HighPat/Mat	15	25	6	22	20	20
Migut.J00671	scaffold_10	3857862	Day4	HighPat/Mat	15	35	12	23	22	22
Migut.J00671	scaffold_10	3857871	Day4	HighPat/Mat	15	36	9	20	18	23
Migut.J00671	scaffold_10	3857889	Day4	HighPat/Mat	14	29	11	16	18	19
Migut.J00671	scaffold_10	3857901	Day4	HighPat/Mat	12	27	16	11	23	19
Migut.J00671	scaffold_10	3858277	Day4	HighPat/Mat	22	25	17	11	31	18
Migut.J00671	scaffold_10	3858278	Day4	HighPat/Mat	21	30	12	14	30	21
Migut.J00671	scaffold_10	3858289	Day4	HighPat/Mat	20	27	14	12	27	19
Migut.J00671	scaffold_10	3858328	Day4	HighPat/Mat	21	27	14	13	30	17
Migut.J00671	scaffold_10	3858460	Day4	HighPat/Mat	18	20	9	8	26	12
Migut.J00671	scaffold_10	3858590	Day4	HighPat/Mat	2	0	5	0	1	0
Migut.J00671	scaffold_10	3858596	Day4	HighPat/Mat	1	0	5	0	1	0
Migut.J00889	scaffold_10	5340285	Day4	HighPat/Mat	1	0	2	0	3	0
Migut.J00889	scaffold_10	5340287	Day4	HighPat/Mat	1	0	2	0	3	0
Migut.J00889	scaffold_10	5341276	Day4	HighPat/Mat	0	2	2	0	NA	NA
Migut.J00889	scaffold_10	5341277	Day4	HighPat/Mat	0	3	2	0	1	0
Migut.J00889	scaffold_10	5341424	Day4	HighPat/Mat	1	4	2	0	1	0
Migut.J00889	scaffold_10	5341433	Day4	HighPat/Mat	1	3	2	0	1	0
Migut.J00889	scaffold_10	5341450	Day4	HighPat/Mat	1	4	0	2	NA	NA
Migut.J00889	scaffold_10	5341469	Day4	HighPat/Mat	1	4	1	2	1	0
Migut.J00889	scaffold_10	5341481	Day4	HighPat/Mat	1	3	1	2	1	0
Migut.J00889	scaffold_10	5341484	Day4	HighPat/Mat	1	3	1	2	1	0
Migut.J00889	scaffold_10	5341514	Day4	HighPat/Mat	1	2	2	2	1	0
Migut.J00889	scaffold_10	5341520	Day4	HighPat/Mat	1	3	2	2	1	0
Migut.J00889	scaffold_10	5341530	Day4	HighPat/Mat	1	2	2	2	2	0
Migut.J00889	scaffold_10	5341571	Day4	HighPat/Mat	1	2	2	1	2	0
Migut.J00889	scaffold_10	5341626	Day4	HighPat/Mat	0	1	3	2	2	0
Migut.J00889	scaffold_10	5341645	Day4	HighPat/Mat	0	2	3	2	2	1
Migut.J00889	scaffold_10	5341670	Day4	HighPat/Mat	0	3	2	3	NA	NA
Migut.J00889	scaffold_10	5341709	Day4	HighPat/Mat	0	5	1	6	1	0
Migut.J01014	scaffold_10	6378395	Day4	HighPat/Mat	1	0	NA	NA	2	1
Migut.J01014	scaffold_10	6378473	Day4	HighPat/Mat	3	0	NA	NA	1	0
Migut.J01014	scaffold_10	6378498	Day4	HighPat/Mat	4	0	NA	NA	2	0
Migut.J01014	scaffold_10	6378530	Day4	HighPat/Mat	4	0	NA	NA	1	0
Migut.J01014	scaffold_10	6378587	Day4	HighPat/Mat	2	1	NA	NA	2	0
Migut.J01014	scaffold_10	6378602	Day4	HighPat/Mat	3	0	NA	NA	2	0
Migut.J01014	scaffold_10	6378623	Day4	HighPat/Mat	3	1	NA	NA	2	0
Migut.J01014	scaffold_10	6378632	Day4	HighPat/Mat	3	0	NA	NA	2	0
Migut.J01014	scaffold_10	6379160	Day4	HighPat/Mat	2	0	2	0	5	0
Migut.J01014	scaffold_10	6379165	Day4	HighPat/Mat	2	0	2	0	5	0
Migut.J01014	scaffold_10	6379180	Day4	HighPat/Mat	2	0	1	0	5	0
Migut.J01014	scaffold_10	6379183	Day4	HighPat/Mat	2	0	1	0	5	0
Migut.J01014	scaffold_10	6379234	Day4	HighPat/Mat	1	1	1	0	3	0
Migut.J01014	scaffold_10	6379254	Day4	HighPat/Mat	1	1	NA	NA	3	0
Migut.J01014	scaffold_10	6379255	Day4	HighPat/Mat	1	1	NA	NA	2	0
Migut.J01014	scaffold_10	6379300	Day4	HighPat/Mat	1	1	2	0	2	0
Migut.J01014	scaffold_10	6379824	Day4	HighPat/Mat	4	0	8	1	5	0
Migut.J01014	scaffold_10	6379941	Day4	HighPat/Mat	2	0	3	1	5	2
Migut.K00461	scaffold_11	2304685	Day4	HighPat/Mat	0	7	NA	NA	4	0
Migut.K00461	scaffold_11	2304686	Day4	HighPat/Mat	0	7	1	0	4	0
Migut.K00461	scaffold_11	2304729	Day4	HighPat/Mat	2	8	1	0	5	0
Migut.K00461	scaffold_11	2304893	Day4	HighPat/Mat	3	46	1	1	12	0
Migut.K00461	scaffold_11	2304926	Day4	HighPat/Mat	2	47	1	1	8	0
Migut.K00461	scaffold_11	2304941	Day4	HighPat/Mat	3	56	1	1	13	0
Migut.K00461	scaffold_11	2304953	Day4	HighPat/Mat	3	57	1	1	13	0
Migut.K00461	scaffold_11	2304965	Day4	HighPat/Mat	5	62	2	1	12	0
Migut.K00461	scaffold_11	2305490	Day4	HighPat/Mat	6	25	0	1	9	0
Migut.K00461	scaffold_11	2305493	Day4	HighPat/Mat	6	26	0	1	10	0
Migut.K00461	scaffold_11	2305553	Day4	HighPat/Mat	7	21	1	0	10	0
Migut.K00461	scaffold_11	2305559	Day4	HighPat/Mat	6	21	1	0	9	0
Migut.K00461	scaffold_11	2305571	Day4	HighPat/Mat	6	24	1	0	4	0
Migut.K00461	scaffold_11	2305592	Day4	HighPat/Mat	6	27	1	0	3	0
Migut.K00461	scaffold_11	2305910	Day4	HighPat/Mat	1	10	NA	NA	3	0
Migut.K00461	scaffold_11	2305988	Day4	HighPat/Mat	2	34	0	1	3	2
Migut.K00461	scaffold_11	2306060	Day4	HighPat/Mat	0	32	4	1	7	3
Migut.K00461	scaffold_11	2306129	Day4	HighPat/Mat	0	16	4	1	6	1
Migut.K00461	scaffold_11	2306237	Day4	HighPat/Mat	0	23	4	1	5	1
Migut.K00461	scaffold_11	2306240	Day4	HighPat/Mat	0	22	4	1	5	1
Migut.K00461	scaffold_11	2306311	Day4	HighPat/Mat	3	17	4	1	6	0
Migut.K00461	scaffold_11	2306759	Day4	HighPat/Mat	5	16	NA	NA	8	1
Migut.K00461	scaffold_11	2306817	Day4	HighPat/Mat	1	21	NA	NA	5	1
Migut.K00461	scaffold_11	2307247	Day4	HighPat/Mat	0	19	NA	NA	3	0
Migut.K00461	scaffold_11	2307250	Day4	HighPat/Mat	0	19	NA	NA	3	0
Migut.K00461	scaffold_11	2307409	Day4	HighPat/Mat	0	18	2	0	5	0
Migut.K00461	scaffold_11	2307442	Day4	HighPat/Mat	0	21	2	0	5	0
Migut.K00461	scaffold_11	2307517	Day4	HighPat/Mat	1	15	1	0	4	0
Migut.K00461	scaffold_11	2307529	Day4	HighPat/Mat	1	15	1	0	5	0
Migut.K00461	scaffold_11	2308578	Day4	HighPat/Mat	1	13	2	1	5	0
Migut.K00461	scaffold_11	2308603	Day4	HighPat/Mat	1	12	1	0	4	0
Migut.K00461	scaffold_11	2308622	Day4	HighPat/Mat	2	12	2	1	3	0
Migut.K00461	scaffold_11	2308623	Day4	HighPat/Mat	2	15	2	1	2	0
Migut.K01027	scaffold_11	14980101	Day4	NoMaternal	33	0	15	0	73	0
Migut.K01122	scaffold_11	17873081	Day4	HighPat/Mat	2	6	4	4	2	2
Migut.K01122	scaffold_11	17873093	Day4	HighPat/Mat	2	7	4	4	2	3
Migut.K01122	scaffold_11	17873102	Day4	HighPat/Mat	4	7	4	4	2	3
Migut.K01122	scaffold_11	17873157	Day4	HighPat/Mat	4	1	2	2	2	2
Migut.K01122	scaffold_11	17873237	Day4	HighPat/Mat	2	5	2	1	4	2
Migut.K01122	scaffold_11	17873316	Day4	HighPat/Mat	5	3	2	0	2	0
Migut.K01122	scaffold_11	17873326	Day4	HighPat/Mat	3	2	2	0	2	0
Migut.K01122	scaffold_11	17873369	Day4	HighPat/Mat	3	2	2	1	2	0
Migut.K01421	scaffold_11	23875773	Day4	HighPat/Mat	2	29	2	2	15	0
Migut.K01421	scaffold_11	23875903	Day4	HighPat/Mat	2	29	NA	NA	7	1
Migut.K01421	scaffold_11	23876092	Day4	HighPat/Mat	2	14	1	0	15	0
Migut.K01421	scaffold_11	23876137	Day4	HighPat/Mat	2	18	0	2	14	0
Migut.L01896	scaffold_12	25850788	Day4	HighPat/Mat	6	3	1	1	5	1
Migut.L01896	scaffold_12	25850840	Day4	HighPat/Mat	6	4	3	1	2	3
Migut.L01896	scaffold_12	25850842	Day4	HighPat/Mat	6	4	3	1	3	3
Migut.L01896	scaffold_12	25850857	Day4	HighPat/Mat	5	4	2	2	2	3
Migut.L01896	scaffold_12	25850860	Day4	HighPat/Mat	6	4	2	1	2	3
Migut.L01896	scaffold_12	25850899	Day4	HighPat/Mat	3	5	2	0	3	5
Migut.L01896	scaffold_12	25850959	Day4	HighPat/Mat	5	4	3	0	2	2
Migut.L01896	scaffold_12	25851387	Day4	HighPat/Mat	1	6	NA	NA	1	4
Migut.L01896	scaffold_12	25851455	Day4	HighPat/Mat	1	3	1	0	2	2
Migut.L01896	scaffold_12	25851456	Day4	HighPat/Mat	1	3	1	0	2	2
Migut.M00397	scaffold_13	6444691	Day4	HighPat/Mat	2	0	1	0	9	0
Migut.M00397	scaffold_13	6444692	Day4	HighPat/Mat	2	0	1	0	8	0
Migut.M00397	scaffold_13	6444717	Day4	HighPat/Mat	2	0	1	0	10	0
Migut.M00397	scaffold_13	6444730	Day4	HighPat/Mat	2	0	1	0	11	0
Migut.M00420	scaffold_13	6680710	Day4	HighPat/Mat	7	31	5	6	16	3
Migut.M00420	scaffold_13	6681097	Day4	HighPat/Mat	8	6	3	1	5	0
Migut.M01350	scaffold_13	18032452	Day4	HighPat/Mat	127	3	113	2	291	3
Migut.M01410	scaffold_13	18252995	Day4	HighPat/Mat	2	8	0	2	11	1
Migut.M01410	scaffold_13	18253140	Day4	HighPat/Mat	1	7	2	0	6	1
Migut.M01410	scaffold_13	18253161	Day4	HighPat/Mat	2	4	2	0	8	0
Migut.M01410	scaffold_13	18253200	Day4	HighPat/Mat	1	7	1	0	7	1
Migut.M01410	scaffold_13	18253215	Day4	HighPat/Mat	2	7	2	0	10	1
Migut.M01410	scaffold_13	18253260	Day4	HighPat/Mat	2	5	1	0	8	0
Migut.N00479	scaffold_14	2385383	Day4	HighPat/Mat	3	1	5	0	2	0
Migut.N00479	scaffold_14	2385420	Day4	HighPat/Mat	5	2	5	0	2	0
Migut.N00935	scaffold_14	6252835	Day4	HighPat/Mat	0	1	1	1	3	1
Migut.N00935	scaffold_14	6252958	Day4	HighPat/Mat	0	2	NA	NA	7	0
Migut.N00935	scaffold_14	6253068	Day4	HighPat/Mat	0	2	1	1	4	0
Migut.N00935	scaffold_14	6253109	Day4	HighPat/Mat	0	1	3	1	4	0
Migut.N00935	scaffold_14	6253135	Day4	HighPat/Mat	0	1	2	0	4	0
Migut.N00935	scaffold_14	6253155	Day4	HighPat/Mat	0	1	2	0	4	0
Migut.N00935	scaffold_14	6253165	Day4	HighPat/Mat	0	1	3	0	6	0
Migut.N00935	scaffold_14	6253212	Day4	HighPat/Mat	NA	NA	1	0	5	0
Migut.N00935	scaffold_14	6253267	Day4	HighPat/Mat	NA	NA	0	1	5	0
Migut.N00935	scaffold_14	6253273	Day4	HighPat/Mat	NA	NA	0	1	5	0
Migut.N00935	scaffold_14	6253311	Day4	HighPat/Mat	NA	NA	1	3	3	0
Migut.N00935	scaffold_14	6253336	Day4	HighPat/Mat	0	1	3	3	4	0
Migut.N00935	scaffold_14	6253405	Day4	HighPat/Mat	0	1	3	1	4	0
Migut.N00935	scaffold_14	6253409	Day4	HighPat/Mat	0	1	3	2	3	0
Migut.N00935	scaffold_14	6253561	Day4	HighPat/Mat	0	7	2	2	NA	NA
Migut.N00935	scaffold_14	6253582	Day4	HighPat/Mat	0	5	1	1	NA	NA
Migut.N00935	scaffold_14	6253594	Day4	HighPat/Mat	1	5	1	0	NA	NA
Migut.N00935	scaffold_14	6253673	Day4	HighPat/Mat	3	7	2	2	NA	NA
Migut.N00935	scaffold_14	6253768	Day4	HighPat/Mat	3	7	3	2	2	0
Migut.N00935	scaffold_14	6253777	Day4	HighPat/Mat	1	7	2	2	2	0
Migut.N00935	scaffold_14	6253807	Day4	HighPat/Mat	2	3	3	2	4	0
Migut.N00935	scaffold_14	6253867	Day4	HighPat/Mat	1	5	6	2	2	0
Migut.N00935	scaffold_14	6253873	Day4	HighPat/Mat	2	5	6	2	3	0
Migut.N00935	scaffold_14	6253885	Day4	HighPat/Mat	3	5	6	2	2	0
Migut.N01209	scaffold_14	8644362	Day4	HighPat/Mat	0	2	NA	NA	1	2
Migut.N01209	scaffold_14	8644856	Day4	HighPat/Mat	2	7	1	1	6	0
Migut.N01209	scaffold_14	8644901	Day4	HighPat/Mat	2	8	3	1	9	0
Migut.N01209	scaffold_14	8644976	Day4	HighPat/Mat	4	14	1	1	13	0
Migut.N01209	scaffold_14	8645117	Day4	HighPat/Mat	4	9	2	0	11	2
Migut.N01209	scaffold_14	8645138	Day4	HighPat/Mat	4	9	1	0	11	2
Migut.N01209	scaffold_14	8645159	Day4	HighPat/Mat	8	9	2	0	10	2
Migut.N01209	scaffold_14	8645258	Day4	HighPat/Mat	6	9	3	0	14	2
Migut.N01209	scaffold_14	8645330	Day4	HighPat/Mat	7	7	NA	NA	11	2
Migut.N01209	scaffold_14	8645414	Day4	HighPat/Mat	5	4	1	0	12	1
Migut.N01209	scaffold_14	8645513	Day4	HighPat/Mat	2	7	1	2	9	2
Migut.N01317	scaffold_14	9529638	Day4	HighPat/Mat	6	24	2	2	8	2
Migut.N01317	scaffold_14	9529655	Day4	HighPat/Mat	6	28	2	1	10	4
Migut.N01317	scaffold_14	9530140	Day4	HighPat/Mat	5	25	2	3	20	0
Migut.N01317	scaffold_14	9530146	Day4	HighPat/Mat	5	30	2	3	19	0
Migut.N01317	scaffold_14	9530218	Day4	HighPat/Mat	5	30	3	4	23	1
Migut.N01317	scaffold_14	9530263	Day4	HighPat/Mat	6	34	1	4	22	4
Migut.N01317	scaffold_14	9530272	Day4	HighPat/Mat	5	33	1	5	18	4
Migut.N01317	scaffold_14	9530395	Day4	HighPat/Mat	1	31	0	2	9	3
Migut.N01317	scaffold_14	9530425	Day4	HighPat/Mat	1	40	0	2	10	6
Migut.N01317	scaffold_14	9531095	Day4	HighPat/Mat	4	43	1	3	9	6
Migut.N01317	scaffold_14	9531107	Day4	HighPat/Mat	4	42	1	4	9	0
Migut.N01317	scaffold_14	9531116	Day4	HighPat/Mat	6	44	1	4	8	0
Migut.N01317	scaffold_14	9531149	Day4	HighPat/Mat	5	41	1	2	9	2
Migut.N01317	scaffold_14	9532103	Day4	HighPat/Mat	5	19	2	1	6	2
Migut.N01317	scaffold_14	9532115	Day4	HighPat/Mat	5	18	2	1	6	1
Migut.N01317	scaffold_14	9532429	Day4	HighPat/Mat	0	12	NA	NA	8	0
Migut.N01317	scaffold_14	9532456	Day4	HighPat/Mat	1	13	NA	NA	9	0
Migut.N01317	scaffold_14	9532603	Day4	HighPat/Mat	6	17	NA	NA	9	0
Migut.N01317	scaffold_14	9532693	Day4	HighPat/Mat	6	17	NA	NA	6	0
Migut.N01317	scaffold_14	9532711	Day4	HighPat/Mat	6	16	NA	NA	5	0
Migut.N01317	scaffold_14	9532874	Day4	HighPat/Mat	4	9	NA	NA	8	0
Migut.N01317	scaffold_14	9533062	Day4	HighPat/Mat	5	7	NA	NA	8	0
Migut.N01317	scaffold_14	9533107	Day4	HighPat/Mat	6	20	NA	NA	4	0
Migut.N01317	scaffold_14	9533288	Day4	HighPat/Mat	3	18	NA	NA	2	0
Migut.N01317	scaffold_14	9533506	Day4	HighPat/Mat	2	12	NA	NA	2	0
Migut.N01317	scaffold_14	9533527	Day4	HighPat/Mat	2	20	NA	NA	2	0
Migut.N01317	scaffold_14	9533704	Day4	HighPat/Mat	1	26	NA	NA	4	0
Migut.N01317	scaffold_14	9533749	Day4	HighPat/Mat	1	25	1	0	4	0
Migut.N01317	scaffold_14	9533776	Day4	HighPat/Mat	0	14	1	0	2	0
Migut.N01317	scaffold_14	9534511	Day4	HighPat/Mat	2	24	3	2	5	0
Migut.N01317	scaffold_14	9534746	Day4	HighPat/Mat	2	29	5	0	9	2
Migut.N01317	scaffold_14	9534762	Day4	HighPat/Mat	3	31	1	0	10	4
Migut.N01317	scaffold_14	9534786	Day4	HighPat/Mat	3	43	1	1	9	4
Migut.N02100	scaffold_14	18716148	Day4	HighPat/Mat	0	2	0	2	3	0
Migut.N02100	scaffold_14	18716281	Day4	HighPat/Mat	1	2	NA	NA	2	0
Migut.N02100	scaffold_14	18716320	Day4	HighPat/Mat	1	3	NA	NA	5	0
Migut.N02100	scaffold_14	18716344	Day4	HighPat/Mat	1	4	NA	NA	5	0
Migut.N02100	scaffold_14	18716380	Day4	HighPat/Mat	0	5	NA	NA	4	0
Migut.N02100	scaffold_14	18716382	Day4	HighPat/Mat	0	4	NA	NA	4	0
Migut.N02100	scaffold_14	18716422	Day4	HighPat/Mat	0	4	NA	NA	5	0
Migut.N02100	scaffold_14	18716458	Day4	HighPat/Mat	0	7	0	1	3	0
Migut.N02100	scaffold_14	18716473	Day4	HighPat/Mat	0	7	0	1	3	0
Migut.N02100	scaffold_14	18716482	Day4	HighPat/Mat	1	6	NA	NA	3	0
Migut.N02100	scaffold_14	18716659	Day4	HighPat/Mat	0	8	NA	NA	1	1
Migut.N02100	scaffold_14	18716674	Day4	HighPat/Mat	0	8	NA	NA	1	1
Migut.N02100	scaffold_14	18716766	Day4	HighPat/Mat	1	4	NA	NA	0	1
Migut.N02100	scaffold_14	18716779	Day4	HighPat/Mat	1	5	NA	NA	0	1
Migut.N02100	scaffold_14	18716824	Day4	HighPat/Mat	1	6	NA	NA	5	0
Migut.N02100	scaffold_14	18716917	Day4	HighPat/Mat	1	6	NA	NA	5	1
Migut.N02100	scaffold_14	18717007	Day4	HighPat/Mat	1	7	NA	NA	2	0
Migut.N02100	scaffold_14	18717064	Day4	HighPat/Mat	2	8	NA	NA	3	0
Migut.N02100	scaffold_14	18717097	Day4	HighPat/Mat	2	7	1	0	3	0
Migut.N02100	scaffold_14	18717148	Day4	HighPat/Mat	2	5	1	0	3	0
Migut.N02100	scaffold_14	18717166	Day4	HighPat/Mat	2	3	1	0	3	0
Migut.N02100	scaffold_14	18717178	Day4	HighPat/Mat	2	2	1	0	3	0
Migut.N02100	scaffold_14	18717196	Day4	HighPat/Mat	1	2	1	0	3	0
Migut.N02100	scaffold_14	18717256	Day4	HighPat/Mat	0	9	NA	NA	3	0
Migut.N02100	scaffold_14	18717325	Day4	HighPat/Mat	0	7	1	0	NA	NA
Migut.N02100	scaffold_14	18717326	Day4	HighPat/Mat	0	9	1	0	1	0
Migut.N02100	scaffold_14	18717373	Day4	HighPat/Mat	0	10	1	0	2	0
Migut.N02100	scaffold_14	18717953	Day4	HighPat/Mat	0	5	1	0	NA	NA
Migut.N02100	scaffold_14	18717954	Day4	HighPat/Mat	0	4	1	0	NA	NA
Migut.N02100	scaffold_14	18718091	Day4	HighPat/Mat	0	8	NA	NA	1	0
Migut.N02100	scaffold_14	18718148	Day4	HighPat/Mat	0	8	NA	NA	1	0
Migut.O00213	scaffold_17	747883	Day4	NoMaternal	5	0	1	0	5	0
Migut.O00213	scaffold_17	747888	Day4	NoMaternal	5	0	3	0	5	0

## Sheet: 6 DAP
					6 DAP BR1		6 DAP BR2		6 DAP BR3		6 DAP BR4
Gene Name	scaffold	SNP	Day	Category	CSS4 count	SEC39 count	CSS4 count	SEC39 count	CSS4 count	SEC39 count	CSS4 count	SEC39 count
Migut.A00082	scaffold_1	366805	Day6	HighPat/Mat	NA	NA	2	0	0	1	2	0
Migut.A00082	scaffold_1	366904	Day6	HighPat/Mat	NA	NA	1	0	2	0	2	0
Migut.A00082	scaffold_1	366915	Day6	HighPat/Mat	NA	NA	1	0	2	0	1	0
Migut.A00082	scaffold_1	368899	Day6	HighPat/Mat	0	1	1	0	NA	NA	1	1
Migut.A00082	scaffold_1	368951	Day6	HighPat/Mat	0	1	1	1	2	0	1	1
Migut.A00082	scaffold_1	369394	Day6	HighPat/Mat	1	0	1	1	NA	NA	0	1
Migut.A00082	scaffold_1	370122	Day6	HighPat/Mat	1	0	1	0	NA	NA	4	0
Migut.A00082	scaffold_1	370140	Day6	HighPat/Mat	1	0	1	0	NA	NA	4	0
Migut.A00082	scaffold_1	370221	Day6	HighPat/Mat	1	5	1	2	0	1	4	0
Migut.A00082	scaffold_1	370250	Day6	HighPat/Mat	1	5	1	1	0	1	4	0
Migut.A00082	scaffold_1	371334	Day6	HighPat/Mat	1	1	0	2	1	1	1	0
Migut.A00082	scaffold_1	371442	Day6	HighPat/Mat	1	3	0	1	1	4	2	1
Migut.A00082	scaffold_1	371885	Day6	HighPat/Mat	4	3	1	3	1	5	1	1
Migut.A00082	scaffold_1	371897	Day6	HighPat/Mat	4	4	1	3	1	5	0	2
Migut.A00082	scaffold_1	371974	Day6	HighPat/Mat	1	3	7	2	0	4	1	1
Migut.A00082	scaffold_1	372017	Day6	HighPat/Mat	1	3	8	1	0	5	4	0
Migut.A00082	scaffold_1	372076	Day6	HighPat/Mat	8	3	6	3	0	3	4	1
Migut.A00082	scaffold_1	372117	Day6	HighPat/Mat	8	3	2	3	0	5	3	2
Migut.A00082	scaffold_1	372173	Day6	HighPat/Mat	6	0	3	5	1	4	4	1
Migut.A00082	scaffold_1	372243	Day6	HighPat/Mat	5	0	8	3	3	7	7	2
Migut.A00082	scaffold_1	372263	Day6	HighPat/Mat	4	1	8	3	3	3	7	3
Migut.A00082	scaffold_1	372289	Day6	HighPat/Mat	2	1	9	4	4	4	10	2
Migut.A00082	scaffold_1	372329	Day6	HighPat/Mat	7	2	8	5	6	5	6	3
Migut.A00082	scaffold_1	372366	Day6	HighPat/Mat	12	1	8	7	5	6	4	6
Migut.A00117	scaffold_1	518008	Day6	HighPat/Mat	36	21	62	32	14	17	23	30
Migut.A00117	scaffold_1	518010	Day6	HighPat/Mat	34	21	62	37	12	18	26	30
Migut.A00117	scaffold_1	518019	Day6	HighPat/Mat	34	22	63	34	13	19	27	31
Migut.A00117	scaffold_1	518032	Day6	HighPat/Mat	31	23	64	34	12	21	22	32
Migut.A00117	scaffold_1	518061	Day6	HighPat/Mat	45	25	77	33	20	22	28	27
Migut.A00117	scaffold_1	518137	Day6	HighPat/Mat	26	24	72	35	21	23	30	27
Migut.A00117	scaffold_1	518146	Day6	HighPat/Mat	34	26	60	36	22	24	30	28
Migut.A00117	scaffold_1	518168	Day6	HighPat/Mat	38	28	77	38	23	33	27	34
Migut.A00117	scaffold_1	518188	Day6	HighPat/Mat	49	26	73	41	27	31	36	30
Migut.A00117	scaffold_1	518221	Day6	HighPat/Mat	48	27	57	43	28	26	34	27
Migut.A00117	scaffold_1	518244	Day6	HighPat/Mat	68	24	57	30	29	20	32	16
Migut.A00117	scaffold_1	518303	Day6	HighPat/Mat	76	18	73	26	22	18	34	18
Migut.A00117	scaffold_1	518307	Day6	HighPat/Mat	76	22	77	26	23	18	33	17
Migut.A00117	scaffold_1	518324	Day6	HighPat/Mat	69	19	78	24	20	14	31	18
Migut.A00117	scaffold_1	518358	Day6	HighPat/Mat	64	19	80	21	16	15	26	28
Migut.A00117	scaffold_1	518464	Day6	HighPat/Mat	32	19	44	16	12	10	14	12
Migut.A00117	scaffold_1	519083	Day6	HighPat/Mat	762	2143	816	1771	215	2143	405	1718
Migut.A00117	scaffold_1	519294	Day6	HighPat/Mat	934	2466	895	1936	242	2424	480	2085
Migut.A00117	scaffold_1	519295	Day6	HighPat/Mat	937	2694	910	2093	236	2583	484	2225
Migut.A00117	scaffold_1	519306	Day6	HighPat/Mat	962	2725	932	2130	258	2648	494	2250
Migut.A00117	scaffold_1	519360	Day6	HighPat/Mat	754	2161	744	1770	223	2216	386	1883
Migut.A00117	scaffold_1	519361	Day6	HighPat/Mat	747	2171	729	1809	221	2219	384	1887
Migut.A00117	scaffold_1	519385	Day6	HighPat/Mat	794	2089	815	1753	250	2190	409	1831
Migut.A00117	scaffold_1	519529	Day6	HighPat/Mat	785	1985	691	1475	187	1978	339	1512
Migut.A00389	scaffold_1	2012187	Day6	HighPat/Mat	4	10	2	9	0	2	0	8
Migut.A00389	scaffold_1	2012719	Day6	HighPat/Mat	20	10	8	7	2	11	7	2
Migut.A00389	scaffold_1	2014085	Day6	HighPat/Mat	29	3	19	8	2	7	5	10
Migut.A00389	scaffold_1	2014100	Day6	HighPat/Mat	29	4	21	9	2	9	5	12
Migut.A00389	scaffold_1	2014506	Day6	HighPat/Mat	6	1	5	5	2	1	4	1
Migut.A00389	scaffold_1	2014527	Day6	HighPat/Mat	5	1	3	5	2	1	4	2
Migut.A00389	scaffold_1	2014542	Day6	HighPat/Mat	6	1	3	3	NA	NA	3	2
Migut.A00408	scaffold_1	2092527	Day6	NoMaternal	2	0	9	0	1	0	5	0
Migut.A00408	scaffold_1	2092583	Day6	NoMaternal	7	0	14	0	2	0	10	1
Migut.A00408	scaffold_1	2092695	Day6	NoMaternal	4	0	8	0	2	0	5	1
Migut.A00706	scaffold_1	3908012	Day6	HighPat/Mat	37	35	61	27	7	9	13	21
Migut.A00706	scaffold_1	3908131	Day6	HighPat/Mat	29	37	70	20	12	26	14	26
Migut.A00706	scaffold_1	3908172	Day6	HighPat/Mat	22	32	69	19	11	21	14	22
Migut.A00706	scaffold_1	3908232	Day6	HighPat/Mat	20	5	50	2	1	3	10	3
Migut.A00706	scaffold_1	3908341	Day6	HighPat/Mat	21	7	49	4	2	5	19	4
Migut.A00706	scaffold_1	3908350	Day6	HighPat/Mat	19	6	42	2	5	7	17	5
Migut.A00706	scaffold_1	3908395	Day6	HighPat/Mat	15	5	49	1	10	6	16	4
Migut.A00706	scaffold_1	3908401	Day6	HighPat/Mat	21	5	48	1	9	8	14	3
Migut.A00706	scaffold_1	3909334	Day6	HighPat/Mat	39	2	70	1	11	6	31	0
Migut.A00706	scaffold_1	3909354	Day6	HighPat/Mat	44	2	76	2	10	6	41	1
Migut.A00706	scaffold_1	3909478	Day6	HighPat/Mat	46	2	70	3	10	10	32	2
Migut.A00706	scaffold_1	3909486	Day6	HighPat/Mat	44	1	71	3	10	9	29	1
Migut.A00706	scaffold_1	3909524	Day6	HighPat/Mat	51	1	65	3	10	12	21	4
Migut.A00706	scaffold_1	3909525	Day6	HighPat/Mat	45	2	65	3	9	12	23	3
Migut.A00706	scaffold_1	3909611	Day6	HighPat/Mat	60	3	74	4	9	8	23	3
Migut.A00706	scaffold_1	3909616	Day6	HighPat/Mat	63	3	73	5	10	9	27	3
Migut.A00706	scaffold_1	3909758	Day6	HighPat/Mat	63	2	104	4	13	0	57	5
Migut.A00706	scaffold_1	3909868	Day6	HighPat/Mat	110	1	145	6	17	4	67	6
Migut.A00706	scaffold_1	3910528	Day6	HighPat/Mat	157	1	90	0	29	0	52	0
Migut.A00810	scaffold_1	4701817	Day6	HighPat/Mat	3	0	3	0	0	3	1	0
Migut.A00810	scaffold_1	4701902	Day6	HighPat/Mat	5	0	2	0	0	1	3	1
Migut.A00810	scaffold_1	4701914	Day6	HighPat/Mat	6	0	2	0	0	4	3	1
Migut.A00810	scaffold_1	4701920	Day6	HighPat/Mat	5	0	1	0	0	4	3	1
Migut.A00810	scaffold_1	4703021	Day6	HighPat/Mat	2	0	4	0	2	4	0	3
Migut.A00810	scaffold_1	4703044	Day6	HighPat/Mat	3	0	4	0	1	3	2	3
Migut.A00810	scaffold_1	4703071	Day6	HighPat/Mat	1	0	1	1	1	5	2	1
Migut.A00810	scaffold_1	4703089	Day6	HighPat/Mat	4	0	1	1	2	4	2	3
Migut.A00810	scaffold_1	4703092	Day6	HighPat/Mat	4	0	1	1	1	5	2	3
Migut.A00810	scaffold_1	4703300	Day6	HighPat/Mat	4	0	4	1	1	3	1	2
Migut.A00810	scaffold_1	4703342	Day6	HighPat/Mat	4	0	4	0	1	0	0	3
Migut.A00810	scaffold_1	4703413	Day6	HighPat/Mat	3	0	2	0	0	2	4	1
Migut.A00810	scaffold_1	4703415	Day6	HighPat/Mat	3	0	3	0	1	2	4	1
Migut.A00810	scaffold_1	4703431	Day6	HighPat/Mat	3	0	1	0	1	3	4	1
Migut.A00810	scaffold_1	4703479	Day6	HighPat/Mat	2	0	3	0	1	3	6	0
Migut.A01146	scaffold_1	11264432	Day6	HighPat/Mat	1	2	7	0	0	1	0	4
Migut.A01146	scaffold_1	11265677	Day6	HighPat/Mat	4	5	6	0	1	2	3	3
Migut.A01146	scaffold_1	11265735	Day6	HighPat/Mat	5	3	7	3	1	3	3	3
Migut.A01146	scaffold_1	11265960	Day6	HighPat/Mat	4	0	9	4	1	1	10	4
Migut.A01146	scaffold_1	11266067	Day6	HighPat/Mat	6	1	9	3	1	1	10	3
Migut.A01146	scaffold_1	11266115	Day6	HighPat/Mat	7	1	8	4	1	0	9	1
Migut.A01146	scaffold_1	11266181	Day6	HighPat/Mat	3	0	9	4	0	1	6	2
Migut.A01146	scaffold_1	11266232	Day6	HighPat/Mat	4	0	8	2	0	3	7	7
Migut.A01146	scaffold_1	11266269	Day6	HighPat/Mat	4	0	7	1	0	2	6	6
Migut.A01210	scaffold_1	13182440	Day6	NoMaternal	2	0	1	0	NA	NA	3	0
Migut.A01210	scaffold_1	13182448	Day6	NoMaternal	1	0	1	0	1	0	2	0
Migut.A01210	scaffold_1	13182459	Day6	NoMaternal	1	0	1	0	1	0	3	0
Migut.A01210	scaffold_1	13182740	Day6	NoMaternal	3	0	NA	NA	2	0	5	0
Migut.A01210	scaffold_1	13182762	Day6	NoMaternal	3	0	NA	NA	5	0	6	0
Migut.A01210	scaffold_1	13182763	Day6	NoMaternal	5	0	NA	NA	5	0	5	0
Migut.A01210	scaffold_1	13182785	Day6	NoMaternal	3	0	NA	NA	4	0	6	0
Migut.A01210	scaffold_1	13182788	Day6	NoMaternal	3	0	NA	NA	4	0	4	0
Migut.B01059	scaffold_2	10913930	Day6	NoMaternal	1	0	5	1	8	0	1	0
Migut.B01059	scaffold_2	10913948	Day6	NoMaternal	4	0	6	1	10	0	4	0
Migut.B01144	scaffold_2	13273700	Day6	NoMaternal	5	0	4	0	4	0	7	0
Migut.B01144	scaffold_2	13273703	Day6	NoMaternal	5	0	4	0	4	1	7	0
Migut.B01166	scaffold_2	13654336	Day6	NoMaternal	16	0	6	0	12	0	13	0
Migut.B01274	scaffold_2	14934576	Day6	NoMaternal	11	0	8	0	NA	NA	5	0
Migut.B01274	scaffold_2	14934854	Day6	NoMaternal	7	0	9	0	3	0	8	0
Migut.B01274	scaffold_2	14934898	Day6	NoMaternal	12	0	8	0	3	0	3	0
Migut.B01274	scaffold_2	14934977	Day6	NoMaternal	11	0	8	0	2	0	8	0
Migut.B01274	scaffold_2	14934983	Day6	NoMaternal	14	0	9	0	2	0	8	0
Migut.B01275	scaffold_2	14941631	Day6	HighPat/Mat	8	0	8	0	6	0	4	0
Migut.B01275	scaffold_2	14941875	Day6	HighPat/Mat	10	0	12	2	5	0	6	0
Migut.B01275	scaffold_2	14941940	Day6	HighPat/Mat	9	0	5	0	9	0	3	0
Migut.B01275	scaffold_2	14942030	Day6	HighPat/Mat	9	0	6	0	4	0	3	0
Migut.B01293	scaffold_2	15072896	Day6	NoMaternal	6	0	2	0	4	0	2	0
Migut.B01293	scaffold_2	15072899	Day6	NoMaternal	9	0	3	0	5	0	2	0
Migut.B01293	scaffold_2	15072960	Day6	NoMaternal	9	0	1	1	3	0	4	0
Migut.B01293	scaffold_2	15072989	Day6	NoMaternal	7	0	2	1	2	0	4	0
Migut.B01293	scaffold_2	15073004	Day6	NoMaternal	7	0	3	1	2	0	4	0
Migut.B01293	scaffold_2	15073025	Day6	NoMaternal	8	0	3	1	NA	NA	3	0
Migut.B01293	scaffold_2	15073033	Day6	NoMaternal	7	0	3	1	NA	NA	3	0
Migut.B01293	scaffold_2	15073038	Day6	NoMaternal	8	0	3	1	NA	NA	3	0
Migut.B01293	scaffold_2	15073048	Day6	NoMaternal	4	0	3	1	1	0	3	0
Migut.B01293	scaffold_2	15073097	Day6	NoMaternal	4	0	2	0	3	0	2	0
Migut.B01293	scaffold_2	15073114	Day6	NoMaternal	3	0	3	0	4	0	3	0
Migut.B01293	scaffold_2	15073118	Day6	NoMaternal	4	1	3	0	2	0	3	0
Migut.C00349	scaffold_3	9082442	Day6	HighPat/Mat	8	5	10	5	2	0	4	2
Migut.C00349	scaffold_3	9082618	Day6	HighPat/Mat	2	3	12	8	2	1	4	1
Migut.C00349	scaffold_3	9082657	Day6	HighPat/Mat	2	4	11	7	1	3	2	0
Migut.C00349	scaffold_3	9082696	Day6	HighPat/Mat	1	4	7	5	0	3	3	0
Migut.C00349	scaffold_3	9082759	Day6	HighPat/Mat	2	3	9	8	2	2	2	0
Migut.C00349	scaffold_3	9082876	Day6	HighPat/Mat	1	2	5	6	1	1	2	0
Migut.C00349	scaffold_3	9083053	Day6	HighPat/Mat	0	2	5	6	4	1	3	6
Migut.C00349	scaffold_3	9083663	Day6	HighPat/Mat	5	7	5	12	2	0	3	4
Migut.C00349	scaffold_3	9083883	Day6	HighPat/Mat	3	6	5	10	1	0	6	6
Migut.C00349	scaffold_3	9083909	Day6	HighPat/Mat	5	5	6	11	NA	NA	5	6
Migut.C00349	scaffold_3	9084083	Day6	HighPat/Mat	3	5	6	9	0	1	2	1
Migut.C00349	scaffold_3	9084268	Day6	HighPat/Mat	0	7	9	11	0	1	6	2
Migut.C00349	scaffold_3	9084301	Day6	HighPat/Mat	2	7	5	8	0	1	5	2
Migut.C00495	scaffold_3	12664552	Day6	HighPat/Mat	1	0	3	0	0	3	1	1
Migut.C00495	scaffold_3	12664740	Day6	HighPat/Mat	3	0	4	0	1	1	2	0
Migut.C00495	scaffold_3	12664845	Day6	HighPat/Mat	1	0	4	0	0	1	2	0
Migut.C00495	scaffold_3	12664871	Day6	HighPat/Mat	1	0	1	0	NA	NA	1	0
Migut.C00786	scaffold_3	15539187	Day6	HighPat/Mat	6	2	3	1	0	3	0	3
Migut.C00786	scaffold_3	15539242	Day6	HighPat/Mat	1	0	4	1	NA	NA	0	2
Migut.C00786	scaffold_3	15541460	Day6	HighPat/Mat	46	9	34	4	10	24	15	16
Migut.C00786	scaffold_3	15541525	Day6	HighPat/Mat	34	7	32	5	4	16	13	10
Migut.C00786	scaffold_3	15541591	Day6	HighPat/Mat	15	3	19	3	1	2	3	1
Migut.C00786	scaffold_3	15541642	Day6	HighPat/Mat	8	3	6	1	0	2	1	1
Migut.C00829	scaffold_3	15881829	Day6	HighPat/Mat	36	73	47	72	6	23	9	44
Migut.C00829	scaffold_3	15882412	Day6	HighPat/Mat	168	9	147	11	43	1	71	12
Migut.C00830	scaffold_3	15887032	Day6	HighPat/Mat	77	6	78	5	16	7	48	4
Migut.C00830	scaffold_3	15887089	Day6	HighPat/Mat	109	15	88	10	21	11	44	5
Migut.C00830	scaffold_3	15887104	Day6	HighPat/Mat	94	18	77	8	14	8	39	4
Migut.C00830	scaffold_3	15887444	Day6	HighPat/Mat	55	29	60	29	24	13	21	22
Migut.C00830	scaffold_3	15887458	Day6	HighPat/Mat	58	25	71	30	33	11	27	24
Migut.C01208	scaffold_3	18066240	Day6	HighPat/Mat	8	0	9	5	7	4	4	0
Migut.C01208	scaffold_3	18066270	Day6	HighPat/Mat	8	0	12	4	4	2	4	1
Migut.C01208	scaffold_3	18066618	Day6	HighPat/Mat	10	3	10	5	4	2	5	2
Migut.C01208	scaffold_3	18066670	Day6	HighPat/Mat	8	2	12	6	5	2	9	1
Migut.C01208	scaffold_3	18066753	Day6	HighPat/Mat	7	1	17	4	3	0	13	0
Migut.C01208	scaffold_3	18066977	Day6	HighPat/Mat	7	1	9	1	NA	NA	9	0
Migut.C01333	scaffold_3	18554680	Day6	HighPat/Mat	6	1	3	1	1	6	3	3
Migut.C01333	scaffold_3	18554717	Day6	HighPat/Mat	10	1	5	1	1	6	3	4
Migut.C01333	scaffold_3	18554978	Day6	HighPat/Mat	5	3	5	5	0	2	5	4
Migut.C01333	scaffold_3	18555047	Day6	HighPat/Mat	6	5	7	5	2	1	4	5
Migut.C01333	scaffold_3	18555179	Day6	HighPat/Mat	2	2	5	5	2	9	4	2
Migut.C01333	scaffold_3	18555198	Day6	HighPat/Mat	3	2	6	4	1	9	3	2
Migut.C01333	scaffold_3	18555328	Day6	HighPat/Mat	4	2	9	4	0	8	3	3
Migut.C01333	scaffold_3	18555459	Day6	HighPat/Mat	5	0	8	0	2	1	3	0
Migut.C01333	scaffold_3	18555790	Day6	HighPat/Mat	5	0	6	0	1	0	2	0
Migut.D00618	scaffold_4	2995429	Day6	HighPat/Mat	12	5	11	5	6	8	3	2
Migut.D00618	scaffold_4	2995571	Day6	HighPat/Mat	23	6	23	4	3	22	4	3
Migut.D00618	scaffold_4	2995712	Day6	HighPat/Mat	26	5	18	6	4	24	10	1
Migut.D00618	scaffold_4	2995745	Day6	HighPat/Mat	21	6	19	5	7	21	10	2
Migut.D00618	scaffold_4	2995757	Day6	HighPat/Mat	21	6	18	3	6	19	11	3
Migut.D00618	scaffold_4	2995775	Day6	HighPat/Mat	19	6	18	5	6	20	9	4
Migut.D00618	scaffold_4	2995808	Day6	HighPat/Mat	21	4	20	3	6	19	7	5
Migut.D00618	scaffold_4	2995811	Day6	HighPat/Mat	18	6	20	3	6	20	6	5
Migut.D00618	scaffold_4	2995826	Day6	HighPat/Mat	22	6	23	3	7	21	9	5
Migut.D00618	scaffold_4	2995877	Day6	HighPat/Mat	21	1	29	2	5	15	5	6
Migut.D00618	scaffold_4	2995976	Day6	HighPat/Mat	12	1	21	6	2	16	7	7
Migut.D00618	scaffold_4	2996006	Day6	HighPat/Mat	13	5	18	8	3	13	10	4
Migut.D00618	scaffold_4	2996081	Day6	HighPat/Mat	9	7	17	8	4	14	11	4
Migut.D00618	scaffold_4	2996105	Day6	HighPat/Mat	9	8	16	10	5	12	11	7
Migut.D00618	scaffold_4	2996111	Day6	HighPat/Mat	6	7	13	8	5	12	10	6
Migut.D00618	scaffold_4	2996138	Day6	HighPat/Mat	7	8	22	7	4	14	11	6
Migut.D00618	scaffold_4	2997321	Day6	HighPat/Mat	9	7	25	5	3	17	11	8
Migut.D00618	scaffold_4	2997450	Day6	HighPat/Mat	11	8	24	6	5	18	10	14
Migut.D00618	scaffold_4	2997489	Day6	HighPat/Mat	10	9	18	10	4	12	8	8
Migut.D00618	scaffold_4	2997557	Day6	HighPat/Mat	15	6	24	7	3	16	8	7
Migut.D00618	scaffold_4	2997572	Day6	HighPat/Mat	12	5	20	14	1	17	7	7
Migut.D00618	scaffold_4	2997684	Day6	HighPat/Mat	11	4	16	7	2	10	7	5
Migut.D00618	scaffold_4	2997693	Day6	HighPat/Mat	16	4	16	6	2	10	8	4
Migut.D00618	scaffold_4	2997780	Day6	HighPat/Mat	6	2	19	7	2	13	8	5
Migut.D00618	scaffold_4	2997786	Day6	HighPat/Mat	15	2	24	7	4	11	12	5
Migut.D00618	scaffold_4	2997798	Day6	HighPat/Mat	13	2	19	7	2	11	7	4
Migut.D00618	scaffold_4	2997819	Day6	HighPat/Mat	14	2	26	7	3	8	12	4
Migut.D00618	scaffold_4	2997918	Day6	HighPat/Mat	15	2	21	6	1	4	6	3
Migut.D00618	scaffold_4	2997922	Day6	HighPat/Mat	13	2	18	4	1	5	6	2
Migut.D00618	scaffold_4	2998022	Day6	HighPat/Mat	10	2	23	3	0	3	7	1
Migut.D00618	scaffold_4	2998041	Day6	HighPat/Mat	10	2	23	3	0	2	8	1
Migut.D00618	scaffold_4	2998073	Day6	HighPat/Mat	10	2	22	3	0	2	7	1
Migut.D01140	scaffold_4	5686916	Day6	NoMaternal	11	0	6	0	NA	NA	3	1
Migut.D01140	scaffold_4	5686967	Day6	NoMaternal	10	0	5	1	NA	NA	2	0
Migut.D01140	scaffold_4	5686998	Day6	NoMaternal	11	0	3	1	1	0	3	0
Migut.D01140	scaffold_4	5687678	Day6	NoMaternal	2	0	3	0	2	0	1	1
Migut.D01606	scaffold_4	12549666	Day6	NoMaternal	2	0	8	0	NA	NA	3	0
Migut.D01606	scaffold_4	12549686	Day6	NoMaternal	3	0	9	0	NA	NA	2	0
Migut.D01606	scaffold_4	12549709	Day6	NoMaternal	5	0	7	0	NA	NA	2	0
Migut.D01606	scaffold_4	12549720	Day6	NoMaternal	6	0	10	0	NA	NA	3	0
Migut.D02001	scaffold_4	17447302	Day6	NoMaternal	4	1	9	0	9	1	4	0
Migut.D02001	scaffold_4	17447313	Day6	NoMaternal	4	1	9	0	11	1	6	0
Migut.D02001	scaffold_4	17447327	Day6	NoMaternal	1	0	4	0	11	1	5	0
Migut.D02177	scaffold_4	18418858	Day6	NoMaternal	5	0	7	0	2	0	4	0
Migut.D02177	scaffold_4	18418876	Day6	NoMaternal	2	0	7	0	2	0	3	0
Migut.D02177	scaffold_4	18418907	Day6	NoMaternal	4	0	7	0	2	0	3	0
Migut.D02177	scaffold_4	18418938	Day6	NoMaternal	7	0	6	0	1	0	2	0
Migut.E00511	scaffold_5	2873150	Day6	HighPat/Mat	9	1	23	1	5	4	6	3
Migut.E00511	scaffold_5	2873185	Day6	HighPat/Mat	6	3	19	1	2	3	4	3
Migut.E00511	scaffold_5	2873333	Day6	HighPat/Mat	13	2	15	2	4	13	9	5
Migut.E00511	scaffold_5	2873401	Day6	HighPat/Mat	19	2	20	4	8	16	13	6
Migut.E00511	scaffold_5	2873421	Day6	HighPat/Mat	15	4	25	3	9	25	13	7
Migut.E00511	scaffold_5	2873428	Day6	HighPat/Mat	17	4	25	4	8	24	9	9
Migut.E00511	scaffold_5	2873577	Day6	HighPat/Mat	8	0	12	0	4	0	6	0
Migut.E00515	scaffold_5	2896372	Day6	NoMaternal	5	0	7	0	2	1	2	0
Migut.E00517	scaffold_5	2902252	Day6	HighPat/Mat	27	0	42	0	3	0	18	0
Migut.E00517	scaffold_5	2903345	Day6	HighPat/Mat	34	8	35	17	6	20	11	11
Migut.E01034	scaffold_5	12661526	Day6	NoMaternal	2	0	3	0	NA	NA	1	0
Migut.E01034	scaffold_5	12661532	Day6	NoMaternal	3	0	3	0	5	0	1	0
Migut.E01034	scaffold_5	12661552	Day6	NoMaternal	4	0	3	0	6	0	3	0
Migut.E01117	scaffold_5	13744802	Day6	HighPat/Mat	2	4	0	5	0	7	0	5
Migut.E01117	scaffold_5	13744942	Day6	HighPat/Mat	4	8	6	9	3	8	8	9
Migut.E01117	scaffold_5	13744966	Day6	HighPat/Mat	4	5	8	9	5	6	8	9
Migut.E01117	scaffold_5	13745960	Day6	HighPat/Mat	11	9	18	11	4	12	8	11
Migut.E01117	scaffold_5	13745968	Day6	HighPat/Mat	10	9	17	11	4	16	7	11
Migut.E01117	scaffold_5	13746044	Day6	HighPat/Mat	16	8	22	8	0	20	9	7
Migut.E01117	scaffold_5	13746059	Day6	HighPat/Mat	16	12	24	8	0	19	8	8
Migut.E01117	scaffold_5	13746388	Day6	HighPat/Mat	6	17	18	7	2	20	15	7
Migut.E01117	scaffold_5	13746672	Day6	HighPat/Mat	5	7	2	8	3	16	3	5
Migut.E01117	scaffold_5	13746707	Day6	HighPat/Mat	7	4	9	7	2	23	9	1
Migut.E01117	scaffold_5	13746736	Day6	HighPat/Mat	4	5	11	12	3	22	3	5
Migut.E01117	scaffold_5	13746757	Day6	HighPat/Mat	8	6	12	13	4	20	8	3
Migut.E01117	scaffold_5	13746765	Day6	HighPat/Mat	8	5	9	8	3	17	12	5
Migut.E01117	scaffold_5	13746789	Day6	HighPat/Mat	7	5	13	11	4	16	13	4
Migut.E01117	scaffold_5	13746969	Day6	HighPat/Mat	7	8	24	6	9	19	14	5
Migut.E01117	scaffold_5	13747132	Day6	HighPat/Mat	13	11	28	10	9	22	13	6
Migut.E01117	scaffold_5	13747150	Day6	HighPat/Mat	16	10	31	11	9	21	13	6
Migut.E01117	scaffold_5	13747227	Day6	HighPat/Mat	10	9	29	10	6	21	19	8
Migut.E01117	scaffold_5	13747234	Day6	HighPat/Mat	10	9	27	11	10	18	17	10
Migut.E01117	scaffold_5	13747789	Day6	HighPat/Mat	13	10	25	12	8	21	20	10
Migut.E01117	scaffold_5	13747790	Day6	HighPat/Mat	13	9	22	12	7	16	20	12
Migut.E01117	scaffold_5	13747806	Day6	HighPat/Mat	15	8	24	13	7	20	22	13
Migut.E01117	scaffold_5	13747947	Day6	HighPat/Mat	24	8	22	14	5	15	21	17
Migut.E01117	scaffold_5	13747964	Day6	HighPat/Mat	21	8	28	15	5	18	18	19
Migut.E01117	scaffold_5	13747969	Day6	HighPat/Mat	22	10	26	13	2	19	20	18
Migut.E01117	scaffold_5	13747980	Day6	HighPat/Mat	18	10	32	15	2	17	18	18
Migut.E01117	scaffold_5	13747994	Day6	HighPat/Mat	18	7	35	13	1	19	20	16
Migut.E01117	scaffold_5	13747999	Day6	HighPat/Mat	21	13	35	16	2	20	21	22
Migut.E01117	scaffold_5	13748365	Day6	HighPat/Mat	28	15	32	17	6	28	32	18
Migut.E01117	scaffold_5	13748368	Day6	HighPat/Mat	26	14	35	15	7	29	28	18
Migut.E01117	scaffold_5	13748389	Day6	HighPat/Mat	24	18	31	12	5	28	25	17
Migut.E01117	scaffold_5	13748395	Day6	HighPat/Mat	23	16	33	11	6	25	29	15
Migut.E01117	scaffold_5	13748421	Day6	HighPat/Mat	25	15	30	14	6	27	24	21
Migut.E01117	scaffold_5	13748447	Day6	HighPat/Mat	23	15	34	12	6	31	26	18
Migut.E01117	scaffold_5	13748452	Day6	HighPat/Mat	20	16	29	16	5	33	24	19
Migut.E01117	scaffold_5	13748473	Day6	HighPat/Mat	23	14	34	14	6	29	27	20
Migut.E01117	scaffold_5	13748489	Day6	HighPat/Mat	20	12	32	14	4	31	24	17
Migut.E01117	scaffold_5	13748505	Day6	HighPat/Mat	12	8	29	10	4	30	24	21
Migut.E01117	scaffold_5	13748524	Day6	HighPat/Mat	15	7	24	12	3	31	21	22
Migut.E01117	scaffold_5	13748537	Day6	HighPat/Mat	15	7	21	12	3	31	17	20
Migut.E01117	scaffold_5	13748560	Day6	HighPat/Mat	9	8	19	13	3	34	18	17
Migut.E01117	scaffold_5	13748564	Day6	HighPat/Mat	8	8	16	15	3	29	18	16
Migut.E01117	scaffold_5	13748632	Day6	HighPat/Mat	7	10	30	15	3	32	8	12
Migut.E01117	scaffold_5	13748635	Day6	HighPat/Mat	8	11	25	15	2	33	7	13
Migut.E01117	scaffold_5	13748656	Day6	HighPat/Mat	10	13	44	14	5	29	9	15
Migut.E01117	scaffold_5	13748743	Day6	HighPat/Mat	24	10	52	10	9	33	12	14
Migut.E01117	scaffold_5	13748746	Day6	HighPat/Mat	23	14	50	13	10	33	13	17
Migut.E01117	scaffold_5	13748893	Day6	HighPat/Mat	92	20	125	24	32	65	45	35
Migut.E01117	scaffold_5	13748962	Day6	HighPat/Mat	121	20	158	27	32	73	55	30
Migut.E01117	scaffold_5	13748986	Day6	HighPat/Mat	116	23	150	24	32	74	53	30
Migut.E01117	scaffold_5	13748987	Day6	HighPat/Mat	116	24	154	24	29	73	53	30
Migut.E01117	scaffold_5	13748997	Day6	HighPat/Mat	130	24	157	25	31	66	62	28
Migut.E01117	scaffold_5	13749081	Day6	HighPat/Mat	98	20	144	26	30	58	50	20
Migut.E01117	scaffold_5	13749104	Day6	HighPat/Mat	90	16	131	29	26	55	47	28
Migut.E01117	scaffold_5	13749223	Day6	HighPat/Mat	94	12	96	25	26	42	36	16
Migut.E01505	scaffold_5	17771380	Day6	HighPat/Mat	26	6	33	4	17	9	19	6
Migut.E01505	scaffold_5	17771428	Day6	HighPat/Mat	30	8	38	4	21	18	22	7
Migut.E01505	scaffold_5	17771712	Day6	HighPat/Mat	35	9	34	5	15	19	20	5
Migut.E01505	scaffold_5	17771714	Day6	HighPat/Mat	35	8	36	4	16	19	20	5
Migut.E01505	scaffold_5	17771861	Day6	HighPat/Mat	11	6	26	4	15	18	14	3
Migut.E01505	scaffold_5	17771881	Day6	HighPat/Mat	11	6	26	4	12	17	14	4
Migut.E01505	scaffold_5	17771913	Day6	HighPat/Mat	17	5	24	4	15	19	18	4
Migut.E01505	scaffold_5	17771921	Day6	HighPat/Mat	18	5	24	4	15	15	18	4
Migut.E01505	scaffold_5	17771939	Day6	HighPat/Mat	13	4	21	4	13	16	16	5
Migut.E01505	scaffold_5	17771943	Day6	HighPat/Mat	12	6	20	1	15	14	16	5
Migut.E01505	scaffold_5	17771950	Day6	HighPat/Mat	13	6	21	1	11	15	16	5
Migut.E01505	scaffold_5	17772031	Day6	HighPat/Mat	11	9	18	3	3	11	16	5
Migut.E01505	scaffold_5	17772067	Day6	HighPat/Mat	11	6	17	2	4	11	9	5
Migut.E01505	scaffold_5	17772070	Day6	HighPat/Mat	12	6	15	1	5	11	10	3
Migut.E01505	scaffold_5	17772164	Day6	HighPat/Mat	9	6	12	3	2	10	8	3
Migut.E01505	scaffold_5	17772185	Day6	HighPat/Mat	8	5	9	2	1	7	6	3
Migut.E01505	scaffold_5	17772209	Day6	HighPat/Mat	7	9	11	2	1	8	4	3
Migut.E01505	scaffold_5	17772210	Day6	HighPat/Mat	7	9	11	2	2	8	2	3
Migut.E01505	scaffold_5	17772292	Day6	HighPat/Mat	4	10	7	2	3	1	1	1
Migut.E01505	scaffold_5	17772361	Day6	HighPat/Mat	4	11	7	4	5	2	1	3
Migut.E01505	scaffold_5	17772375	Day6	HighPat/Mat	3	12	6	4	8	2	1	3
Migut.E01505	scaffold_5	17772395	Day6	HighPat/Mat	2	7	4	2	8	2	1	3
Migut.E01505	scaffold_5	17772423	Day6	HighPat/Mat	0	6	5	3	6	2	1	6
Migut.E01505	scaffold_5	17772542	Day6	HighPat/Mat	0	1	3	6	7	1	2	6
Migut.E01505	scaffold_5	17772578	Day6	HighPat/Mat	0	2	2	6	7	0	1	4
Migut.E01505	scaffold_5	17773046	Day6	HighPat/Mat	0	3	2	0	NA	NA	3	1
Migut.E01505	scaffold_5	17773113	Day6	HighPat/Mat	0	1	0	1	NA	NA	1	2
Migut.E01505	scaffold_5	17773246	Day6	HighPat/Mat	0	3	1	1	NA	NA	1	2
Migut.E01505	scaffold_5	17773521	Day6	HighPat/Mat	0	1	4	1	NA	NA	0	3
Migut.E01505	scaffold_5	17773625	Day6	HighPat/Mat	0	1	3	1	NA	NA	0	2
Migut.E01505	scaffold_5	17773688	Day6	HighPat/Mat	0	3	1	3	NA	NA	0	1
Migut.E01505	scaffold_5	17773754	Day6	HighPat/Mat	0	4	0	4	NA	NA	0	1
Migut.E01505	scaffold_5	17773760	Day6	HighPat/Mat	0	4	0	4	NA	NA	0	1
Migut.E01505	scaffold_5	17774210	Day6	HighPat/Mat	0	3	1	4	0	1	1	0
Migut.E01505	scaffold_5	17774305	Day6	HighPat/Mat	0	9	2	3	0	3	1	4
Migut.E01505	scaffold_5	17774564	Day6	HighPat/Mat	1	1	1	4	NA	NA	0	1
Migut.E01505	scaffold_5	17774845	Day6	HighPat/Mat	1	0	2	3	0	1	0	1
Migut.E01505	scaffold_5	17775419	Day6	HighPat/Mat	0	1	5	4	1	3	3	2
Migut.E01505	scaffold_5	17776103	Day6	HighPat/Mat	0	1	5	1	2	4	0	2
Migut.E01505	scaffold_5	17776346	Day6	HighPat/Mat	1	1	2	0	0	3	2	5
Migut.E01505	scaffold_5	17776549	Day6	HighPat/Mat	1	6	1	0	0	2	1	7
Migut.E01505	scaffold_5	17776842	Day6	HighPat/Mat	12	4	5	7	3	5	2	2
Migut.E01505	scaffold_5	17776895	Day6	HighPat/Mat	13	6	9	7	6	2	3	3
Migut.E01505	scaffold_5	17777140	Day6	HighPat/Mat	6	3	10	3	3	8	7	8
Migut.E01505	scaffold_5	17777689	Day6	HighPat/Mat	7	9	20	12	3	11	4	10
Migut.E01505	scaffold_5	17777880	Day6	HighPat/Mat	8	6	10	13	3	10	1	13
Migut.E01505	scaffold_5	17778009	Day6	HighPat/Mat	10	7	11	13	2	11	3	14
Migut.E01505	scaffold_5	17778081	Day6	HighPat/Mat	9	8	9	6	1	12	7	16
Migut.E01505	scaffold_5	17778103	Day6	HighPat/Mat	10	6	13	6	0	14	8	13
Migut.E01505	scaffold_5	17778106	Day6	HighPat/Mat	9	6	13	7	1	15	11	15
Migut.E01505	scaffold_5	17778156	Day6	HighPat/Mat	9	6	20	8	0	17	11	12
Migut.E01505	scaffold_5	17778244	Day6	HighPat/Mat	19	9	32	11	1	14	11	3
Migut.E01505	scaffold_5	17778310	Day6	HighPat/Mat	20	11	39	12	6	19	15	1
Migut.E01505	scaffold_5	17778594	Day6	HighPat/Mat	7	11	15	6	1	7	7	13
Migut.E01505	scaffold_5	17778677	Day6	HighPat/Mat	4	3	3	3	0	1	1	6
Migut.E01505	scaffold_5	17778681	Day6	HighPat/Mat	4	2	3	3	0	1	1	3
Migut.E01505	scaffold_5	17778750	Day6	HighPat/Mat	2	0	0	2	0	1	0	1
Migut.F00445	scaffold_6	2062892	Day6	HighPat/Mat	63	48	108	45	40	41	67	49
Migut.F00445	scaffold_6	2063164	Day6	HighPat/Mat	70	31	120	30	48	28	65	33
Migut.F00445	scaffold_6	2063527	Day6	HighPat/Mat	23	27	29	33	13	24	16	46
Migut.F00445	scaffold_6	2063782	Day6	HighPat/Mat	51	26	54	17	15	29	34	29
Migut.F00445	scaffold_6	2063845	Day6	HighPat/Mat	62	40	70	28	21	36	49	47
Migut.F00807	scaffold_6	3901502	Day6	HighPat/Mat	2	1	14	6	1	2	7	2
Migut.F00807	scaffold_6	3901513	Day6	HighPat/Mat	9	0	12	5	1	1	9	1
Migut.F00807	scaffold_6	3901825	Day6	HighPat/Mat	15	10	20	7	5	9	5	13
Migut.F00807	scaffold_6	3901937	Day6	HighPat/Mat	33	1	21	2	8	5	5	3
Migut.F00807	scaffold_6	3901996	Day6	HighPat/Mat	0	1	0	2	NA	NA	0	1
Migut.F00808	scaffold_6	3916699	Day6	HighPat/Mat	45	0	42	1	10	0	30	0
Migut.F00808	scaffold_6	3916741	Day6	HighPat/Mat	67	0	65	1	14	0	36	0
Migut.F00808	scaffold_6	3916781	Day6	HighPat/Mat	78	0	76	1	18	0	41	0
Migut.F00808	scaffold_6	3917897	Day6	HighPat/Mat	1	0	NA	NA	0	2	2	0
Migut.F00960	scaffold_6	4638329	Day6	HighPat/Mat	173	58	210	68	70	66	145	56
Migut.F00960	scaffold_6	4638344	Day6	HighPat/Mat	154	54	195	65	73	64	131	49
Migut.F00960	scaffold_6	4638345	Day6	HighPat/Mat	134	69	146	117	64	62	106	74
Migut.F00960	scaffold_6	4638434	Day6	HighPat/Mat	165	62	159	67	60	52	108	47
Migut.F00960	scaffold_6	4638512	Day6	HighPat/Mat	166	43	181	64	55	40	132	46
Migut.F00960	scaffold_6	4638591	Day6	HighPat/Mat	155	38	140	82	50	19	110	39
Migut.F00960	scaffold_6	4638606	Day6	HighPat/Mat	157	35	131	64	49	19	107	36
Migut.F00960	scaffold_6	4638618	Day6	HighPat/Mat	133	38	118	69	40	20	87	39
Migut.F00960	scaffold_6	4638647	Day6	HighPat/Mat	136	21	147	29	44	18	83	18
Migut.F01139	scaffold_6	5530687	Day6	HighPat/Mat	33	12	31	10	4	12	10	9
Migut.F01139	scaffold_6	5531005	Day6	HighPat/Mat	23	13	29	11	10	26	9	9
Migut.F01139	scaffold_6	5531323	Day6	HighPat/Mat	25	15	34	18	8	36	10	16
Migut.F01139	scaffold_6	5531355	Day6	HighPat/Mat	25	12	33	18	13	24	10	18
Migut.F01139	scaffold_6	5531383	Day6	HighPat/Mat	27	10	37	20	14	25	13	17
Migut.F01139	scaffold_6	5531401	Day6	HighPat/Mat	22	8	33	15	16	20	10	15
Migut.F01139	scaffold_6	5531440	Day6	HighPat/Mat	25	12	28	14	13	17	11	12
Migut.F01139	scaffold_6	5531482	Day6	HighPat/Mat	18	12	27	10	7	17	7	13
Migut.F01139	scaffold_6	5531507	Day6	HighPat/Mat	24	9	33	13	11	14	12	11
Migut.F01139	scaffold_6	5531515	Day6	HighPat/Mat	26	8	31	12	13	17	13	10
Migut.F01139	scaffold_6	5531518	Day6	HighPat/Mat	24	10	33	13	13	16	14	10
Migut.F01139	scaffold_6	5531569	Day6	HighPat/Mat	23	8	30	15	10	14	11	9
Migut.F01139	scaffold_6	5531639	Day6	HighPat/Mat	20	1	33	13	17	11	10	10
Migut.F01139	scaffold_6	5531822	Day6	HighPat/Mat	14	5	20	12	6	12	16	8
Migut.F01139	scaffold_6	5531847	Day6	HighPat/Mat	12	5	23	11	8	9	14	9
Migut.F01139	scaffold_6	5531853	Day6	HighPat/Mat	11	4	24	14	6	10	13	12
Migut.F01139	scaffold_6	5531876	Day6	HighPat/Mat	9	5	29	16	7	9	11	8
Migut.F01139	scaffold_6	5531906	Day6	HighPat/Mat	9	6	27	20	8	9	14	10
Migut.F01139	scaffold_6	5531918	Day6	HighPat/Mat	7	6	24	18	8	7	15	9
Migut.F01139	scaffold_6	5531956	Day6	HighPat/Mat	4	4	28	13	8	5	13	9
Migut.F01139	scaffold_6	5531999	Day6	HighPat/Mat	7	5	23	11	8	5	8	6
Migut.F01139	scaffold_6	5532010	Day6	HighPat/Mat	6	6	19	11	7	4	7	8
Migut.F01139	scaffold_6	5532080	Day6	HighPat/Mat	2	4	9	6	3	4	7	5
Migut.F01139	scaffold_6	5532340	Day6	HighPat/Mat	5	4	10	3	4	3	3	10
Migut.F01139	scaffold_6	5532363	Day6	HighPat/Mat	5	4	11	3	4	2	5	9
Migut.F01139	scaffold_6	5532365	Day6	HighPat/Mat	3	5	11	1	4	2	6	9
Migut.F01139	scaffold_6	5533521	Day6	HighPat/Mat	9	2	12	9	0	2	7	1
Migut.F01139	scaffold_6	5533544	Day6	HighPat/Mat	9	3	15	10	0	2	6	2
Migut.F01139	scaffold_6	5533571	Day6	HighPat/Mat	9	5	14	13	0	2	5	2
Migut.F01139	scaffold_6	5533676	Day6	HighPat/Mat	5	1	16	3	2	0	7	2
Migut.F01139	scaffold_6	5533717	Day6	HighPat/Mat	4	3	13	2	5	1	3	1
Migut.F01139	scaffold_6	5533723	Day6	HighPat/Mat	4	3	13	2	5	0	6	1
Migut.F01139	scaffold_6	5533748	Day6	HighPat/Mat	2	3	12	0	5	0	6	1
Migut.F01139	scaffold_6	5533781	Day6	HighPat/Mat	2	3	6	0	2	1	3	1
Migut.F01139	scaffold_6	5533880	Day6	HighPat/Mat	2	0	6	0	3	0	2	0
Migut.F01173	scaffold_6	5768275	Day6	HighPat/Mat	21	4	23	3	7	2	13	1
Migut.F01173	scaffold_6	5768338	Day6	HighPat/Mat	25	5	21	4	8	1	17	1
Migut.F01173	scaffold_6	5768426	Day6	HighPat/Mat	11	5	14	3	1	0	8	2
Migut.F01173	scaffold_6	5768564	Day6	HighPat/Mat	15	2	16	3	2	2	11	2
Migut.F01173	scaffold_6	5770178	Day6	HighPat/Mat	0	5	1	7	1	0	1	4
Migut.F01173	scaffold_6	5770442	Day6	HighPat/Mat	0	2	1	4	0	1	0	6
Migut.F01173	scaffold_6	5770497	Day6	HighPat/Mat	0	3	0	2	0	1	0	3
Migut.F01173	scaffold_6	5770499	Day6	HighPat/Mat	0	3	0	2	0	1	0	2
Migut.F01173	scaffold_6	5770695	Day6	HighPat/Mat	0	2	0	4	0	2	0	3
Migut.F01173	scaffold_6	5770707	Day6	HighPat/Mat	0	2	0	6	0	2	0	1
Migut.F01367	scaffold_6	8549024	Day6	HighPat/Mat	155	0	180	0	36	0	67	0
Migut.F01367	scaffold_6	8549042	Day6	HighPat/Mat	177	1	182	0	37	0	69	0
Migut.F01367	scaffold_6	8549067	Day6	HighPat/Mat	164	1	168	0	36	0	60	1
Migut.F01367	scaffold_6	8549103	Day6	HighPat/Mat	106	43	112	50	18	15	43	15
Migut.F01367	scaffold_6	8549123	Day6	HighPat/Mat	142	1	160	0	37	0	57	0
Migut.F01367	scaffold_6	8549142	Day6	HighPat/Mat	80	0	86	0	15	0	37	0
Migut.F01367	scaffold_6	8549307	Day6	HighPat/Mat	177	0	205	0	49	0	101	1
Migut.F01367	scaffold_6	8549523	Day6	HighPat/Mat	142	0	212	0	54	0	108	1
Migut.F01367	scaffold_6	8549526	Day6	HighPat/Mat	140	0	206	0	56	0	109	1
Migut.F01367	scaffold_6	8549564	Day6	HighPat/Mat	131	0	188	0	51	0	95	0
Migut.F01367	scaffold_6	8549630	Day6	HighPat/Mat	161	0	167	0	53	0	95	0
Migut.F01367	scaffold_6	8549658	Day6	HighPat/Mat	183	0	184	0	54	0	97	0
Migut.F01367	scaffold_6	8549726	Day6	HighPat/Mat	139	0	155	0	41	0	89	0
Migut.F01367	scaffold_6	8549766	Day6	HighPat/Mat	130	0	145	0	36	0	84	0
Migut.F01367	scaffold_6	8549786	Day6	HighPat/Mat	123	1	156	0	26	0	66	1
Migut.F01367	scaffold_6	8549793	Day6	HighPat/Mat	136	0	173	0	26	0	79	1
Migut.F01367	scaffold_6	8549808	Day6	HighPat/Mat	149	0	170	0	32	0	84	1
Migut.F01367	scaffold_6	8549885	Day6	HighPat/Mat	116	0	128	0	30	0	65	1
Migut.F01367	scaffold_6	8549903	Day6	HighPat/Mat	115	0	114	0	29	0	66	0
Migut.F01367	scaffold_6	8549907	Day6	HighPat/Mat	106	0	118	0	27	0	64	0
Migut.F01369	scaffold_6	8571190	Day6	HighPat/Mat	13	8	22	26	2	19	11	25
Migut.F01369	scaffold_6	8571252	Day6	HighPat/Mat	30	10	47	25	11	21	25	32
Migut.F01369	scaffold_6	8572409	Day6	HighPat/Mat	30	0	61	0	7	0	25	0
Migut.F01369	scaffold_6	8572425	Day6	HighPat/Mat	26	0	46	0	5	0	25	0
Migut.F01371	scaffold_6	8624816	Day6	NoMaternal	5	0	2	0	3	0	4	0
Migut.F01675	scaffold_6	16605695	Day6	HighPat/Mat	12	2	11	0	1	1	8	12
Migut.F01738	scaffold_6	17101387	Day6	HighPat/Mat	28	1	55	6	24	5	20	3
Migut.F01745	scaffold_6	17124130	Day6	HighPat/Mat	12	6	20	3	1	0	8	2
Migut.F01745	scaffold_6	17124313	Day6	HighPat/Mat	23	7	29	13	2	7	6	4
Migut.F01745	scaffold_6	17124387	Day6	HighPat/Mat	34	4	31	14	2	8	20	3
Migut.F01745	scaffold_6	17124391	Day6	HighPat/Mat	28	4	30	18	2	7	20	4
Migut.F01745	scaffold_6	17124448	Day6	HighPat/Mat	32	3	25	13	1	7	24	2
Migut.F01745	scaffold_6	17124499	Day6	HighPat/Mat	24	3	25	13	4	9	22	2
Migut.F01747	scaffold_6	17129601	Day6	HighPat/Mat	6	0	19	0	NA	NA	7	2
Migut.F01747	scaffold_6	17129602	Day6	HighPat/Mat	6	0	21	0	NA	NA	7	2
Migut.F01747	scaffold_6	17129660	Day6	HighPat/Mat	9	9	27	4	2	0	13	49
Migut.F01747	scaffold_6	17129673	Day6	HighPat/Mat	11	9	32	5	2	0	14	57
Migut.F01747	scaffold_6	17129704	Day6	HighPat/Mat	20	9	32	5	2	0	22	53
Migut.F01747	scaffold_6	17129764	Day6	HighPat/Mat	19	9	36	5	3	0	29	61
Migut.F01747	scaffold_6	17129779	Day6	HighPat/Mat	19	6	38	4	2	0	28	50
Migut.F01747	scaffold_6	17129964	Day6	HighPat/Mat	13	6	21	2	3	0	28	40
Migut.F01929	scaffold_6	18241461	Day6	HighPat/Mat	4	1	2	2	NA	NA	7	6
Migut.F01929	scaffold_6	18241472	Day6	HighPat/Mat	3	1	6	5	NA	NA	7	6
Migut.F01929	scaffold_6	18241479	Day6	HighPat/Mat	4	1	7	5	NA	NA	7	6
Migut.F01929	scaffold_6	18241491	Day6	HighPat/Mat	4	1	7	6	NA	NA	7	6
Migut.F01929	scaffold_6	18241498	Day6	HighPat/Mat	4	1	7	6	1	2	9	5
Migut.F01929	scaffold_6	18241559	Day6	HighPat/Mat	9	1	13	5	5	2	11	5
Migut.F01929	scaffold_6	18241564	Day6	HighPat/Mat	13	2	13	7	6	2	14	6
Migut.F01929	scaffold_6	18241673	Day6	HighPat/Mat	36	2	21	5	15	0	23	3
Migut.F01929	scaffold_6	18241674	Day6	HighPat/Mat	36	2	19	5	17	0	21	3
Migut.F01929	scaffold_6	18241765	Day6	HighPat/Mat	42	1	43	7	10	1	27	2
Migut.F01929	scaffold_6	18241826	Day6	HighPat/Mat	63	1	50	7	19	2	39	2
Migut.F01963	scaffold_6	18398444	Day6	HighPat/Mat	NA	NA	7	1	0	2	3	1
Migut.F01963	scaffold_6	18398812	Day6	HighPat/Mat	NA	NA	13	0	1	0	1	1
Migut.F01963	scaffold_6	18398854	Day6	HighPat/Mat	NA	NA	9	0	3	0	2	1
Migut.F01963	scaffold_6	18398872	Day6	HighPat/Mat	0	1	12	0	4	0	2	1
Migut.F01963	scaffold_6	18398887	Day6	HighPat/Mat	0	1	13	0	3	0	3	1
Migut.F01963	scaffold_6	18398947	Day6	HighPat/Mat	NA	NA	11	0	3	0	4	0
Migut.F01963	scaffold_6	18398992	Day6	HighPat/Mat	1	1	8	1	3	1	5	0
Migut.F01963	scaffold_6	18399001	Day6	HighPat/Mat	1	1	9	1	3	1	4	1
Migut.F01963	scaffold_6	18399007	Day6	HighPat/Mat	NA	NA	8	1	0	1	4	1
Migut.F01963	scaffold_6	18399058	Day6	HighPat/Mat	0	1	9	0	1	1	1	1
Migut.F01963	scaffold_6	18399216	Day6	HighPat/Mat	3	1	7	0	3	1	1	0
Migut.F01963	scaffold_6	18399219	Day6	HighPat/Mat	4	1	6	0	5	1	0	1
Migut.F01963	scaffold_6	18399246	Day6	HighPat/Mat	4	0	9	0	5	0	1	0
Migut.F01963	scaffold_6	18399375	Day6	HighPat/Mat	11	0	15	0	3	0	3	2
Migut.F01963	scaffold_6	18399384	Day6	HighPat/Mat	11	0	13	1	3	0	3	2
Migut.F01963	scaffold_6	18399622	Day6	HighPat/Mat	10	3	16	2	4	2	1	2
Migut.F01963	scaffold_6	18399655	Day6	HighPat/Mat	10	3	12	3	7	3	6	1
Migut.F01963	scaffold_6	18399664	Day6	HighPat/Mat	8	2	13	3	6	3	5	2
Migut.F01963	scaffold_6	18399678	Day6	HighPat/Mat	6	3	18	2	7	3	5	2
Migut.F01963	scaffold_6	18399731	Day6	HighPat/Mat	6	3	21	1	7	3	5	3
Migut.F01963	scaffold_6	18400979	Day6	HighPat/Mat	27	2	45	1	15	4	16	1
Migut.F01963	scaffold_6	18400983	Day6	HighPat/Mat	23	2	46	1	15	4	17	1
Migut.F01963	scaffold_6	18401217	Day6	HighPat/Mat	29	0	38	1	13	6	20	1
Migut.F01963	scaffold_6	18401352	Day6	HighPat/Mat	30	0	34	1	17	4	19	1
Migut.F01963	scaffold_6	18401366	Day6	HighPat/Mat	38	1	45	1	18	5	29	1
Migut.F01963	scaffold_6	18401668	Day6	HighPat/Mat	34	1	41	0	19	5	21	1
Migut.F01963	scaffold_6	18401701	Day6	HighPat/Mat	41	1	48	0	21	5	23	3
Migut.F01963	scaffold_6	18401704	Day6	HighPat/Mat	42	1	48	0	22	5	23	3
Migut.F01963	scaffold_6	18401713	Day6	HighPat/Mat	43	1	47	0	21	4	26	3
Migut.F01963	scaffold_6	18401725	Day6	HighPat/Mat	49	1	50	0	19	4	26	2
Migut.F01963	scaffold_6	18401877	Day6	HighPat/Mat	28	0	30	1	10	1	14	2
Migut.F01963	scaffold_6	18401879	Day6	HighPat/Mat	27	0	28	1	10	1	14	2
Migut.F01963	scaffold_6	18401907	Day6	HighPat/Mat	25	0	18	1	6	1	11	2
Migut.G00648	scaffold_7	4364038	Day6	HighPat/Mat	38	17	42	11	7	12	36	7
Migut.G00648	scaffold_7	4364047	Day6	HighPat/Mat	63	30	69	19	8	24	54	23
Migut.G00650	scaffold_7	4379526	Day6	NoMaternal	160	0	177	0	42	0	73	0
Migut.G00650	scaffold_7	4379648	Day6	NoMaternal	128	0	174	0	42	0	62	0
Migut.G01001	scaffold_7	10106814	Day6	NoMaternal	1	0	5	0	NA	NA	1	0
Migut.H00131	scaffold_8	626210	Day6	HighPat/Mat	5	0	12	0	NA	NA	10	0
Migut.H00131	scaffold_8	626220	Day6	HighPat/Mat	5	0	12	0	NA	NA	11	0
Migut.H00131	scaffold_8	626249	Day6	HighPat/Mat	6	0	10	0	1	0	9	0
Migut.H00131	scaffold_8	629173	Day6	HighPat/Mat	0	11	0	4	0	3	0	11
Migut.H00131	scaffold_8	629937	Day6	HighPat/Mat	0	6	2	15	2	6	3	13
Migut.H00131	scaffold_8	632793	Day6	HighPat/Mat	3	1	10	0	5	0	4	0
Migut.H00131	scaffold_8	632827	Day6	HighPat/Mat	4	0	14	0	5	0	4	0
Migut.H00624	scaffold_8	3597102	Day6	HighPat/Mat	33	11	28	12	10	10	8	6
Migut.H00624	scaffold_8	3597168	Day6	HighPat/Mat	27	14	27	5	8	9	8	3
Migut.H00624	scaffold_8	3597425	Day6	HighPat/Mat	21	14	19	12	8	11	22	7
Migut.H00744	scaffold_8	5028147	Day6	HighPat/Mat	14	1	17	7	5	3	6	4
Migut.H00744	scaffold_8	5028678	Day6	HighPat/Mat	21	3	14	8	6	2	10	3
Migut.H00744	scaffold_8	5028684	Day6	HighPat/Mat	24	3	14	7	6	3	10	3
Migut.H00744	scaffold_8	5028708	Day6	HighPat/Mat	25	2	14	6	6	2	14	1
Migut.H00744	scaffold_8	5028861	Day6	HighPat/Mat	9	0	16	3	11	2	10	3
Migut.H00744	scaffold_8	5029434	Day6	HighPat/Mat	8	1	14	0	8	4	9	3
Migut.H00744	scaffold_8	5029613	Day6	HighPat/Mat	8	2	15	1	4	5	10	3
Migut.H00744	scaffold_8	5029729	Day6	HighPat/Mat	11	1	23	1	4	6	7	7
Migut.H00744	scaffold_8	5029798	Day6	HighPat/Mat	8	0	17	0	3	0	4	4
Migut.H02106	scaffold_8	20520456	Day6	HighPat/Mat	8	7	9	8	0	3	11	6
Migut.H02106	scaffold_8	20520567	Day6	HighPat/Mat	9	8	10	14	4	4	4	8
Migut.H02106	scaffold_8	20521249	Day6	HighPat/Mat	8	9	10	13	6	2	12	6
Migut.H02106	scaffold_8	20521258	Day6	HighPat/Mat	10	8	10	13	5	3	11	6
Migut.H02106	scaffold_8	20521279	Day6	HighPat/Mat	10	7	11	10	5	4	10	4
Migut.H02106	scaffold_8	20521282	Day6	HighPat/Mat	9	7	11	9	5	2	9	4
Migut.H02106	scaffold_8	20521291	Day6	HighPat/Mat	8	7	9	10	7	4	8	6
Migut.H02106	scaffold_8	20521366	Day6	HighPat/Mat	5	3	9	2	0	3	5	1
Migut.H02106	scaffold_8	20521417	Day6	HighPat/Mat	5	5	7	3	2	1	4	2
Migut.H02106	scaffold_8	20521444	Day6	HighPat/Mat	3	6	5	5	2	2	4	3
Migut.H02106	scaffold_8	20521471	Day6	HighPat/Mat	4	2	12	5	2	2	4	3
Migut.H02106	scaffold_8	20521534	Day6	HighPat/Mat	5	4	12	6	1	1	8	3
Migut.H02106	scaffold_8	20521558	Day6	HighPat/Mat	5	5	13	7	1	1	7	3
Migut.H02106	scaffold_8	20521563	Day6	HighPat/Mat	5	3	12	6	1	1	6	3
Migut.H02106	scaffold_8	20521612	Day6	HighPat/Mat	4	6	10	3	2	1	7	4
Migut.H02106	scaffold_8	20521651	Day6	HighPat/Mat	4	6	8	4	2	0	7	5
Migut.H02106	scaffold_8	20522718	Day6	HighPat/Mat	11	5	7	3	2	0	8	1
Migut.H02106	scaffold_8	20522730	Day6	HighPat/Mat	12	4	8	3	1	0	10	3
Migut.H02106	scaffold_8	20522733	Day6	HighPat/Mat	10	5	8	3	2	0	7	3
Migut.H02106	scaffold_8	20522766	Day6	HighPat/Mat	9	5	6	2	3	0	9	3
Migut.H02106	scaffold_8	20522805	Day6	HighPat/Mat	11	4	2	3	1	0	6	3
Migut.H02106	scaffold_8	20522888	Day6	HighPat/Mat	11	4	8	3	1	3	1	5
Migut.H02106	scaffold_8	20522905	Day6	HighPat/Mat	10	4	6	3	1	3	1	3
Migut.H02106	scaffold_8	20523153	Day6	HighPat/Mat	3	4	6	1	0	3	4	4
Migut.H02106	scaffold_8	20523233	Day6	HighPat/Mat	5	5	6	1	0	3	2	4
Migut.H02106	scaffold_8	20523240	Day6	HighPat/Mat	5	5	5	1	0	2	2	1
Migut.H02134	scaffold_8	20922500	Day6	HighPat/Mat	8	0	10	0	1	0	2	1
Migut.H02134	scaffold_8	20922552	Day6	HighPat/Mat	10	0	9	0	1	1	3	1
Migut.H02134	scaffold_8	20922576	Day6	HighPat/Mat	5	0	1	0	2	1	2	1
Migut.H02134	scaffold_8	20922579	Day6	HighPat/Mat	6	0	1	0	1	1	2	1
Migut.H02134	scaffold_8	20922717	Day6	HighPat/Mat	4	0	8	0	1	1	2	0
Migut.H02134	scaffold_8	20922760	Day6	HighPat/Mat	2	0	8	0	1	3	2	0
Migut.H02134	scaffold_8	20922969	Day6	HighPat/Mat	2	0	4	0	0	1	3	0
Migut.H02134	scaffold_8	20923338	Day6	HighPat/Mat	5	0	4	0	1	0	NA	NA
Migut.H02134	scaffold_8	20923437	Day6	HighPat/Mat	1	0	2	0	2	0	1	1
Migut.H02134	scaffold_8	20923456	Day6	HighPat/Mat	2	0	1	0	1	0	1	0
Migut.H02134	scaffold_8	20923590	Day6	HighPat/Mat	1	0	2	0	1	0	NA	NA
Migut.H02134	scaffold_8	20923599	Day6	HighPat/Mat	1	0	2	0	2	0	0	1
Migut.H02417	scaffold_8	24101739	Day6	HighPat/Mat	59	12	83	5	11	16	22	13
Migut.H02417	scaffold_8	24101775	Day6	HighPat/Mat	106	9	114	4	18	13	37	10
Migut.H02431	scaffold_8	24210502	Day6	HighPat/Mat	4	0	3	1	3	0	2	0
Migut.H02431	scaffold_8	24210543	Day6	HighPat/Mat	3	0	5	1	3	1	5	0
Migut.H02431	scaffold_8	24210579	Day6	HighPat/Mat	4	0	5	1	3	2	2	0
Migut.H02431	scaffold_8	24210585	Day6	HighPat/Mat	5	0	6	1	2	1	3	0
Migut.H02431	scaffold_8	24210604	Day6	HighPat/Mat	5	0	7	1	3	1	3	0
Migut.H02431	scaffold_8	24210696	Day6	HighPat/Mat	6	0	5	1	NA	NA	3	0
Migut.H02431	scaffold_8	24210796	Day6	HighPat/Mat	4	2	3	6	0	1	2	0
Migut.H02431	scaffold_8	24210816	Day6	HighPat/Mat	4	3	2	6	0	1	2	0
Migut.H02431	scaffold_8	24210840	Day6	HighPat/Mat	4	3	3	5	0	1	2	0
Migut.H02431	scaffold_8	24210858	Day6	HighPat/Mat	4	3	4	5	0	1	2	0
Migut.H02431	scaffold_8	24210861	Day6	HighPat/Mat	5	2	4	4	NA	NA	2	0
Migut.H02431	scaffold_8	24210879	Day6	HighPat/Mat	2	2	4	2	0	1	2	0
Migut.H02431	scaffold_8	24210900	Day6	HighPat/Mat	3	2	4	3	0	1	2	0
Migut.H02431	scaffold_8	24210927	Day6	HighPat/Mat	2	1	6	2	NA	NA	2	0
Migut.H02431	scaffold_8	24211049	Day6	HighPat/Mat	3	2	5	3	1	1	NA	NA
Migut.H02431	scaffold_8	24211119	Day6	HighPat/Mat	3	1	3	1	1	1	NA	NA
Migut.H02431	scaffold_8	24211315	Day6	HighPat/Mat	3	0	2	0	2	0	NA	NA
Migut.H02431	scaffold_8	24211952	Day6	HighPat/Mat	1	0	1	1	0	1	NA	NA
Migut.H02431	scaffold_8	24211958	Day6	HighPat/Mat	1	0	1	1	0	1	NA	NA
Migut.H02431	scaffold_8	24211964	Day6	HighPat/Mat	1	0	1	1	0	1	NA	NA
Migut.H02431	scaffold_8	24211978	Day6	HighPat/Mat	1	0	1	1	0	1	NA	NA
Migut.H02431	scaffold_8	24211982	Day6	HighPat/Mat	1	0	1	1	0	1	NA	NA
Migut.H02431	scaffold_8	24212011	Day6	HighPat/Mat	1	0	1	1	0	1	NA	NA
Migut.H02431	scaffold_8	24212058	Day6	HighPat/Mat	1	0	1	0	0	1	1	0
Migut.H02431	scaffold_8	24212081	Day6	HighPat/Mat	1	0	1	0	NA	NA	1	0
Migut.H02431	scaffold_8	24212114	Day6	HighPat/Mat	1	0	1	0	0	1	NA	NA
Migut.H02431	scaffold_8	24212138	Day6	HighPat/Mat	1	0	1	0	0	1	NA	NA
Migut.I00042	scaffold_9	359146	Day6	NoMaternal	3	0	2	0	NA	NA	1	0
Migut.I00042	scaffold_9	359147	Day6	NoMaternal	2	0	3	0	NA	NA	1	0
Migut.I00042	scaffold_9	360389	Day6	NoMaternal	1	0	5	0	NA	NA	2	0
Migut.I00042	scaffold_9	360409	Day6	NoMaternal	1	0	5	0	NA	NA	4	0
Migut.I00042	scaffold_9	360472	Day6	NoMaternal	2	0	1	0	NA	NA	4	0
Migut.I00042	scaffold_9	360484	Day6	NoMaternal	1	0	1	0	NA	NA	4	0
Migut.I00060	scaffold_9	519090	Day6	NoMaternal	174	0	196	0	49	0	58	0
Migut.I00060	scaffold_9	519125	Day6	NoMaternal	154	0	177	0	36	0	55	0
Migut.I00060	scaffold_9	519194	Day6	NoMaternal	149	0	202	0	39	0	67	0
Migut.I00169	scaffold_9	1862786	Day6	NoMaternal	8	0	7	0	NA	NA	5	0
Migut.I00169	scaffold_9	1862817	Day6	NoMaternal	9	0	8	0	NA	NA	5	0
Migut.I00169	scaffold_9	1863783	Day6	NoMaternal	3	0	2	0	NA	NA	3	0
Migut.I00193	scaffold_9	2204574	Day6	HighPat/Mat	1641	321	1958	225	497	1259	914	499
Migut.I00193	scaffold_9	2204585	Day6	HighPat/Mat	1566	292	1898	218	500	1202	902	487
Migut.I00193	scaffold_9	2204635	Day6	HighPat/Mat	1506	300	1968	252	528	1469	898	561
Migut.I00193	scaffold_9	2205553	Day6	HighPat/Mat	1526	299	1999	260	578	1458	878	605
Migut.I00193	scaffold_9	2205574	Day6	HighPat/Mat	1384	267	1867	275	549	1384	767	586
Migut.I00193	scaffold_9	2206471	Day6	HighPat/Mat	1360	311	1902	326	505	1498	771	580
Migut.I00193	scaffold_9	2206505	Day6	HighPat/Mat	1293	309	1838	323	502	1524	761	571
Migut.I00320	scaffold_9	4700509	Day6	HighPat/Mat	1	1	13	1	2	0	5	0
Migut.I00501	scaffold_9	10680561	Day6	HighPat/Mat	8	0	6	0	1	3	1	1
Migut.I00501	scaffold_9	10680742	Day6	HighPat/Mat	31	2	18	3	7	5	4	1
Migut.I00501	scaffold_9	10680990	Day6	HighPat/Mat	19	2	17	2	3	2	4	5
Migut.I00501	scaffold_9	10680991	Day6	HighPat/Mat	16	2	19	2	2	2	4	5
Migut.I00501	scaffold_9	10681420	Day6	HighPat/Mat	7	3	10	3	2	1	4	0
Migut.I00501	scaffold_9	10681647	Day6	HighPat/Mat	3	3	1	0	0	2	2	0
Migut.I00501	scaffold_9	10682503	Day6	HighPat/Mat	2	1	5	0	0	2	3	0
Migut.I00501	scaffold_9	10682504	Day6	HighPat/Mat	1	1	3	0	0	2	2	0
Migut.I00501	scaffold_9	10682546	Day6	HighPat/Mat	3	1	4	0	0	2	2	0
Migut.I00501	scaffold_9	10682648	Day6	HighPat/Mat	2	1	2	0	NA	NA	1	1
Migut.I00545	scaffold_9	11059027	Day6	HighPat/Mat	NA	NA	1	2	1	1	1	3
Migut.I00545	scaffold_9	11059712	Day6	HighPat/Mat	NA	NA	2	0	1	1	1	0
Migut.I00545	scaffold_9	11059765	Day6	HighPat/Mat	3	0	1	0	NA	NA	0	1
Migut.I00545	scaffold_9	11059831	Day6	HighPat/Mat	3	2	1	0	NA	NA	1	3
Migut.I00545	scaffold_9	11059953	Day6	HighPat/Mat	3	2	2	0	NA	NA	0	2
Migut.I00545	scaffold_9	11059954	Day6	HighPat/Mat	3	2	2	0	NA	NA	0	3
Migut.I00545	scaffold_9	11060212	Day6	HighPat/Mat	5	2	15	1	6	6	4	1
Migut.I00545	scaffold_9	11060266	Day6	HighPat/Mat	8	1	15	1	8	7	6	4
Migut.I00545	scaffold_9	11060367	Day6	HighPat/Mat	3	2	19	1	6	12	4	3
Migut.I00779	scaffold_9	12733150	Day6	HighPat/Mat	1	2	0	3	NA	NA	1	0
Migut.I00779	scaffold_9	12734524	Day6	HighPat/Mat	4	1	4	1	2	2	6	1
Migut.J00216	scaffold_10	1049403	Day6	HighPat/Mat	30	5	70	5	10	30	26	16
Migut.J00216	scaffold_10	1049442	Day6	HighPat/Mat	39	5	69	7	12	30	22	15
Migut.J00216	scaffold_10	1049630	Day6	HighPat/Mat	28	1	53	2	4	29	24	11
Migut.J00216	scaffold_10	1049661	Day6	HighPat/Mat	19	1	56	0	5	31	25	12
Migut.J00216	scaffold_10	1049666	Day6	HighPat/Mat	20	1	57	2	5	31	23	9
Migut.J00216	scaffold_10	1049673	Day6	HighPat/Mat	16	1	56	1	5	29	23	11
Migut.J00216	scaffold_10	1049685	Day6	HighPat/Mat	19	1	62	2	6	35	26	11
Migut.J00216	scaffold_10	1049704	Day6	HighPat/Mat	20	3	56	1	6	42	23	8
Migut.J00216	scaffold_10	1049855	Day6	HighPat/Mat	23	3	47	1	11	32	24	9
Migut.J00216	scaffold_10	1049910	Day6	HighPat/Mat	30	3	42	1	12	22	22	12
Migut.J00216	scaffold_10	1050150	Day6	HighPat/Mat	35	2	55	3	14	24	22	18
Migut.J00216	scaffold_10	1050204	Day6	HighPat/Mat	28	3	43	3	14	27	14	17
Migut.J00216	scaffold_10	1050221	Day6	HighPat/Mat	26	3	46	2	13	32	11	15
Migut.J00216	scaffold_10	1050237	Day6	HighPat/Mat	23	3	45	2	10	29	10	18
Migut.J00216	scaffold_10	1050255	Day6	HighPat/Mat	25	3	41	2	12	25	11	15
Migut.J00460	scaffold_10	2209716	Day6	HighPat/Mat	148	20	175	11	42	8	49	13
Migut.J00460	scaffold_10	2209729	Day6	HighPat/Mat	145	12	185	12	47	9	63	9
Migut.J00460	scaffold_10	2209750	Day6	HighPat/Mat	163	6	166	4	59	1	69	4
Migut.J00460	scaffold_10	2209768	Day6	HighPat/Mat	168	8	177	6	58	1	74	4
Migut.J00460	scaffold_10	2209792	Day6	HighPat/Mat	148	5	161	3	49	1	64	3
Migut.J00460	scaffold_10	2209917	Day6	HighPat/Mat	130	4	145	5	33	0	48	2
Migut.J00460	scaffold_10	2209939	Day6	HighPat/Mat	122	6	135	6	33	0	39	3
Migut.J00460	scaffold_10	2209987	Day6	HighPat/Mat	164	11	164	7	50	0	66	4
Migut.J00460	scaffold_10	2210002	Day6	HighPat/Mat	126	33	123	32	33	19	38	22
Migut.J00460	scaffold_10	2210014	Day6	HighPat/Mat	120	29	122	31	32	18	41	22
Migut.J00460	scaffold_10	2210015	Day6	HighPat/Mat	112	36	117	30	32	21	35	24
Migut.J00460	scaffold_10	2210032	Day6	HighPat/Mat	139	9	138	6	51	0	61	2
Migut.J00460	scaffold_10	2210050	Day6	HighPat/Mat	136	10	127	5	51	0	55	3
Migut.J00460	scaffold_10	2210055	Day6	HighPat/Mat	132	9	117	5	49	0	55	3
Migut.J00460	scaffold_10	2210140	Day6	HighPat/Mat	48	6	42	0	14	0	15	0
Migut.J00474	scaffold_10	2352294	Day6	NoMaternal	13	0	17	0	27	0	14	0
Migut.J00474	scaffold_10	2352305	Day6	NoMaternal	13	0	17	0	28	0	14	0
Migut.J00671	scaffold_10	3857610	Day6	HighPat/Mat	30	2	44	9	11	6	25	6
Migut.J00671	scaffold_10	3857793	Day6	HighPat/Mat	26	2	55	11	7	5	32	8
Migut.J00671	scaffold_10	3857862	Day6	HighPat/Mat	23	2	60	11	10	6	32	5
Migut.J00671	scaffold_10	3857871	Day6	HighPat/Mat	20	4	52	14	7	6	27	5
Migut.J00671	scaffold_10	3857889	Day6	HighPat/Mat	20	3	53	11	6	4	29	5
Migut.J00671	scaffold_10	3857901	Day6	HighPat/Mat	20	5	59	10	8	3	27	5
Migut.J00671	scaffold_10	3858277	Day6	HighPat/Mat	21	4	62	13	6	0	31	5
Migut.J00671	scaffold_10	3858278	Day6	HighPat/Mat	19	5	49	13	4	0	29	5
Migut.J00671	scaffold_10	3858289	Day6	HighPat/Mat	21	5	57	10	7	0	28	5
Migut.J00671	scaffold_10	3858328	Day6	HighPat/Mat	18	4	53	6	7	4	24	8
Migut.J00671	scaffold_10	3858460	Day6	HighPat/Mat	21	5	41	4	3	3	15	5
Migut.J00671	scaffold_10	3858590	Day6	HighPat/Mat	4	0	5	0	NA	NA	2	0
Migut.J00671	scaffold_10	3858596	Day6	HighPat/Mat	4	0	3	0	NA	NA	2	0
Migut.J00717	scaffold_10	4256384	Day6	HighPat/Mat	11	1	18	1	9	0	15	0
Migut.J00717	scaffold_10	4257293	Day6	HighPat/Mat	13	0	21	0	6	0	7	2
Migut.J00717	scaffold_10	4257496	Day6	HighPat/Mat	11	0	23	2	6	0	9	5
Migut.J00717	scaffold_10	4257505	Day6	HighPat/Mat	13	0	19	2	5	0	9	5
Migut.J00717	scaffold_10	4257529	Day6	HighPat/Mat	9	0	14	2	5	0	3	4
Migut.J00717	scaffold_10	4258288	Day6	HighPat/Mat	3	0	19	2	3	0	4	4
Migut.J00717	scaffold_10	4258297	Day6	HighPat/Mat	5	0	19	2	4	0	4	4
Migut.J00717	scaffold_10	4258556	Day6	HighPat/Mat	6	0	17	1	2	0	1	2
Migut.J00815	scaffold_10	4866615	Day6	NoMaternal	22	1	63	0	21	0	14	0
Migut.J00815	scaffold_10	4866789	Day6	NoMaternal	3	0	6	0	2	0	NA	NA
Migut.J00887	scaffold_10	5333964	Day6	HighPat/Mat	6	3	16	0	4	10	8	0
Migut.J00887	scaffold_10	5334063	Day6	HighPat/Mat	5	2	18	0	1	9	8	1
Migut.J00887	scaffold_10	5334124	Day6	HighPat/Mat	9	3	19	0	3	7	4	2
Migut.J00887	scaffold_10	5334195	Day6	HighPat/Mat	8	2	29	0	3	5	3	1
Migut.J00887	scaffold_10	5334207	Day6	HighPat/Mat	7	3	25	0	6	4	4	1
Migut.J00887	scaffold_10	5334283	Day6	HighPat/Mat	13	3	26	0	5	13	7	3
Migut.J00887	scaffold_10	5334298	Day6	HighPat/Mat	13	2	17	0	5	13	3	3
Migut.J00887	scaffold_10	5334354	Day6	HighPat/Mat	16	2	18	0	1	10	6	1
Migut.J00887	scaffold_10	5336408	Day6	HighPat/Mat	9	1	21	2	5	5	2	1
Migut.J00887	scaffold_10	5336431	Day6	HighPat/Mat	13	1	20	2	9	5	2	1
Migut.J00887	scaffold_10	5336446	Day6	HighPat/Mat	13	1	21	2	9	6	2	2
Migut.J00887	scaffold_10	5336652	Day6	HighPat/Mat	7	0	9	0	3	2	4	2
Migut.J00887	scaffold_10	5336655	Day6	HighPat/Mat	7	0	7	0	3	3	4	2
Migut.J00887	scaffold_10	5336722	Day6	HighPat/Mat	2	0	NA	NA	0	4	3	0
Migut.J00889	scaffold_10	5340285	Day6	HighPat/Mat	5	2	3	0	0	2	6	2
Migut.J00889	scaffold_10	5340287	Day6	HighPat/Mat	4	2	5	0	0	1	6	2
Migut.J00889	scaffold_10	5340812	Day6	HighPat/Mat	8	4	8	0	4	10	5	4
Migut.J00889	scaffold_10	5340896	Day6	HighPat/Mat	5	5	6	0	7	13	2	5
Migut.J00889	scaffold_10	5340929	Day6	HighPat/Mat	2	2	6	0	6	13	3	6
Migut.J00889	scaffold_10	5340956	Day6	HighPat/Mat	4	0	8	0	2	8	3	5
Migut.J00889	scaffold_10	5340968	Day6	HighPat/Mat	4	0	7	0	2	8	4	3
Migut.J00889	scaffold_10	5340988	Day6	HighPat/Mat	6	1	8	0	2	11	3	5
Migut.J00889	scaffold_10	5341008	Day6	HighPat/Mat	6	2	6	0	3	12	2	1
Migut.J00889	scaffold_10	5341011	Day6	HighPat/Mat	7	2	5	0	3	11	3	3
Migut.J00889	scaffold_10	5341023	Day6	HighPat/Mat	7	2	6	0	4	11	3	2
Migut.J00889	scaffold_10	5341038	Day6	HighPat/Mat	8	2	4	0	3	13	3	4
Migut.J00889	scaffold_10	5341040	Day6	HighPat/Mat	8	2	6	0	2	12	2	4
Migut.J00889	scaffold_10	5341107	Day6	HighPat/Mat	8	2	1	0	4	9	4	9
Migut.J00889	scaffold_10	5341154	Day6	HighPat/Mat	6	0	1	0	4	2	4	3
Migut.J00889	scaffold_10	5341229	Day6	HighPat/Mat	2	1	7	0	6	4	5	6
Migut.J00889	scaffold_10	5341238	Day6	HighPat/Mat	3	1	8	0	7	4	8	5
Migut.J00889	scaffold_10	5341276	Day6	HighPat/Mat	2	1	8	0	7	8	10	5
Migut.J00889	scaffold_10	5341277	Day6	HighPat/Mat	4	1	10	0	6	9	12	4
Migut.J00889	scaffold_10	5341334	Day6	HighPat/Mat	4	2	8	0	5	10	16	4
Migut.J00889	scaffold_10	5341347	Day6	HighPat/Mat	6	3	10	0	4	7	14	4
Migut.J00889	scaffold_10	5341424	Day6	HighPat/Mat	12	5	17	0	6	7	8	8
Migut.J00889	scaffold_10	5341433	Day6	HighPat/Mat	10	4	16	0	6	7	7	7
Migut.J00889	scaffold_10	5341450	Day6	HighPat/Mat	10	6	17	1	6	9	8	9
Migut.J00889	scaffold_10	5341469	Day6	HighPat/Mat	16	6	23	4	6	11	9	10
Migut.J00889	scaffold_10	5341481	Day6	HighPat/Mat	19	6	27	4	6	10	10	10
Migut.J00889	scaffold_10	5341484	Day6	HighPat/Mat	16	6	25	4	6	9	10	12
Migut.J00889	scaffold_10	5341514	Day6	HighPat/Mat	24	6	24	4	3	9	9	12
Migut.J00889	scaffold_10	5341520	Day6	HighPat/Mat	21	3	24	4	3	9	11	13
Migut.J00889	scaffold_10	5341530	Day6	HighPat/Mat	22	3	22	4	3	10	12	11
Migut.J00889	scaffold_10	5341571	Day6	HighPat/Mat	25	3	26	4	1	13	12	14
Migut.J00889	scaffold_10	5341626	Day6	HighPat/Mat	23	1	21	3	5	19	11	11
Migut.J00889	scaffold_10	5341645	Day6	HighPat/Mat	22	1	23	3	5	21	10	9
Migut.J00889	scaffold_10	5341670	Day6	HighPat/Mat	29	4	30	3	5	23	11	9
Migut.J00889	scaffold_10	5341709	Day6	HighPat/Mat	28	5	51	3	5	21	7	8
Migut.J01085	scaffold_10	7445801	Day6	NoMaternal	4	1	5	0	3	0	NA	NA
Migut.J01397	scaffold_10	15560749	Day6	HighPat/Mat	7	1	12	3	2	6	6	0
Migut.J01397	scaffold_10	15560941	Day6	HighPat/Mat	7	0	17	3	1	3	6	3
Migut.J01397	scaffold_10	15560959	Day6	HighPat/Mat	6	0	20	2	0	5	3	5
Migut.J01397	scaffold_10	15560992	Day6	HighPat/Mat	9	0	26	3	5	5	4	4
Migut.J01397	scaffold_10	15561730	Day6	HighPat/Mat	23	3	26	2	10	13	10	5
Migut.J01397	scaffold_10	15561736	Day6	HighPat/Mat	21	3	31	3	9	14	11	6
Migut.J01397	scaffold_10	15561787	Day6	HighPat/Mat	21	4	25	4	6	13	12	10
Migut.J01397	scaffold_10	15561817	Day6	HighPat/Mat	20	3	20	4	7	13	7	10
Migut.J01397	scaffold_10	15561862	Day6	HighPat/Mat	21	2	21	3	8	15	7	12
Migut.J01397	scaffold_10	15564194	Day6	HighPat/Mat	42	5	34	6	13	13	16	8
Migut.J01397	scaffold_10	15564321	Day6	HighPat/Mat	22	1	27	4	4	23	8	1
Migut.J01425	scaffold_10	15885566	Day6	HighPat/Mat	7	7	5	12	NA	NA	1	3
Migut.J01425	scaffold_10	15885578	Day6	HighPat/Mat	7	6	5	17	0	1	1	3
Migut.J01425	scaffold_10	15885591	Day6	HighPat/Mat	8	7	5	24	0	2	3	6
Migut.J01425	scaffold_10	15885598	Day6	HighPat/Mat	8	7	5	23	0	2	3	6
Migut.J01425	scaffold_10	15885611	Day6	HighPat/Mat	8	9	6	30	0	2	5	12
Migut.J01425	scaffold_10	15885918	Day6	HighPat/Mat	181	211	295	363	37	37	142	149
Migut.J01425	scaffold_10	15885924	Day6	HighPat/Mat	251	254	392	410	58	41	200	179
Migut.J01425	scaffold_10	15885945	Day6	HighPat/Mat	295	291	494	519	64	60	241	211
Migut.J01425	scaffold_10	15885981	Day6	HighPat/Mat	303	314	549	548	68	53	262	215
Migut.J01425	scaffold_10	15886065	Day6	HighPat/Mat	437	319	719	571	77	53	325	218
Migut.J01425	scaffold_10	15886103	Day6	HighPat/Mat	340	210	548	354	63	37	228	134
Migut.J01425	scaffold_10	15886104	Day6	HighPat/Mat	378	193	599	339	65	34	248	122
Migut.J01425	scaffold_10	15886149	Day6	HighPat/Mat	415	196	637	342	69	38	260	130
Migut.J01425	scaffold_10	15886383	Day6	HighPat/Mat	289	148	429	307	47	37	186	121
Migut.J01425	scaffold_10	15886395	Day6	HighPat/Mat	258	101	356	222	37	28	171	79
Migut.J01425	scaffold_10	15886396	Day6	HighPat/Mat	289	88	419	179	42	20	180	67
Migut.J01592	scaffold_10	17562012	Day6	HighPat/Mat	271	50	309	52	84	60	121	38
Migut.J01592	scaffold_10	17562246	Day6	HighPat/Mat	340	66	358	74	80	58	145	48
Migut.J01592	scaffold_10	17562250	Day6	HighPat/Mat	332	61	317	76	72	59	136	49
Migut.J01592	scaffold_10	17562318	Day6	HighPat/Mat	434	56	423	61	102	47	175	35
Migut.J01592	scaffold_10	17562337	Day6	HighPat/Mat	371	55	351	59	85	55	154	36
Migut.J01592	scaffold_10	17562349	Day6	HighPat/Mat	374	40	361	40	82	36	151	28
Migut.J01592	scaffold_10	17562381	Day6	HighPat/Mat	310	38	305	30	81	39	128	25
Migut.J01592	scaffold_10	17562389	Day6	HighPat/Mat	300	40	309	37	82	39	133	24
Migut.J01592	scaffold_10	17562402	Day6	HighPat/Mat	281	35	274	34	74	35	120	24
Migut.J01782	scaffold_10	18725476	Day6	HighPat/Mat	5	0	12	1	1	1	2	0
Migut.J01782	scaffold_10	18725528	Day6	HighPat/Mat	7	0	19	1	1	2	3	0
Migut.J01782	scaffold_10	18725740	Day6	HighPat/Mat	12	0	16	2	5	8	9	7
Migut.J01782	scaffold_10	18725746	Day6	HighPat/Mat	11	0	15	1	5	8	8	7
Migut.J01782	scaffold_10	18725790	Day6	HighPat/Mat	8	0	16	3	5	9	11	7
Migut.J01782	scaffold_10	18725824	Day6	HighPat/Mat	13	0	23	3	8	6	10	6
Migut.J01782	scaffold_10	18725833	Day6	HighPat/Mat	14	0	22	3	7	5	11	7
Migut.J01782	scaffold_10	18725851	Day6	HighPat/Mat	13	0	18	2	7	5	10	6
Migut.J01782	scaffold_10	18725863	Day6	HighPat/Mat	9	0	19	3	9	3	8	5
Migut.J01782	scaffold_10	18725869	Day6	HighPat/Mat	9	0	21	2	6	3	8	6
Migut.J01782	scaffold_10	18726005	Day6	HighPat/Mat	16	0	21	4	6	1	8	6
Migut.J01782	scaffold_10	18726088	Day6	HighPat/Mat	23	1	19	1	9	4	9	10
Migut.J01782	scaffold_10	18726196	Day6	HighPat/Mat	18	1	17	5	2	10	3	3
Migut.J01782	scaffold_10	18726206	Day6	HighPat/Mat	12	1	13	4	1	7	3	3
Migut.J01782	scaffold_10	18726226	Day6	HighPat/Mat	11	1	11	4	1	9	3	2
Migut.J01782	scaffold_10	18726256	Day6	HighPat/Mat	10	1	9	5	2	8	2	2
Migut.J01782	scaffold_10	18727040	Day6	HighPat/Mat	4	0	11	0	2	4	1	2
Migut.J01782	scaffold_10	18727166	Day6	HighPat/Mat	1	0	6	0	5	8	3	1
Migut.J01782	scaffold_10	18727202	Day6	HighPat/Mat	1	0	8	0	4	5	4	1
Migut.J01782	scaffold_10	18727216	Day6	HighPat/Mat	2	0	8	0	5	5	3	1
Migut.J01782	scaffold_10	18727310	Day6	HighPat/Mat	5	0	5	0	2	1	NA	NA
Migut.J01782	scaffold_10	18727355	Day6	HighPat/Mat	6	0	7	0	1	0	NA	NA
Migut.J01782	scaffold_10	18728236	Day6	HighPat/Mat	6	0	10	0	2	0	2	0
Migut.J01782	scaffold_10	18728281	Day6	HighPat/Mat	2	0	7	0	2	0	2	0
Migut.J01782	scaffold_10	18728328	Day6	HighPat/Mat	2	0	2	0	NA	NA	3	0
Migut.J01782	scaffold_10	18728349	Day6	HighPat/Mat	2	0	3	0	NA	NA	1	0
Migut.J01782	scaffold_10	18728362	Day6	HighPat/Mat	1	0	3	0	NA	NA	2	0
Migut.J01782	scaffold_10	18728367	Day6	HighPat/Mat	1	0	3	0	NA	NA	2	0
Migut.J01782	scaffold_10	18728421	Day6	HighPat/Mat	6	0	7	0	NA	NA	3	0
Migut.J01782	scaffold_10	18728426	Day6	HighPat/Mat	8	0	5	0	NA	NA	2	0
Migut.J01782	scaffold_10	18728458	Day6	HighPat/Mat	9	0	5	0	NA	NA	2	0
Migut.J01782	scaffold_10	18728460	Day6	HighPat/Mat	10	0	5	0	NA	NA	2	0
Migut.J01782	scaffold_10	18728479	Day6	HighPat/Mat	8	0	5	0	NA	NA	2	0
Migut.J01782	scaffold_10	18728480	Day6	HighPat/Mat	9	0	5	0	NA	NA	2	0
Migut.J01782	scaffold_10	18728498	Day6	HighPat/Mat	7	0	5	0	NA	NA	2	0
Migut.J01782	scaffold_10	18728520	Day6	HighPat/Mat	10	0	3	0	NA	NA	2	0
Migut.K00490	scaffold_11	2471060	Day6	NoMaternal	0	1	4	0	0	1	NA	NA
Migut.K00490	scaffold_11	2471100	Day6	NoMaternal	0	1	5	0	0	1	NA	NA
Migut.K00504	scaffold_11	2543758	Day6	NoMaternal	4	0	1	0	0	1	1	1
Migut.K00504	scaffold_11	2543968	Day6	NoMaternal	1	0	0	1	2	0	2	0
Migut.K00504	scaffold_11	2543983	Day6	NoMaternal	3	0	0	1	2	0	2	0
Migut.K00504	scaffold_11	2543994	Day6	NoMaternal	4	0	0	1	2	0	NA	NA
Migut.K00504	scaffold_11	2544626	Day6	NoMaternal	4	0	5	0	2	1	NA	NA
Migut.K00568	scaffold_11	2961267	Day6	HighPat/Mat	3	0	11	0	3	0	1	0
Migut.K00568	scaffold_11	2961314	Day6	HighPat/Mat	6	3	15	4	2	2	7	0
Migut.K00568	scaffold_11	2961675	Day6	HighPat/Mat	0	2	1	0	0	1	0	1
Migut.K00568	scaffold_11	2961690	Day6	HighPat/Mat	15	8	28	3	3	3	12	1
Migut.K00568	scaffold_11	2961695	Day6	HighPat/Mat	18	7	28	3	3	3	8	1
Migut.K00568	scaffold_11	2961779	Day6	HighPat/Mat	21	15	19	6	2	2	12	3
Migut.K00568	scaffold_11	2961971	Day6	HighPat/Mat	14	13	13	10	1	5	7	4
Migut.K00568	scaffold_11	2962001	Day6	HighPat/Mat	20	13	15	11	1	10	6	6
Migut.K00568	scaffold_11	2962964	Day6	HighPat/Mat	13	4	17	9	4	11	13	5
Migut.K00568	scaffold_11	2963841	Day6	HighPat/Mat	6	8	9	3	5	5	5	5
Migut.K00915	scaffold_11	11085469	Day6	HighPat/Mat	6	1	13	0	7	0	4	2
Migut.K00915	scaffold_11	11085513	Day6	HighPat/Mat	5	1	9	0	9	0	3	2
Migut.K00915	scaffold_11	11086418	Day6	HighPat/Mat	20	1	20	3	7	9	5	2
Migut.K00964	scaffold_11	13736033	Day6	HighPat/Mat	0	17	0	23	0	6	0	12
Migut.K00964	scaffold_11	13736042	Day6	HighPat/Mat	0	19	0	23	0	6	3	12
Migut.K00964	scaffold_11	13738722	Day6	HighPat/Mat	3	0	4	0	3	0	3	0
Migut.K00964	scaffold_11	13738723	Day6	HighPat/Mat	3	0	4	0	3	0	3	0
Migut.K01025	scaffold_11	14907125	Day6	NoMaternal	78	0	80	0	28	0	38	0
Migut.K01025	scaffold_11	14907301	Day6	NoMaternal	125	0	138	0	33	0	57	0
Migut.K01027	scaffold_11	14980101	Day6	NoMaternal	102	0	89	0	25	0	33	0
Migut.L01143	scaffold_12	21883166	Day6	HighPat/Mat	18	4	9	1	8	6	3	1
Migut.L01143	scaffold_12	21883177	Day6	HighPat/Mat	26	4	16	1	8	8	3	1
Migut.L01143	scaffold_12	21883187	Day6	HighPat/Mat	29	4	20	2	8	8	4	1
Migut.L01143	scaffold_12	21883192	Day6	HighPat/Mat	27	4	20	2	8	8	4	2
Migut.L01143	scaffold_12	21883199	Day6	HighPat/Mat	27	4	20	2	8	10	5	2
Migut.L01143	scaffold_12	21883434	Day6	HighPat/Mat	81	7	63	19	19	25	24	21
Migut.L01645	scaffold_12	24743128	Day6	HighPat/Mat	NA	NA	0	1	0	1	0	1
Migut.L01645	scaffold_12	24743150	Day6	HighPat/Mat	NA	NA	0	1	0	2	0	1
Migut.L01645	scaffold_12	24743162	Day6	HighPat/Mat	NA	NA	0	1	0	2	0	1
Migut.L01645	scaffold_12	24743169	Day6	HighPat/Mat	NA	NA	0	1	0	2	0	1
Migut.L01645	scaffold_12	24743216	Day6	HighPat/Mat	NA	NA	0	2	0	2	0	1
Migut.L01645	scaffold_12	24743426	Day6	HighPat/Mat	NA	NA	0	1	0	1	0	2
Migut.L01645	scaffold_12	24743490	Day6	HighPat/Mat	0	1	1	4	0	1	NA	NA
Migut.L01645	scaffold_12	24743585	Day6	HighPat/Mat	0	2	2	2	NA	NA	0	3
Migut.L01645	scaffold_12	24743621	Day6	HighPat/Mat	0	2	2	1	NA	NA	0	3
Migut.L01645	scaffold_12	24743692	Day6	HighPat/Mat	0	2	2	3	NA	NA	0	1
Migut.L01645	scaffold_12	24743822	Day6	HighPat/Mat	0	1	1	0	NA	NA	0	2
Migut.L01645	scaffold_12	24743825	Day6	HighPat/Mat	0	1	1	0	NA	NA	0	2
Migut.L01645	scaffold_12	24743840	Day6	HighPat/Mat	0	1	1	1	NA	NA	0	2
Migut.L01645	scaffold_12	24743876	Day6	HighPat/Mat	0	1	0	1	0	1	0	3
Migut.L01645	scaffold_12	24743906	Day6	HighPat/Mat	0	3	0	3	0	1	0	3
Migut.L01645	scaffold_12	24743931	Day6	HighPat/Mat	0	2	0	3	0	1	0	2
Migut.L01645	scaffold_12	24743939	Day6	HighPat/Mat	0	2	0	2	0	1	0	3
Migut.L01645	scaffold_12	24744014	Day6	HighPat/Mat	0	4	0	1	0	1	0	2
Migut.L01645	scaffold_12	24744224	Day6	HighPat/Mat	0	1	0	1	NA	NA	0	2
Migut.L01645	scaffold_12	24744233	Day6	HighPat/Mat	0	3	0	1	NA	NA	0	2
Migut.L01645	scaffold_12	24744297	Day6	HighPat/Mat	0	4	0	1	NA	NA	0	2
Migut.L01645	scaffold_12	24744298	Day6	HighPat/Mat	0	4	0	1	NA	NA	0	2
Migut.L01645	scaffold_12	24744326	Day6	HighPat/Mat	0	3	0	1	NA	NA	0	1
Migut.L01645	scaffold_12	24744395	Day6	HighPat/Mat	0	1	NA	NA	0	1	0	1
Migut.L01645	scaffold_12	24744620	Day6	HighPat/Mat	0	1	1	1	0	1	3	2
Migut.L01645	scaffold_12	24744623	Day6	HighPat/Mat	0	1	1	1	0	2	3	2
Migut.L01645	scaffold_12	24744636	Day6	HighPat/Mat	0	1	1	1	NA	NA	3	1
Migut.L01645	scaffold_12	24744704	Day6	HighPat/Mat	0	3	1	3	0	1	0	1
Migut.L01645	scaffold_12	24744724	Day6	HighPat/Mat	1	4	0	2	0	1	2	1
Migut.L01645	scaffold_12	24744743	Day6	HighPat/Mat	1	3	0	1	0	2	2	1
Migut.L01645	scaffold_12	24744752	Day6	HighPat/Mat	2	4	0	3	0	2	2	1
Migut.L01645	scaffold_12	24744782	Day6	HighPat/Mat	3	4	1	2	0	1	2	1
Migut.L01645	scaffold_12	24744794	Day6	HighPat/Mat	3	4	3	1	0	1	2	1
Migut.L01645	scaffold_12	24744826	Day6	HighPat/Mat	5	2	4	1	1	1	2	1
Migut.L01645	scaffold_12	24744908	Day6	HighPat/Mat	5	0	3	2	1	2	1	1
Migut.L01645	scaffold_12	24744911	Day6	HighPat/Mat	5	0	6	2	1	2	1	1
Migut.L01645	scaffold_12	24744926	Day6	HighPat/Mat	5	0	7	2	1	2	1	0
Migut.L01645	scaffold_12	24745338	Day6	HighPat/Mat	NA	NA	1	3	0	1	1	0
Migut.L01645	scaffold_12	24745339	Day6	HighPat/Mat	NA	NA	1	4	0	1	1	0
Migut.L01645	scaffold_12	24745350	Day6	HighPat/Mat	NA	NA	1	4	0	1	1	0
Migut.L01645	scaffold_12	24745368	Day6	HighPat/Mat	NA	NA	1	5	0	1	1	0
Migut.L01896	scaffold_12	25850788	Day6	HighPat/Mat	9	0	10	0	NA	NA	3	1
Migut.L01896	scaffold_12	25850840	Day6	HighPat/Mat	6	0	8	1	4	0	6	3
Migut.L01896	scaffold_12	25850842	Day6	HighPat/Mat	6	0	5	1	3	0	8	3
Migut.L01896	scaffold_12	25850857	Day6	HighPat/Mat	7	0	7	1	3	1	6	3
Migut.L01896	scaffold_12	25850860	Day6	HighPat/Mat	7	0	7	1	3	1	6	3
Migut.L01896	scaffold_12	25850899	Day6	HighPat/Mat	9	0	9	0	4	1	7	5
Migut.L01896	scaffold_12	25850959	Day6	HighPat/Mat	7	0	12	2	1	2	5	3
Migut.L01896	scaffold_12	25851387	Day6	HighPat/Mat	4	0	11	1	2	0	4	3
Migut.L01896	scaffold_12	25851455	Day6	HighPat/Mat	6	0	19	0	2	0	2	2
Migut.L01896	scaffold_12	25851456	Day6	HighPat/Mat	5	0	18	0	2	0	2	2
Migut.L01908	scaffold_12	25943662	Day6	HighPat/Mat	251	75	239	72	60	128	134	68
Migut.L01908	scaffold_12	25943787	Day6	HighPat/Mat	441	119	410	112	109	153	220	85
Migut.L01908	scaffold_12	25944154	Day6	HighPat/Mat	487	177	416	140	113	196	204	114
Migut.L01908	scaffold_12	25944172	Day6	HighPat/Mat	518	162	449	136	118	199	201	109
Migut.L01908	scaffold_12	25944181	Day6	HighPat/Mat	503	166	456	147	117	207	188	117
Migut.L01908	scaffold_12	25944853	Day6	HighPat/Mat	255	92	264	90	62	106	113	68
Migut.M00021	scaffold_13	142203	Day6	HighPat/Mat	12	0	19	2	1	1	23	0
Migut.M00021	scaffold_13	142221	Day6	HighPat/Mat	15	1	19	1	1	1	24	0
Migut.M00021	scaffold_13	142272	Day6	HighPat/Mat	16	3	19	1	1	1	30	0
Migut.M00021	scaffold_13	142321	Day6	HighPat/Mat	16	3	13	2	1	1	24	0
Migut.M00021	scaffold_13	142494	Day6	HighPat/Mat	4	2	16	3	5	4	15	0
Migut.M00021	scaffold_13	142526	Day6	HighPat/Mat	5	2	22	3	4	4	11	1
Migut.M00021	scaffold_13	142560	Day6	HighPat/Mat	6	1	18	3	3	3	15	1
Migut.M00021	scaffold_13	142592	Day6	HighPat/Mat	8	1	23	3	3	5	14	0
Migut.M00021	scaffold_13	142603	Day6	HighPat/Mat	6	0	23	3	3	5	12	0
Migut.M00021	scaffold_13	142692	Day6	HighPat/Mat	7	0	11	2	0	2	15	0
Migut.M00021	scaffold_13	143208	Day6	HighPat/Mat	14	3	22	3	2	0	9	1
Migut.M00021	scaffold_13	143219	Day6	HighPat/Mat	15	4	23	3	1	0	10	3
Migut.M00021	scaffold_13	143233	Day6	HighPat/Mat	14	4	25	3	2	0	9	3
Migut.M00021	scaffold_13	143269	Day6	HighPat/Mat	15	6	22	4	3	0	8	3
Migut.M00021	scaffold_13	143280	Day6	HighPat/Mat	19	6	25	4	3	0	8	2
Migut.M00021	scaffold_13	143346	Day6	HighPat/Mat	16	1	22	4	5	0	8	1
Migut.M00021	scaffold_13	143375	Day6	HighPat/Mat	14	2	15	3	6	0	8	1
Migut.M00021	scaffold_13	143383	Day6	HighPat/Mat	14	4	15	4	6	0	8	1
Migut.M00083	scaffold_13	478631	Day6	HighPat/Mat	3	0	1	0	NA	NA	1	3
Migut.M00083	scaffold_13	478671	Day6	HighPat/Mat	3	0	1	0	NA	NA	2	3
Migut.M00083	scaffold_13	478889	Day6	HighPat/Mat	NA	NA	1	0	0	1	2	0
Migut.M00083	scaffold_13	478894	Day6	HighPat/Mat	NA	NA	1	0	0	1	2	0
Migut.M00083	scaffold_13	478903	Day6	HighPat/Mat	NA	NA	1	0	0	1	2	0
Migut.M00083	scaffold_13	478913	Day6	HighPat/Mat	NA	NA	1	0	0	1	1	0
Migut.M00083	scaffold_13	478963	Day6	HighPat/Mat	NA	NA	3	0	0	1	2	1
Migut.M00083	scaffold_13	479449	Day6	HighPat/Mat	NA	NA	2	0	0	3	1	2
Migut.M00083	scaffold_13	479669	Day6	HighPat/Mat	2	0	2	0	0	1	1	0
Migut.M00083	scaffold_13	479692	Day6	HighPat/Mat	2	0	2	0	0	1	1	0
Migut.M00083	scaffold_13	479831	Day6	HighPat/Mat	4	0	2	0	NA	NA	0	4
Migut.M00083	scaffold_13	479891	Day6	HighPat/Mat	3	0	3	1	2	0	2	4
Migut.M00083	scaffold_13	480386	Day6	HighPat/Mat	1	0	1	1	0	1	2	2
Migut.M00083	scaffold_13	480415	Day6	HighPat/Mat	1	0	1	1	0	1	2	2
Migut.M00083	scaffold_13	480422	Day6	HighPat/Mat	1	0	0	1	NA	NA	2	2
Migut.M00083	scaffold_13	480433	Day6	HighPat/Mat	1	0	1	1	0	1	2	2
Migut.M00293	scaffold_13	5255513	Day6	HighPat/Mat	17	11	41	17	7	23	18	5
Migut.M00293	scaffold_13	5255600	Day6	HighPat/Mat	18	8	38	13	8	16	15	10
Migut.M00293	scaffold_13	5255841	Day6	HighPat/Mat	35	15	45	16	10	17	17	5
Migut.M00293	scaffold_13	5255928	Day6	HighPat/Mat	37	8	40	17	9	13	7	6
Migut.M00293	scaffold_13	5256148	Day6	HighPat/Mat	30	4	48	11	10	21	17	4
Migut.M00343	scaffold_13	5885157	Day6	NoMaternal	4	0	5	0	NA	NA	1	0
Migut.M00343	scaffold_13	5885179	Day6	NoMaternal	4	0	3	0	NA	NA	2	0
Migut.M00343	scaffold_13	5885213	Day6	NoMaternal	3	0	3	0	NA	NA	2	0
Migut.M00343	scaffold_13	5885848	Day6	NoMaternal	17	0	3	0	1	0	3	0
Migut.M00343	scaffold_13	5885885	Day6	NoMaternal	18	0	7	0	1	0	3	0
Migut.M00343	scaffold_13	5885935	Day6	NoMaternal	17	0	10	0	1	0	2	0
Migut.M00343	scaffold_13	5885969	Day6	NoMaternal	16	0	14	0	NA	NA	1	0
Migut.M00343	scaffold_13	5885983	Day6	NoMaternal	18	0	17	0	1	0	2	0
Migut.M00343	scaffold_13	5886012	Day6	NoMaternal	25	0	16	0	1	0	2	0
Migut.M00343	scaffold_13	5886013	Day6	NoMaternal	24	0	17	0	1	0	2	0
Migut.M00343	scaffold_13	5886067	Day6	NoMaternal	23	0	14	0	1	0	3	0
Migut.M00343	scaffold_13	5886118	Day6	NoMaternal	18	0	14	0	6	0	6	0
Migut.M00343	scaffold_13	5886127	Day6	NoMaternal	18	0	17	0	5	0	7	0
Migut.M00343	scaffold_13	5886173	Day6	NoMaternal	14	0	15	0	5	0	7	0
Migut.M00343	scaffold_13	5886190	Day6	NoMaternal	14	0	17	0	4	0	8	0
Migut.M00343	scaffold_13	5886215	Day6	NoMaternal	19	0	16	0	4	0	8	0
Migut.M00397	scaffold_13	6444691	Day6	NoMaternal	11	0	4	0	1	0	NA	NA
Migut.M00397	scaffold_13	6444692	Day6	NoMaternal	10	0	4	0	1	0	NA	NA
Migut.M00397	scaffold_13	6444717	Day6	NoMaternal	11	0	4	0	1	0	NA	NA
Migut.M00397	scaffold_13	6444730	Day6	NoMaternal	10	0	3	0	1	0	NA	NA
Migut.M00588	scaffold_13	12728206	Day6	HighPat/Mat	15	63	20	88	3	29	15	32
Migut.M00588	scaffold_13	12728480	Day6	HighPat/Mat	17	4	28	2	7	0	15	3
Migut.M00588	scaffold_13	12728488	Day6	HighPat/Mat	14	3	28	3	5	0	17	4
Migut.M00588	scaffold_13	12728512	Day6	HighPat/Mat	10	3	31	3	5	0	15	5
Migut.M00588	scaffold_13	12728632	Day6	HighPat/Mat	4	0	26	2	NA	NA	6	3
Migut.M00588	scaffold_13	12728636	Day6	HighPat/Mat	3	0	27	2	1	0	8	4
Migut.M00588	scaffold_13	12728651	Day6	HighPat/Mat	5	0	28	1	2	0	10	4
Migut.M00588	scaffold_13	12728653	Day6	HighPat/Mat	5	0	26	2	3	0	10	6
Migut.M00588	scaffold_13	12728698	Day6	HighPat/Mat	2	1	30	2	3	0	7	5
Migut.M00588	scaffold_13	12728707	Day6	HighPat/Mat	2	1	26	2	2	0	6	6
Migut.M00588	scaffold_13	12728710	Day6	HighPat/Mat	2	1	23	1	3	0	7	4
Migut.M00588	scaffold_13	12728737	Day6	HighPat/Mat	3	1	25	2	4	0	7	5
Migut.M00588	scaffold_13	12728764	Day6	HighPat/Mat	2	1	22	0	6	0	9	4
Migut.M00588	scaffold_13	12728767	Day6	HighPat/Mat	4	0	22	0	4	0	7	5
Migut.M00588	scaffold_13	12728779	Day6	HighPat/Mat	4	1	19	0	5	0	6	6
Migut.M00588	scaffold_13	12728797	Day6	HighPat/Mat	3	1	21	1	3	0	3	4
Migut.M00588	scaffold_13	12728828	Day6	HighPat/Mat	5	1	15	0	4	0	4	2
Migut.M00588	scaffold_13	12728853	Day6	HighPat/Mat	6	0	18	0	5	0	6	3
Migut.M00588	scaffold_13	12728875	Day6	HighPat/Mat	4	1	18	0	4	0	4	2
Migut.M00588	scaffold_13	12728911	Day6	HighPat/Mat	4	1	10	1	2	0	3	1
Migut.M00588	scaffold_13	12728913	Day6	HighPat/Mat	5	1	10	0	2	0	4	1
Migut.M00588	scaffold_13	12728935	Day6	HighPat/Mat	5	1	11	0	NA	NA	5	0
Migut.M00588	scaffold_13	12728944	Day6	HighPat/Mat	4	1	11	1	1	0	5	0
Migut.M00588	scaffold_13	12729024	Day6	HighPat/Mat	5	0	10	1	NA	NA	3	0
Migut.M00588	scaffold_13	12729029	Day6	HighPat/Mat	5	0	9	0	NA	NA	4	0
Migut.M00588	scaffold_13	12729064	Day6	HighPat/Mat	6	0	10	0	NA	NA	3	0
Migut.M00588	scaffold_13	12729079	Day6	HighPat/Mat	6	0	14	0	NA	NA	2	0
Migut.M00588	scaffold_13	12729115	Day6	HighPat/Mat	4	0	12	0	NA	NA	2	0
Migut.M00588	scaffold_13	12729211	Day6	HighPat/Mat	2	0	12	0	NA	NA	4	0
Migut.M00588	scaffold_13	12729214	Day6	HighPat/Mat	3	0	13	0	NA	NA	4	0
Migut.M00635	scaffold_13	13689445	Day6	HighPat/Mat	5	2	13	1	1	2	5	0
Migut.M00958	scaffold_13	16225829	Day6	HighPat/Mat	4	0	5	2	1	3	2	2
Migut.M00958	scaffold_13	16225841	Day6	HighPat/Mat	4	0	7	2	4	3	2	2
Migut.M00958	scaffold_13	16226027	Day6	HighPat/Mat	12	0	15	5	2	2	1	4
Migut.M00958	scaffold_13	16226094	Day6	HighPat/Mat	12	0	10	4	0	4	1	1
Migut.M00958	scaffold_13	16226099	Day6	HighPat/Mat	12	0	10	3	0	5	1	2
Migut.M00958	scaffold_13	16226338	Day6	HighPat/Mat	10	0	4	2	2	9	1	12
Migut.M00958	scaffold_13	16226365	Day6	HighPat/Mat	10	1	5	2	2	9	1	11
Migut.M00958	scaffold_13	16226377	Day6	HighPat/Mat	11	1	5	2	1	10	1	10
Migut.M00958	scaffold_13	16226404	Day6	HighPat/Mat	9	1	6	2	0	8	1	7
Migut.M00958	scaffold_13	16227137	Day6	HighPat/Mat	2	5	2	0	0	4	0	6
Migut.M00958	scaffold_13	16228700	Day6	HighPat/Mat	0	3	0	1	NA	NA	0	2
Migut.M00958	scaffold_13	16229022	Day6	HighPat/Mat	0	4	0	1	0	1	0	6
Migut.M01350	scaffold_13	18032452	Day6	HighPat/Mat	1750	1	2841	6	726	1	1018	1
Migut.N00304	scaffold_14	1443822	Day6	HighPat/Mat	1	0	0	2	3	0	0	1
Migut.N00304	scaffold_14	1443828	Day6	HighPat/Mat	1	0	0	2	3	0	1	1
Migut.N00304	scaffold_14	1443876	Day6	HighPat/Mat	1	1	0	2	4	0	1	2
Migut.N00304	scaffold_14	1443891	Day6	HighPat/Mat	1	1	0	1	4	0	1	2
Migut.N00304	scaffold_14	1444691	Day6	HighPat/Mat	1	0	NA	NA	1	2	0	1
Migut.N00304	scaffold_14	1444847	Day6	HighPat/Mat	1	0	0	1	NA	NA	0	3
Migut.N00304	scaffold_14	1445009	Day6	HighPat/Mat	2	0	2	1	0	1	1	2
Migut.N00304	scaffold_14	1445030	Day6	HighPat/Mat	2	0	2	1	2	0	1	5
Migut.N00304	scaffold_14	1445069	Day6	HighPat/Mat	2	0	1	2	3	0	1	1
Migut.N00304	scaffold_14	1445087	Day6	HighPat/Mat	2	0	2	2	3	1	0	4
Migut.N00304	scaffold_14	1445156	Day6	HighPat/Mat	2	0	2	2	1	2	1	2
Migut.N00304	scaffold_14	1445192	Day6	HighPat/Mat	NA	NA	2	2	1	1	0	1
Migut.N00304	scaffold_14	1445209	Day6	HighPat/Mat	NA	NA	1	2	0	1	0	1
Migut.N00304	scaffold_14	1445212	Day6	HighPat/Mat	NA	NA	1	2	0	2	0	1
Migut.N00304	scaffold_14	1445222	Day6	HighPat/Mat	NA	NA	2	0	0	2	0	1
Migut.N00304	scaffold_14	1445360	Day6	HighPat/Mat	1	0	3	0	0	1	1	3
Migut.N00304	scaffold_14	1445378	Day6	HighPat/Mat	1	0	3	0	0	2	1	3
Migut.N00304	scaffold_14	1445414	Day6	HighPat/Mat	1	0	4	0	NA	NA	0	3
Migut.N00304	scaffold_14	1445499	Day6	HighPat/Mat	NA	NA	6	0	0	5	1	0
Migut.N00304	scaffold_14	1445529	Day6	HighPat/Mat	2	0	4	0	1	4	1	0
Migut.N00304	scaffold_14	1445534	Day6	HighPat/Mat	2	0	4	0	1	4	1	0
Migut.N00304	scaffold_14	1445579	Day6	HighPat/Mat	3	0	4	0	0	5	1	0
Migut.N00304	scaffold_14	1445641	Day6	HighPat/Mat	3	3	3	0	0	6	1	0
Migut.N00304	scaffold_14	1445675	Day6	HighPat/Mat	1	4	1	0	0	1	NA	NA
Migut.N00486	scaffold_14	2413271	Day6	HighPat/Mat	3	0	5	5	4	0	2	0
Migut.N00486	scaffold_14	2413280	Day6	HighPat/Mat	3	0	6	5	4	0	2	0
Migut.N00486	scaffold_14	2413299	Day6	HighPat/Mat	3	0	7	5	5	0	2	0
Migut.N00486	scaffold_14	2413300	Day6	HighPat/Mat	3	0	8	5	5	0	2	0
Migut.N00486	scaffold_14	2413441	Day6	HighPat/Mat	5	0	7	1	5	0	2	0
Migut.N00486	scaffold_14	2413634	Day6	HighPat/Mat	3	0	9	3	5	0	2	0
Migut.N00486	scaffold_14	2413658	Day6	HighPat/Mat	3	0	10	4	3	0	NA	NA
Migut.N00486	scaffold_14	2413682	Day6	HighPat/Mat	2	0	8	5	2	0	NA	NA
Migut.N00486	scaffold_14	2413694	Day6	HighPat/Mat	3	0	8	4	4	0	NA	NA
Migut.N00733	scaffold_14	4007737	Day6	HighPat/Mat	3	1	2	0	0	2	NA	NA
Migut.N00733	scaffold_14	4008095	Day6	HighPat/Mat	3	0	6	0	1	0	NA	NA
Migut.N00733	scaffold_14	4008104	Day6	HighPat/Mat	NA	NA	6	0	1	0	0	1
Migut.N00733	scaffold_14	4008559	Day6	HighPat/Mat	NA	NA	5	0	1	0	1	1
Migut.N00733	scaffold_14	4008562	Day6	HighPat/Mat	NA	NA	5	0	1	0	1	1
Migut.N00733	scaffold_14	4008598	Day6	HighPat/Mat	NA	NA	3	0	1	0	1	1
Migut.N00733	scaffold_14	4008622	Day6	HighPat/Mat	1	0	2	0	1	0	3	1
Migut.N00733	scaffold_14	4008637	Day6	HighPat/Mat	1	1	1	0	1	0	2	1
Migut.N00733	scaffold_14	4008727	Day6	HighPat/Mat	1	1	1	0	NA	NA	3	1
Migut.N00733	scaffold_14	4008866	Day6	HighPat/Mat	1	1	2	0	NA	NA	2	1
Migut.N00733	scaffold_14	4008890	Day6	HighPat/Mat	1	1	3	0	2	0	2	0
Migut.N00733	scaffold_14	4008904	Day6	HighPat/Mat	1	1	3	0	2	0	NA	NA
Migut.N00733	scaffold_14	4008919	Day6	HighPat/Mat	1	1	3	0	2	2	NA	NA
Migut.N00733	scaffold_14	4008931	Day6	HighPat/Mat	1	1	3	0	2	2	NA	NA
Migut.N00733	scaffold_14	4008954	Day6	HighPat/Mat	0	1	4	0	2	2	NA	NA
Migut.N00733	scaffold_14	4009080	Day6	HighPat/Mat	2	0	9	2	3	3	0	1
Migut.N00733	scaffold_14	4009165	Day6	HighPat/Mat	2	0	11	2	5	6	0	4
Migut.N00733	scaffold_14	4009181	Day6	HighPat/Mat	2	0	9	2	5	6	0	4
Migut.N00733	scaffold_14	4009285	Day6	HighPat/Mat	1	0	4	0	0	6	2	3
Migut.N00733	scaffold_14	4009396	Day6	HighPat/Mat	3	0	4	0	0	1	2	3
Migut.N00733	scaffold_14	4009804	Day6	HighPat/Mat	2	0	6	0	0	1	1	3
Migut.N00733	scaffold_14	4009876	Day6	HighPat/Mat	3	0	6	0	1	4	3	7
Migut.N00733	scaffold_14	4009915	Day6	HighPat/Mat	2	0	10	0	4	8	4	5
Migut.N00733	scaffold_14	4009924	Day6	HighPat/Mat	5	0	13	0	4	8	4	7
Migut.N00733	scaffold_14	4009927	Day6	HighPat/Mat	4	0	13	0	4	8	4	6
Migut.N00733	scaffold_14	4009936	Day6	HighPat/Mat	6	0	12	0	5	6	3	7
Migut.N00733	scaffold_14	4009939	Day6	HighPat/Mat	6	0	14	0	2	8	3	7
Migut.N00733	scaffold_14	4009952	Day6	HighPat/Mat	6	0	15	0	5	8	4	7
Migut.N00733	scaffold_14	4010140	Day6	HighPat/Mat	12	1	16	0	3	12	12	6
Migut.N00733	scaffold_14	4010148	Day6	HighPat/Mat	13	1	16	0	3	12	12	5
Migut.N00733	scaffold_14	4010303	Day6	HighPat/Mat	14	1	11	0	3	12	10	3
Migut.N00741	scaffold_14	4132251	Day6	NoMaternal	7	0	5	0	2	0	NA	NA
Migut.N00741	scaffold_14	4132329	Day6	NoMaternal	10	0	3	0	2	0	2	0
Migut.N00741	scaffold_14	4132374	Day6	NoMaternal	8	0	1	0	NA	NA	2	0
Migut.N00741	scaffold_14	4132375	Day6	NoMaternal	8	0	1	0	NA	NA	2	0
Migut.N00935	scaffold_14	6253768	Day6	HighPat/Mat	4	0	18	0	3	0	2	0
Migut.N00935	scaffold_14	6253777	Day6	HighPat/Mat	5	0	18	0	2	0	2	0
Migut.N00935	scaffold_14	6253807	Day6	HighPat/Mat	3	0	16	0	3	0	3	0
Migut.N00935	scaffold_14	6253867	Day6	HighPat/Mat	3	0	10	0	1	0	1	0
Migut.N00935	scaffold_14	6253873	Day6	HighPat/Mat	3	0	9	0	1	0	2	0
Migut.N00935	scaffold_14	6253885	Day6	HighPat/Mat	3	0	7	0	1	0	1	0
Migut.N01021	scaffold_14	7365500	Day6	HighPat/Mat	0	1	3	1	1	4	1	1
Migut.N01021	scaffold_14	7365726	Day6	HighPat/Mat	6	0	4	1	1	2	1	3
Migut.N01021	scaffold_14	7365732	Day6	HighPat/Mat	6	0	4	1	2	2	2	3
Migut.N01021	scaffold_14	7365756	Day6	HighPat/Mat	6	0	3	1	2	2	4	6
Migut.N01021	scaffold_14	7365759	Day6	HighPat/Mat	5	0	2	1	2	2	1	5
Migut.N01021	scaffold_14	7365783	Day6	HighPat/Mat	9	0	3	1	2	4	4	6
Migut.N01021	scaffold_14	7365834	Day6	HighPat/Mat	7	0	5	1	1	3	4	5
Migut.N01021	scaffold_14	7365876	Day6	HighPat/Mat	3	0	3	1	0	3	3	6
Migut.N01021	scaffold_14	7365879	Day6	HighPat/Mat	3	0	3	1	0	3	3	7
Migut.N01021	scaffold_14	7366675	Day6	HighPat/Mat	1	0	1	2	0	5	0	1
Migut.N01021	scaffold_14	7366693	Day6	HighPat/Mat	1	1	1	1	0	5	0	1
Migut.N01021	scaffold_14	7366711	Day6	HighPat/Mat	0	1	1	1	0	5	0	1
Migut.N01021	scaffold_14	7367045	Day6	HighPat/Mat	NA	NA	2	0	0	3	1	0
Migut.N01021	scaffold_14	7367063	Day6	HighPat/Mat	0	3	1	0	0	5	1	0
Migut.N01021	scaffold_14	7367084	Day6	HighPat/Mat	1	3	2	1	0	6	1	2
Migut.N01021	scaffold_14	7367106	Day6	HighPat/Mat	0	5	2	1	0	9	0	2
Migut.N01021	scaffold_14	7367132	Day6	HighPat/Mat	1	4	1	3	0	9	1	2
Migut.N01021	scaffold_14	7367579	Day6	HighPat/Mat	6	1	4	3	0	5	1	2
Migut.N01138	scaffold_14	8145600	Day6	HighPat/Mat	72	128	105	121	12	52	41	92
Migut.N01138	scaffold_14	8145657	Day6	HighPat/Mat	82	23	101	24	16	3	58	15
Migut.N01138	scaffold_14	8146205	Day6	HighPat/Mat	72	22	98	20	10	1	50	5
Migut.N01138	scaffold_14	8146484	Day6	HighPat/Mat	12	8	24	14	1	5	10	12
Migut.N01138	scaffold_14	8146547	Day6	HighPat/Mat	22	4	16	6	1	3	9	4
Migut.N01138	scaffold_14	8146580	Day6	HighPat/Mat	31	5	29	7	1	0	6	4
Migut.N01138	scaffold_14	8146588	Day6	HighPat/Mat	32	6	32	6	1	0	8	4
Migut.N01138	scaffold_14	8146613	Day6	HighPat/Mat	27	4	35	6	2	3	11	3
Migut.N01138	scaffold_14	8146631	Day6	HighPat/Mat	29	4	39	9	2	3	16	3
Migut.N01138	scaffold_14	8146646	Day6	HighPat/Mat	20	4	38	10	3	3	17	4
Migut.N01138	scaffold_14	8146712	Day6	HighPat/Mat	19	2	37	8	3	3	15	4
Migut.N01138	scaffold_14	8146744	Day6	HighPat/Mat	23	2	37	12	4	3	19	3
Migut.N01138	scaffold_14	8147517	Day6	HighPat/Mat	21	3	41	12	5	0	17	2
Migut.N01138	scaffold_14	8147564	Day6	HighPat/Mat	18	4	33	13	4	1	19	5
Migut.N01138	scaffold_14	8148218	Day6	HighPat/Mat	19	2	32	13	11	2	25	3
Migut.N01138	scaffold_14	8148292	Day6	HighPat/Mat	11	3	22	7	6	1	20	3
Migut.N01522	scaffold_14	13505669	Day6	HighPat/Mat	107	23	231	40	47	64	79	24
Migut.N01522	scaffold_14	13505678	Day6	HighPat/Mat	101	27	202	44	42	65	72	21
Migut.N01522	scaffold_14	13505774	Day6	HighPat/Mat	97	23	209	44	43	58	70	17
Migut.N01522	scaffold_14	13505867	Day6	HighPat/Mat	95	27	199	34	55	54	72	19
Migut.N01522	scaffold_14	13505879	Day6	HighPat/Mat	92	24	197	32	49	55	80	19
Migut.N01522	scaffold_14	13505921	Day6	HighPat/Mat	105	27	189	37	55	74	82	20
Migut.N01522	scaffold_14	13505981	Day6	HighPat/Mat	174	24	284	59	94	91	114	24
Migut.N01522	scaffold_14	13506198	Day6	HighPat/Mat	212	34	298	79	91	98	125	40
Migut.N01522	scaffold_14	13506227	Day6	HighPat/Mat	187	37	255	65	88	77	118	33
Migut.N01522	scaffold_14	13506231	Day6	HighPat/Mat	176	34	245	61	82	80	106	34
Migut.N01522	scaffold_14	13506243	Day6	HighPat/Mat	164	32	207	51	65	77	107	28
Migut.N01522	scaffold_14	13506367	Day6	HighPat/Mat	147	27	189	46	53	72	79	26
Migut.N01522	scaffold_14	13506369	Day6	HighPat/Mat	146	27	194	43	55	71	78	19
Migut.N01522	scaffold_14	13506396	Day6	HighPat/Mat	146	26	189	40	54	70	82	20
Migut.N01522	scaffold_14	13506409	Day6	HighPat/Mat	118	21	154	27	32	58	78	18
Migut.N01591	scaffold_14	13940813	Day6	HighPat/Mat	NA	NA	2	0	1	1	0	2
Migut.N01591	scaffold_14	13940814	Day6	HighPat/Mat	NA	NA	2	0	1	1	0	2
Migut.N01591	scaffold_14	13940846	Day6	HighPat/Mat	NA	NA	2	0	1	1	0	2
Migut.N01591	scaffold_14	13940849	Day6	HighPat/Mat	NA	NA	2	0	1	1	0	2
Migut.N01591	scaffold_14	13940894	Day6	HighPat/Mat	NA	NA	2	0	1	1	0	2
Migut.N01591	scaffold_14	13941521	Day6	HighPat/Mat	0	1	0	1	NA	NA	1	1
Migut.N01591	scaffold_14	13941541	Day6	HighPat/Mat	0	1	0	2	NA	NA	1	1
Migut.N01591	scaffold_14	13942873	Day6	HighPat/Mat	3	0	0	2	NA	NA	0	1
Migut.N01591	scaffold_14	13943041	Day6	HighPat/Mat	1	0	0	2	NA	NA	0	1
Migut.N01591	scaffold_14	13943044	Day6	HighPat/Mat	1	0	0	2	NA	NA	0	2
Migut.N01591	scaffold_14	13943062	Day6	HighPat/Mat	1	0	0	2	NA	NA	0	2
Migut.N01591	scaffold_14	13943086	Day6	HighPat/Mat	1	0	0	2	NA	NA	0	2
Migut.N01591	scaffold_14	13943489	Day6	HighPat/Mat	5	2	4	1	NA	NA	1	1
Migut.N01591	scaffold_14	13943508	Day6	HighPat/Mat	3	1	4	0	NA	NA	1	1
Migut.N01591	scaffold_14	13943523	Day6	HighPat/Mat	4	1	4	1	NA	NA	2	1
Migut.N01591	scaffold_14	13943538	Day6	HighPat/Mat	3	0	4	1	NA	NA	2	1
Migut.N01591	scaffold_14	13943679	Day6	HighPat/Mat	5	0	3	1	NA	NA	3	0
Migut.N01591	scaffold_14	13943838	Day6	HighPat/Mat	4	0	4	2	NA	NA	4	0
Migut.N01591	scaffold_14	13943873	Day6	HighPat/Mat	4	1	7	5	NA	NA	6	0
Migut.N01591	scaffold_14	13944056	Day6	HighPat/Mat	4	0	3	0	5	1	2	0
Migut.N01591	scaffold_14	13944058	Day6	HighPat/Mat	4	0	2	0	5	1	3	0
Migut.N01591	scaffold_14	13944224	Day6	HighPat/Mat	1	0	2	3	0	1	3	0
Migut.N01591	scaffold_14	13944256	Day6	HighPat/Mat	3	0	3	3	1	1	1	0
Migut.N01591	scaffold_14	13944260	Day6	HighPat/Mat	3	0	4	3	1	1	1	0
Migut.N01591	scaffold_14	13944319	Day6	HighPat/Mat	2	0	3	0	4	1	1	0
Migut.N01591	scaffold_14	13944350	Day6	HighPat/Mat	2	0	3	0	3	1	NA	NA
Migut.N01591	scaffold_14	13944354	Day6	HighPat/Mat	2	0	3	0	3	1	NA	NA
Migut.N01678	scaffold_14	14539280	Day6	HighPat/Mat	4	0	NA	NA	0	2	3	3
Migut.N01678	scaffold_14	14539444	Day6	HighPat/Mat	4	1	5	0	0	1	4	0
Migut.N01678	scaffold_14	14539484	Day6	HighPat/Mat	5	2	5	0	1	1	3	1
Migut.N01678	scaffold_14	14539494	Day6	HighPat/Mat	5	2	4	2	0	2	4	1
Migut.N01678	scaffold_14	14539527	Day6	HighPat/Mat	4	1	5	2	1	2	4	1
Migut.N01678	scaffold_14	14539541	Day6	HighPat/Mat	1	2	6	2	1	2	4	1
Migut.N01678	scaffold_14	14539558	Day6	HighPat/Mat	0	3	4	2	1	1	0	1
Migut.N01678	scaffold_14	14539580	Day6	HighPat/Mat	0	2	4	3	0	1	1	1
Migut.N01678	scaffold_14	14539634	Day6	HighPat/Mat	0	2	2	3	0	1	2	0
Migut.N01678	scaffold_14	14539702	Day6	HighPat/Mat	4	3	6	0	1	0	2	0
Migut.N01678	scaffold_14	14539719	Day6	HighPat/Mat	4	5	6	0	1	0	2	0
Migut.N01678	scaffold_14	14539742	Day6	HighPat/Mat	3	6	7	0	2	0	2	0
Migut.N01678	scaffold_14	14539790	Day6	HighPat/Mat	3	5	5	2	2	0	3	0
Migut.N01678	scaffold_14	14539794	Day6	HighPat/Mat	3	6	7	2	2	0	3	0
Migut.N01678	scaffold_14	14539878	Day6	HighPat/Mat	0	6	8	3	1	0	5	0
Migut.N01678	scaffold_14	14539901	Day6	HighPat/Mat	0	4	5	2	NA	NA	4	0
Migut.N01678	scaffold_14	14539962	Day6	HighPat/Mat	2	0	7	3	4	2	4	1
Migut.N01678	scaffold_14	14539995	Day6	HighPat/Mat	2	0	6	2	4	2	1	1
Migut.N01678	scaffold_14	14540224	Day6	HighPat/Mat	3	2	7	3	2	3	3	0
Migut.N01678	scaffold_14	14540259	Day6	HighPat/Mat	2	4	7	2	1	3	2	0
Migut.N01678	scaffold_14	14540287	Day6	HighPat/Mat	2	3	8	3	1	1	2	1
Migut.N01678	scaffold_14	14540304	Day6	HighPat/Mat	2	3	12	2	0	1	4	1
Migut.N01678	scaffold_14	14540358	Day6	HighPat/Mat	4	6	10	3	0	1	3	2
Migut.N01678	scaffold_14	14540360	Day6	HighPat/Mat	4	6	10	3	0	1	3	2
Migut.N01678	scaffold_14	14540377	Day6	HighPat/Mat	4	6	8	2	0	1	3	2
Migut.N01678	scaffold_14	14540383	Day6	HighPat/Mat	6	6	9	1	0	2	3	2
Migut.N01678	scaffold_14	14540400	Day6	HighPat/Mat	6	6	9	2	0	2	4	2
Migut.N01678	scaffold_14	14542724	Day6	HighPat/Mat	2	1	1	5	0	2	2	0
Migut.N01678	scaffold_14	14542740	Day6	HighPat/Mat	2	1	1	5	2	2	2	0
Migut.N01678	scaffold_14	14542772	Day6	HighPat/Mat	0	1	0	5	2	2	2	1
Migut.N01678	scaffold_14	14542868	Day6	HighPat/Mat	2	1	0	2	1	0	2	2
Migut.N01678	scaffold_14	14542945	Day6	HighPat/Mat	4	1	0	3	2	1	2	2
Migut.N01678	scaffold_14	14542947	Day6	HighPat/Mat	4	1	0	3	2	1	2	1
Migut.N01678	scaffold_14	14543058	Day6	HighPat/Mat	2	1	1	0	0	1	NA	NA
Migut.N01890	scaffold_14	15917076	Day6	NoMaternal	5	0	5	0	NA	NA	5	0
Migut.N02040	scaffold_14	17750611	Day6	HighPat/Mat	19	1	25	7	3	5	12	6
Migut.N02121	scaffold_14	19034799	Day6	HighPat/Mat	1	0	1	0	NA	NA	1	0
Migut.N02121	scaffold_14	19034868	Day6	HighPat/Mat	4	1	6	0	0	1	1	1
Migut.N02121	scaffold_14	19034873	Day6	HighPat/Mat	5	1	6	0	0	1	1	1
Migut.N02121	scaffold_14	19034893	Day6	HighPat/Mat	5	1	5	0	0	1	1	2
Migut.N02121	scaffold_14	19034986	Day6	HighPat/Mat	5	0	4	1	1	2	0	2
Migut.N02121	scaffold_14	19034994	Day6	HighPat/Mat	5	0	4	1	1	2	0	2
Migut.N02121	scaffold_14	19035010	Day6	HighPat/Mat	5	1	5	1	1	1	1	1
Migut.N02121	scaffold_14	19035023	Day6	HighPat/Mat	5	2	7	1	1	1	0	1
Migut.N02121	scaffold_14	19035043	Day6	HighPat/Mat	5	2	7	1	1	1	NA	NA
Migut.N02121	scaffold_14	19035061	Day6	HighPat/Mat	2	2	6	1	1	1	1	2
Migut.N02121	scaffold_14	19035094	Day6	HighPat/Mat	5	3	8	1	0	1	0	1
Migut.N02121	scaffold_14	19035270	Day6	HighPat/Mat	5	3	3	1	0	1	2	3
Migut.N02121	scaffold_14	19035313	Day6	HighPat/Mat	7	2	3	0	0	1	3	4
Migut.N02121	scaffold_14	19035572	Day6	HighPat/Mat	5	1	3	1	0	1	2	4
Migut.N02121	scaffold_14	19035609	Day6	HighPat/Mat	3	2	3	1	0	3	1	4
Migut.N02121	scaffold_14	19035623	Day6	HighPat/Mat	3	2	3	1	0	4	1	3
Migut.N02121	scaffold_14	19035683	Day6	HighPat/Mat	1	0	1	0	0	2	1	2
Migut.N02121	scaffold_14	19035688	Day6	HighPat/Mat	1	0	3	0	0	2	1	2
Migut.N02121	scaffold_14	19035711	Day6	HighPat/Mat	2	0	3	1	0	3	0	2
Migut.N02121	scaffold_14	19035764	Day6	HighPat/Mat	3	2	3	1	NA	NA	0	1
Migut.N02121	scaffold_14	19035785	Day6	HighPat/Mat	5	1	4	1	NA	NA	0	1
Migut.N02121	scaffold_14	19035824	Day6	HighPat/Mat	4	2	1	1	NA	NA	2	2
Migut.N02121	scaffold_14	19035829	Day6	HighPat/Mat	4	2	1	2	NA	NA	2	2
Migut.N02121	scaffold_14	19035835	Day6	HighPat/Mat	4	2	1	2	NA	NA	2	2
Migut.N02121	scaffold_14	19035864	Day6	HighPat/Mat	3	1	2	1	NA	NA	2	2
Migut.N02121	scaffold_14	19035875	Day6	HighPat/Mat	3	1	2	1	NA	NA	2	2
Migut.N02121	scaffold_14	19036064	Day6	HighPat/Mat	3	0	3	1	0	1	0	1
Migut.N02121	scaffold_14	19036889	Day6	HighPat/Mat	6	1	2	1	2	1	4	1
Migut.N02121	scaffold_14	19037137	Day6	HighPat/Mat	4	0	1	0	0	3	2	0
Migut.N02149	scaffold_14	19339934	Day6	NoMaternal	3	0	4	0	NA	NA	1	0
Migut.N02149	scaffold_14	19340042	Day6	NoMaternal	1	0	3	0	NA	NA	3	1
Migut.N02149	scaffold_14	19340052	Day6	NoMaternal	1	0	3	0	NA	NA	2	1
Migut.N02149	scaffold_14	19340305	Day6	NoMaternal	2	1	10	0	2	0	3	1
Migut.N02149	scaffold_14	19341141	Day6	NoMaternal	NA	NA	9	0	2	0	4	1
Migut.N02149	scaffold_14	19341175	Day6	NoMaternal	1	0	7	0	1	0	4	1
Migut.N02149	scaffold_14	19342117	Day6	NoMaternal	1	1	5	0	1	0	1	1
Migut.N02149	scaffold_14	19342123	Day6	NoMaternal	2	1	5	0	1	0	1	1
Migut.N02149	scaffold_14	19342302	Day6	NoMaternal	4	0	14	0	NA	NA	3	0
Migut.N02359	scaffold_14	21024756	Day6	HighPat/Mat	1	1	3	2	0	2	0	2
Migut.N02359	scaffold_14	21028023	Day6	HighPat/Mat	7	4	23	12	5	7	10	14
Migut.N02359	scaffold_14	21028036	Day6	HighPat/Mat	8	6	23	10	5	8	9	11
Migut.N02359	scaffold_14	21028177	Day6	HighPat/Mat	13	5	30	9	6	2	11	11
Migut.N02359	scaffold_14	21028180	Day6	HighPat/Mat	13	7	31	11	5	2	10	11
Migut.N02359	scaffold_14	21028213	Day6	HighPat/Mat	16	5	35	7	6	4	10	14
Migut.N02359	scaffold_14	21028246	Day6	HighPat/Mat	14	5	33	7	7	5	4	12
Migut.N02359	scaffold_14	21028303	Day6	HighPat/Mat	6	4	9	3	1	4	5	8
Migut.N02359	scaffold_14	21028306	Day6	HighPat/Mat	7	5	8	3	2	4	5	8
Migut.N02359	scaffold_14	21028362	Day6	HighPat/Mat	4	4	6	5	1	9	2	6
Migut.N02359	scaffold_14	21029294	Day6	HighPat/Mat	1	2	11	2	2	12	0	4
Migut.N02359	scaffold_14	21029296	Day6	HighPat/Mat	1	2	11	2	1	13	1	4
Migut.N02359	scaffold_14	21031483	Day6	HighPat/Mat	1	0	5	3	0	1	0	2
Migut.N02359	scaffold_14	21031540	Day6	HighPat/Mat	1	3	5	3	2	2	2	2
Migut.N02359	scaffold_14	21031929	Day6	HighPat/Mat	0	4	0	8	NA	NA	1	0
Migut.N02359	scaffold_14	21032070	Day6	HighPat/Mat	3	1	1	0	0	3	3	1
Migut.N02359	scaffold_14	21032262	Day6	HighPat/Mat	0	1	1	0	NA	NA	1	0
Migut.N02795	scaffold_14	23390004	Day6	HighPat/Mat	562	83	512	80	101	34	216	34
Migut.N02795	scaffold_14	23390013	Day6	HighPat/Mat	558	85	497	85	97	35	217	38
Migut.N02795	scaffold_14	23390015	Day6	HighPat/Mat	553	85	489	83	95	35	216	37
Migut.N02878	scaffold_14	23919849	Day6	HighPat/Mat	1	0	2	1	NA	NA	0	1
Migut.N02878	scaffold_14	23922230	Day6	HighPat/Mat	3	1	1	1	NA	NA	1	0
Migut.N02878	scaffold_14	23922746	Day6	HighPat/Mat	6	1	4	5	3	0	7	0
Migut.N02878	scaffold_14	23923333	Day6	HighPat/Mat	4	0	4	1	NA	NA	2	0
Migut.N03243	scaffold_14	25566472	Day6	HighPat/Mat	56	0	65	5	10	2	23	1
Migut.N03243	scaffold_14	25566854	Day6	HighPat/Mat	37	2	46	4	11	2	23	4
Migut.N03243	scaffold_14	25566870	Day6	HighPat/Mat	41	2	44	4	14	3	24	5
Migut.N03243	scaffold_14	25566879	Day6	HighPat/Mat	35	2	42	3	15	3	24	4
Migut.N03243	scaffold_14	25567182	Day6	HighPat/Mat	37	2	34	2	14	0	14	5
Migut.N03243	scaffold_14	25567200	Day6	HighPat/Mat	36	2	31	1	9	0	18	3
Migut.N03244	scaffold_14	25568620	Day6	NoMaternal	21	1	22	0	11	0	15	0
Migut.N03244	scaffold_14	25568828	Day6	NoMaternal	31	0	47	0	17	0	23	0
Migut.N03244	scaffold_14	25568847	Day6	NoMaternal	27	0	49	0	17	0	20	0
Migut.O00213	scaffold_17	747883	Day6	HighPat/Mat	72	1	97	4	22	0	58	1
Migut.O00213	scaffold_17	747888	Day6	HighPat/Mat	80	1	102	4	27	0	62	1

## Sheet: 8 DAP
					8 DAP BR1		8 DAP BR2		8 DAP BR3		8 DAP BR4
Gene Name	scaffold	SNP	Day	Category	CSS4 count	SEC39 count	CSS4 count	SEC39 count	CSS4 count	SEC39 count	CSS4 count	SEC39 count
Migut.A00408	scaffold_1	2092583	Day8	HighPat/Mat	2	0	8	0	1	0	NA	NA
Migut.A00408	scaffold_1	2092695	Day8	HighPat/Mat	1	0	6	0	1	0	NA	NA
Migut.A00706	scaffold_1	3908012	Day8	HighPat/Mat	17	33	44	44	0	39	0	42
Migut.A00706	scaffold_1	3908131	Day8	HighPat/Mat	23	32	49	53	0	55	0	46
Migut.A00706	scaffold_1	3908172	Day8	HighPat/Mat	20	24	39	43	0	34	0	48
Migut.A00706	scaffold_1	3908232	Day8	HighPat/Mat	13	10	29	0	NA	NA	0	6
Migut.A00706	scaffold_1	3908341	Day8	HighPat/Mat	22	6	52	1	0	3	0	7
Migut.A00706	scaffold_1	3908350	Day8	HighPat/Mat	21	2	50	1	0	3	0	7
Migut.A00706	scaffold_1	3908395	Day8	HighPat/Mat	21	1	49	1	0	3	0	5
Migut.A00706	scaffold_1	3908401	Day8	HighPat/Mat	21	1	49	1	0	2	0	6
Migut.A00706	scaffold_1	3909334	Day8	HighPat/Mat	22	2	60	0	NA	NA	3	0
Migut.A00706	scaffold_1	3909354	Day8	HighPat/Mat	26	2	57	0	NA	NA	3	0
Migut.A00706	scaffold_1	3909478	Day8	HighPat/Mat	30	3	80	0	NA	NA	3	0
Migut.A00706	scaffold_1	3909486	Day8	HighPat/Mat	27	2	86	0	NA	NA	1	0
Migut.A00706	scaffold_1	3909524	Day8	HighPat/Mat	27	3	81	0	NA	NA	2	0
Migut.A00706	scaffold_1	3909525	Day8	HighPat/Mat	33	3	79	0	NA	NA	3	0
Migut.A00706	scaffold_1	3909611	Day8	HighPat/Mat	52	0	98	0	0	2	NA	NA
Migut.A00706	scaffold_1	3909616	Day8	HighPat/Mat	52	0	94	1	0	3	NA	NA
Migut.A00706	scaffold_1	3909868	Day8	HighPat/Mat	100	1	210	2	0	2	NA	NA
Migut.A00706	scaffold_1	3910528	Day8	HighPat/Mat	78	1	182	6	17	11	27	0
Migut.A01015	scaffold_1	7285627	Day8	HighPat/Mat	7	1	29	6	5	0	NA	NA
Migut.A01015	scaffold_1	7285765	Day8	HighPat/Mat	4	2	17	4	6	0	NA	NA
Migut.A01015	scaffold_1	7285791	Day8	HighPat/Mat	2	4	15	4	0	2	NA	NA
Migut.A01015	scaffold_1	7286046	Day8	HighPat/Mat	3	1	5	6	0	1	NA	NA
Migut.A01015	scaffold_1	7286362	Day8	HighPat/Mat	12	0	10	2	0	2	NA	NA
Migut.A01015	scaffold_1	7286374	Day8	HighPat/Mat	12	0	11	2	0	1	NA	NA
Migut.A01210	scaffold_1	13182440	Day8	NoMaternal	2	0	4	0	6	0	3	0
Migut.A01210	scaffold_1	13182448	Day8	NoMaternal	3	0	3	0	7	0	2	0
Migut.A01210	scaffold_1	13182459	Day8	NoMaternal	2	0	3	0	9	0	4	0
Migut.A01210	scaffold_1	13182740	Day8	NoMaternal	1	0	6	0	4	0	3	0
Migut.A01210	scaffold_1	13182762	Day8	NoMaternal	4	0	7	0	11	0	7	0
Migut.A01210	scaffold_1	13182763	Day8	NoMaternal	4	0	6	0	11	0	6	0
Migut.A01210	scaffold_1	13182785	Day8	NoMaternal	4	0	5	0	11	0	6	0
Migut.A01210	scaffold_1	13182788	Day8	NoMaternal	3	0	5	0	10	0	5	0
Migut.B01274	scaffold_2	14934977	Day8	NoMaternal	11	0	7	0	6	0	NA	NA
Migut.B01274	scaffold_2	14934983	Day8	NoMaternal	11	0	7	0	5	0	NA	NA
Migut.C00430	scaffold_3	10598830	Day8	HighPat/Mat	1	0	3	0	10	0	10	0
Migut.C00430	scaffold_3	10600175	Day8	HighPat/Mat	6	0	5	0	NA	NA	2	0
Migut.C00830	scaffold_3	15887032	Day8	HighPat/Mat	5	0	28	6	2	6	NA	NA
Migut.C00830	scaffold_3	15887089	Day8	HighPat/Mat	11	1	27	8	1	4	2	0
Migut.C00830	scaffold_3	15887104	Day8	HighPat/Mat	10	1	23	5	0	4	NA	NA
Migut.C00830	scaffold_3	15887444	Day8	HighPat/Mat	7	0	17	9	0	2	2	0
Migut.C00830	scaffold_3	15887458	Day8	HighPat/Mat	7	0	19	8	0	2	2	0
Migut.D00218	scaffold_4	981625	Day8	NoMaternal	8	0	3	0	4	0	NA	NA
Migut.D00218	scaffold_4	981652	Day8	NoMaternal	5	0	2	0	3	0	NA	NA
Migut.D00218	scaffold_4	981787	Day8	NoMaternal	5	0	3	0	7	0	NA	NA
Migut.D00218	scaffold_4	981836	Day8	NoMaternal	8	0	3	0	6	0	NA	NA
Migut.D00218	scaffold_4	981864	Day8	NoMaternal	12	0	3	0	4	0	NA	NA
Migut.D00218	scaffold_4	981865	Day8	NoMaternal	11	0	3	0	4	0	NA	NA
Migut.D00218	scaffold_4	981881	Day8	NoMaternal	13	0	3	0	5	0	NA	NA
Migut.D00218	scaffold_4	981893	Day8	NoMaternal	12	0	3	0	5	0	NA	NA
Migut.D00218	scaffold_4	981895	Day8	NoMaternal	14	0	3	0	5	0	NA	NA
Migut.D00218	scaffold_4	981904	Day8	NoMaternal	13	0	3	0	5	0	NA	NA
Migut.D00218	scaffold_4	982003	Day8	NoMaternal	5	0	2	0	5	0	NA	NA
Migut.D01140	scaffold_4	5686916	Day8	NoMaternal	13	0	25	0	1	0	NA	NA
Migut.D01140	scaffold_4	5686967	Day8	NoMaternal	13	0	24	0	1	0	NA	NA
Migut.D02109	scaffold_4	18001642	Day8	HighPat/Mat	6	0	9	0	7	0	NA	NA
Migut.D02109	scaffold_4	18001662	Day8	HighPat/Mat	5	0	9	0	5	0	NA	NA
Migut.E00453	scaffold_5	2494436	Day8	HighPat/Mat	4	2	4	6	NA	NA	0	12
Migut.E00453	scaffold_5	2494698	Day8	HighPat/Mat	2	0	6	0	NA	NA	5	0
Migut.E00671	scaffold_5	4205484	Day8	HighPat/Mat	1	7	0	3	0	4	0	3
Migut.E00671	scaffold_5	4205497	Day8	HighPat/Mat	8	1	3	0	2	1	4	0
Migut.E00671	scaffold_5	4205514	Day8	HighPat/Mat	8	1	4	0	0	2	4	2
Migut.E00671	scaffold_5	4205559	Day8	HighPat/Mat	1	0	3	0	0	3	0	1
Migut.E00671	scaffold_5	4205651	Day8	HighPat/Mat	2	0	5	0	1	0	0	14
Migut.E00671	scaffold_5	4205692	Day8	HighPat/Mat	1	0	1	0	1	0	0	17
Migut.E00671	scaffold_5	4205694	Day8	HighPat/Mat	1	0	1	0	0	1	0	17
Migut.F00808	scaffold_6	3916699	Day8	NoMaternal	17	0	30	0	5	0	7	0
Migut.F00808	scaffold_6	3916741	Day8	NoMaternal	19	0	39	0	5	0	7	0
Migut.F00808	scaffold_6	3916781	Day8	NoMaternal	23	0	46	0	5	0	7	0
Migut.F01367	scaffold_6	8549024	Day8	HighPat/Mat	166	4	184	0	12	16	4	1
Migut.F01367	scaffold_6	8549042	Day8	HighPat/Mat	184	3	195	0	12	17	4	1
Migut.F01367	scaffold_6	8549067	Day8	HighPat/Mat	180	2	175	0	12	15	4	1
Migut.F01367	scaffold_6	8549103	Day8	HighPat/Mat	105	75	133	50	10	16	4	1
Migut.F01367	scaffold_6	8549123	Day8	HighPat/Mat	177	6	191	0	13	8	NA	NA
Migut.F01367	scaffold_6	8549142	Day8	HighPat/Mat	88	7	110	0	11	9	0	1
Migut.F01367	scaffold_6	8549307	Day8	HighPat/Mat	259	5	261	1	16	0	4	0
Migut.F01367	scaffold_6	8549523	Day8	HighPat/Mat	286	6	240	1	9	1	3	1
Migut.F01367	scaffold_6	8549526	Day8	HighPat/Mat	290	6	241	1	9	1	4	1
Migut.F01367	scaffold_6	8549564	Day8	HighPat/Mat	255	4	254	1	NA	NA	4	1
Migut.F01367	scaffold_6	8549630	Day8	HighPat/Mat	259	4	305	1	4	0	0	1
Migut.F01367	scaffold_6	8549658	Day8	HighPat/Mat	297	4	319	0	15	0	6	0
Migut.F01367	scaffold_6	8549726	Day8	HighPat/Mat	272	2	285	1	14	0	6	0
Migut.F01367	scaffold_6	8549766	Day8	HighPat/Mat	275	2	243	2	15	0	8	0
Migut.F01367	scaffold_6	8549786	Day8	HighPat/Mat	277	2	242	1	11	1	9	0
Migut.F01367	scaffold_6	8549793	Day8	HighPat/Mat	291	1	268	1	10	1	9	0
Migut.F01367	scaffold_6	8549808	Day8	HighPat/Mat	297	3	276	1	11	1	9	0
Migut.F01367	scaffold_6	8549885	Day8	HighPat/Mat	209	3	183	0	1	1	7	0
Migut.F01367	scaffold_6	8549903	Day8	HighPat/Mat	195	3	171	0	1	1	8	0
Migut.F01367	scaffold_6	8549907	Day8	HighPat/Mat	186	3	170	0	1	1	5	0
Migut.F01738	scaffold_6	17101387	Day8	HighPat/Mat	2	0	26	2	NA	NA	1	0
Migut.G00650	scaffold_7	4379526	Day8	HighPat/Mat	31	0	77	0	NA	NA	1	0
Migut.G00650	scaffold_7	4379648	Day8	HighPat/Mat	32	0	72	0	1	0	NA	NA
Migut.H00131	scaffold_8	627799	Day8	HighPat/Mat	0	1	0	1	NA	NA	0	5
Migut.H00131	scaffold_8	632793	Day8	HighPat/Mat	4	0	2	1	11	0	1	0
Migut.H00131	scaffold_8	632827	Day8	HighPat/Mat	8	0	4	0	7	0	1	0
Migut.H00769	scaffold_8	5460183	Day8	HighPat/Mat	3	0	0	1	0	4	NA	NA
Migut.H00769	scaffold_8	5460631	Day8	HighPat/Mat	5	0	2	1	1	0	NA	NA
Migut.H00946	scaffold_8	6970959	Day8	HighPat/Mat	427	0	514	0	290	0	417	0
Migut.H00946	scaffold_8	6971478	Day8	HighPat/Mat	1	4416	1	4831	0	3013	0	3291
Migut.H02417	scaffold_8	24101739	Day8	HighPat/Mat	42	9	239	25	0	6	0	2
Migut.H02417	scaffold_8	24101775	Day8	HighPat/Mat	60	4	318	18	1	3	6	0
Migut.J00460	scaffold_10	2209716	Day8	HighPat/Mat	70	7	163	6	0	7	13	5
Migut.J00460	scaffold_10	2209729	Day8	HighPat/Mat	78	7	163	1	6	7	18	0
Migut.J00460	scaffold_10	2209750	Day8	HighPat/Mat	86	0	163	0	5	0	18	0
Migut.J00460	scaffold_10	2209768	Day8	HighPat/Mat	86	0	156	0	6	0	17	0
Migut.J00460	scaffold_10	2209792	Day8	HighPat/Mat	77	0	148	1	4	0	15	0
Migut.J00460	scaffold_10	2209917	Day8	HighPat/Mat	58	0	149	0	3	0	15	0
Migut.J00460	scaffold_10	2209939	Day8	HighPat/Mat	68	0	146	1	7	0	19	0
Migut.J00460	scaffold_10	2209987	Day8	HighPat/Mat	110	0	159	1	19	0	30	0
Migut.J00460	scaffold_10	2210002	Day8	HighPat/Mat	73	33	131	20	0	19	0	30
Migut.J00460	scaffold_10	2210014	Day8	HighPat/Mat	73	36	119	24	0	19	0	32
Migut.J00460	scaffold_10	2210015	Day8	HighPat/Mat	67	36	113	22	0	20	0	32
Migut.J00460	scaffold_10	2210032	Day8	HighPat/Mat	99	0	123	1	23	0	33	0
Migut.J00460	scaffold_10	2210050	Day8	HighPat/Mat	91	0	129	0	20	0	37	0
Migut.J00460	scaffold_10	2210055	Day8	HighPat/Mat	90	0	120	0	21	0	32	0
Migut.J00460	scaffold_10	2210140	Day8	HighPat/Mat	19	0	60	0	1	0	2	0
Migut.J00474	scaffold_10	2352294	Day8	NoMaternal	16	0	12	0	5	0	1	0
Migut.J00474	scaffold_10	2352305	Day8	NoMaternal	16	0	13	0	5	0	1	0
Migut.J00815	scaffold_10	4866615	Day8	NoMaternal	40	0	32	0	NA	NA	1	0
Migut.J00815	scaffold_10	4866789	Day8	NoMaternal	3	0	6	0	NA	NA	2	0
Migut.M00343	scaffold_13	5886067	Day8	NoMaternal	34	0	40	0	NA	NA	1	0
Migut.M00343	scaffold_13	5886118	Day8	NoMaternal	57	0	46	0	NA	NA	1	0
Migut.M00343	scaffold_13	5886127	Day8	NoMaternal	56	0	53	0	NA	NA	1	0
Migut.M00343	scaffold_13	5886173	Day8	NoMaternal	50	0	40	0	NA	NA	1	0
Migut.M00343	scaffold_13	5886190	Day8	NoMaternal	49	0	39	0	NA	NA	1	0
Migut.M00343	scaffold_13	5886215	Day8	NoMaternal	47	0	44	0	NA	NA	1	0
Migut.M01350	scaffold_13	18032452	Day8	HighPat/Mat	59	0	152	0	NA	NA	1	0
Migut.N00010	scaffold_14	51346	Day8	HighPat/Mat	1	6	3	1	7	7	0	1
Migut.N00010	scaffold_14	52245	Day8	HighPat/Mat	4	2	4	0	6	0	3	0
Migut.N00010	scaffold_14	52259	Day8	HighPat/Mat	5	0	4	0	6	0	2	0
Migut.N03243	scaffold_14	25566472	Day8	HighPat/Mat	104	0	90	0	15	4	4	0
Migut.N03243	scaffold_14	25566854	Day8	HighPat/Mat	90	5	90	0	7	0	6	1
Migut.N03243	scaffold_14	25566870	Day8	HighPat/Mat	103	5	90	0	6	0	5	2
Migut.N03243	scaffold_14	25566879	Day8	HighPat/Mat	102	5	92	0	7	0	5	2
Migut.N03243	scaffold_14	25567200	Day8	HighPat/Mat	84	2	102	0	6	0	NA	NA
Migut.N03244	scaffold_14	25568620	Day8	HighPat/Mat	50	2	59	0	1	0	NA	NA
