# Supplementary material for: Developmental Analysis of Mimulus Seed Transcriptomes Reveals Functional Gene Expression Clusters and Four Imprinted, Endosperm-Expressed Genes
Source: Front Plant Sci. 2020 Feb 25;11:132. doi: 10.3389/fpls.2020.00132 (PMC7052496; doi:10.3389/fpls.2020.00132)
Supplement: Supplementary file 10 [file Table_9.xlsx]

## Sheet: Sheet 1
Supporting Table 9. List of Mimulus genes exhibiting M. guttatus-biased expression in at least one timepoint from 2-8 DAP with their best match A. thaliana homologues.
M. guttatus gene	A. thaliana gene	A. thaliana symbol	gene category
Migut.A00082	AT5G47430		DWNN domain, a CCHC-type zinc finger
Migut.A00117	AT1G48020	ATPMEI1,PMEI1	pectin methylesterase inhibitor 1
Migut.A00389	AT2G24970
Migut.A00408	AT5G60440	AGL62	AGAMOUS-like 62
Migut.A00426	AT2G24450	FLA3	FASCICLIN-like arabinogalactan protein 3 precursor
Migut.A00574	AT3G14470		NB-ARC domain-containing disease resistance protein
Migut.A00706	AT1G13130		Cellulase (glycosyl hydrolase family 5) protein
Migut.A00810	AT3G60670		PLATZ transcription factor family protein
Migut.A00987	AT5G35450		Disease resistance protein (CC-NBS-LRR class) family
Migut.A01015	AT4G13090	XTH2	xyloglucan endotransglucosylase/hydrolase 2
Migut.A01146	AT3G60340		alpha/beta-Hydrolases superfamily protein
Migut.A01210
Migut.B00317
Migut.B00677	AT2G02850	ARPN	plantacyanin
Migut.B01059
Migut.B01144
Migut.B01166
Migut.B01274	AT5G19440		NAD(P)-binding Rossmann-fold superfamily protein
Migut.B01275	AT1G51410		NAD(P)-binding Rossmann-fold superfamily protein
Migut.B01293
Migut.C00269	AT1G12870		F-box and associated interaction domains-containing protein
Migut.C00349	AT1G20925		Auxin efflux carrier family protein
Migut.C00430	AT5G46220		Protein of unknown function (DUF616)
Migut.C00495	AT5G01075		Glycosyl hydrolase family 35 protein
Migut.C00658	AT3G46860		Serine protease inhibitor, potato inhibitor I-type family protein
Migut.C00786	AT3G54350	emb1967	Forkhead-associated (FHA) domain-containing protein
Migut.C00829	AT2G18420		Gibberellin-regulated family protein
Migut.C00830	AT2G18420		Gibberellin-regulated family protein
Migut.C01208	AT1G29670		GDSL-like Lipase/Acylhydrolase superfamily protein
Migut.C01333	AT1G33970		P-loop containing nucleoside triphosphate hydrolases superfamily protein
Migut.D00218	AT3G62820		Plant invertase/pectin methylesterase inhibitor superfamily protein
Migut.D00422	AT3G54700	PHT1;7	phosphate transporter 1;7
Migut.D00618	AT5G12460		Protein of unknown function (DUF604)
Migut.D01095	AT2G07560	AHA6,HA6	H(+)-ATPase 6
Migut.D01140	AT3G17380		TRAF-like family protein
Migut.D01606
Migut.D02001
Migut.D02109	AT2G37570	SLT1	HSP20-like chaperones superfamily protein
Migut.D02177	AT3G45600	TET3	tetraspanin3
Migut.D02207	AT2G28470	BGAL8	beta-galactosidase 8
Migut.E00453	AT1G14550		Peroxidase superfamily protein
Migut.E00511	AT3G18150		RNI-like superfamily protein
Migut.E00515	AT5G41840		F-box/RNI-like superfamily protein
Migut.E00517
Migut.E00671	AT4G39260	ATGRP8,CCR1,GR-RBP8,GRP8	cold, circadian rhythm, and RNA binding 1
Migut.E00689	AT3G19940		Major facilitator superfamily protein
Migut.E01034	AT1G04110	SDD1	Subtilase family protein
Migut.E01117	AT5G52230	MBD13	methyl-CPG-binding domain protein 13
Migut.E01505	AT4G32620		Enhancer of polycomb-like transcription factor protein
Migut.F00276	AT5G52830	ATWRKY27,WRKY27	WRKY DNA-binding protein 27
Migut.F00445
Migut.F00807
Migut.F00808
Migut.F00960	AT1G04645		Plant self-incompatibility protein S1 family
Migut.F01139	AT4G00750		S-adenosyl-L-methionine-dependent methyltransferases superfamily protein
Migut.F01173	AT1G12310		Calcium-binding EF-hand family protein
Migut.F01341	AT2G21210		SAUR-like auxin-responsive protein family
Migut.F01367
Migut.F01369
Migut.F01371	AT3G53120
Migut.F01675	AT5G04350		Plant self-incompatibility protein S1 family
Migut.F01738	AT1G04645		Plant self-incompatibility protein S1 family
Migut.F01745	AT1G04645		Plant self-incompatibility protein S1 family
Migut.F01747	AT2G06090		Plant self-incompatibility protein S1 family
Migut.F01754	AT1G04645		Plant self-incompatibility protein S1 family
Migut.F01826	AT1G55570	sks12	SKU5 similar 12
Migut.F01927	AT1G04645		Plant self-incompatibility protein S1 family
Migut.F01929	AT1G04645		Plant self-incompatibility protein S1 family
Migut.F01936	AT1G04645		Plant self-incompatibility protein S1 family
Migut.F01963	AT2G39130		Transmembrane amino acid transporter family protein
Migut.F02073	AT1G55570	sks12	SKU5 similar 12
Migut.G00648	AT4G16195		Plant self-incompatibility protein S1 family
Migut.G00650	AT1G66855		Carbohydrate-binding X8 domain superfamily protein
Migut.G01001	AT3G05480	ATRAD9,RAD9	cell cycle checkpoint control protein family
Migut.H00131	AT3G01460	ATMBD9,MBD9	methyl-CPG-binding domain 9
Migut.H00624	AT3G02120		hydroxyproline-rich glycoprotein family protein
Migut.H00744	AT5G09790	ATXR5,SDG15	ARABIDOPSIS TRITHORAX-RELATED PROTEIN 5
Migut.H00769	AT3G44200	ATNEK6,IBO1,NEK6	NIMA (never in mitosis, gene A)-related 6
Migut.H00946	AT5G39160		RmlC-like cupins superfamily protein
Migut.H01312	AT1G30700		FAD-binding Berberine family protein
Migut.H01428	AT1G29140		Pollen Ole e 1 allergen and extensin family protein
Migut.H01514
Migut.H02106	AT2G33160		glycoside hydrolase family 28 protein / polygalacturonase (pectinase) family protein
Migut.H02134	AT3G23260		F-box and associated interaction domains-containing protein
Migut.H02417
Migut.H02431	AT5G09970	CYP78A7	cytochrome P450, family 78, subfamily A, polypeptide 7
Migut.I00042	AT4G00160		F-box/RNI-like/FBD-like domains-containing protein
Migut.I00060	AT5G47550		Cystatin/monellin superfamily protein
Migut.I00169	AT3G19010		2-oxoglutarate (2OG) and Fe(II)-dependent oxygenase superfamily protein
Migut.I00193	AT4G17900		PLATZ transcription factor family protein
Migut.I00320	AT5G14000	anac084,NAC084	NAC domain containing protein 84
Migut.I00430	AT5G59380	ATMBD6,MBD6	methyl-CPG-binding domain 6
Migut.I00501	AT5G63460		SAP domain-containing protein
Migut.I00545	AT5G53150		DNAJ heat shock N-terminal domain-containing protein
Migut.I00779	AT3G19810		Protein of unknown function (DUF177)
Migut.I00995	AT1G51730		Ubiquitin-conjugating enzyme family protein
Migut.I01158	AT2G24720	ATGLR2.2,GLR2.2	glutamate receptor 2.2
Migut.J00216	AT3G50710		F-box/RNI-like/FBD-like domains-containing protein
Migut.J00460	AT1G20030		Pathogenesis-related thaumatin superfamily protein
Migut.J00474	AT2G36680		Modifier of rudimentary (Mod(r)) protein
Migut.J00671	AT1G52340	ABA2,ATABA2,ATSDR1,GIN1,ISI4,SDR1,SIS4,SRE1	NAD(P)-binding Rossmann-fold superfamily protein
Migut.J00717	AT5G06300		Putative lysine decarboxylase family protein
Migut.J00815	AT2G44480	BGLU17	beta glucosidase 17
Migut.J00887	AT4G13960		F-box/RNI-like superfamily protein
Migut.J00889	AT5G03100		F-box/RNI-like superfamily protein
Migut.J01014	AT3G52600	AtcwINV2,CWINV2	cell wall invertase 2
Migut.J01085
Migut.J01397	AT4G30860	ASHR3,SDG4	SET domain group 4
Migut.J01425	AT4G30380		Barwin-related endoglucanase
Migut.J01592
Migut.J01782	AT3G57610	ADSS	adenylosuccinate synthase
Migut.K00461	AT5G19600	SULTR3;5	sulfate transporter 3;5
Migut.K00490	AT1G67290		glyoxal oxidase-related protein
Migut.K00504	AT3G61610		Galactose mutarotase-like superfamily protein
Migut.K00568	AT4G29170	ATMND1	Mnd1 family protein
Migut.K00915	AT3G18150		RNI-like superfamily protein
Migut.K00964	AT5G65050
Migut.K01025	AT3G17080		Plant self-incompatibility protein S1 family
Migut.K01027	AT1G04645		Plant self-incompatibility protein S1 family
Migut.K01122	AT1G21970	EMB 212,EMB212,LEC1,NF-YB9	Histone superfamily protein
Migut.K01421
Migut.L00388	AT5G39490		F-box family protein
Migut.L01143
Migut.L01645	AT2G37310		Pentatricopeptide repeat (PPR) superfamily protein
Migut.L01896	AT3G05860		MADS-box transcription factor family protein
Migut.L01908	AT2G06925	ATSPLA2-ALPHA,PLA2-ALPHA	Phospholipase A2 family protein
Migut.M00021	AT5G55530		Calcium-dependent lipid-binding (CaLB domain) family protein
Migut.M00083	AT5G08560		transducin family protein / WD-40 repeat family protein
Migut.M00293	AT4G32480		Protein of unknown function (DUF506)
Migut.M00343	AT1G03940		HXXXD-type acyl-transferase family protein
Migut.M00397	AT5G26710		Glutamyl/glutaminyl-tRNA synthetase, class Ic
Migut.M00420
Migut.M00588	AT2G03200		Eukaryotic aspartyl protease family protein
Migut.M00635
Migut.M00958	AT1G29400	AML5,ML5	MEI2-like protein 5
Migut.M01350	AT3G51590	LTP12	lipid transfer protein 12
Migut.M01410	AT5G47550		Cystatin/monellin superfamily protein
Migut.N00010	AT3G06430	EMB2750	Tetratricopeptide repeat (TPR)-like superfamily protein
Migut.N00304	AT2G33320		Calcium-dependent lipid-binding (CaLB domain) family protein
Migut.N00479	AT4G16195		Plant self-incompatibility protein S1 family
Migut.N00486	AT1G19530
Migut.N00733	AT3G51620		PAP/OAS1 substrate-binding domain superfamily
Migut.N00741
Migut.N00935	AT3G07870		F-box and associated interaction domains-containing protein
Migut.N01021	AT1G25270		nodulin MtN21 /EamA-like transporter family protein
Migut.N01138	AT4G33840		Glycosyl hydrolase family 10 protein
Migut.N01209	AT1G49490
Migut.N01317	AT2G16730	BGAL13	glycosyl hydrolase family 35 protein
Migut.N01522	AT1G14720	ATXTH28,EXGT-A2,XTH28,XTR2	xyloglucan endotransglucosylase/hydrolase 28
Migut.N01591	AT5G28740		Tetratricopeptide repeat (TPR)-like superfamily protein
Migut.N01678	AT1G64830		Eukaryotic aspartyl protease family protein
Migut.N01890	AT5G15080		Protein kinase superfamily protein
Migut.N02040	AT1G20850	XCP2	xylem cysteine peptidase 2
Migut.N02100	AT5G27870		Plant invertase/pectin methylesterase inhibitor superfamily
Migut.N02121	AT4G03100		Rho GTPase activating protein with PAK-box/P21-Rho-binding domain
Migut.N02149	AT1G63900		E3 Ubiquitin ligase family protein
Migut.N02359	AT5G12400		DNA binding;zinc ion binding;DNA binding
Migut.N02795	AT3G49780	ATPSK3 (FORMER SYMBOL),ATPSK4,PSK4	phytosulfokine 4 precursor
Migut.N02878
Migut.N03243	AT3G43960		Cysteine proteinases superfamily protein
Migut.N03244	AT3G51030	ATTRX H1,ATTRX1,TRX1	thioredoxin H-type 1
Migut.O00213	AT5G12140	ATCYS1,CYS1	cystatin-1
Migut.O00336
