# Supplementary material for: Developmental Analysis of Mimulus Seed Transcriptomes Reveals Functional Gene Expression Clusters and Four Imprinted, Endosperm-Expressed Genes
Source: Front Plant Sci. 2020 Feb 25;11:132. doi: 10.3389/fpls.2020.00132 (PMC7052496; doi:10.3389/fpls.2020.00132)
Supplement: Supplementary file 11 [file Table_10.xlsx]

## Sheet: second_merge
Supporting Table 10. FPKM values of all genes with their most similar A. thaliana homologues and gene categories
Mimulus gene ID	A. thaliana name	Gene Name	Gene category	Day00_BR1	Day00_BR4	Day00_BR5	Day00_BR6	Day00_BR7	Day02_BR4	Day02_BR5	Day02_BR6	Day02_BR7	Day04_BR2	Day04_BR3	Day04_BR4	Day06_BR1	Day06_BR2	Day06_BR3	Day06_BR4	Day08_BR1	Day08_BR2	Day08_BR3	Day08_BR4
Migut.A00001	AT4G31880			9.24899	19.2486	3.49272	3.68805	2.29742	14.1867	3.88044	2.08568	1.43456	5.43313	4.26653	7.32469	3.7009	3.96978	4.07443	7.18087	1.77405	1.62241	0.777841	1.31416
Migut.A00002	AT2G25140	CLPB-M,CLPB4,HSP98.7	casein lytic proteinase B4	1.53671	1.28191	0.542891	0.0813799	0.223187	0.443762	0.0371346	0.158533	0.0111086	0.490642	0.328087	0.316144	0.503344	0.772322	0.606922	1.02406	0.394497	0.288956	0.140487	0.10031
Migut.A00003	AT4G31990	AAT3,ASP5,ATAAT1	aspartate aminotransferase 5	14.0423	13.4941	12.6687	6.36126	6.90107	21.0075	13.3209	13.3856	12.4766	28.1494	28.2081	27.8752	24.7587	22.5302	26.9976	27.2148	28.037	29.1341	23.2102	20.2045
Migut.A00004	AT4G31930		Mitochondrial glycoprotein family protein	9.22363	7.72428	8.63307	10.5248	10.895	9.70919	10.5469	8.33206	6.90166	9.56963	9.37181	10.9658	8.79308	7.21905	7.49463	6.62491	7.78085	9.57467	6.16521	6.0013
Migut.A00005	AT1G15880	atgos11,GOS11	golgi snare 11	5.96276	10.9335	12.1735	7.50785	6.57314	12.4017	8.49161	10.3461	13.8223	12.8101	14.1306	11.4499	13.4661	13.7685	12.2347	12.9844	7.25828	7.9291	3.3233	6.67044
Migut.A00006	AT2G25170	CHD3,CHR6,GYM,PKL,SSL2	chromatin remodeling factor CHD3 (PICKLE)	6.86173	8.07415	2.81539	2.55474	1.60158	9.91627	3.53555	1.38227	1.39567	5.50678	4.17367	6.04286	3.09034	3.30238	2.98628	4.2405	1.43865	1.30531	1.10729	1.694
Migut.A00007	AT1G32410		Vacuolar protein sorting 55 (VPS55) family protein	7.69195	12.5696	13.2733	16.4697	16.7679	10.7055	10.2465	10.9245	15.807	10.8344	11.9493	8.47579	12.005	12.3617	12.4148	11.7605	7.50947	11.5782	7.97365	9.01586
Migut.A00008	AT5G11070			0.954657	1.6618	2.84117	0.456315	0.0876023	0.162027	0	0.146412	0.43602	0.998562	0	0.0855781	0.188157	0.0878669	0.207148	0.214372	1.89252	0.0907335	2.29758	2.53731
Migut.A00009	AT4G32050		neurochondrin family protein	6.722	10.2259	7.87456	3.95553	3.43359	6.31817	2.52174	2.06631	2.79971	4.69437	4.46704	4.64787	4.15308	4.36078	3.46382	3.68499	4.30382	5.2313	3.95868	3.6517
Migut.A00010	AT5G25265			29.1856	23.2513	33.2302	17.2636	21.6749	33.5174	23.0749	15.4675	34.0849	20.9879	26.3622	22.9412	10.4418	14.4828	14.4747	14.9795	11.4827	9.30105	11.4203	12.8081
Migut.A00011	AT5G23740	RPS11-BETA	ribosomal protein S11-beta	477.057	532.573	828.05	1316.05	1348.03	584.379	1270.55	1135.86	1137.63	465.977	490.953	386.692	454.734	523.859	482.635	428.271	963.963	773.854	1042.95	1089.42
Migut.A00012	AT2G12400			2.35418	1.66956	2.24233	1.96341	1.393	1.18719	0.939207	1.20973	0.516602	1.42329	1.35684	1.25408	1.29065	1.78076	1.61468	1.40363	1.98479	1.58424	1.08888	2.40063
Migut.A00013	AT5G11090		serine-rich protein-related	27.7735	34.2279	21.2896	29.6268	27.5093	13.0377	15.9515	24.8114	16.5672	16.9712	23.6298	14.3642	19.0446	26.2553	29.0861	26.9866	25.3475	32.7602	43.3957	47.0426
Migut.A00014	AT4G32060		calcium-binding EF hand family protein	8.50548	6.36794	8.63537	10.6877	9.2809	5.94972	6.63	6.37531	5.19272	7.34416	7.6021	6.26371	8.4965	6.80185	9.04567	7.2336	8.3026	9.09486	9.48572	10.3982
Migut.A00015	AT4G32070		Octicosapeptide/Phox/Bem1p (PB1) domain-containing protein / tetratricopeptide repeat (TPR)-containing protein	3.55275	4.56374	3.29172	2.58464	3.04482	12.7025	5.17865	5.25852	3.61472	11.6609	10.6096	12.6029	9.59178	11.8089	7.38657	11.8664	2.52485	4.18151	3.00501	2.18504
Migut.A00016	AT2G25280			16.8856	25.2641	29.4724	23.0088	23.7448	36.8188	31.8584	36.3692	39.6969	35.0113	39.2744	41.6577	35.4558	39.3788	43.2262	40.7538	26.6068	28.3331	23.0678	21.6362
Migut.A00017	AT5G44370	PHT4;6	phosphate transporter 4;6	9.0311	9.82381	13.0946	6.31935	9.69853	20.8222	15.0533	16.1808	23.5732	16.7139	20.2206	16.8397	9.67947	12.7184	10.6564	12.286	14.2688	15.6535	9.09609	10.4395
Migut.A00018	AT1G80490	TPR1	TOPLESS-related 1	7.24262	7.99807	5.20429	6.60067	5.90074	13.8114	7.08584	5.96379	4.31447	11.763	11.1879	14.0964	12.674	11.8895	13.9326	12.6295	10.4778	12.3675	9.84261	13.0385
Migut.A00019	AT5G34940	AtGUS3,GUS3	glucuronidase 3	0.169732	0.0300929	0	0	0.171326	0	0	0.190895	0	0	0.0289484	0.0557891	0.0306654	0	0.135042	0.0349378	0.112159	0.0591499	0.299562	0.0285189
Migut.A00020	AT2G31170	SYCO ARATH	Cysteinyl-tRNA synthetase, class Ia family protein	0.969991	3.98672	2.48085	0.672285	0.66757	2.49002	0.468973	0.632246	1.01895	1.55814	2.50409	1.82601	1.09928	1.47309	1.3944	1.30689	0.786648	0.714479	0.863758	0.511169
Migut.A00021	AT2G25300		Galactosyltransferase family protein	5.87861	10.7011	8.13972	3.78369	3.14595	13.4114	4.42579	6.24111	8.86028	13.9734	14.5726	12.9427	19.0352	22.6526	16.2087	16.8052	7.33386	9.82819	2.87108	2.96323
Migut.A00022	AT2G25310		Protein of unknown function (DUF2012)	168.421	162.408	195.085	179.916	197.121	208.987	296.533	258.222	342.209	168.179	190.596	154.572	134.118	145.702	157.78	128.016	188.507	162.57	218.777	215.21
Migut.A00023	AT4G32140		EamA-like transporter family	2.52371	3.29253	7.47765	4.35635	5.86387	4.88944	3.86528	3.79566	5.40659	4.03082	4.23931	3.73283	7.43298	10.2928	8.09794	9.73297	4.67263	6.59618	3.328	4.27243
Migut.A00024	AT1G05500	ATSYTE,NTMC2T2.1,NTMC2TYPE2.1,SYT5,SYTE	Calcium-dependent lipid-binding (CaLB domain) family protein	0	0.0285045	0	0	0	0.0250129	0.150006	0	0	0.0440436	0	0.132111	0	0	0	0	0.0265597	0	0	0
Migut.A00025	AT5G20260		Exostosin family protein	0.846719	0.150121	0.317617	0.77167	0.0284891	1.97598	1.23243	0.285688	1.0493	1.18299	1.18417	2.03165	0.152976	0.0571503	0	0.0697159	0	0	0.149439	0
Migut.A00026	AT5G25310		Exostosin family protein	0.0203336	0.216305	0.0208021	0	0.0615739	1.70829	0.500861	0.0514552	0.490352	0.167112	0.353734	0.280705	0.815556	0.699946	0.558135	0.652938	0.967429	0.829073	0.818227	1.27095
Migut.A00027	AT5G25320		ACT-like superfamily protein	0.0696907	0.444814	0.392131	0	0	0.0325273	0	0	0	0.0572753	0	0.03436	0	0	0	0	0	0	0	0
Migut.A00028	AT2G25320		TRAF-like family protein	2.92752	2.78857	1.0962	0.40242	0.589074	2.17014	1.56391	0.290519	0.4422	2.08361	1.5958	2.54713	1.23414	1.48198	1.33586	1.61876	0.578458	0.720153	0.334325	0.385798
Migut.A00029	AT5G11150	ATVAMP713,VAMP713	vesicle-associated membrane protein 713	37.2873	40.0924	53.2761	28.2701	40.4727	48.3443	59.2693	47.505	75.7681	48.6874	53.584	49.1746	30.1676	32.3251	29.2104	32.9547	21.2779	30.4732	21.6396	22.9128
Migut.A00030	AT2G45180		Bifunctional inhibitor/lipid-transfer protein/seed storage 2S albumin superfamily protein	629.477	200.487	514.318	1037.37	1520.55	219.271	372.679	320.529	390.802	241.393	260.601	204.016	21.5099	28.5066	12.4488	27.2189	4.97535	10.7415	10.1325	10.8324
Migut.A00031				0	0	0	0	0	0.357548	0.107214	0	0.0962173	0.078698	0	0	0	0	0	0	0	0	0.608413	0
Migut.A00032	AT4G32160		Phox (PX) domain-containing protein	3.63827	9.16452	0.709564	0.588603	0.45445	6.50851	1.11716	0.780064	0.57465	2.93011	3.5737	4.87145	2.07091	2.27912	1.87331	4.38824	0.32565	0.470694	0.309251	0.208542
Migut.A00033	AT4G32190		Myosin heavy chain-related protein	25.8003	31.5228	3.57065	9.66737	6.67762	6.96328	2.0433	0.904385	1.62743	4.38703	4.31864	4.92623	2.64596	3.83391	4.43759	4.81773	2.32897	1.97949	1.83591	2.34576
Migut.A00034	AT4G32250		Protein kinase superfamily protein	16.7389	14.3194	7.25416	4.69392	3.14456	13.4552	7.2103	5.4517	4.95235	14.5975	14.8692	17.8812	24.1685	16.6412	21.2252	25.6981	6.63666	9.86809	5.46541	6.82038
Migut.A00035	AT4G32260		ATPase, F0 complex, subunit B/B\', bacterial/chloroplast	122.038	51.3035	89.5986	99.4345	65.6693	45.7619	44.7467	67.3708	39.9112	109.803	77.4731	79.9636	62.0322	64.6904	93.2729	71.0526	126.363	156.636	144.008	132.286
Migut.A00036	AT4G32270		Ubiquitin-like superfamily protein	0.121621	0.18113	0.348386	0.255788	0.368292	0.0908246	0.136172	0.0410358	0	0.339845	0.0497832	0.0479709	0.632832	0.738809	0.377381	0.690958	1.51895	0.762912	0.643955	0.662103
Migut.A00037	AT4G32272		Nucleotide/sugar transporter family protein	1.105	2.72368	1.21318	0.793557	0.924953	1.5095	0.694044	1.11396	1.24572	0.863847	1.29625	1.14276	0.701177	1.09147	0.771947	1.03187	0.187	0.591714	0.599342	0.190195
Migut.A00038	AT1G56130		Leucine-rich repeat transmembrane protein kinase	8.59476	24.4136	14.5736	2.80756	2.30731	12.6832	3.17356	1.40369	2.59082	8.49135	7.57885	9.75531	3.64746	3.20297	4.03742	3.99754	1.88509	2.1986	0.774589	1.38267
Migut.A00039	AT2G25430		epsin N-terminal homology (ENTH) domain-containing protein / clathrin assembly protein-related	10.3673	4.32492	4.03451	8.03756	6.6892	3.45359	3.64162	2.46917	2.24683	4.44396	3.78599	4.00898	2.73246	2.88134	2.91121	2.35998	2.13582	4.03796	5.51076	2.70515
Migut.A00040	AT4G32290			11.9812	2.22303	3.37311	3.85787	6.09374	0.780289	2.18378	2.0761	1.77315	1.3358	1.23556	1.6485	3.07076	4.32552	4.4337	2.29416	25.869	18.6919	51.0449	45.7868
Migut.A00041	AT4G32295			1.59792	1.88067	2.92165	0.929544	1.26975	1.9994	0.761316	0.372814	1.50311	1.1456	1.14811	1.13984	0.921368	0.55074	1.5824	1.30167	1.68496	2.06157	0.684046	0.719775
Migut.A00042	AT3G11760			0.59406	0.4213	0.607748	0	0.19988	0.184847	0.443423	0.453375	0.0284245	0.464979	0.17369	0.167367	0.245323	0.229125	0.0675208	0.279502	0	0	0	0
Migut.A00043	AT4G32320	APX6	ascorbate peroxidase 6	19.1238	17.268	29.2388	37.6867	36.2358	37.3057	55.8731	57.3357	56.6788	39.7749	42.1599	36.6755	31.8304	30.5215	27.064	35.856	28.0603	25.6294	25.3538	29.147
Migut.A00044	AT4G32330		TPX2 (targeting protein for Xklp2) protein family	28.7438	62.8556	17.7961	18.2464	18.8855	43.4788	8.70799	6.89306	7.9029	27.5843	25.7374	32.5776	11.6846	12.8206	11.1121	17.3982	6.29755	7.14625	4.89518	5.07995
Migut.A00045	AT2G25490	EBF1,FBL6	EIN3-binding F box protein 1	32.5067	31.5289	33.2353	59.7788	51.8921	23.8552	38.0239	34.1572	32.0825	24.2929	28.0265	26.9276	23.2976	25.1472	24.2227	22.3615	16.4263	22.1776	18.8145	16.5865
Migut.A00046	AT5G25360			18.3698	12.0529	21.5366	27.1428	24.7344	15.2077	13.8869	17.1069	18.1549	14.987	14.476	13.7838	12.7546	13.2361	13.6419	13.9106	17.2779	16.2963	17.9263	19.4318
Migut.A00047	AT1G15360	SHN1,WIN1	Integrase-type DNA-binding superfamily protein	0.739928	0.524748	2.90174	3.89045	1.99168	1.26629	1.24268	0.208047	0.99131	0.810812	0.630987	0.729621	0.935778	1.62313	1.03023	0.913846	1.3446	2.1918	3.13419	0.497301
Migut.A00048	AT3G49500	RDR6,SDE1,SGS2	RNA-dependent RNA polymerase 6	4.80557	4.15266	2.29978	1.74109	2.02453	4.77489	1.62772	1.32848	0.662757	3.50694	3.23711	3.7033	2.11583	2.33047	2.31332	1.82874	0.627101	1.08363	0.655707	0.936369
Migut.A00049	AT5G16080	AtCXE17,CXE17	carboxyesterase 17	0	0	0	0	0	0	0	0	0	0	0	0	0	0	0	0	0.0780703	0.0823448	0.333625	0.555831
Migut.A00050	AT5G06740		Concanavalin A-like lectin protein kinase family protein	0	0	0	0	0	0	0	0	0	0	0	0	0	0	0	0.0411957	0	0	0	0
Migut.A00051	AT2G25520		Drug/metabolite transporter superfamily protein	104.395	55.0782	71.4397	86.7298	48.433	137.584	153.618	189.273	97.0609	319.746	237.814	408.229	526.534	306.412	424.906	400.073	243.79	305.245	296.756	293.212
Migut.A00052	AT2G18660	PNP-A	plant natriuretic peptide A	0	0.787309	1.40615	1.8901	0.747056	2.1713	11.8379	76.9658	23.6909	25.8073	20.9898	18.6619	66.0167	68.8297	68.1372	50.6652	42.0244	47.5309	35.4919	48.3918
Migut.A00053	AT4G32400	ATBT1,EMB104,EMB42,SHS1	Mitochondrial substrate carrier family protein	14.3817	14.326	13.7451	4.01301	6.176	19.5781	14.0189	10.4551	15.655	14.5671	14.4266	13.5283	16.9917	18.2966	14.7922	14.4901	20.9138	19.6189	18.2353	21.9389
Migut.A00054	AT5G11260	HY5,TED 5	Basic-leucine zipper (bZIP) transcription factor family protein	0.136998	1.16589	0.700775	1.15251	0.368761	0.468911	0.102259	0.1926	0.137657	0.0750614	0.280387	0.22515	0	0.184937	0.108998	0.0563998	0.452644	0.381942	0.386865	0
Migut.A00055	AT5G25500			0.732614	2.79264	1.49899	0	0.554622	1.88066	0.0683554	0.102995	1.04286	2.25787	1.81178	2.10703	0.661806	1.66889	0.364301	0.527808	0.847198	1.14889	0	0.123096
Migut.A00056	AT5G45830	ATDOG1,DOG1,GSQ5	delay of germination 1	0.313672	0.429014	0.550112	0.424092	0.0904623	0	0	0	0.0450255	0.184136	0	0	0.0485751	0	0.160433	0.0553428	0.666241	0.0936958	0.142355	0.1807
Migut.A00057				0	0	0	0	0	0	0	0	0	0	0	0	0	0	0	0	0	0	0	0
Migut.A00058	AT2G26280	CID7	CTC-interacting domain 7	5.23572	11.7903	3.10715	2.26427	1.30407	11.2136	3.37517	1.70156	1.9586	7.41379	6.79587	8.55995	5.62648	5.04845	5.35582	7.64207	2.74086	1.94308	2.66418	2.76485
Migut.A00059	AT1G72510		Protein of unknown function (DUF1677)	6.35526	3.19759	5.62309	1.89654	1.30033	10.3418	8.55797	19.1973	20.2792	14.7516	16.4345	11.3479	12.1027	11.3036	12.9142	8.27333	3.74557	4.13021	2.72834	2.59743
Migut.A00060	AT5G20650	COPT5	copper transporter 5	17.3844	13.0898	7.61166	7.44781	11.6262	14.0241	15.3792	29.3279	8.48235	25.5761	25.4036	27.0889	61.2656	25.9302	72.4011	42.0575	26.5918	43.904	31.8941	34.8354
Migut.A00061	AT4G33180		alpha/beta-Hydrolases superfamily protein	0.595469	1.01352	1.01532	1.58633	1.40248	1.40817	0.35558	0.703202	1.55566	0.978773	0.568734	1.17435	0.817634	1.12537	0.900157	0.539318	0.236093	0.498038	0.0840763	0.200106
Migut.A00062	AT5G21950		alpha/beta-Hydrolases superfamily protein	0	0.178298	0.274351	0.282003	0	11.484	16.2139	23.8649	16.7739	28.018	15.5394	31.3027	59.2672	38.5204	63.2087	41.6905	24.1226	33.3987	21.4761	23.9265
Migut.A00063	AT2G26300	ATGPA1,GP ALPHA 1,GPA1	G protein alpha subunit 1	5.24225	12.1204	2.64519	0.821665	0.516244	11.0469	2.40186	0.970665	1.12772	5.55765	6.90554	6.61213	2.92605	3.2075	3.20442	4.12329	0.873065	0.698076	0.225662	0.386702
Migut.A00064				0	0	0	0	0	0	0	0	0	0	0	0	0.215109	0	0	0	0	0	0	0
Migut.A00065	AT2G26310		Chalcone-flavanone isomerase family protein	14.4913	25.5341	24.0337	12.4192	15.1644	18.672	7.83852	6.28232	12.5296	14.9701	14.6768	16.031	13.2175	16.9122	14.0945	14.0866	5.58944	7.49725	5.56585	3.64695
Migut.A00066	AT3G43860	AtGH9A4,GH9A4	glycosyl hydrolase 9A4	0.06332	0.202076	0.226726	0	0	0.0295539	0.106344	0	0	0.0780593	0	0.031219	0.308881	0.0961619	0.642327	0.391016	0.439341	0.794393	0.804633	0.383013
Migut.A00067	AT5G21940			77.3014	106.777	49.9134	56.7792	46.1892	37.5662	20.3979	30.6692	43.8715	32.9782	36.9683	29.6088	28.7602	51.0088	55.8621	37.4687	20.8688	36.1847	21.349	26.4729
Migut.A00068	AT4G33200	ATXI-I,XI-15,XI-I	myosin, putative	1.91976	3.06806	1.00483	1.40845	1.12662	2.05877	0.644833	0.271146	0.219814	0.671462	0.662459	0.89368	0.43557	0.641856	0.42625	0.816063	0.207988	0.364071	0.127649	0.0720145
Migut.A00069	AT3G03710	PNP,RIF10	polyribonucleotide nucleotidyltransferase, putative	0	0	0	0	0	0.0799834	0	0	0	0	0	0	0	0.0867495	0	0	0	0.0895797	0	0
Migut.A00070	AT4G02940		oxidoreductase, 2OG-Fe(II) oxygenase family protein	0.446752	0.285148	0.0914091	0.563752	0.225474	0.208516	0.300121	0.113052	0	0.29373	0.0914342	0	0.193715	0.180924	0.479849	0.220704	0.0442822	0.233533	0.189235	0.0450389
Migut.A00071	AT2G26330	ER,QRP1	Leucine-rich receptor-like protein kinase family protein	4.9079	7.93967	2.82286	0.784857	1.6209	3.07187	1.26615	0.152623	0.727223	2.751	2.2103	2.53128	0.661968	0.938838	0.971706	1.28492	1.24421	1.53696	1.23344	1.32247
Migut.A00072	AT5G21930	ATHMA8,HMA8,PAA2	P-type ATPase of Arabidopsis 2	4.51068	7.01427	2.38174	0.434872	0.54111	5.9978	2.40084	1.66663	1.51591	6.67782	5.06258	7.33253	5.10551	5.75309	4.86222	6.30865	0.948855	1.95357	0.93261	0.725732
Migut.A00073				0	0	0	0	0	0	0	0	0	0	0	0	0	0	0	0.200886	0	0	0	0
Migut.A00074	AT5G21920	ATYLMG2,YLMG2	YGGT family protein	5.99601	5.61111	5.3501	4.88302	6.00683	11.1101	4.34099	7.75771	7.7009	11.56	13.9787	10.847	5.96221	6.29884	7.31722	9.07574	4.11113	6.8814	4.965	5.72668
Migut.A00075	AT2G06040			3.92644	14.1592	6.57815	4.94338	4.4542	9.5498	2.66192	1.65601	2.04504	6.08383	5.03174	6.07403	3.72918	5.36118	3.5037	5.20526	1.21399	1.37461	1.29696	1.81578
Migut.A00076	AT4G10190		F-box and associated interaction domains-containing protein	0	0	0	0	0	0	0	0	0	0	0	0	0.069441	0	0	0	0	0	0	0
Migut.A00077	AT1G02180		ferredoxin-related	10.3418	16.3851	24.6118	27.3807	29.688	18.7941	31.5345	29.7278	34.3434	15.5521	16.2873	14.3925	18.2074	21.4236	37.5955	23.6429	94.5837	64.2589	116.66	105.96
Migut.A00078	AT2G26340			3.99215	7.05267	6.49085	4.7228	6.64412	4.65822	2.71379	3.06677	4.39336	3.24189	3.55028	3.44447	1.57132	3.22383	2.72248	2.52394	2.73224	1.93778	1.20785	1.77276
Migut.A00079	AT4G33210	SLOMO	F-box family protein	6.98875	7.4345	5.3832	2.78812	3.60955	7.31075	3.66887	1.50245	2.02199	4.59273	4.8003	6.30147	3.34579	3.45526	3.89443	4.5844	1.29381	2.13226	1.7134	1.39816
Migut.A00080	AT5G21482	ATCKX5,CKX7	cytokinin oxidase 7	6.67234	4.03291	3.04459	4.98329	6.35235	2.61879	4.18101	5.29245	3.0665	3.33382	3.35579	2.97194	4.72607	3.99181	4.6149	4.2608	2.38618	3.70587	2.26824	1.96831
Migut.A00081	AT1G76880		Duplicated homeodomain-like superfamily protein	3.75951	2.32612	2.90422	1.04886	1.62636	1.79052	0.901994	0.161796	0.501107	1.38724	0.902913	1.09701	0.291099	0.388397	0.137348	0.331656	0.1521	0.681816	0.487486	0.0773494
Migut.A00082	AT5G47430		DWNN domain, a CCHC-type zinc finger	0.876199	0.575699	0.48774	0	0.182088	0.553293	0.129842	0.163034	0.168313	0.243564	0.329645	0.406585	0.754266	0.53487	0.476707	0.620643	0.217123	0.78133	0.150093	0.0909312
Migut.A00083	AT5G21430		Chaperone DnaJ-domain superfamily protein	1.20405	1.18597	0.958063	0.703417	1.80054	0.707675	0.14979	0.263313	0.896176	2.52885	1.41467	1.18728	0.531754	0.541793	1.59661	1.04645	0.39782	0.97907	0.70835	1.4836
Migut.A00084	AT5G52610		F-box and associated interaction domains-containing protein	0.850606	1.23664	1.18928	0.268343	0.372058	0.79402	0.444441	0.478332	0.655264	0.792279	1.01552	0.58713	0.307358	0.31577	0.203027	0.210108	0.281041	0.148214	0.150125	0.142922
Migut.A00085	AT2G26350	ATPEX10,PEX10	peroxin 10	0.683098	0.927126	0.951864	0.111465	0.665738	0.824555	0.580212	0.307971	0.994067	0.474289	0.964178	0.754877	0.574519	0.631977	0.42167	0.480013	0.607045	0.517151	0.41157	0.403697
Migut.A00086	AT2G26350	ATPEX10,PEX10	peroxin 10	3.1161	3.4883	3.16936	1.82892	2.77963	1.5897	1.37934	0.91691	1.58374	1.57827	2.03933	1.80431	1.5122	1.48573	0.972953	1.79002	0.951748	0.928094	1.22783	1.31503
Migut.A00087	AT5G19530	ACL5	S-adenosyl-L-methionine-dependent methyltransferases superfamily protein	3.62713	1.0781	0.354699	1.03769	0.323047	0.448126	0.0597218	0.337449	0.321578	0.504132	0.409381	0.157791	0.462574	0.729052	0.286459	0.362327	0.660887	0.306711	0.282423	0.322646
Migut.A00088	AT5G12080	ATMSL10,MSL10	mechanosensitive channel of small conductance-like 10	0	0.059303	0	0	0	0.0520388	0	0	0	0.0687239	0.171143	0.0824562	0	0.112882	0.0665305	0.103276	0	0	0.118067	0
Migut.A00089	AT5G12080	ATMSL10,MSL10	mechanosensitive channel of small conductance-like 10	0.129393	1.21128	0	0	0.15673	0.603925	0	0.414749	0.130014	0.935803	0.847427	0.969686	0.729373	0.681214	0.37061	1.02276	0.102604	0.108221	0.0548081	0.130446
Migut.A00090	AT4G35780		ACT-like protein tyrosine kinase family protein	0.0337198	0	0	0	0	0	0	0.0568863	0.0338818	0	0.172531	0	0	0	0	0	0	0	0	0
Migut.A00091	AT1G54200			12.4408	23.5276	24.2486	11.5005	4.35003	7.47645	3.32298	1.749	4.82047	2.57282	3.66118	3.36754	1.85102	1.85229	1.55264	2.00849	0.765671	1.10513	1.07632	0
Migut.A00092	AT4G12070			0	0	0	0	0	0	0	0	0	0	0	0	0	0	0	0	0	0	0	0
Migut.A00093	AT1G05670		Pentatricopeptide repeat (PPR-like) superfamily protein	4.1652	6.12502	3.63453	1.71766	2.55557	4.00247	2.51465	0.516678	2.01054	4.89983	3.80268	4.22798	3.36424	3.34882	3.26518	3.37905	2.67142	2.68961	2.0324	1.77021
Migut.A00094	AT1G72820		Mitochondrial substrate carrier family protein	1.36106	2.36925	0.94938	0.71563	4.37134	0.404257	0.761952	0.260927	0.870293	0.40676	0.189928	0.122009	0.469451	0.501091	0.959832	0.152816	0.613223	1.16424	0.589622	0.686072
Migut.A00095	AT5G51160		Ankyrin repeat family protein	0	0	0.0658765	0	0.0649977	0	0	0	0	0	0	0	0	0	0	0	0	0	0	0
Migut.A00096	AT4G10720		Ankyrin repeat family protein	0	0	0	0	0	0	0	0	0	0	0	0	0.149894	0.0933313	0	0	0	0	0	0
Migut.A00097	AT3G09550		Ankyrin repeat family protein	0	0	0	0.0424734	0	0.0377033	0	0	0	0.0663894	0	0	0	0	0	0	0	0	0	0
Migut.A00098	AT5G51160		Ankyrin repeat family protein	2.58695	2.79781	1.94081	0.634753	0.435209	1.40867	0.33792	0	0.259938	1.34652	0.882428	1.06288	0.654337	1.22226	0.720379	0.745502	1.06841	1.26214	1.59801	0.869337
Migut.A00099	AT5G12020	HSP17.6II	17.6 kDa class II heat shock protein	0	0.289333	0	0	0	0.126946	0	0	0	0	0	0.268197	0	0	0	0	0	0	0	0
Migut.A00100	AT5G12020	HSP17.6II	17.6 kDa class II heat shock protein	5.0142	4.00051	4.0076	8.40353	5.5358	2.48659	4.38602	23.7912	10.3915	8.62817	3.84836	6.02593	94.9511	75.3556	84.7122	73.9262	69.426	79.6161	60.0669	63.6616
Migut.A00101	AT5G26180		S-adenosyl-L-methionine-dependent methyltransferases superfamily protein	4.21631	3.34194	3.40425	2.08648	2.54521	3.58855	2.59179	1.58649	1.39142	2.68381	2.77068	2.66982	1.45631	1.75773	1.84995	2.42499	1.10626	1.40452	0.63471	1.29186
Migut.A00102	AT5G26170	ATWRKY50,WRKY50	WRKY DNA-binding protein 50	0	0.0766958	0.147517	0	0.727747	0.134602	0	0	0	0	0	0	0.0781549	0.0729945	0	0	0	0	0.0763475	0
Migut.A00103	AT4G33110		S-adenosyl-L-methionine-dependent methyltransferases superfamily protein	34.9684	23.0973	35.0727	27.5704	23.4983	17.1897	16.4505	22.7488	19.4874	20.3935	18.5101	13.5865	6.47701	11.9004	6.11762	8.75045	7.86423	14.4391	9.9576	6.51738
Migut.A00104	AT4G33100			17.0808	19.7561	18.7816	20.5597	19.477	18.4495	17.5982	13.4018	25.4233	19.0788	20.574	15.3728	14.6372	16.6896	16.5213	11.3106	11.864	13.6715	8.20937	10.4779
Migut.A00105	AT4G33090	APM1,ATAPM1	aminopeptidase M1	18.6013	32.3891	24.9696	8.36245	9.33245	31.8637	13.3094	12.2436	16.9487	24.6951	22.5267	29.399	21.0441	25.7418	26.5504	28.6658	22.9516	17.6923	15.4581	13.8287
Migut.A00106	AT1G72770	HAB1	homology to ABI1	21.1533	39.8084	38.9347	26.0911	23.1409	32.2386	13.254	8.58616	11.4836	23.2109	22.0187	20.9035	13.3741	17.6439	15.4019	15.7706	10.9453	8.97911	7.41062	9.94122
Migut.A00107	AT5G08290	YLS8	mRNA splicing factor, thioredoxin-like U5 snRNP	57.1289	33.3789	31.1782	23.4006	25.9932	36.3603	34.9298	44.508	29.8251	51.4568	43.6245	51.1764	78.1148	59.4829	73.043	62.94	66.9578	77.1848	66.3783	71.8107
Migut.A00108	AT5G58590	RANBP1	RAN binding protein 1	93.7567	114.41	140.222	96.641	88.8065	155.79	141.35	137.646	226.442	160.38	178.631	134.568	134.993	139.833	124.176	122.972	116.668	115.296	93.3147	91.9788
Migut.A00109	AT4G33080		AGC (cAMP-dependent, cGMP-dependent and protein kinase C) kinase family protein	6.00467	11.3143	4.46022	3.22435	2.5953	10.5098	3.20061	2.90969	3.24141	6.9299	6.61864	7.10208	6.14563	6.56444	5.50801	8.3825	3.84654	4.60811	2.36758	4.21817
Migut.A00110	AT4G33060		Cyclophilin-like peptidyl-prolyl cis-trans isomerase family protein	4.42583	3.26757	0.912319	2.57017	0.650107	2.57442	1.38676	0.417901	0.514402	1.7101	1.47025	2.1658	2.47045	2.54141	2.40445	2.5291	0.752975	1.05318	0.297293	0.932329
Migut.A00111	AT5G11980		conserved oligomeric Golgi complex component-related / COG complex component-related	0	0	0	0	0	0.152279	0	0.0458679	0	0	0.0556454	0.0536197	0	0.0550538	0.0648953	0.134317	0	0	0	0
Migut.A00112	AT2G26200		S-adenosyl-L-methionine-dependent methyltransferases superfamily protein	0	0.104015	0	0	0	0.273822	0	0	0.392993	0.883951	0.500295	0.385666	0.105994	0.19799	0.350075	0.724567	0	0.306674	0.517713	0
Migut.A00113	AT5G11970		Protein of unknown function (DUF3511)	0.258244	0	0.17613	0.362084	0	0	0	0	0.086495	0	0.264267	0	0.466569	0.34861	0	0.106315	0	0.0899958	0	0
Migut.A00114	AT5G11960		Protein of unknown function (DUF803)	10.9117	8.82868	8.37231	6.46653	5.95045	11.7611	8.48989	6.3571	6.45766	11.1337	10.5038	11.3752	7.3176	8.12174	9.13216	9.42208	6.07237	7.58912	8.22553	8.99617
Migut.A00115				0.589158	0.376041	1.8082	0	0	0	0.131929	0.894534	0	0.484199	0	0.232381	0.127732	0	0	0	0.116795	0	0	0
Migut.A00116				0.661751	0.301696	0.676998	0.198823	0	0.264741	41.7034	178.862	5.31944	4.35088	4.06311	2.14404	2700.72	2373.57	2840.85	2865.78	98.9517	1214.48	213.632	164.688
Migut.A00117	AT1G48020	ATPMEI1,PMEI1	pectin methylesterase inhibitor 1	0	0	0.0457873	0	0	0	0.851884	10.1554	0.224856	0.257479	0.366399	0.529592	457.074	352.807	375.655	358.022	1.50832	79.592	3.08064	4.1962
Migut.A00118	AT5G66520		Tetratricopeptide repeat (TPR)-like superfamily protein	1.4165	1.24093	0.426216	0	0.588742	0.700023	0.233231	0.140569	0.46048	1.02719	0.468967	0.575139	0.45162	0.885781	1.04412	0.977629	0.619428	0.479118	0.220588	0.50401
Migut.A00119	AT3G17220	ATPMEI2,PMEI2	pectin methylesterase inhibitor 2	0.0772848	0.164428	0.0790655	0	0	0.216431	0.605719	2.8684	1.39781	2.03253	2.76805	3.50558	158.257	199.763	131.525	145.944	1.30228	16.1598	0.736566	0.155828
Migut.A00120	AT1G48020	ATPMEI1,PMEI1	pectin methylesterase inhibitor 1	0	0	0.160985	0	0	0	0.704743	18.0519	1.89738	2.97449	1.93235	1.3965	123.159	141.633	152.115	129.823	17.3132	55.4414	10.1648	11.1048
Migut.A00121	AT4G33050	EDA39	calmodulin-binding family protein	0.266605	0.0850827	0.0272748	0.196248	0.242198	0.0248869	0.0895505	0	0.107154	0.0657327	0.0545645	0.0262891	0.0289005	0.215938	0.127269	0.0658539	0.0528519	0.111491	0.169393	0.0806326
Migut.A00122	AT2G26180	IQD6	IQ-domain 6	0.195299	0.415512	0.166499	0	1.14995	0.911537	0.327998	0.247107	0.621419	0.72228	0.932653	0.385158	1.76423	2.37275	1.63153	1.76883	4.5169	2.82449	2.82643	3.51119
Migut.A00123	AT2G26170	CYP711A1,MAX1	cytochrome P450, family 711, subfamily A, polypeptide 1	0.0680901	0	0.174147	0	0.206189	0.540264	0	0	0	0.223839	0.209034	0.100712	0.073811	0.103406	0	0.210236	0	0.0355932	0	0
Migut.A00124				0	0	0	0	0	0	0	0	0	0	0	0	0	0	0	0	0	0	0	0
Migut.A00125	AT2G26180	IQD6	IQ-domain 6	0.332572	0.0505406	0	0	0.14387	0.177399	0.531945	0	0.0954772	0.42951	0.194474	0.32794	0.463519	0.33671	0.340201	0.586775	1.03603	0.546379	1.05653	1.19743
Migut.A00126	AT4G33040		Thioredoxin superfamily protein	6.28967	2.53167	7.04327	2.1451	2.40223	4.52246	3.14043	3.29797	2.64752	9.01111	5.56658	5.36394	7.46308	10.9287	8.52063	10.0775	15.1646	24.6144	24.5716	24.1639
Migut.A00127	AT1G55110	AtIDD7,IDD7	indeterminate(ID)-domain 7	1.18528	0.797697	0.791894	1.32272	0.537164	0.880626	0.812502	0.979394	0.65625	1.74944	1.93077	1.5027	0.917759	1.37146	0.548496	0.806624	0.455555	1.03686	1.05023	0.560884
Migut.A00128	AT5G11910		alpha/beta-Hydrolases superfamily protein	16.7979	34.7838	20.3771	7.86578	4.78903	23.82	7.08279	4.83127	10.0069	15.632	14.784	15.2152	9.86915	12.1602	10.4061	12.5639	4.87219	4.46865	1.49366	2.45618
Migut.A00129	AT4G33030	SQD1	sulfoquinovosyldiacylglycerol 1	32.5162	31.4129	39.7547	20.0432	31.6095	32.3364	20.6166	22.467	32.2393	32.9235	30.1866	28.9359	21.2958	28.2134	29.0309	27.3812	36.7168	33.7051	26.9008	29.3663
Migut.A00130	AT2G46210		Fatty acid/sphingolipid desaturase	144.157	61.7589	68.9084	128.402	87.9263	115.503	137.465	132.558	106.843	192.075	214.779	167.866	45.3685	79.6979	40.6789	49.025	13.1627	31.7263	20.3574	22.7155
Migut.A00131	AT3G13850	LBD22	LOB domain-containing protein 22	0	0	0.116116	0	0	0	0	0	0.228092	0	0	0	0	0	0.406366	0	0.562513	0.237324	0.841342	0.343275
Migut.A00132	AT5G11890			23.4174	10.1512	12.3977	5.78691	5.61388	23.6084	20.582	20.6418	14.765	35.46	31.0328	42.9496	70.3162	40.542	72.1032	49.9621	32.2059	45.9043	30.1914	26.7951
Migut.A00133	AT1G23000			5.08968	5.76999	2.47045	6.56326	2.3625	3.43327	0.956702	0.814771	1.45585	1.83195	2.12897	2.08811	0.644357	1.73021	0.886739	1.00943	0.662835	0.543764	1.14089	1.01124
Migut.A00134	AT2G26110		Protein of unknown function (DUF761)	36.3146	32.6689	9.59499	3.488	9.46699	15.161	6.08289	2.55668	6.78065	10.8101	7.72492	9.19185	3.16166	2.0844	3.75376	2.82521	1.98399	1.37514	0.847834	0.749501
Migut.A00135	AT1G10970	ATZIP4,ZIP4	zinc transporter 4 precursor	46.825	7.87683	22.7736	65.9747	74.5988	3.42308	17.6863	44.6925	35.7126	6.78091	10.0308	3.01328	8.23053	8.23446	8.19158	5.10958	20.2941	22.6094	12.2719	11.7305
Migut.A00136	AT2G26080	AtGLDP2,GLDP2	glycine decarboxylase P-protein 2	12.4185	4.99902	5.29843	8.25093	4.60099	11.3289	7.91598	5.65424	4.80694	15.8428	14.3689	17.269	7.89359	7.74386	7.10717	7.38988	2.78358	3.39335	3.52675	3.42867
Migut.A00137	AT5G11850		Protein kinase superfamily protein	4.94321	4.45037	2.45193	2.10402	1.23121	4.6743	2.80325	1.66065	1.81692	3.93947	3.39423	4.14637	4.69742	4.15977	4.17553	4.2815	2.68319	2.74061	2.83258	2.6751
Migut.A00138	AT4G33000	ATCBL10,CBL10,SCABP8	calcineurin B-like protein 10	5.83086	3.8127	8.34582	4.47212	2.75383	49.1116	20.394	17.4852	33.0838	52.0535	54.2217	48.3444	17.7445	19.0913	12.0979	18.9284	12.381	11.9124	8.07228	7.63104
Migut.A00139	AT5G26040	HDA2	histone deacetylase 2	3.87535	4.65846	3.8457	1.8746	1.64294	4.7209	3.38442	1.81425	3.60192	5.4622	4.89768	5.19706	3.63383	3.70778	3.58434	3.97258	3.38031	4.03132	1.51841	2.34414
Migut.A00140	AT2G19600	ATKEA4,KEA4	K+ efflux antiporter 4	3.56756	4.69644	3.55852	3.88052	3.13969	3.91303	2.27181	1.58928	2.39727	3.48175	4.2212	3.7927	1.3173	2.00915	1.94254	1.30806	1.20451	1.27046	1.2042	1.51732
Migut.A00141	AT2G26040	PYL2,RCAR14	PYR1-like 2	0.127347	0.541879	0.260563	0	0.128544	0.237751	0.142583	0	0.255918	0.209321	0.130317	0.251147	0.138047	0.644659	0.607919	0.62912	3.53436	2.52963	4.7199	3.08122
Migut.A00142	AT4G32980	ATH1	homeobox gene 1	0.930977	1.6781	1.08471	0	0.417654	2.48643	1.01341	0.239951	0.831511	2.63542	2.51404	2.98353	1.03723	1.02111	0.740703	2.07603	0.435761	0.135182	0.0821548	0.391065
Migut.A00143	AT5G11790	NDL2	N-MYC downregulated-like 2	4.92211	9.82051	11.2572	6.9013	5.93994	11.5173	5.73145	6.03406	11.5841	19.9205	20.7745	22.4558	11.8333	9.5459	30.1281	13.6711	15.9375	26.2786	11.5597	8.04977
Migut.A00144	AT5G11780			3.2103	4.08322	5.05135	2.05488	2.46557	2.557	2.7544	2.19284	1.59533	1.33353	1.57117	1.2215	2.49654	3.23258	3.49811	2.37031	2.99183	2.26184	2.56814	2.16349
Migut.A00145	AT5G11770		NADH-ubiquinone oxidoreductase 20 kDa subunit, mitochondrial	100.391	51.608	63.4733	93.6993	71.681	58.335	72.145	94.581	51.9766	79.8034	72.6701	74.0419	83.9492	67.0539	78.9513	65.3637	78.5396	96.3989	106.705	101.924
Migut.A00146	AT2G25970		KH domain-containing protein	40.0012	32.1063	21.7281	17.3346	20.2385	18.4786	13.7672	9.8229	9.68224	14.2919	15.696	15.4037	11.3045	12.2629	10.0644	10.5203	8.84992	11.8493	10.9981	8.80144
Migut.A00147	AT3G52080	chx28	cation/hydrogen exchanger 28	0.415071	0.551931	0.530793	0.491038	0.183299	0.435891	0.20332	0	0.130333	0.277165	0.159282	0.332547	0.168729	0.105059	0.309598	0.224277	0.102855	0.108486	0	0.156919
Migut.A00148	AT4G32520	AtSHMT3,SHM3	serine hydroxymethyltransferase 3	37.4065	31.1741	32.5647	15.4998	23.2843	19.7441	17.5955	17.6355	18.3292	13.2592	16.367	14.4312	17.1867	23.143	19.7115	19.2154	17.0622	16.9035	13.8558	14.4907
Migut.A00149	AT2G25950		Protein of unknown function (DUF1000)	32.1774	44.801	34.1799	26.0589	28.9244	24.3066	18.3375	13.3482	23.7876	17.2027	17.1976	15.0583	15.2996	16.4035	17.7145	16.7787	19.5755	19.2006	15.8249	12.7322
Migut.A00150	AT5G25250		SPFH/Band 7/PHB domain-containing membrane-associated protein family	0	0.107416	0	0	0	0	0.075371	0	0	0.0276623	0.0344435	0	0	0.0681547	0	0	0	0	0	0
Migut.A00151	AT5G25250		SPFH/Band 7/PHB domain-containing membrane-associated protein family	1.46504	1.15887	0.730184	0.197513	0.0758361	0.771457	0.0841191	0.221807	0.301965	1.01881	0.653502	1.18534	0.651542	0.380326	0.448313	0.278369	0.446817	0.549828	0.159119	0.75742
Migut.A00152	AT4G32960			12.7665	12.3175	10.4651	7.57816	9.23576	10.9347	6.95055	7.55862	7.26823	11.6678	9.88798	11.391	9.68449	9.18168	10.9196	11.0004	12.1192	9.62231	9.28904	6.44884
Migut.A00153	AT5G26010			2.07008	1.65158	1.85305	2.13797	1.4552	2.48447	1.15887	0.342992	2.34002	1.79243	1.81573	1.60383	0.561	0.523958	0.661737	1.32398	0.842731	0.811578	0.665461	1.49066
Migut.A00154	AT3G20430			8.28016	13.2227	7.7206	10.7369	5.31869	8.63019	3.17671	2.23046	3.58785	6.24985	6.02412	5.06257	6.82081	5.41292	5.32095	6.60305	3.09927	2.8452	2.45266	3.34681
Migut.A00155	AT4G32940	GAMMA-VPE,GAMMAVPE	gamma vacuolar processing enzyme	42.0631	50.7357	43.7363	29.9123	26.0812	25.0345	18.1191	9.74535	16.0721	25.4001	19.8255	24.7999	31.0612	28.1235	58.2132	32.5556	47.7496	68.6128	45.2494	44.8443
Migut.A00156	AT1G55340		Protein of unknown function (DUF1639)	44.1527	75.2037	42.7911	16.5877	16.1765	42.9161	15.8372	14.5925	33.3369	34.5583	34.0119	32.3356	27.3109	34.52	28.07	32.7074	13.0221	15.0203	10.2263	11.8261
Migut.A00157	AT5G11740	AGP15,ATAGP15	arabinogalactan protein 15	660.273	445.845	981.091	1579.35	2130.44	2173.55	4849.69	6484.42	4841.07	2544.09	2565.24	1808.17	2688.44	2632.44	2034.4	2330.24	478.076	615.958	444.617	493.831
Migut.A00158	AT5G11730		Core-2/I-branching beta-1,6-N-acetylglucosaminyltransferase family protein	6.34586	6.42131	9.43274	10.7421	16.2927	4.64402	7.62497	8.72865	7.15395	4.74287	4.93262	5.49436	5.89631	6.58152	5.11925	4.58777	6.9037	7.21234	7.21165	7.80186
Migut.A00159	AT4G32930			44.1833	69.4578	79.7461	54.5741	71.4552	40.8128	49.8573	55.0953	51.497	37.6217	37.4142	35.2551	35.5523	39.6588	39.8297	38.2521	45.1682	42.1117	44.8068	48.1753
Migut.A00160	AT2G25930	ELF3,PYK20	hydroxyproline-rich glycoprotein family protein	6.95378	5.92703	2.73955	3.99685	2.22344	2.78194	0.967174	1.1294	1.77935	2.62675	2.25413	2.68314	1.6387	2.4488	2.83501	2.08038	2.14056	1.89652	1.23491	1.8288
Migut.A00161	AT2G25910		3\'-5\' exonuclease domain-containing protein / K homology domain-containing protein / KH domain-containing protein	25.38	24.9925	18.6471	11.9478	13.0588	15.2863	9.92712	8.74961	8.38895	14.5547	11.8621	14.56	14.3857	13.6455	12.6674	12.3422	9.9396	11.2533	9.14545	9.04286
Migut.A00162	AT5G11710		ENTH/VHS family protein	23.0759	34.0692	21.4693	14.074	10.9743	30.7614	9.53074	7.35088	10.0775	18.7156	18.6636	22.5717	12.4617	12.8335	11.4061	16.9459	6.8669	6.53797	5.10502	6.10059
Migut.A00163	AT4G29160	SNF7.1	SNF7 family protein	32.6165	69.9663	35.4334	13.2099	10.5969	60.7259	13.1357	14.2293	17.7615	57.9072	61.4516	59.7455	62.1542	65.8402	65.9911	68.9575	24.5251	26.5011	12.97	17.0968
Migut.A00164	AT5G23000	ATMYB37,MYB37,RAX1	myb domain protein 37	7.52872	4.2121	1.65455	2.22849	1.06955	1.45764	0.749287	0	0.280181	0.0916663	0.171207	0.219966	0	0	0	0	0.0552778	0	0	0
Migut.A00165	AT4G29190		Zinc finger C-x8-C-x5-C-x3-H type family protein	338.198	163.032	67.9701	86.6474	92.6584	27.3615	13.8045	4.7487	7.33969	6.00328	6.90363	12.8917	2.06784	3.15604	3.60916	3.84995	1.19904	2.86987	3.10394	1.64167
Migut.A00166	AT5G44240	ALA2	aminophospholipid ATPase 2	4.09062	5.96043	2.45477	3.42248	3.23367	4.27123	2.29359	1.34036	0.981078	3.10488	2.61871	3.58685	2.76712	2.7524	2.69606	2.71127	1.66993	1.67462	1.75027	1.56336
Migut.A00167	AT3G53920	SIG3,SIGC	RNApolymerase sigma-subunit C	6.55082	15.9981	4.94459	3.75937	2.68123	6.82348	2.50449	1.46566	1.28435	6.36862	4.65982	7.10946	2.9011	3.88234	4.17115	5.30327	1.6233	2.06714	1.03632	1.08727
Migut.A00168	AT5G11700			4.51934	5.70216	6.36074	6.88617	7.38211	3.54512	2.73352	2.78244	1.97342	3.47344	2.97027	4.2317	3.11704	2.65856	2.90718	2.68024	1.55414	1.82641	1.95337	1.56976
Migut.A00169	AT4G32915			10.484	12.8953	15.1573	22.2408	17.858	7.40789	11.3308	12.129	14.5945	7.53924	7.52487	7.14325	10.8519	11.0567	12.2947	10.2957	22.0465	18.8768	26.2517	23.5242
Migut.A00170	AT4G32820		Tetratricopeptide repeat (TPR)-like superfamily protein	2.26006	3.6544	0.811026	0.526514	0.428181	2.26551	0.700743	0.328486	0.279498	0.754403	0.896644	1.06972	0.587988	0.570286	0.639034	0.910388	0.303286	0.545269	0.287195	0.147224
Migut.A00171	AT1G20890			1.99781	3.26269	2.96502	1.18358	3.83435	3.15196	2.33135	2.11242	2.45979	2.49754	2.99463	2.38618	1.46411	1.65232	1.74621	1.77236	0.697268	1.58856	1.16208	1.04959
Migut.A00172	AT4G25140	OLE1,OLEO1	oleosin 1	0.389265	0.331274	0.477881	0.654947	0.157169	0.581392	0.958843	0.656702	0.469363	0.127967	0.0796688	0	5.57002	3.15287	32.6121	9.03831	578.376	146.834	776.443	871.832
Migut.A00173	AT4G14465	AHL20	AT-hook motif nuclear-localized protein 20	0	0	0	0	0	0	0	0	0	0	0	0.343923	0.189043	0	0	0	0.172857	0	0	0
Migut.A00174	AT4G32830	AtAUR1,AUR1	ataurora1	11.9686	15.0443	15.1648	9.942	12.1339	9.43663	4.83826	3.77759	5.57884	3.55142	2.73362	1.70442	5.81992	5.51518	6.78238	5.75745	6.56764	7.11889	4.57599	9.13532
Migut.A00175	AT4G26270	PFK3	phosphofructokinase 3	6.34646	12.3945	6.7058	2.07369	1.55596	13.0152	2.82987	2.78795	3.8792	10.911	10.232	11.8451	6.3829	6.95971	6.1653	7.76958	2.80807	2.16329	1.19118	1.79204
Migut.A00176	AT4G27620			0.938178	0.688287	0.36406	0.136078	0.163274	1.02676	0.072443	0.545771	0.422583	0.505165	0.728321	0.893209	0.806589	0.458549	0.386086	0.71919	0.416863	0.574976	0.822194	0.554444
Migut.A00177	AT2G19760	PFN1,PRF1	profilin 1	48.2767	58.3651	65.1177	87.2677	66.9877	79.0348	173.682	243.606	185.856	161.465	184.169	129.86	134.217	161.762	152.543	115.791	220.478	224.355	255.613	255.722
Migut.A00178	AT5G25940		early nodulin-related	13.715	16.8658	15.378	12.3456	21.4303	20.6891	24.1395	27.0248	31.7513	29.9376	29.8102	22.558	27.8317	27.216	24.159	22.4269	25.1225	27.1862	16.9054	18.9702
Migut.A00179	AT2G25870		haloacid dehalogenase-like hydrolase family protein	3.75691	6.6266	2.67065	3.1373	1.47784	6.35641	2.24238	1.98063	2.34547	5.30116	5.18729	5.35257	3.54852	3.52398	3.44512	3.90644	1.68395	1.94943	1.25787	1.42031
Migut.A00180	AT2G34400		Pentatricopeptide repeat (PPR-like) superfamily protein	0.214312	0.531955	0.109625	0.187804	0.324487	0.433452	0.279944	0	0.0358902	0.117421	0.182758	0.35221	0.154879	0.108489	0.255765	0.220571	0.177022	0.560143	0.226945	0
Migut.A00181	AT5G25930		Protein kinase family protein with leucine-rich repeat domain	0.320433	0.204522	0.229471	0	0.0323443	0.478586	0.179385	0	0.0643945	0.474026	0.0983718	0.442357	0.0347355	0.129768	0.152965	0.1583	0.0317614	0.0335004	0	0
Migut.A00182	AT1G10010	AAP8,ATAAP8	amino acid permease 8	0.166615	0.0886212	0.113636	0	0	0.12961	0.0932748	0	0	0.0684664	0.0284169	0.10953	0.51174	0.618525	3.31406	1.37185	8.56027	6.82252	7.49859	6.04699
Migut.A00183	AT2G37410	ATTIM17-2,TIM17,TIM17-2	translocase inner membrane subunit 17-2	117.734	139.477	157.613	116.102	175.166	96.9227	195.721	159.653	148.456	80.0798	85.2536	77.322	81.1536	78.9359	69.6734	78.2426	130.517	128.831	141.376	144.729
Migut.A00184	AT5G25940		early nodulin-related	0	0	0.243806	0	0	0	0	0	0	0	0	0	0	0	0	0	0	0	0	0
Migut.A00185	AT3G48750	CDC2,CDC2A,CDC2AAT,CDK2,CDKA1,CDKA;1	cell division control 2	5.75349	10.3283	12.5283	9.53751	17.4629	9.23097	12.1903	8.02118	11.502	9.22714	9.21993	7.80085	6.06364	8.02971	5.84119	6.48901	9.46519	9.14799	7.38311	9.94917
Migut.A00186	AT3G16360	AHP4	HPT phosphotransmitter 4	0	0	0	0	0	0	0.112216	0	0.302118	0	0	0	0.162968	0.304415	0.0598054	0	0.397372	0.890648	0.106133	0.555723
Migut.A00187	AT1G79750	ATNADP-ME4,NADP-ME4	NADP-malic enzyme 4	3.43001	6.21279	1.84936	2.63207	1.90267	3.3028	1.7126	0.886226	1.04016	1.86661	1.24906	2.52906	0.837432	1.15756	0.719124	1.22126	0.39818	0.629971	0.24542	0.12461
Migut.A00188	AT1G15215			8.03303	13.2903	9.83517	4.57659	3.99961	7.23589	3.24855	1.40634	4.48182	5.23173	5.36208	5.87146	5.56277	6.26964	6.33094	6.81914	5.25817	5.11596	2.29288	3.82002
Migut.A00189	AT2G25770		Polyketide cyclase/dehydrase and lipid transport superfamily protein	0.374955	0	0	0	0.378477	0.466682	0.979569	0	0.376756	0.308157	0.2558	0.61622	1.21937	2.5308	0.149161	1.85235	0.619428	1.43735	1.19118	0.630013
Migut.A00190	AT4G32870		Polyketide cyclase/dehydrase and lipid transport superfamily protein	9.53466	10.1428	14.4364	11.2296	6.54448	29.5493	32.4532	39.1408	66.2969	67.2856	68.0391	51.8982	21.0849	21.1086	11.2272	15.701	19.6576	20.8668	21.1358	19.9936
Migut.A00191	AT1G06720		P-loop containing nucleoside triphosphate hydrolases superfamily protein	1.74204	2.92012	0.0945097	0	0.159855	3.54798	2.11301	0.812645	0.331518	1.59439	0.823812	2.62872	0.772531	1.00211	1.1025	1.71143	0.130812	0.137974	0.0139753	0.106438
Migut.A00192	AT1G06720		P-loop containing nucleoside triphosphate hydrolases superfamily protein	15.5316	19.2708	5.93998	2.90018	1.90474	18.1839	6.98843	2.93857	3.79216	10.5457	8.37767	11.5079	8.46547	9.02341	6.34029	10.8998	2.82001	2.76195	2.09048	2.25358
Migut.A00193	AT5G11650		alpha/beta-Hydrolases superfamily protein	20.3894	31.6414	26.2316	17.5954	23.8429	13.4362	17.8536	9.32569	15.3174	8.54449	7.91953	10.3357	10.9245	11.9898	11.0629	10.8973	10.3052	13.4256	10.0639	11.9817
Migut.A00194	AT5G25840		Protein of unknown function (DUF1677)	0.151567	0	0.232588	0	0	0.212226	0	0	0	0.24913	0	0.0747277	0.0821506	0.230179	0.180884	0	1.87792	1.3469	0.160501	0
Migut.A00195	AT2G25790		Leucine-rich receptor-like protein kinase family protein	0.0547926	0	0	0.134443	0	0.0170492	0.0817974	0	0	0.0300208	0	0	0.0395975	0.0184915	0.370549	0.112786	2.42587	1.39392	2.05013	2.30161
Migut.A00196	AT4G32880	ATHB-8,ATHB8,HB-8	homeobox gene 8	0.532826	0.354256	0.585986	0.336184	0.34959	1.86518	1.40195	0.651697	1.00385	2.36468	2.76716	1.82578	0.534274	0.917075	0.317945	0.740324	0.924244	0.389939	0.662977	0.577451
Migut.A00197	AT5G11640		Thioredoxin superfamily protein	4.95311	5.04949	5.80621	3.8793	5.07776	8.33214	5.77678	6.46288	7.95787	6.78452	8.42132	8.95421	6.12432	6.39902	6.31142	5.38453	3.60545	4.34226	4.48019	3.74508
Migut.A00198	AT5G25830	GATA12	GATA transcription factor 12	2.59642	0.401749	0.869318	1.9857	1.04833	1.01355	0.264279	0.836228	1.3756	0.698357	1.1111	0.558601	0.204696	0.621337	0.450712	0.46643	0.280755	0.246772	0.149972	0
Migut.A00199	AT5G11620		SWIM zinc finger family protein / mitogen-activated protein kinase kinase kinase (MAPKKK)-related	0.371044	0.296033	0.189797	0	0	0	0	0	0	0	0	0	0.100555	0.187831	0.110704	0	0.0919451	0	0	0
Migut.A00200	AT5G11580		Regulator of chromosome condensation (RCC1) family protein	2.5135	3.49653	2.37361	2.27039	1.10592	3.4292	1.22671	0.706725	2.13703	3.52232	4.12199	3.43176	2.75962	3.16466	3.23043	3.46248	1.56511	2.6278	2.14981	1.65682
Migut.A00201	AT3G19430		late embryogenesis abundant protein-related / LEA protein-related	0.124495	0.0441452	0.339636	0.130916	0.335106	0.0387378	0	0	0	0.0682108	0.0849325	0.122761	0.044985	0.0840295	0.148576	0	0.2468	0.0867709	0	0
Migut.A00202	AT5G44500		Small nuclear ribonucleoprotein family protein	51.3707	24.5707	18.7668	18.8089	25.4469	17.7483	13.7583	13.8401	8.77392	15.3655	16.7543	14.2348	12.0992	14.9364	12.3539	14.0458	16.1935	17.1906	24.3472	19.2389
Migut.A00203	AT2G25800		Protein of unknown function (DUF810)	10.0572	9.77875	8.99466	10.6601	7.41981	8.26699	4.55441	5.56556	4.11946	8.14708	8.73492	8.93806	5.55528	5.95053	5.27503	5.10297	2.47632	3.0807	2.32335	2.09886
Migut.A00204	AT2G25830		YebC-related	2.41197	6.05025	3.22914	0.219193	0.661258	10.8129	2.40049	2.03454	1.61571	7.34178	7.43516	7.45812	4.93874	5.54723	4.65538	7.42887	2.89252	2.14808	0.977518	1.71113
Migut.A00205	AT4G32810	ATCCD8,CCD8,MAX4	carotenoid cleavage dioxygenase 8	0	0	0	0	0	0.0640904	0	0	0	0.112853	0	0	0.186066	0	0	0	0.0340269	0	0.0727052	0
Migut.A00206	AT5G11590	TINY2	Integrase-type DNA-binding superfamily protein	0.779424	2.1859	3.55198	1.3412	2.5748	0.595287	0.0793341	0.537918	0.0711971	0.0582335	0.0725093	0.139739	0.23043	0	0.169125	0.0875114	2.45817	0.888945	3.22645	2.50017
Migut.A00207	AT5G11600			2.52295	4.31752	1.53368	0.653654	0.959606	8.25995	2.70198	2.25151	1.6533	9.31564	6.99702	11.0329	4.9942	5.07166	4.62552	7.13509	2.50075	1.72022	0.929277	0.70038
Migut.A00208	AT4G32790		Exostosin family protein	4.3316	4.56157	2.51633	3.31897	2.3729	4.24664	1.29167	1.24852	1.11544	1.93202	2.24972	2.61856	2.26518	1.6969	2.13013	3.62922	1.59658	1.61572	2.00535	1.31664
Migut.A00209	AT4G32790		Exostosin family protein	6.41019	10.6822	7.59927	9.11309	5.38738	7.55032	2.89549	1.99575	1.02282	3.9342	5.23649	7.46029	6.0839	5.79361	5.15479	8.80032	1.58163	2.15719	1.10707	1.22036
Migut.A00210	AT1G16260		Wall-associated kinase family protein	0.0310759	0.099174	0.127168	0	0	0.290086	0	0.052426	0.0936757	0	0.0318007	0.0612861	0.134748	0.12585	0.222521	0.153521	0	0.0974672	0	0
Migut.A00211	AT3G46210		Ribosomal protein S5 domain 2-like superfamily protein	23.9828	36.0542	43.5441	22.5783	26.1531	23.8006	25.0029	15.5569	27.0022	14.3939	16.6196	13.1646	11.3764	12.9593	14.2082	11.814	21.9983	15.0009	17.4169	19.4604
Migut.A00212	AT1G16130	WAKL2	wall associated kinase-like 2	0	0	0	0	0	0	0	0	0	0	0	0	0	0	0	0	0	0	0	0
Migut.A00213	AT3G63520	ATCCD1,ATNCED1,CCD1,NCED1	carotenoid cleavage dioxygenase 1	1.26578	0.994346	1.4344	0.655291	0.805913	1.99958	0.763117	0.295671	0.547877	2.73673	1.37501	1.45937	0.506631	1.30124	1.18525	1.27469	0.945808	1.05867	0.2887	0.608593
Migut.A00214	AT1G80930		MIF4G domain-containing protein / MA3 domain-containing protein	0	0	0	0	0	0	0	0	0	0	0	0	0	0	0	0	0	0	0	0
Migut.A00215	AT2G20030		RING/U-box superfamily protein	0	0	0	0	0	0	0	0	0	0	0	0	0	0	0	0	0	0	0	0
Migut.A00216	AT2G26490		Transducin/WD40 repeat-like superfamily protein	1.31179	0.533557	1.30254	1.13601	0.662056	0.288123	0.129594	0	0.0775348	0.348795	0.473783	0.152178	0.0418237	0.0781242	0.138135	0	0	0	0	0.155585
Migut.A00217	AT2G25810	TIP4;1	tonoplast intrinsic protein 4;1	20.1356	8.97811	29.3653	59.0622	46.3577	1.31973	3.35771	3.75831	2.75504	2.57029	2.36741	2.66143	0.696618	1.51812	0.511285	2.32811	4.54374	6.6289	5.39869	8.98362
Migut.A00218	AT4G32780			0.633263	0.518195	0.124587	0.409799	0.172095	0.068208	0.109081	0.0616346	0.122366	0.100086	0.0996972	0.048034	0.132013	0.197275	0.406944	0.330893	0.506982	0.662059	0.309505	1.03129
Migut.A00219	AT4G28940		Phosphorylase superfamily protein	2.26922	0.705616	0.714308	2.27612	2.81912	0.0977658	0	0.14724	0.175394	0	0.0357252	0.0344247	0.0756884	0.0353454	0.958267	0.12935	0.899702	1.31395	0.813318	0.879881
Migut.A00220	AT4G32770	ATSDX1,VTE1	tocopherol cyclase, chloroplast / vitamin E deficient 1 (VTE1) / sucrose export defective 1 (SXD1)	10.6909	6.87314	7.79875	6.03664	4.31655	7.91871	7.49428	7.17516	4.01669	13.084	10.7262	12.6733	10.6822	9.01213	9.43047	10.276	7.74034	8.18844	6.59581	8.57552
Migut.A00221				1.75706	1.18945	2.12437	0	4.19207	2.2366	9.47872	8.21896	3.21001	8.00787	5.72104	5.51278	2.94361	2.26409	0	2.17006	0.316656	0.333993	0.507448	0
Migut.A00222	AT1G27600	I9H,IRX9-L	Nucleotide-diphospho-sugar transferases superfamily protein	4.21746	5.14725	2.67574	2.13154	1.25402	2.9603	0.36605	0.248197	1.34687	3.35864	3.31214	2.9659	1.31129	1.82052	1.05347	1.61512	0.680524	0.717783	0.173104	0.0329596
Migut.A00223	AT5G11530	EMF1	embryonic flower 1 (EMF1)	0.315964	0.528183	0.277066	0.711985	0.425243	1.32023	0.690687	0.685338	0.151182	1.84245	1.87841	2.01774	2.95212	3.01616	3.17825	3.02893	3.20641	2.31232	2.45366	3.07918
Migut.A00224	AT4G29000		Tesmin/TSO1-like CXC domain-containing protein	2.08431	4.21992	2.77432	1.10769	1.85504	2.38499	0.677519	0.302476	0.765665	1.10515	1.58249	1.56908	1.38481	1.38414	1.73855	2.0483	1.88825	1.12469	0.996789	1.40085
Migut.A00225	AT5G25770		alpha/beta-Hydrolases superfamily protein	11.8717	9.21002	12.7715	7.05816	7.30469	16.5107	10.9421	9.57134	12.9612	13.584	13.916	14.1424	10.0962	11.4439	9.2627	12.556	6.04617	5.55434	5.44072	3.50454
Migut.A00226	AT5G25760	PEX4,UBC21	peroxin4	13.6207	15.9514	27.2664	17.0846	21.9483	22.6801	39.8705	40.8023	48.3083	19.4032	24.1096	21.5863	22.2407	25.2447	26.4185	24.9756	29.7262	29.0446	28.8992	34.465
Migut.A00227	AT4G32760		ENTH/VHS/GAT family protein	3.564	2.29615	2.61904	2.13784	2.64744	3.90092	3.20356	2.01125	1.82839	4.51737	3.96817	4.10833	4.31236	3.46859	3.35477	3.92124	2.51266	2.86015	3.25582	2.01158
Migut.A00228	AT5G57850		D-aminoacid aminotransferase-like PLP-dependent enzymes superfamily protein	8.14947	6.63862	5.06994	2.62498	4.15007	6.27091	4.23343	3.93253	2.76643	7.69323	6.87448	8.54272	5.17317	5.01742	5.82672	7.48073	5.42158	4.02975	3.61522	5.58823
Migut.A00229	AT4G32750			10.1344	13.1734	13.6163	14.4135	17.7082	12.202	18.6942	16.2489	17.0959	11.0908	11.508	11.2456	10.4696	9.05496	8.4947	9.21579	10.2026	10.4293	12.4971	10.8838
Migut.A00230	AT5G25757		RNA polymerase I-associated factor PAF67	36.1059	36.3832	35.0276	9.17611	10.6182	48.5456	18.0705	11.306	25.4495	31.4817	30.6103	34.728	33.5882	37.6408	28.2632	36.9207	29.3014	21.1643	16.0925	17.2401
Migut.A00231	AT1G22430		GroES-like zinc-binding dehydrogenase family protein	3.99257	4.21352	2.78788	3.56539	3.10252	0.0887374	0.248347	0	0	0.234378	0.162131	0.21872	0.480892	1.0266	2.60932	0.782701	5.93618	2.4846	5.50303	5.46261
Migut.A00232	AT5G11510	AtMYB3R4,MYB3R-4	myb domain protein 3r-4	2.50569	1.71036	1.3458	1.0869	1.10654	1.1695	0.841641	0.871853	0.535016	0.695013	0.918811	0.844184	2.27483	2.558	2.71624	2.0502	1.64542	1.49537	1.96794	1.85246
Migut.A00233				10.7057	16.3819	30.6665	10.998	21.6956	8.99413	15.6747	9.09984	20.0247	8.5954	9.85981	9.82569	8.21287	12.1729	9.92631	6.50929	9.63197	7.57645	4.88353	1.07928
Migut.A00234	AT4G32720	AtLa1,La1	La protein 1	23.0403	47.3513	23.8088	13.0509	10.5339	40.8101	9.19148	12.2325	11.556	24.2663	23.6173	27.5114	25.4168	29.0705	26.6189	31.1101	16.1974	12.9144	10.6615	12.4923
Migut.A00235	AT5G11470		bromo-adjacent homology (BAH) domain-containing protein	2.15715	2.69073	1.06437	0.722677	0.645515	1.71071	0.641212	0.507229	0.431584	0.855047	0.644655	1.19532	0.351793	0.79242	0.649295	0.907707	0.236523	0.1896	0.303227	0.115471
Migut.A00236	AT4G32700	TEB	helicases;ATP-dependent helicases;nucleic acid binding;ATP binding;DNA-directed DNA polymerases;DNA binding	0.654053	1.01203	0.535298	0.431429	0.318095	0.57169	0.17309	0.0150465	0.125465	0.258993	0.365077	0.35765	0.206256	0.481594	0.26965	0.315771	0.106085	0.149192	0.10704	0.0839208
Migut.A00237	AT5G25610	ATRD22,RD22	BURP domain-containing protein	330.243	434.845	309.943	117.649	139.043	362.18	139.129	76.997	160.894	302.899	210.972	390.203	125.931	145.484	105.279	157.104	26.4325	25.957	20.9683	25.8953
Migut.A00238	AT2G26170	CYP711A1,MAX1	cytochrome P450, family 711, subfamily A, polypeptide 1	0.038422	0	0	0	0	0.107598	0	0	0	0.0631543	0	0.227321	0	0.233401	0	0.0474531	0	0	0	0
Migut.A00239				0	0.0750174	0	0	0	0	0	0	0	0	0	0	0	0	0	0.0870951	0	0	0	0
Migut.A00240	AT5G25620	YUC6	Flavin-binding monooxygenase family protein	1.50818	0.297954	0.154293	0	0.282721	0.985493	0.627201	0.817823	0.541222	1.61134	2.16069	1.76336	0.58389	1.1343	0.925663	0.505582	0.106779	0.157676	0.182524	0.152045
Migut.A00241	AT5G19650	ATOFP8,OFP8	ovate family protein 8	2.43141	4.10271	6.94766	7.2296	3.38517	0.313057	0.375491	0.353609	0.336978	0.275621	0.686377	0.578717	1.45418	0.763965	0.400236	1.65678	0.498626	1.13951	0.799058	0.507146
Migut.A00242	AT1G66235			5.90685	14.6734	9.01378	2.25557	2.06517	8.28626	1.84736	0.695882	3.58103	3.03748	3.57949	3.77458	2.82596	3.7753	3.78068	3.99404	3.33631	2.75998	2.90039	2.0626
Migut.A00243	AT5G11480		P-loop containing nucleoside triphosphate hydrolases superfamily protein	4.31244	3.9028	3.35824	3.95954	3.96314	4.92681	4.5041	3.04039	3.52474	4.97243	5.10461	4.60145	3.94216	4.46385	3.80233	3.14	4.753	5.08052	5.31641	2.79022
Migut.A00244	AT1G05670		Pentatricopeptide repeat (PPR-like) superfamily protein	6.65927	8.65222	7.54078	0.694926	2.46296	7.21277	1.65056	1.80093	4.9546	5.76536	5.77418	7.31839	6.00646	5.66133	6.24868	6.78051	5.64334	5.52715	3.28368	1.84493
Migut.A00245	AT5G25640			10.1339	14.44	20.6201	27.5263	27.1393	12.9156	16.0775	14.5728	21.1919	11.8628	11.9392	10.9884	12.3636	13.7053	14.1916	11.3613	17.3097	17.28	13.0281	15.6074
Migut.A00246	AT2G25737		Sulfite exporter TauE/SafE family protein	22.0881	21.0964	24.2486	12.4625	8.77749	30.928	12.0778	11.5287	16.7931	35.703	33.9611	36.2162	26.0917	24.6661	29.0973	27.3025	12.1834	16.0727	9.42211	8.56315
Migut.A00247	AT5G11500			8.97553	24.6223	4.73029	1.25846	1.45507	22.6726	5.1465	3.14311	3.17019	12.9201	11.829	14.3217	13.533	13.4381	12.3022	18.2402	6.20065	4.94776	3.39863	3.50976
Migut.A00248				0	0	0	0	0	0	0	0	0	0	0	0	0	0	0	0	0	0	0	0
Migut.A00249	AT4G32690	ATGLB3,GLB3	hemoglobin 3	16.6026	12.4344	11.8439	12.2917	19.6894	24.2897	18.7557	38.4968	44.6609	19.3353	23.3896	19.2345	25.5436	28.1912	26.7889	28.045	32.5072	32.0687	19.9071	23.3803
Migut.A00250	AT4G32660	AME3	Protein kinase superfamily protein	3.88476	8.05461	6.29259	5.40899	3.86679	6.63148	2.55737	2.26042	3.01792	3.66568	3.88334	4.25627	2.4565	2.98624	3.04786	3.46512	1.81833	2.0307	0.799898	0.634599
Migut.A00251	AT4G31460		Ribosomal L28 family	28.802	39.4217	28.3472	9.31617	11.3779	35.9301	13.2115	11.8613	24.2432	23.9497	24.8058	24.9808	20.1471	18.6642	17.9064	21.2779	21.0752	14.8982	11.0582	13.5301
Migut.A00252	AT3G15130		Tetratricopeptide repeat (TPR)-like superfamily protein	0.039298	0.418045	0.361832	0	0.0793344	0.0733676	0	0	0.157947	0.258377	0.201073	0.0775012	0.212999	0.39787	0.187598	0.19414	0.389524	0.32868	0.0416146	0
Migut.A00253	AT2G20540	MEF21	mitochondrial editing factor 21	0.728215	1.07592	0.662217	0.553058	0.408364	0.717537	0.498263	0.0682511	0.243905	0.232743	0.620999	0.398928	0.394699	0.696316	0.724227	0.549621	0.481206	0	0.428413	1.10122
Migut.A00254	AT4G25640	ATDTX35,DTX35,FFT	detoxifying efflux carrier 35	0	0	0	0	0	0	0	0	0	0	0	0	0	0	0	0	0	0	0	0
Migut.A00255	AT1G18950		DDT domain superfamily	2.45135	5.0376	0.721951	0.937373	1.12472	1.6642	0.665365	0.516937	0.22392	0.82417	0.931193	0.402867	3.86517	4.28683	3.59039	5.32111	1.69349	1.24258	0.845619	0.917378
Migut.A00256	AT1G20970			1.64862	6.51944	2.01659	1.8844	1.19381	4.85102	0.361147	1.33017	0.972316	1.67892	1.32031	1.69633	3.57426	4.31797	5.81697	4.78046	1.52754	2.36056	0.569284	1.04781
Migut.A00257	AT2G25730			1.61093	1.33167	0.947626	0.95994	0.958698	1.45677	1.11977	0.659604	0.448506	1.54736	1.19516	1.53885	1.1751	0.951401	1.09744	1.16058	0.479027	0.466659	0.678803	0.446612
Migut.A00258	AT4G32650	ATKC1,AtLKT1,KAT3,KC1	potassium channel in Arabidopsis thaliana 3	0	0.066873	0	0	0	0	0.105577	0	0	0.0516644	0.128659	0.170467	0.0511089	0.0318229	0.0375115	0.0388197	0	0.0492916	0	0.158438
Migut.A00259				0.76852	0.719433	0.157246	0.323263	0.248237	0.717396	0	0.233373	0.21622	0.555815	0.346035	0.394064	0.433207	0.342357	0.550304	0.303731	0.213293	0.385664	0	0
Migut.A00260	AT5G11460		Protein of unknown function (DUF581)	3.39483	4.90703	5.56748	6.62206	5.28395	4.7172	4.03311	3.58495	5.39012	3.55677	3.63312	4.21637	8.00623	9.78647	9.03079	9.76181	10.0949	15.9579	4.74753	7.23682
Migut.A00261	AT2G35160	SGD9,SUVH5	SU(VAR)3-9 homolog 5	7.07245	7.57484	2.89416	2.4509	2.70953	5.55166	2.80751	1.57278	1.43744	5.01988	5.06618	5.73765	3.83334	3.61278	3.49128	3.81156	1.89595	1.96615	1.53192	1.92835
Migut.A00262	AT3G24480		Leucine-rich repeat (LRR) family protein	0	0.0562765	0	0	0	0	0	0	0	0	0	0	0	0	0	0	0	0	0	0
Migut.A00263	AT1G60560		SWIM zinc finger family protein	0.338584	0.738368	0.48494	0.373849	0.0170882	0.553106	0.170592	0.542642	0.0510317	0.389572	0.363805	0.467415	0.311977	0.359937	0.363668	0.355443	0.117462	0.141592	0.0358544	0.0682682
Migut.A00264	AT2G25680	MOT1	molybdate transporter 1	2.35013	1.01853	1.42476	0.823779	0.527157	2.43754	2.38766	0.624079	1.70547	2.21759	1.38061	1.93116	1.4625	1.85062	0.934903	1.98876	3.32163	3.094	2.81127	1.88663
Migut.A00265				3.10338	1.94195	1.68082	5.75901	8.47628	2.2153	7.76693	2.46376	7.70402	7.20145	6.35153	4.50023	7.32192	4.43576	106.971	25.2516	1128.02	403.655	1053.94	1043.86
Migut.A00266	AT1G12663			0	0.815621	0	0	0	3.93642	7.72605	6.46738	4.10881	9.97701	8.36907	13.7347	84.0834	72.8389	78.692	69.1262	66.2444	73.0777	40.7311	48.8253
Migut.A00267	AT4G32630		ArfGap/RecO-like zinc finger domain-containing protein	0.0393398	0.125547	0.120739	0	0	0	0	0.099551	0	0.0646627	0	0	0	0	0	0	0	0	0	0
Migut.A00268	AT4G32620		Enhancer of polycomb-like transcription factor protein	6.07062	5.79976	5.79217	5.96475	4.34968	5.85274	3.66259	2.64435	1.88577	5.66987	5.28949	5.69658	5.71688	4.86173	5.04262	5.46451	2.81635	3.12401	2.48701	3.07588
Migut.A00269	AT5G45775			307.663	226.421	417.031	388.839	474.156	280.733	414.641	369.804	383.897	203.786	210.652	195.041	219.47	218.784	191.45	198.432	294.942	251.886	405.108	389.873
Migut.A00270	AT3G24350	ATSYP32,SYP32	syntaxin of plants 32	27.381	36.5952	38.7131	20.0288	26.142	42.3468	28.778	26.0688	44.7957	29.5827	31.6258	34.2804	22.2839	24.9184	23.0977	27.841	19.3225	19.5617	13.6535	14.6337
Migut.A00271	AT2G25670			39.0811	58.9515	42.7089	24.9523	11.031	46.0473	14.628	13.1734	23.5195	34.6827	34.7686	35.2181	31.7069	32.1784	27.8218	36.3112	16.998	15.9915	11.2722	12.4469
Migut.A00272	AT2G25660	emb2410	embryo defective 2410	3.2811	3.47406	2.11232	2.33246	1.18136	2.29474	1.69377	0.875131	0.559748	2.05813	1.55852	2.22245	1.71745	1.69201	1.7444	2.27233	0.552172	0.475541	0.378842	0.613131
Migut.A00273	AT5G11450		Mog1/PsbP/DUF1795-like photosystem II reaction center PsbP family protein	5.32172	7.40078	10.0947	10.3471	9.9041	7.65854	7.26183	7.01399	7.49178	6.8794	8.50913	7.81673	5.19797	6.34206	6.25186	5.64831	7.3629	8.3166	5.63544	7.43283
Migut.A00274	AT5G65560		Pentatricopeptide repeat (PPR) superfamily protein	1.6404	1.74502	0.335639	0	0	1.14149	0.300544	0	0	0.710848	0.518857	0.705838	0.484969	0.785109	0.676295	0.847223	0.0886891	0.093545	0.726423	0.240546
Migut.A00275	AT4G17030	AT-EXPR,ATEXLB1,ATEXPR1,ATHEXP BETA 3.1,EXLB1,EXPR	expansin-like B1	0.116443	0.12387	0.0595631	0	0	0.543485	0.391124	0	0.468011	0.382795	0.119159	0.0574106	0	0.353676	0	0.0719065	0.115419	0	0	0
Migut.A00276	AT5G11430		SPOC domain / Transcription elongation factor S-II protein	7.20404	8.24081	6.66217	6.46279	5.36819	5.9776	2.85574	2.22012	1.89486	3.92479	3.81792	5.47158	3.27962	4.14819	4.27446	4.54082	2.39367	2.3687	3.36181	2.24309
Migut.A00277	AT4G32600		RING/U-box superfamily protein	8.14186	11.5854	12.3868	7.32606	7.11692	7.46312	3.78266	3.13298	5.54535	3.96654	4.2303	4.82121	3.66231	3.97287	3.03022	5.33879	3.34873	4.03666	4.1998	4.20985
Migut.A00278	AT5G25510		Protein phosphatase 2A regulatory B subunit family protein	10.8264	11.2666	10.6381	12.7348	12.7639	6.17158	4.43185	3.39301	2.98835	4.88846	4.07249	4.53608	2.82964	4.50577	2.80882	3.80523	4.22037	3.95932	2.19777	4.89646
Migut.A00279	AT5G11300	CYC2BAT,CYC3B,CYCA2;2	mitotic-like cyclin 3B from Arabidopsis	2.44689	7.00795	2.82914	1.12668	0.584586	4.17628	0.291796	0.525156	0.509187	1.27322	1.14086	0.999386	4.03364	3.60606	4.95913	4.45257	1.77956	1.45315	0.812603	0.890387
Migut.A00280	AT2G26910	ATPDR4,PDR4	pleiotropic drug resistance 4	0.156528	0.333024	0.250211	0.33949	0.138249	0.118719	0.109535	0	0.12779	0.152763	0.0700782	0.106114	0.0636298	0.0495237	0.0233506	0.120825	0.0290909	0	0.0621583	0
Migut.A00281	AT5G11310		Pentatricopeptide repeat (PPR) superfamily protein	3.70174	2.59638	1.08201	0.513317	0.533787	1.06323	0.546543	0.171564	0.163495	0.802357	0.749289	0.6819	0.92602	1.02961	0.582561	0.854077	0.201603	0.46781	0.172306	0.0820192
Migut.A00282	AT4G32570	TIFY8	TIFY domain protein 8	16.2729	9.34831	11.3651	16.4147	16.3779	7.18611	5.56936	4.25578	3.97471	9.42203	10.9562	10.2537	6.72737	7.6741	6.53003	5.96789	3.49829	4.38322	3.21065	3.96403
Migut.A00283	AT1G15550	ATGA3OX1,GA3OX1,GA4	gibberellin 3-oxidase 1	0.0814463	0	0.166646	0	0	11.1001	25.6246	42.4916	18.2498	30.5565	34.3385	30.4381	59.507	41.6422	43.2055	55.9784	17.7606	28.951	17.077	14.4512
Migut.A00284	AT4G32560		paramyosin-related	4.11299	10.0049	6.87267	0.865024	1.9651	11.3902	3.59196	2.42856	5.04196	9.41966	10.0172	10.707	10.225	10.5215	10.3734	13.2751	3.20709	4.47202	2.20676	2.07324
Migut.A00285	AT3G11830		TCP-1/cpn60 chaperonin family protein	36.0287	78.8125	89.0248	35.9506	33.3231	91.8009	36.8491	34.8301	69.0966	64.5823	68.5006	59.8165	56.4697	63.398	63.0343	60.7023	73.0474	53.5978	51.3409	52.327
Migut.A00286	AT4G32551	LUG,RON2	LisH dimerisation motif;WD40/YVTN repeat-like-containing domain	37.8598	30.4146	23.1997	57.0577	40.9476	25.8398	16.6425	16.4329	14.6613	18.1232	19.1212	19.5241	16.15	14.9109	15.2963	14.5094	11.656	12.8649	17.8359	18.1611
Migut.A00287	AT5G11320	YUC4	Flavin-binding monooxygenase family protein	0.111453	0.0592807	0	0	0.0281249	0	0	0	0	0	0	0	0.0604085	0	2.19468	0.275299	26.6515	17.1868	30.2434	31.6856
Migut.A00288	AT2G25625			2.6389	2.17332	2.23523	3.96855	4.21034	1.43033	3.59002	6.5103	4.39078	1.88893	1.50992	1.399	3.66035	3.07393	3.69115	3.53952	3.48758	2.96655	3.57571	4.6056
Migut.A00289	AT2G25620	AtDBP1,DBP1	DNA-binding protein phosphatase 1	12.1357	12.9928	19.582	24.0717	25.4719	7.92499	10.4094	6.48026	10.2576	5.97137	6.95554	5.4954	5.84366	6.43336	7.61448	5.1783	13.0356	11.2445	13.7335	12.9171
Migut.A00290	AT1G15520	ABCG40,ATABCG40,ATPDR12,PDR12	pleiotropic drug resistance 12	0	0	0	0	0	0	0	0	0	0	0.0383118	0	0	0	0	0.0154129	0	0	0	0
Migut.A00291	AT4G29250		HXXXD-type acyl-transferase family protein	0	0	0	0	0	0	0	0	0	0	0	0	0	0	0	0	0	0	0	0
Migut.A00292	AT5G11330		FAD/NAD(P)-binding oxidoreductase family protein	4.48932	3.42405	3.03295	1.60331	3.20624	26.8836	26.1754	25.6502	37.9595	28.2981	37.9223	37.0847	15.7014	14.1501	8.44087	14.5413	2.43481	2.83379	1.43516	1.70787
Migut.A00293	AT5G11330		FAD/NAD(P)-binding oxidoreductase family protein	0	0.192301	0	0	0.364938	0.202495	0.0404798	0.0914898	0.0726558	0.237706	0.14799	0.0713011	0.705453	0.475853	0.345179	0.982348	0.107509	0	0	0
Migut.A00294	AT5G11330		FAD/NAD(P)-binding oxidoreductase family protein	0.140905	0.187365	0	0	0.320015	0.263063	0.0788816	0	0	0.0868521	0.108144	0.0694712	0.038186	0.0713292	0	0	0	0.110484	0	0
Migut.A00295	AT4G29250		HXXXD-type acyl-transferase family protein	0	0	0	0	0	0	0	0	0	0	0	0	0	0	0	0	0	0	0	0
Migut.A00296	AT5G11330		FAD/NAD(P)-binding oxidoreductase family protein	0	0	0	0	0	0.910837	1.50217	1.20029	1.87917	1.10264	1.9138	1.84413	1.45438	0.946726	0.242601	0.652759	0.0402985	0.340039	0	0.163948
Migut.A00297	AT5G11330		FAD/NAD(P)-binding oxidoreductase family protein	0	0	0	0.371667	0	0	0	0.268318	0	0	0.0723364	0	0.344821	0.286269	0.337443	0.130954	0	0	0	0
Migut.A00298	AT5G11330		FAD/NAD(P)-binding oxidoreductase family protein	2.76692	2.71189	2.92609	3.13847	1.66319	1.16083	0.313277	0.314688	0.56229	0.970917	0.668095	0.643774	0.303309	0.59804	0.333922	0.537549	0.184893	0.422535	0.263373	0
Migut.A00299	AT5G11330		FAD/NAD(P)-binding oxidoreductase family protein	21.7951	17.0161	13.9521	9.58317	9.23093	10.2916	8.06288	7.47206	5.34689	13.1985	11.9669	12.7252	12.6076	10.7105	15.0589	12.4752	8.93825	10.6935	8.80681	8.12727
Migut.A00300	AT2G25605			4.85561	12.1075	10.7695	8.74155	9.1751	5.58416	5.00163	2.98173	4.05928	4.08636	3.21982	4.29003	5.17936	4.24745	5.00673	4.84551	5.89099	4.46725	3.70213	4.19024
Migut.A00301	AT5G11350		DNAse I-like superfamily protein	0.879271	1.03801	0.734982	1.04865	0.368001	0.920874	0.696331	0.461287	0.301681	0.96938	0.998534	1.17365	0.767166	0.879355	0.959768	1.11243	0.722738	0.459627	0.965168	0.508075
Migut.A00302	AT2G26640	KCS11	3-ketoacyl-CoA synthase 11	63.6561	51.7401	45.5805	46.0207	51.7543	41.0982	26.609	28.1587	24.727	36.7033	35.9406	34.7102	22.335	20.8069	17.2943	21.3792	12.7446	14.7095	14.4527	12.8295
Migut.A00303	AT1G52740	HTA9	histone H2A protein 9	44.4515	97.7677	69.6797	82.9623	83.7678	36.3129	56.9524	53.6143	54.8141	28.0817	29.3322	23.8229	24.8576	31.3696	32.9592	26.7474	33.0115	37.1497	33.196	35.548
Migut.A00304	AT4G30380		Barwin-related endoglucanase	3.46205	5.11091	6.77041	11.0704	8.29663	2.08854	11.3387	12.4957	11.7139	2.76786	1.61474	1.23083	2.17006	3.05208	2.69826	5.78832	11.3453	8.74092	11.0483	10.6606
Migut.A00305	AT5G11380	DXPS3	1-deoxy-D-xylulose 5-phosphate synthase 3	11.5218	20.9346	17.8325	18.8248	13.0728	15.8808	6.9283	5.91069	7.65389	11.4748	11.5051	13.2176	8.52183	10.2887	9.1323	11.2376	6.01259	8.16414	4.85457	5.76387
Migut.A00306	AT5G11380	DXPS3	1-deoxy-D-xylulose 5-phosphate synthase 3	0	0	0	0	0	0.107098	0	0	0	0	0	0	0	0	0	0	0	0	0	0
Migut.A00307	AT5G25430			16.7072	22.2934	25.8862	33.7275	18.1853	14.4042	6.62131	5.02924	6.94879	11.9514	8.08547	9.81459	4.13364	4.05701	3.37457	3.75168	4.32425	4.08801	4.44869	4.17009
Migut.A00308	AT2G26650	AKT1,ATAKT1,KT1	K+ transporter 1	1.12212	1.21359	0.841849	0.432665	0.717353	0.471363	0.628187	0.55214	0.169127	0.353516	0.248797	0.553245	0.770387	0.870998	0.602627	0.369566	0.463438	0.332392	0.732766	0.92386
Migut.A00309	AT5G25450		Cytochrome bd ubiquinol oxidase, 14kDa subunit	55.4472	34.1406	36.5051	39.6066	45.899	51.998	60.9067	66.273	57.4232	63.6706	59.1493	58.7197	56.8466	49.5536	49.7335	47.6395	41.3525	49.3671	45.8077	44.5497
Migut.A00310	AT5G11420		Protein of unknown function, DUF642	21.0733	22.0001	29.7187	19.8456	44.2363	6.2859	4.29435	0.514703	3.0656	7.4327	5.59748	5.24329	1.03943	1.14731	0.780231	1.02276	0.820829	0.546802	0.530773	0.703036
Migut.A00311	AT5G55190	ATRAN3,RAN3	RAN GTPase 3	212.48	385.948	549.678	591.152	634.23	418.103	589.88	708.889	658.754	400.26	413.124	329.91	348.228	406.286	325.494	347.991	464.879	379.336	395.94	404.383
Migut.A00312	AT4G32440		Plant Tudor-like RNA-binding protein	2.48944	4.19023	2.15995	1.45804	1.27232	2.88273	0.141128	0.372131	0.126653	1.3208	1.28988	0.963263	1.36638	1.05283	0.752145	1.94594	0.249878	0.560063	0.133478	0.730675
Migut.A00313	AT4G32440		Plant Tudor-like RNA-binding protein	5.92564	6.10963	4.84974	2.87597	1.93242	3.74436	1.27588	1.69175	1.87784	1.68576	1.95909	1.70798	2.17411	2.21515	2.28474	2.36442	1.76206	2.47804	2.50998	5.19268
Migut.A00314	AT3G26300	CYP71B34	cytochrome P450, family 71, subfamily B, polypeptide 34	0	0.0227739	0.0438035	0	0	0	0	0	0	0	0	0	0.0464144	0	0	0	0	0	0	0
Migut.A00315	AT3G26300	CYP71B34	cytochrome P450, family 71, subfamily B, polypeptide 34	0.607735	0.146931	0.282608	0.174294	0.585561	0.07736	0	0	0	0.0454061	0.0282686	0.0272395	0	0.391553	0.0659353	0.102352	0.60239	0.664252	0.468045	0.278492
Migut.A00316	AT5G23960	ATTPS21,TPS21	terpene synthase 21	0	0	0	0	0	0	0	0	0	0	0	0	0	0	0	0	0	0	0	0
Migut.A00317	AT3G54980		Pentatricopeptide repeat (PPR) superfamily protein	9.89453	7.64729	4.72203	3.23582	2.94537	7.03247	1.48503	2.08095	1.2261	6.25692	5.45626	7.14096	3.73823	3.78683	3.32408	4.19353	1.41985	2.21865	2.33152	1.84526
Migut.A00318	AT3G04850		Tesmin/TSO1-like CXC domain-containing protein	0.148084	0.0787646	0.113622	0	0.0747376	0.0691165	0	0	0	0	0	0	0.0401315	0.0374817	0.0441819	0.0914455	0	0	0	0
Migut.A00319	AT2G28830			0	0	0	0	0	0	0	0	0	0	0	0	0	0	0	0	0	0	0	0
Migut.A00320	AT3G22760	SOL1	Tesmin/TSO1-like CXC domain-containing protein	0	0	0	0	0	0	0	0	0	0	0.0467888	0	0	0	0	0	0	0	0	0
Migut.A00321				0.580544	0.205857	0	0	0	0.180641	0	0	0	0	0	0	0	0	0	0	0	0	0	0
Migut.A00322	AT5G11380	DXPS3	1-deoxy-D-xylulose 5-phosphate synthase 3	0	0.318774	0.204377	0	0.100825	0	0	0	0.100367	0.082092	0.102217	0	0	0.10113	0	0	0	0	0	0
Migut.A00323	AT3G22780	ATTSO1,TSO1	Tesmin/TSO1-like CXC domain-containing protein	0	0	0	0	0	0	0	0	0	0	0	0	0.0343054	0.0320403	0	0.0390849	0	0	0	0
Migut.A00324	AT3G22780	ATTSO1,TSO1	Tesmin/TSO1-like CXC domain-containing protein	0	0	0	0	0	0	0	0	0	0	0.0713497	0.137505	0.680234	0.211773	0	0.258336	0.13822	0	0	0
Migut.A00325	AT4G03230		S-locus lectin protein kinase family protein	6.0397	11.0474	4.13788	7.64443	4.88266	3.87766	2.08071	0.39189	0.411904	2.29095	1.90171	2.61398	1.09613	1.41112	1.01107	1.51887	0.433417	0.257145	0.0868199	0
Migut.A00326	AT5G20240	PI	K-box region and MADS-box transcription factor family protein	0.224012	1.29363	0.196435	0.336523	0	0	0	0.0539879	0.0321555	0.0789019	0.0654963	0.094668	0.728501	0.842399	0.916603	0.909046	0.444084	0.200742	0.237218	0.129049
Migut.A00327	AT2G26270			9.93649	25.414	8.95432	6.75509	7.34607	22.2648	8.34398	8.9709	9.55522	23.191	21.8061	30.1788	13.5694	15.8565	15.0547	15.0524	3.17402	4.17968	2.36339	2.07391
Migut.A00328	AT2G26260	3BETAHSD/D2,AT3BETAHSD/D2	3beta-hydroxysteroid-dehydrogenase/decarboxylase isoform 2	8.6414	6.33719	5.50605	3.90269	3.35909	7.68303	4.24731	3.6619	3.23373	8.75642	7.70779	7.67027	4.92867	5.5738	5.1973	4.5667	3.12209	3.30735	3.21946	2.74745
Migut.A00329	AT2G45700		sterile alpha motif (SAM) domain-containing protein	0.513981	0.51552	0.135212	0.293409	0.222347	0.301582	0.0822107	0.074323	0.0737787	0.0844831	0.0901661	0.173767	0.397975	0.520377	0.753605	0.544107	0.334788	0.506648	0.404323	0.355314
Migut.A00330	AT1G19210		Integrase-type DNA-binding superfamily protein	0	0	0	0	0	0	0	0	0	0	0	0	0	0.129154	0	0	0	0	0	0
Migut.A00331	AT2G26250	FDH,KCS10	3-ketoacyl-CoA synthase 10	48.0457	16.1982	23.5142	29.5682	35.5723	62.5901	60.833	35.3944	30.3105	70.8194	72.0672	83.4917	19.3199	26.1612	18.31	19.3759	27.7563	24.271	36.5857	32.737
Migut.A00332	AT5G21280		hydroxyproline-rich glycoprotein family protein	6.19636	7.00035	7.07623	13.638	10.0849	5.6048	2.58147	2.14741	2.50976	4.97404	3.44078	4.87856	1.82243	1.50758	0.859873	2.37296	0.952225	1.20523	1.72942	2.27597
Migut.A00333	AT4G33160		F-box family protein	13.5399	20.3527	19.8142	22.843	28.582	1.75849	1.71372	0.496569	1.95201	0.870867	0.542178	0.638539	0.12763	0.298008	0.281024	0.945179	3.85118	2.09256	2.99229	1.66175
Migut.A00334	AT5G25110	CIPK25,SnRK3.25	CBL-interacting protein kinase 25	0	0	0	0	0	0	0	0	0	0.0460759	0	0	0	0	0	0	0	0	0	0
Migut.A00335	AT4G31800	ATWRKY18,WRKY18	WRKY DNA-binding protein 18	0.0644488	0.0685594	0.329669	0	0	0.0601614	0	0.0543635	0	0	0	0.063551	0	0.261003	0.076915	0	0	0.134759	0	0
Migut.A00336	AT2G25050		Actin-binding FH2 (Formin Homology) protein	0.489656	0.0236767	0	0	0.179729	0.0415529	0	0	0	0.0731679	0.0455524	0	0.0241271	0.135204	0.0531245	0.109954	0	0	0.0471383	0
Migut.A00337	AT5G10870	ATCM2,CM2	chorismate mutase 2	8.5348	5.58113	6.04776	3.84642	4.10237	8.34642	4.92275	3.77103	5.27171	8.95769	7.18369	7.39581	3.36432	3.81551	3.52751	4.38063	3.88195	3.43783	3.48215	1.26643
Migut.A00338	AT4G31805		WRKY family transcription factor	3.30816	3.87463	1.88021	1.54612	1.92259	0.280735	0.0374137	0.281867	0.167881	0.274627	0.170975	0.263602	0.579573	0.947283	0.957103	0.825401	1.49048	1.04806	0.495398	0.235814
Migut.A00339	AT3G32030			0.12834	0.455084	0.109414	0.247424	0.367045	0.019967	0	0	0	0	0.0218888	0	0	0	0	0	0	0	0	0
Migut.A00340	AT3G26300	CYP71B34	cytochrome P450, family 71, subfamily B, polypeptide 34	0.714659	0.411797	0.792053	0.876771	0.931773	0.277966	0.333401	0.22606	0.209444	0.0734178	0.0609439	0.117451	0	0.271332	0.0355373	0.0735532	0.619826	0.498105	0.756788	0.300199
Migut.A00341	AT5G23960	ATTPS21,TPS21	terpene synthase 21	0	0	0.141243	0	0	0	0	0	0	0	0	0	0	0	0	0	0	0	0	0
Migut.A00342	AT3G26270	CYP71B25	cytochrome P450, family 71, subfamily B, polypeptide 25	0	0	0	0	0	0	0	0	0	0	0	0	0	0	0	0	0	0	0	0
Migut.A00343	AT3G26230			0	0	0	0	0	0	0	0	0	0	0	0	0	0	0	0	0	0	0	0
Migut.A00344	AT3G26270	CYP71B25	cytochrome P450, family 71, subfamily B, polypeptide 25	0	0	0	0	0	0	0	0	0	0.0837091	0	0	0	0	0	0	0	0	0	0
Migut.A00345	AT5G23960	ATTPS21,TPS21	terpene synthase 21	0	0	0	0	0	0	0	0	0	0	0	0	0	0	0	0	0.0326943	0	0	0
Migut.A00346	AT3G26300	CYP71B34	cytochrome P450, family 71, subfamily B, polypeptide 34	0	0	0	0	0	0	0	0	0	0	0	0	0	0	0	0	0	0	0	0
Migut.A00347	AT3G26300	CYP71B34	cytochrome P450, family 71, subfamily B, polypeptide 34	0	0	0	0	0	0	0	0	0	0	0	0	0	0	0	0	0	0	0	0
Migut.A00348	AT3G26300	CYP71B34	cytochrome P450, family 71, subfamily B, polypeptide 34	0	0	0	0	0	0	0	0	0	0	0	0	0	0	0	0	0	0	0	0
Migut.A00349	AT3G26300	CYP71B34	cytochrome P450, family 71, subfamily B, polypeptide 34	0	0.034871	0	0.310238	0.36397	0.0611991	0	0.387108	0.0329377	0.188583	0	0.0969708	0.142138	0.265505	0.234725	0.161941	0.0649838	0	0	0.132188
Migut.A00350	AT5G23960	ATTPS21,TPS21	terpene synthase 21	0	0	0	0	0	0	0	0	0	0	0	0	0	0	0	0	0	0	0	0
Migut.A00351				9.90777	7.97292	9.87392	14.5054	12.1346	9.3284	6.57461	6.80836	8.06728	9.61681	9.19925	11.2436	6.62004	5.83704	6.93143	8.22804	4.74099	5.7819	5.13286	5.98445
Migut.A00352	AT4G31820	ENP,MAB4,NPY1	Phototropic-responsive NPH3 family protein	3.52494	5.79153	2.4167	1.53316	1.22949	6.75318	1.4051	0.716093	1.6504	3.20032	3.51273	3.22107	2.72079	2.78404	3.54602	3.14544	2.45124	2.54686	2.30609	1.73031
Migut.A00353	AT2G26560	PLA IIA,PLA2A,PLP2	phospholipase A 2A	0.0294931	0	0	0	0	0.0825933	0.0330217	0.124389	0	0.121194	0.0905428	0.116329	0	0.0597201	0.0703957	0.145701	0	0	0	0.118933
Migut.A00354	AT5G25100		Endomembrane protein 70 protein family	16.4805	10.2219	17.0105	13.5243	17.2844	40.5269	28.676	26.3152	24.1287	46.643	37.8095	44.8032	31.9063	35.2684	31.5086	27.1616	15.0061	20.4953	14.6309	14.466
Migut.A00355	AT2G27410		Domain of unknown function (DUF313)	0	0	0	0	0	0	0	0	0	0	0	0	0	0	0	0	0	0	0	0
Migut.A00356	AT4G31830			0	0	0	0	0	0	0	0	0	0	0	0.241999	0	0.745414	0	0.303102	4.1354	3.33551	3.11862	12.1234
Migut.A00357	AT4G30590			110.436	70.2089	100.064	99.3201	173.955	64.4406	124.475	166.184	91.3602	54.4437	53.5276	34.9249	132.424	162.777	147.551	125.762	140.183	170.144	190.657	192.254
Migut.A00358	AT5G25080		Sas10/Utp3/C1D family	9.19741	12.2015	13.8394	8.6933	5.99655	9.90514	6.43112	7.10912	10.3384	7.77948	8.89921	7.7636	11.8905	15.7975	9.63109	11.6907	11.103	9.87755	8.28055	9.12797
Migut.A00359	AT4G31850	PGR3	proton gradient regulation 3	1.74177	1.83357	1.37355	1.50726	0.604359	1.27024	0.853196	0.53565	0.455766	1.38674	0.724099	1.14501	0.767047	1.06542	1.38579	1.1204	0.791291	1.0243	0.903012	0.493862
Migut.A00360	AT5G57910			4.60237	10.9999	4.70841	1.75991	0	5.74687	3.07842	1.66379	2.88279	4.91228	4.52621	4.77401	2.7213	3.6914	2.56797	5.09359	0.947925	0.937336	1.39248	0.180773
Migut.A00361	AT4G31860		Protein phosphatase 2C family protein	7.91994	12.9635	13.2796	8.1375	8.61281	15.8877	8.588	8.28852	12.3816	15.741	15.0017	15.7759	12.0047	14.0611	15.1663	14.406	8.27765	10.4628	4.8062	5.21618
Migut.A00362	AT5G10810	ATER,ER	enhancer of rudimentary protein, putative	13.8127	11.2466	8.68083	6.67056	8.17697	10.4073	9.68499	8.94107	6.70498	9.38848	9.27334	9.45024	8.8708	8.20167	8.58632	8.34312	6.20594	7.57926	6.92089	4.42946
Migut.A00363	AT2G24960			1.02726	1.14171	0.219597	0.435321	0.0619051	1.48848	0.600832	0.0775979	0.169465	0.882056	0.800182	1.05831	0.714679	0.66749	0.548938	1.07936	0.121579	0.128236	0.162361	0.170028
Migut.A00364	AT5G25050		Major facilitator superfamily protein	3.98031	3.94217	5.19534	3.51205	3.48662	6.36337	6.3006	5.07476	7.86095	6.63643	8.02924	6.18053	4.88507	5.58156	6.71582	5.22665	5.01098	7.07901	4.62675	4.26639
Migut.A00365	AT1G79460	ATKS,ATKS1,GA2,KS,KS1	Terpenoid cyclases/Protein prenyltransferases superfamily protein	0.925831	0.633138	1.6068	2.57304	1.8023	1.11117	1.59192	1.46429	1.27913	2.70389	1.65799	1.3857	0.4122	1.25538	0.572187	1.08219	0.770202	1.05435	1.33055	0.666692
Migut.A00366	AT1G79460	ATKS,ATKS1,GA2,KS,KS1	Terpenoid cyclases/Protein prenyltransferases superfamily protein	2.94345	7.91147	2.36887	0.969848	0.713064	5.31211	1.12051	1.17521	1.00558	2.51584	1.6667	3.23139	1.38266	1.1523	1.31144	2.08424	0.233405	0.451337	0.166238	0.494569
Migut.A00367	AT1G79460	ATKS,ATKS1,GA2,KS,KS1	Terpenoid cyclases/Protein prenyltransferases superfamily protein	0	0	0.0401184	0	0	0	0	0	0	0.0161144	0	0.0193343	0	0	0	0	0	0.0204991	0	0
Migut.A00368	AT4G02780	ABC33,ATCPS1,CPS,CPS1,GA1	Terpenoid cyclases/Protein prenyltransferases superfamily protein	0	0.024856	0.0239041	0	0	0	0	0	0	0	0	0	0	0	0	0.0577156	0	0	0	0
Migut.A00369	AT4G02780	ABC33,ATCPS1,CPS,CPS1,GA1	Terpenoid cyclases/Protein prenyltransferases superfamily protein	0	0	0	0	0	0	0	0	0	0	0	0	0	0	0	0	0	0	0	0
Migut.A00370	AT1G79460	ATKS,ATKS1,GA2,KS,KS1	Terpenoid cyclases/Protein prenyltransferases superfamily protein	0.0410957	0.0655753	0.0210213	0	0.0622226	0.0959047	0	0	0	0.135098	0.0630812	0.12157	0	0.104018	0.0245224	0.126888	0	0.0214822	0	0
Migut.A00371				0	0	0	0	0	0	0	0	0	0	0	0	0	0	0	0	0	0	0	0
Migut.A00372	AT4G02780	ABC33,ATCPS1,CPS,CPS1,GA1	Terpenoid cyclases/Protein prenyltransferases superfamily protein	0	0	0	0	0	0	0	0	0	0.0452543	0	0	0	0	0	0	0	0	0	0
Migut.A00373	AT5G23960	ATTPS21,TPS21	terpene synthase 21	0	0	0	0	0	0	0	0	0	0	0	0	0	0	0	0	0	0	0	0
Migut.A00374	AT2G45560	CYP76C1	cytochrome P450, family 76, subfamily C, polypeptide 1	0	0	0	0	0	0	0	0	0	0	0	0	0	0	0	0	0	0	0	0
Migut.A00375	AT2G24180	CYP71B6	cytochrome p450 71b6	0	0	0	0	0	0	0	0	0	0	0	0	0	0	0	0	0	0	0	0
Migut.A00376	AT4G02780	ABC33,ATCPS1,CPS,CPS1,GA1	Terpenoid cyclases/Protein prenyltransferases superfamily protein	0	0	0	0	0	0	0	0	0	0.0681345	0	0.0408745	0	0	0	0	0	0	0	0
Migut.A00377	AT4G02780	ABC33,ATCPS1,CPS,CPS1,GA1	Terpenoid cyclases/Protein prenyltransferases superfamily protein	0	0	0	0	0	0	0	0	0	0	0	0	0.0182681	0	0	0	0	0	0	0
Migut.A00378				0	0	0	0	0	0	0	0	0	0	0	0	0	0	0	0	0	0	0	0
Migut.A00379	AT4G02780	ABC33,ATCPS1,CPS,CPS1,GA1	Terpenoid cyclases/Protein prenyltransferases superfamily protein	0	0	0	0	0	0	0	0	0	0	0	0	0	0	0	0.0361806	0.0290372	0	0	0
Migut.A00380	AT2G45580	CYP76C3	cytochrome P450, family 76, subfamily C, polypeptide 3	0	0	0	0	0	0	0.0276427	0	0	0	0	0	0	0	0	0	0	0	0	0
Migut.A00381	AT4G02780	ABC33,ATCPS1,CPS,CPS1,GA1	Terpenoid cyclases/Protein prenyltransferases superfamily protein	0.110268	0	0	0	0	0.0147047	0	0	0	0	0	0.0155332	0.0170761	0.0159486	0.0375992	0.0194552	0	0	0.0166812	0.0635235
Migut.A00382	AT5G25120	CYP71B11	ytochrome p450, family 71, subfamily B, polypeptide 11	1.96118	0.34771	1.46297	1.11709	0.824833	0.190699	0	0.0689283	0.164217	0.436527	0.334486	0.0805774	0	0.0413662	0	0.100923	0	0	0	0
Migut.A00383	AT5G10780			34.2609	44.6509	68.509	92.5587	91.5858	61.8623	116.748	104.988	118.843	58.4366	63.0063	56.1755	40.7278	47.5902	43.4953	44.1945	44.2294	46.9971	46.341	43.2165
Migut.A00384	AT4G32140		EamA-like transporter family	6.00509	19.8687	11.6329	4.08181	3.96418	12.1277	3.2723	3.00456	5.23095	7.93774	8.71536	9.54636	10.5194	10.8882	13.1071	12.2106	8.55498	9.52467	6.5767	5.89285
Migut.A00385	AT4G31780	MGD1,MGDA	monogalactosyl diacylglycerol synthase 1	6.35408	3.87599	6.63686	5.13984	3.87966	7.38312	4.57703	4.57266	6.20602	6.93845	6.16124	6.638	5.87642	5.12852	6.49604	4.88416	4.71263	4.90097	4.28187	2.55336
Migut.A00386	AT1G80450		VQ motif-containing protein	0	0	0	0	0.160198	0	0	0	0	0	0.324817	0	0.344082	0	0	0	0.471933	0	0	0
Migut.A00387	AT5G24910	CYP714A1	cytochrome P450, family 714, subfamily A, polypeptide 1	0	0	0	0	0	0	0	0	0	0	0	0	0	0	0	0	0	0	0	0
Migut.A00388	AT5G24910	CYP714A1	cytochrome P450, family 714, subfamily A, polypeptide 1	0.285428	0.269896	0.162225	0	0.704267	0.0296045	0.106526	0.107006	0.0318666	0.0260643	0	0	0.103136	0.0321088	0	0	0.0314352	0	0	0
Migut.A00389	AT2G24970			0.88444	0.698918	1.05993	0.318876	0.510142	0.778427	0.226344	0.0426308	0.583996	0.539966	0.413745	0.573108	1.64357	1.4583	0.814255	1.18595	1.0019	1.32094	0.374631	0.458558
Migut.A00390	AT3G09360		Cyclin/Brf1-like TBP-binding protein	2.96116	3.79856	1.47014	0.137377	0.747244	6.30069	1.51145	1.87334	2.88788	3.75781	4.99095	4.85221	5.99506	4.67336	6.28832	6.29249	3.28042	2.36739	2.67458	2.37065
Migut.A00391	AT2G24820	TIC55-II	translocon at the inner envelope membrane of chloroplasts 55-II	12.6337	8.14607	10.5774	12.6167	10.2689	6.06439	5.04525	2.93818	4.19444	9.22431	5.99742	6.924	4.52511	4.67415	6.8294	5.46285	7.80951	7.97697	6.85026	8.02656
Migut.A00392	AT2G24800		Peroxidase superfamily protein	1.99132	1.96333	6.16131	2.60476	5.29471	1.3148	1.46825	1.88455	2.97694	1.51682	1.83896	1.29309	1.05299	0.835945	1.62298	0.839788	0.625841	0.660107	0.51432	1.27307
Migut.A00393	AT3G25970		Pentatricopeptide repeat (PPR) superfamily protein	0.982031	1.68307	0.641865	0.545026	0.302884	0.865775	0.366508	0.345149	0.356326	0.807082	0.669957	0.699365	0.680123	0.773306	0.227886	0.168452	0.459658	0.199634	0.317754	0.770021
Migut.A00394	AT5G10770		Eukaryotic aspartyl protease family protein	132.562	81.0467	76.0081	38.8904	39.9666	109.705	49.0036	18.2313	24.9447	91.0847	76.2747	111.12	48.5834	33.9785	47.11	43.5625	38.7405	50.7475	32.1697	34.3486
Migut.A00395	AT5G10750		Protein of unknown function (DUF1336)	30.0425	25.8197	30.9662	19.5144	30.3818	25.4561	35.9806	34.5042	33.3704	21.5285	25.5903	19.1356	20.9138	20.7358	20.999	24.1071	39.1996	39.0981	39.6021	39.9835
Migut.A00396	AT3G55080		SET domain-containing protein	7.58977	8.79406	7.40011	2.51052	4.89158	5.62133	2.75282	2.0138	1.826	5.71053	4.84968	4.84882	2.12446	2.38102	2.16878	2.86053	1.66001	1.63914	1.28293	1.32914
Migut.A00397	AT5G24980			0	0	0	0	0	0	0	0	0	0	0	0	0	0	0	0	0	0	0	0
Migut.A00398	AT3G62000		S-adenosyl-L-methionine-dependent methyltransferases superfamily protein	5.74543	11.5617	11.3638	11.3535	9.52069	5.2068	5.17307	4.40211	6.20602	5.27277	4.75254	4.72117	2.62102	3.17507	3.51409	3.90274	3.51185	3.75419	2.6111	4.19935
Migut.A00399	AT4G31750	WIN2	HOPW1-1-interacting 2	25.3069	35.7096	21.9309	14.975	13.9574	37.4443	16.066	13.8644	24.2488	32.4842	31.4592	29.4564	21.3997	24.6533	18.3184	25.1599	14.0937	13.2516	8.7257	9.88516
Migut.A00400	AT1G31340	ATRUB1,NEDD8,RUB1	related to ubiquitin 1	51.3642	78.99	98.8884	119.989	98.8915	101.172	88.6186	88.3976	113.544	98.9895	105.336	82.3296	75.4853	91.093	81.3761	81.404	60.2064	62.2775	39.7172	42.7465
Migut.A00401	AT5G45680	ATFKBP13,FKBP13	FK506-binding protein 13	12.1142	7.57654	16.0691	24.5418	31.4205	9.73526	24.2436	26.7934	22.2682	17.0638	15.5854	10.0016	7.65174	10.9773	9.86597	9.50319	16.0417	19.5461	13.6701	18.6558
Migut.A00402	AT4G25760	ATGDU2,GDU2	glutamine dumper 2	4.21426	2.5339	2.43686	0.289018	0.462375	4.10496	1.74378	1.93195	2.30137	9.78813	8.90636	6.143	10.9243	12.2436	7.87214	10.0702	10.6246	10.919	8.3433	4.15621
Migut.A00403	AT5G24930	ATCOL4,COL4	CONSTANS-like 4	80.6967	40.6225	36.5114	86.6771	42.0365	19.5495	19.7913	16.0853	13.9485	30.9496	29.0009	23.7771	16.3498	21.1547	21.0382	17.9752	15.6641	18.6811	15.6665	16.2223
Migut.A00404	AT5G10730		NAD(P)-binding Rossmann-fold superfamily protein	27.2553	32.7736	56.2798	71.0371	54.9172	47.392	59.2773	81.1359	83.3139	57.0988	59.8459	56.1215	58.2523	67.4837	57.0724	60.689	67.8912	65.1183	66.3561	65.3005
Migut.A00405	AT4G31720	STG1,TAF10,TAFII15	TBP-associated factor II 15	6.78408	5.41259	5.62172	3.03194	6.29999	3.38804	4.06372	2.7754	3.16975	3.37317	3.61	3.44513	2.53716	2.88477	2.75275	4.27312	3.6648	3.4399	2.55032	3.14608
Migut.A00406	AT2G24840	AGL61,DIA	AGAMOUS-like 61	0	0	0	0	0	0.439075	1.12852	0.62348	0.0675179	0.386569	0.0687622	0.463813	0.291363	0.272125	0	0.414945	0	0.0702506	0.213468	0
Migut.A00407				52.4362	146.266	27.8569	19.3074	16.2294	119.925	29.6162	18.2435	16.7289	62.4894	56.4722	67.3045	39.5251	43.0066	45.495	73.1527	17.3764	12.1462	10.3256	7.89548
Migut.A00408	AT5G60440	AGL62	AGAMOUS-like 62	0.269513	0.0716757	0	0	0.204034	2.70453	2.79126	3.35324	1.28634	0.664498	0.758447	0.863716	1.82598	1.70542	0.804111	1.58109	0.467499	0.915749	0.998903	0.950975
Migut.A00409	AT2G29110	ATGLR2.8,GLR2.8	glutamate receptor 2.8	0	0.016412	0.0157835	0	0.10901	0	0	0	0.0155021	0.025359	0.0157878	0	0	0	0.0184122	0	0.0458769	0	0	0
Migut.A00410	AT5G27100	ATGLR2.1,GLR2.1	glutamate receptor 2.1	0	0	0.0263552	0	0.104014	0	0	0	0	0	0	0	0	0.0782464	0	0	0	0	0	0
Migut.A00411	AT2G24710	ATGLR2.3,GLR2.3	glutamate receptor 2.3	0	0	0	0	0	0	0	0	0	0	0	0	0	0	0	0.0533743	0	0	0	0
Migut.A00412	AT2G24720	ATGLR2.2,GLR2.2	glutamate receptor 2.2	0	0	0	0	0	0	0	0	0	0	0	0	0	0	0	0	0	0	0	0
Migut.A00413	AT2G24720	ATGLR2.2,GLR2.2	glutamate receptor 2.2	0	0.0477115	0.183537	0	0.113181	0	0	0	0	0	0	0.0221131	0	0.0227045	0.0802895	0	0	0	0.0237474	0
Migut.A00414	AT2G24710	ATGLR2.3,GLR2.3	glutamate receptor 2.3	0	0.0955908	0	0.094494	0	0.0167763	0	0	0	0	0	0.0354431	0	0	0	0.0221962	0	0	0	0.0724728
Migut.A00415	AT2G24720	ATGLR2.2,GLR2.2	glutamate receptor 2.2	0	0	0.018557	0	0	0.0338647	0	0.0459016	0	0.0149076	0.0742483	0	0.0983153	0.0918237	0.151533	0.0672077	0.0539384	0.0189639	0.192083	0.16458
Migut.A00416	AT5G10720	AHK5,CKI2,HK5	histidine kinase 5	0	0.0414638	0.0996895	0	0	0	0	0	0	0	0	0	0.0422526	0	0.0465171	0	0.115905	0	0.0619131	0
Migut.A00417	AT4G31670	UBP18	ubiquitin-specific protease 18	2.85894	2.87166	2.4121	4.10834	3.15024	3.18975	1.69614	1.69097	0.995709	2.55556	2.05143	2.53833	2.06198	1.90277	2.21572	2.13825	0.993522	1.05983	1.21823	0.97605
Migut.A00418	AT5G35450		Disease resistance protein (CC-NBS-LRR class) family	0	0	0	0	0	0	0	0	0	0	0	0	0	0	0	0	0	0	0	0
Migut.A00419	AT4G13090	XTH2	xyloglucan endotransglucosylase/hydrolase 2	0	0	0	0	0	0	0	0	0	0	0	0	0	0	0	0	0	0	0	0
Migut.A00420	AT1G58400		Disease resistance protein (CC-NBS-LRR class) family	0	0.0557394	0	0	0	0.0244559	0.146666	0	0	0.0430628	0.0536194	0.0258337	0.0283999	0.0265247	0	0	0	0.0547801	0	0
Migut.A00421	AT5G35450		Disease resistance protein (CC-NBS-LRR class) family	0	0	0	0	0	0.0230542	0	0	0	0	0.0252731	0	0.0535443	0	0	0.0305021	0	0	0	0
Migut.A00422				0	0	0	0	0	0	0	0	0	0	0	0	0	0	0	0	0	0	0	0
Migut.A00423	AT4G13080	XTH1	xyloglucan endotransglucosylase/hydrolase 1	0	0	0	0	0	0	0	0	0	0	0	0	0	0	0	0	0	0	0	0
Migut.A00424	AT5G35450		Disease resistance protein (CC-NBS-LRR class) family	0	0	0	0	0	0	0	0	0	0	0.0313278	0.0301874	0.066372	0	0	0	0	0	0	0
Migut.A00425	AT4G13080	XTH1	xyloglucan endotransglucosylase/hydrolase 1	0	0	0	0	0	0	0	0	0	0	0	0	0	0	0	0	0	0	0	0
Migut.A00426	AT2G24450	FLA3	FASCICLIN-like arabinogalactan protein 3 precursor	2.85317	4.6586	22.0615	3.55852	0.937666	0.991021	0.371457	0.447757	0.200015	7.19823	0.746904	3.07514	0.431566	0.403071	0	0	0.0657692	0	0	0
Migut.A00427	AT4G31590	ATCSLC05,ATCSLC5,CSLC05,CSLC5	Cellulose-synthase-like C5	0.0562195	0.0996755	0.210888	0.21677	0.397234	0.612262	0.482584	0.316147	0.659046	1.04729	0.575307	1.23808	0.32503	0.360488	0.134188	0.138868	0	0.058776	0.119067	0
Migut.A00428	AT2G24580		FAD-dependent oxidoreductase family protein	44.4289	22.0501	17.1228	17.6433	21.005	12.3926	12.4931	10.8891	6.79252	13.9563	12.7936	12.6491	15.6713	14.5129	21.2869	12.4229	12.2709	20.436	17.1633	13.2196
Migut.A00429	AT4G31570			2.39474	2.82071	2.10987	2.99489	2.768	5.26773	3.97536	2.81016	1.15378	3.12912	2.43513	3.62774	3.03816	3.12054	2.50634	4.14253	0.741306	0.90826	0.863969	0.357947
Migut.A00430	AT4G31550	ATWRKY11,WRKY11	WRKY DNA-binding protein 11	70.1008	42.3138	25.7168	22.2116	27.7802	16.906	12.972	10.4785	8.32138	8.24997	8.34634	7.96002	10.2923	11.2642	18.3194	10.8481	24.9579	27.1115	29.6313	30.0227
Migut.A00431	AT4G31540	ATEXO70G1,EXO70G1	exocyst subunit exo70 family protein G1	4.4307	4.47465	3.41394	1.23853	1.27376	10.1828	3.7677	2.79119	2.5923	8.9421	8.95329	11.4478	5.04615	4.94009	5.68932	5.7492	2.39043	3.1663	2.07869	2.3182
Migut.A00432	AT1G58220		Homeodomain-like superfamily protein	3.28375	2.40414	1.69947	0.284374	0.760407	2.18177	0.562307	0.79838	0.446406	1.79387	1.2453	1.40948	1.10977	0.938713	0.829888	0.85883	0.689265	0.686614	0.450007	0.817884
Migut.A00433	AT2G24550			0	0	0	0	0.151749	0	0	0	0	0	0	0	0	0	0	0	4.76846	0.314347	1.11439	1.66717
Migut.A00434				0	0.947383	0.101233	0	0.499415	0.369483	0	0	0.397715	0.0813248	0.101261	0	0.107267	0	0.94475	0.122212	2.74632	2.06906	1.15265	2.09494
Migut.A00435				8.23512	11.0775	6.97837	11.6335	9.12252	4.78003	9.4985	11.5237	7.79472	3.70593	4.49711	2.95801	21.458	20.2153	25.0375	16.0467	38.3892	33.5595	31.1392	33.0738
Migut.A00436	AT5G10700		Peptidyl-tRNA hydrolase II (PTH2) family protein	7.82806	3.29763	2.91507	3.16101	3.41349	4.55976	4.38231	6.02201	2.95749	4.65785	4.64617	4.01389	4.07317	3.67742	3.66215	4.25393	2.66917	3.01172	3.38213	2.2097
Migut.A00437	AT5G39380		Plant calmodulin-binding protein-related	0	0.172272	0.0552249	0	0	0	0.151099	0.0227669	0.0271202	0.0443644	0	0	0	0	0	0	0	0	0	0
Migut.A00438	AT5G24870			4.97292	7.39228	8.08669	7.44448	3.11261	4.66238	1.19138	1.557	1.89835	3.76575	3.26668	3.16917	1.83615	2.39648	2.28063	3.19159	1.63589	2.31574	1.79369	0.941383
Migut.A00439	AT4G31420		Zinc finger protein 622	28.1714	56.428	34.7721	8.74281	9.59429	49.4947	11.0525	8.67447	11.9441	44.4231	44.2505	40.4941	37.4902	40.4873	44.8548	48.8518	20.0687	16.3306	10.2836	12.7457
Migut.A00440	AT4G31410		Protein of unknown function (DUF1644)	8.70474	5.05818	6.17709	6.64039	6.95811	5.11964	4.08439	5.66609	4.01937	6.57505	5.35495	6.52444	6.08165	5.34896	4.20343	4.22574	5.13701	5.33936	4.95528	4.03272
Migut.A00441	AT4G31430			8.6925	7.30199	5.04252	4.01386	2.69808	3.53314	1.68792	1.32576	0.999122	2.17042	2.40707	2.50922	1.57627	1.76446	1.90124	1.71665	0.932609	1.0731	0.83784	0.948545
Migut.A00442	AT2G24520			59.935	45.3886	42.9909	48.7915	39.5771	76.9038	54.3647	33.0523	44.7904	38.0409	38.4234	39.7994	16.5417	23.5695	21.1552	23.7148	34.0965	33.9675	43.2529	41.1026
Migut.A00443	AT5G19940		Plastid-lipid associated protein PAP / fibrillin family protein	76.0052	63.5034	99.402	85.7524	100.809	37.914	64.4409	48.0703	54.478	52.3214	39.1145	36.5108	24.9835	39.6549	39.9801	36.7859	56.1748	66.7555	51.3455	55.3572
Migut.A00444	AT1G16810			7.66082	18.6553	11.9921	9.51182	5.03097	8.70205	3.82365	3.81492	4.54438	5.53748	6.42271	5.55181	6.60355	5.60685	5.94822	6.04167	9.9721	7.81619	3.32316	3.53592
Migut.A00445	AT1G10330		Tetratricopeptide repeat (TPR)-like superfamily protein	0.932865	3.2748	2.52905	0.735733	0.32957	2.13348	0.365566	0.590164	0.70301	0.996677	0.620504	0.91987	1.16293	1.7945	0.779315	1.38256	1.57192	0.926521	0.0987857	0.987482
Migut.A00446	AT5G10620		methyltransferases	2.19478	4.27442	3.97255	2.94711	3.85139	2.39549	3.85618	4.55712	4.1053	3.71856	2.86793	2.56376	2.5256	2.76907	1.65218	2.33534	2.74445	2.96531	2.68173	1.32759
Migut.A00447	AT5G26220		ChaC-like family protein	36.7245	52.213	80.9264	46.8701	59.5484	19.9876	36.9211	33.4966	32.5596	23.2109	21.3913	21.7403	36.8139	41.8774	37.1932	40.6482	32.5913	37.8298	31.6565	26.8068
Migut.A00448	AT4G31250		Leucine-rich repeat protein kinase family protein	0	0	0	0	0	0	0	0	0	0	0	0	0	0	0	0	0.143275	0.0377798	0.1148	0
Migut.A00449	AT2G24370		Protein kinase protein with adenine nucleotide alpha hydrolases-like domain	1.28002	1.09597	1.02206	0	0.677534	0.990864	0.436939	0.263345	0.423494	0.461845	0.335455	0.677271	0.101529	0.284476	0.204923	0.269907	0.170199	0.179518	0.198362	0.283267
Migut.A00450	AT1G80290		Nucleotide-diphospho-sugar transferases superfamily protein	9.52921	4.34443	3.63645	1.59058	2.67187	6.21259	5.75804	5.86904	5.16746	8.95038	7.35229	8.94902	6.55863	6.66157	6.1375	6.07133	9.89517	6.32542	8.64939	6.25204
Migut.A00451	AT4G31330		Protein of unknown function, DUF599	5.55871	1.13953	1.77712	4.6885	3.38993	0.729692	2.88497	1.02569	2.00726	0.951754	0.355522	0.685159	1.63197	1.96389	2.83324	2.53872	4.79239	7.99079	4.13887	4.93265
Migut.A00452				0	0	0	0	0	0	0	0	0	0	0	0	0	0	0	0	0	0	0	0
Migut.A00453	AT4G16130	ARA1,ATISA1,ISA1	arabinose kinase	5.05054	5.6241	2.40529	1.02034	0.878963	6.6538	3.73272	1.81531	1.16246	8.36292	5.39747	7.53162	5.70413	4.76074	4.85463	6.03793	1.67693	2.48404	1.7125	1.14123
Migut.A00454	AT2G24390		AIG2-like (avirulence induced gene) family protein	4.77165	3.11732	3.97956	3.35425	2.48676	2.29973	1.27756	1.57498	1.09441	2.89856	2.22916	2.94074	4.24487	2.78309	4.05432	3.20283	2.7247	3.5788	2.27931	2.69283
Migut.A00455	AT3G17450		hAT dimerisation domain-containing protein	0	0	0	0	0	0	0	0	0	0	0	0	0	0	0	0	0	0	0	0
Migut.A00456	AT5G24850	CRY3	cryptochrome 3	0.521027	0.11877	0.875696	0.489196	0.169046	0.260553	0.166675	0.219747	0.14958	0.458792	0.190421	0.385327	0.423602	0.282595	0.421941	0.206837	0.479555	0.350177	0.256166	0.0750384
Migut.A00457	AT4G28485			3.21112	2.76967	11.1871	3.468	0.525614	0.0810136	0	2.12298	0	2.49641	0.0888111	0.0855781	0	0	0	0	0	0	0	0
Migut.A00458	AT1G44110	CYCA1;1	Cyclin A1;1	0	0	0	0	0	0	0	0	0	0	0	0	0	0	0	0	0	0	0	0
Migut.A00459	AT5G24810		ABC1 family protein	4.95634	3.31191	2.05591	2.58409	1.14562	3.52829	3.62572	2.20455	0.711451	4.68951	3.35643	5.17479	5.0793	3.37346	4.26231	4.06374	1.76487	2.00302	1.81934	1.70056
Migut.A00460	AT4G31340		myosin heavy chain-related	27.8791	74.5575	19.3642	16.4271	11.8357	53.61	10.107	9.23343	6.87436	29.2223	34.2468	48.5538	18.1699	19.8371	17.3276	30.747	17.7067	11.3051	12.4771	12.6448
Migut.A00461	AT2G24430	ANAC038,ANAC039,NAC038	NAC domain containing protein 38	0	0	0	0	0	0	0	0	0	0	0	0	0	0	0	0	0	0	0	0
Migut.A00462	AT4G31160	DCAF1	DDB1-CUL4 associated factor 1	3.17353	3.16228	1.89046	1.31658	1.08806	1.96245	1.02699	0.86407	0.77365	2.10194	1.83617	2.14564	2.30071	2.48094	1.9736	2.22434	1.16136	1.28094	1.03513	1.01921
Migut.A00463	AT4G31150		endonuclease V family protein	1.17645	3.75444	7.5222	9.43305	7.42186	3.84365	5.43344	0.496175	5.02392	3.1423	2.1068	3.04515	1.91293	1.93551	1.5795	2.72431	2.62372	1.53743	2.02442	0.444759
Migut.A00464	AT4G31150		endonuclease V family protein	2.00839	2.68784	4.24189	5.72277	6.93191	2.84242	1.16061	1.36622	2.21333	2.23629	1.98893	1.46934	0.912992	1.50864	1.77832	1.28024	1.54121	1.55786	1.85236	1.11034
Migut.A00465	AT4G31140		O-Glycosyl hydrolases family 17 protein	2.33908	2.66187	1.83647	3.94699	3.62394	1.47257	1.37037	1.3536	1.1205	2.34708	2.89462	2.1724	1.50367	2.28557	1.81773	1.27648	2.12979	4.20844	2.07374	1.6452
Migut.A00466				0	0	0	0	0	0.0479789	0	0	0	0	0	0	0.0557165	0.468339	0.12268	0.0634791	0.305676	0.752295	0	0
Migut.A00467	AT4G31130		Protein of unknown function (DUF1218)	1.39466	0.741805	2.44593	0	0	0.0929914	0.223074	0.168059	0.100097	1.30994	0	0.196461	0.215976	0	0	0	0.296226	0	0	0
Migut.A00468	AT2G34750		RNA polymerase I specific transcription initiation factor RRN3 protein	28.1159	70.5254	53.0682	16.9523	13.8373	42.7227	11.7164	9.44436	16.6497	25.7732	25.588	29.8733	20.8658	24.9622	22.5548	24.8619	20.8767	16.8539	13.1954	14.5414
Migut.A00469	AT4G31130		Protein of unknown function (DUF1218)	142.396	182.602	226.613	340.194	364.436	157.884	385.961	454.583	329.165	235.655	266.608	202.212	216.509	242.726	217.967	217.371	203.038	241.711	237.637	230.427
Migut.A00470	AT1G31730		Adaptin family protein	4.01196	3.27852	2.25707	2.2415	1.28821	4.20766	2.40939	1.4029	1.24143	4.6641	3.79293	4.79951	3.54694	2.94847	3.07047	3.5213	1.86386	1.61105	1.55274	1.96414
Migut.A00471	AT1G26110	DCP5	decapping 5	3.56879	2.47445	2.07	2.17799	2.94296	4.00063	2.49735	1.39765	1.44078	3.48295	3.5705	4.21032	3.09145	2.82281	2.43377	2.20381	1.32652	1.06602	1.4678	0.915523
Migut.A00472	AT1G31720		Protein of unknown function (DUF1218)	0.506698	1.02903	0.989621	0.629709	0.0464962	0.945981	0.876768	1.74848	2.08281	0.870716	1.13131	1.36265	4.79363	3.3112	4.01306	3.81167	1.91765	2.79317	0.87802	1.2074
Migut.A00473	AT4G19380		Long-chain fatty alcohol dehydrogenase family protein	0.536749	0.261701	0.274558	0	0.0451493	0.334028	0.125201	0.339567	0.11236	0.128662	0.411951	0.374901	0.751551	0.566071	1.04093	0.690532	1.2414	0.818354	1.18415	1.24006
Migut.A00474	AT4G19390		Uncharacterised protein family (UPF0114)	13.0054	20.1235	32.0531	21.5633	27.1875	13.6923	23.6623	27.5815	30.5165	22.1361	19.0935	19.2728	23.35	24.0153	26.2358	24.2304	24.5003	30.3225	20.306	24.2112
Migut.A00475	AT1G77360		Tetratricopeptide repeat (TPR)-like superfamily protein	2.29291	3.47805	2.80185	0.334884	0.932208	2.4971	1.27173	1.31626	1.71728	1.96294	2.25948	2.37611	1.72608	2.07425	1.95097	2.137	1.26263	1.34286	1.00046	0.973858
Migut.A00476				0.72146	1.50543	2.81039	1.63406	1.62453	0.751173	0.403888	0.18725	1.14315	0.13683	0.283956	0.273619	0.0902395	0.0280937	0	0.137083	0.0275044	0.0870308	0	0
Migut.A00477	AT5G45320			0	0.799425	0.672708	0	2.18084	0.175375	6.94158	2.61482	2.07654	1.77564	1.0574	2.03782	1.01829	1.33148	0.560534	1.50821	0.372442	0.294625	0.397897	0.378806
Migut.A00478	AT3G14330		Tetratricopeptide repeat (TPR)-like superfamily protein	0.959922	1.15551	0.49102	0.159384	0.0764952	0.919645	0.367684	0.0213081	0.456885	0.851194	1.05986	1.0711	0.164301	0.741688	0.331621	0.499179	0.300467	0.660246	0.133751	0.0764003
Migut.A00479	AT5G55490	ATGEX1,GEX1	gamete expressed protein 1	1.30968	1.10824	0.304513	0	0	0.444566	0	0	0.0299085	0.0244628	0.0609194	0.0880526	0.161332	0.120544	0.142092	0.367618	0.088511	0.248952	0.0630403	0
Migut.A00480	AT5G12220		las1-like family protein	10.167	15.6746	8.1186	1.85937	2.01851	13.6171	2.05043	2.25498	4.25132	8.64986	9.24095	8.82152	6.25222	6.99022	6.30546	8.24118	3.15055	3.23502	1.8947	1.59158
Migut.A00481	AT3G07870		F-box and associated interaction domains-containing protein	0.158368	0.0673875	0.19442	0	0	0	0	0	0	0	0.0648245	0	0	0.0320677	0	0	0.0627899	0	0	0
Migut.A00482				0.209072	0.333611	0.534724	2.03366	0.685868	1.26857	2.22382	2.02809	2.88855	1.28869	2.086	1.75236	0.963212	1.4288	2.5575	1.67839	0.984358	1.5847	1.10698	1.68619
Migut.A00483	AT1G31650	ATROPGEF14,ROPGEF14	RHO guanyl-nucleotide exchange factor 14	4.05312	6.59084	6.2407	9.09834	6.3503	14.1531	5.76041	3.6606	4.9639	8.09771	8.86786	8.84109	3.94985	5.42995	3.72962	4.90467	3.44934	2.98189	4.37876	3.78344
Migut.A00484	AT3G43540		Protein of unknown function (DUF1350)	8.36133	9.90157	9.10273	5.24236	4.77729	7.09823	4.69851	3.08731	4.88238	7.18293	6.94194	5.75585	4.00177	4.12088	3.57725	4.52034	4.34718	4.71714	2.57274	3.40357
Migut.A00485	AT1G31600		RNA-binding (RRM/RBD/RNP motifs) family protein	2.63462	6.66247	4.20849	1.65258	0.303262	6.94661	3.20859	2.7097	4.8069	3.70374	4.30425	5.6972	3.45724	3.60334	4.10957	3.71057	2.1533	1.90877	1.59075	1.60762
Migut.A00486	AT5G45300	BAM8,BMY2	beta-amylase 2	7.85079	5.31273	4.65201	4.84307	4.62919	3.80938	1.82764	2.52432	1.8745	3.817	3.26128	4.46473	2.56997	3.10856	3.17723	2.76003	1.98396	1.93005	2.2636	2.09622
Migut.A00487	AT5G45290		RING/U-box superfamily protein	4.49583	5.14648	5.26601	6.355	5.37662	6.52322	3.50172	2.4595	3.53538	6.23849	6.80102	6.98712	3.49626	4.27141	3.49921	4.08396	2.01825	2.14578	2.22519	1.9542
Migut.A00488	AT4G19420		Pectinacetylesterase family protein	4.06976	3.76033	20.4132	1.95641	0.0938969	0.738096	0.286419	2.45207	0.397247	6.02051	1.02332	1.16952	0.176468	0.0706354	0.0832622	0.028722	0	0	0	0.0234451
Migut.A00489	AT5G45280		Pectinacetylesterase family protein	2.6692	2.80055	12.868	0.461403	0	0.34132	0	0.370112	0.0734802	4.68787	1.04768	0.612937	0.158546	0.0370194	0	0	0	0	0	0
Migut.A00490	AT4G19420		Pectinacetylesterase family protein	5.02853	5.8144	27.735	2.52898	0	0.612262	2.2031	5.25594	1.53777	5.92951	1.56611	1.5091	0.829503	0.332028	0.391382	0	0	0	0	0
Migut.A00491	AT5G45280		Pectinacetylesterase family protein	42.9278	102.727	79.6427	3.8116	3.98635	56.813	7.29891	0.981122	14.079	9.07015	6.33884	10.6425	0.410513	0.958519	0.129127	2.2049	0	0.0282797	0.0572885	0.0272699
Migut.A00492	AT4G19420		Pectinacetylesterase family protein	20.4107	74.7362	39.3432	5.61104	8.21031	11.9663	1.21427	0.311035	2.50638	0.71305	0.77687	2.50243	0.0940512	0.0658809	0.0517719	0.40183	0.0214996	0.0680302	0.0459381	0
Migut.A00493	AT4G19420		Pectinacetylesterase family protein	4.24953	5.69986	9.96403	2.13721	2.95733	10.4715	3.90093	6.59022	7.98295	23.4278	16.6653	17.6983	9.04148	19.0535	15.2775	15.6147	40.8657	42.3581	32.5904	24.4009
Migut.A00494	AT1G31500		DNAse I-like superfamily protein	3.13332	5.66949	3.95446	3.14095	2.71937	4.37365	1.77049	1.38325	3.0601	3.00831	2.3074	3.46505	0.507899	0.978374	2.09685	1.04882	1.71252	1.59198	1.3024	0.17713
Migut.A00495	AT3G12587		Oligosaccaryltransferase	42.3582	53.2897	53.8725	71.1516	55.872	70.9412	66.7122	60.499	103.033	74.1205	74.445	58.585	70.8911	69.0231	65.2935	56.8543	84.3948	79.1845	63.5939	76.357
Migut.A00496	AT4G19460		UDP-Glycosyltransferase superfamily protein	8.66523	4.68451	4.83209	5.04155	5.91473	3.97809	5.12931	2.45639	1.64146	6.09998	5.74195	5.60297	1.80936	2.55281	2.4158	1.92986	5.28013	4.78953	8.9504	8.37775
Migut.A00497	AT1G61590		Protein kinase superfamily protein	4.24565	5.83249	1.84094	0.118268	0.425715	3.75324	1.60552	1.42302	1.58211	2.68051	2.61831	2.57845	5.69962	5.97802	4.32866	4.96577	2.2853	2.29285	1.78646	1.27556
Migut.A00498	AT5G33340	CDR1	Eukaryotic aspartyl protease family protein	0	0.557197	0	0.206551	0.198266	0.061118	0	0	0	0	0	0.193685	0.141949	0	0.078138	0.242589	0	0.136902	0	0
Migut.A00499	AT5G33340	CDR1	Eukaryotic aspartyl protease family protein	0.436298	0.116031	0.836907	0.28675	0.220198	0.0509092	0.183187	0	0.109599	0	0	0.161333	0.0591194	0.0552158	0.0650863	0	0	0.285086	0	0.219925
Migut.A00500	AT1G13570		F-box/RNI-like superfamily protein	75.0363	57.348	51.6214	131.968	116.534	34.8613	36.748	32.0514	30.8214	51.0806	53.9898	40.8331	16.0021	43.7109	30.5213	24.8613	15.8862	23.6107	35.9741	34.0161
Migut.A00501	AT4G34660		SH3 domain-containing protein	1.49214	3.35546	3.03373	1.23145	1.41083	1.69261	0.169181	0.382373	0.322637	1.009	1.72023	1.43411	0.655195	0.382458	0.879112	0.489877	0.243383	0.414683	0.380025	0.323708
Migut.A00502	AT1G31420	FEI1	Leucine-rich repeat protein kinase family protein	7.46311	8.98505	6.92617	5.08103	6.4557	7.596	5.53573	4.61283	5.39135	8.41921	7.22513	8.16247	5.91789	6.63637	6.88396	5.53963	4.49231	5.27671	3.98624	4.21035
Migut.A00503				21.2542	39.265	40.7752	27.5728	22.6009	32.3338	25.4935	19.8808	47.8297	28.3981	31.6558	25.6063	25.4124	31.4471	30.9407	30.1485	41.5921	32.517	37.1256	32.5439
Migut.A00504	AT5G61230			58.135	97.8966	123.977	78.2874	76.2124	47.3998	54.9285	36.9563	68.8065	42.1033	39.7737	35.6498	28.3718	34.3442	33.1066	30.5371	34.0123	34.4874	26.215	29.9121
Migut.A00505	AT1G31350	KUF1	KAR-UP F-box 1	2.23578	1.07027	0.914918	1.2931	0.338517	0.41741	0.438073	0	0.393141	0.275621	0.114396	0.330695	0.0605907	0.45272	0.133412	0.207097	0.110806	0.175309	0.118379	0.0563495
Migut.A00506	AT1G31360	ATRECQ2,MED34,RECQL2	RECQ helicase L2	1.162	4.33385	0.673162	0.206109	0.18371	2.70522	0.5643	0.519606	0.098471	1.40372	1.36102	2.12597	1.06234	1.38907	1.01919	2.31695	0.360799	0.365916	0.0889519	0.056456
Migut.A00507	AT3G19760	EIF4A-III	eukaryotic initiation factor 4A-III	68.9241	68.3887	46.5908	32.8758	27.7575	44.7102	20.5954	15.391	25.0414	34.7156	35.9963	35.1613	31.679	35.0504	35.0091	32.0849	22.938	26.2101	20.2448	18.993
Migut.A00508	AT1G33520	MOS2	D111/G-patch domain-containing protein	21.478	33.5523	6.87735	4.71278	2.60328	14.0108	4.97049	2.49644	3.73848	10.9802	8.13394	11.5483	8.98304	8.21869	9.08237	11.1223	4.3584	5.52527	4.25334	4.39025
Migut.A00509	AT4G31390		Protein kinase superfamily protein	7.76544	9.12272	7.03249	3.67823	3.68064	5.58477	2.04132	2.32392	2.40189	5.16112	4.64355	5.31348	3.46963	4.15664	4.59346	5.22067	3.60092	3.91103	3.37509	3.63522
Migut.A00510	AT3G54280	ATBTAF1,BTAF1,CHA16,CHR16,RGD3	DNA binding;ATP binding;nucleic acid binding;binding;helicases;ATP binding;DNA binding;helicases	1.19916	2.09983	1.21165	0.358064	0.513062	1.93935	0.779058	0.703479	0.366931	1.34243	1.11603	1.68366	1.21967	1.33399	1.1602	1.23723	0.464684	0.283757	0.371027	0.34825
Migut.A00511	AT5G48040		Ubiquitin carboxyl-terminal hydrolase family protein	1.29684	0.919699	0.562849	0	0.238003	0.990462	0.439997	0.596672	0.157947	0.419862	0.160858	0.426257	0.937196	0.636592	0.422094	0.776559	0.0779047	0.24651	0.457761	0.158472
Migut.A00512	AT4G19975			110.891	152	220.345	97.4872	128.898	202.113	176.895	244.196	337.974	313.682	386.186	284.068	106.554	135.889	57.8565	130.002	14.2512	20.3243	12.0087	12.984
Migut.A00513	AT1G14590		Nucleotide-diphospho-sugar transferase family protein	2.79862	5.39919	7.23056	1.97029	0.694259	12.5088	5.84204	3.26094	12.3922	14.6189	12.9603	12.6289	6.19607	8.74047	5.17976	8.934	3.73786	4.16567	1.95899	2.48666
Migut.A00514	AT1G14590		Nucleotide-diphospho-sugar transferase family protein	0.572155	1.07684	3.19685	1.38846	0.133276	4.31383	6.01187	12.511	10.0829	11.0684	9.00768	11.4139	9.2557	11.5409	11.9757	10.4909	12.3022	16.7028	7.45703	8.03102
Migut.A00515				0	0	0	0	0	0	0	0	0	0	0	0	0	0	0	0	0	0	0	0
Migut.A00516	AT1G14590		Nucleotide-diphospho-sugar transferase family protein	0.407511	0.216751	0.547182	0.455312	0.20567	0.998555	1.5399	2.70697	2.27767	2.19787	2.44997	3.11422	2.42962	2.88807	2.73564	3.55453	4.61991	4.87286	4.04563	3.82584
Migut.A00517	AT3G63420	AGG1,ATAGG1,GG1	Ggamma-subunit 1	10.3823	12.6569	10.6215	3.4666	5.96663	13.5825	9.88505	9.78043	13.44	13.2662	14.2306	14.0488	11.0903	11.2788	10.4913	11.0911	10.2534	10.4979	10.9141	9.47364
Migut.A00518	AT5G10910		mraW methylase family protein	2.41369	2.00946	2.14722	1.43462	1.11225	2.59599	1.35124	1.26143	1.13356	2.11306	1.87934	1.57809	1.50732	1.24843	1.31504	0.972074	1.43028	0.795436	1.36134	1.42827
Migut.A00519	AT4G31115		Protein of unknown function (DUF1997)	5.21906	21.5782	10.7612	3.0836	3.9918	13.0837	2.80126	2.4508	4.83867	9.0871	9.85568	9.86829	5.6284	5.7198	7.09544	7.30966	3.35989	3.99386	2.30755	3.11896
Migut.A00520	AT4G19350	EMB3006	embryo defective 3006	0.540515	0.853773	1.02216	0.792305	0.644791	0.672744	0.16505	0.110529	0.131664	0.363455	0.385509	0.161511	0.816749	0.713071	0.860088	0.627104	0.811759	0.650715	0.329551	0.462353
Migut.A00521	AT4G19230	CYP707A1	cytochrome P450, family 707, subfamily A, polypeptide 1	15.2964	18.5548	5.03803	1.0415	2.33268	10.8375	0.985698	0.83543	2.07328	1.60533	1.88626	2.90273	0.417522	0.557077	0.656661	0.849452	0.490852	0.690302	0.495267	0.194149
Migut.A00522	AT3G19300		Protein kinase superfamily protein	0.108754	0.462763	0.500671	0	1.42709	0.304559	0.730596	0.0917359	0.491746	0.312829	0.278227	0.428958	0.176838	0.275269	0	0.335792	0.161697	0.1137	0.172748	0.0548199
Migut.A00523	AT2G35610	XEG113	xyloglucanase 113	7.0959	13.0264	12.2924	2.88483	2.52159	19.8572	8.04782	3.71023	9.87111	15.7193	16.1539	21.2481	7.67547	9.91511	7.49905	10.9594	4.89153	5.44776	3.13227	2.85838
Migut.A00524	AT4G19220		Tetratricopeptide repeat (TPR)-like superfamily protein	0.349134	0.928505	0.586793	0.472038	0.327241	0.581979	0.0279218	0.126214	0.150348	0.286935	0.306237	0.270498	0.459568	0.201987	0.119047	0.215598	0.3955	0.208577	0.211266	0.0502823
Migut.A00525	AT4G19210	ATRLI2,RLI2	RNAse l inhibitor protein 2	14.5429	23.0654	26.551	21.3963	16.3605	22.8567	18.2951	16.8847	20.6435	20.1099	23.673	20.3399	17.1411	20.3664	17.7888	18.6943	19.694	17.0487	18.9272	18.9999
Migut.A00526				0	0	0	0	0	0	0	0	0	0	0	0	0	0.089974	0	0	0	0	0	0
Migut.A00527				121.952	81.461	89.0149	120.272	116.739	63.7188	114.447	103.2	82.8293	65.8467	65.4702	56.0017	77.9426	71.8495	72.5943	66.3734	150.538	161.97	185.842	163.182
Migut.A00528	AT5G45360		F-box family protein	14.9197	33.5285	29.7327	12.4013	8.76906	23.976	7.91773	7.02708	15.9403	20.8157	23.3847	23.506	19.7674	21.9676	18.3816	19.3078	15.6829	14.611	11.5772	9.58322
Migut.A00529	AT1G31770	ABCG14	ATP-binding cassette 14	0.265269	0.0846564	0.162829	0.11158	0.0267761	0.396195	0.356407	0.0895032	0.399815	0.218011	0.162873	0.104629	0.0862669	0.214856	0.0316579	0.0982859	0	0	0.0280906	0
Migut.A00530	AT1G31780			7.51976	7.0113	5.76651	5.82031	5.62537	7.95783	5.1001	4.26088	3.24737	7.16308	6.74464	7.54048	6.84125	6.06748	6.30175	5.67293	8.00854	6.77092	8.79843	8.69697
Migut.A00531	AT4G19185		nodulin MtN21 /EamA-like transporter family protein	6.02002	3.89808	6.18105	8.30306	9.11486	6.31181	6.59374	6.49466	5.52295	6.56089	6.94164	6.0222	3.97224	4.32829	5.64866	4.60648	9.85864	6.22537	13.512	11.6763
Migut.A00532	AT4G19170	CCD4,NCED4	nine-cis-epoxycarotenoid dioxygenase 4	3.03998	1.89815	2.1635	1.11192	1.53427	0.863664	0.77693	1.14277	1.16207	2.47125	2.6713	1.5314	1.2895	1.30472	0.630957	1.38754	0.49129	0.863647	0.87478	0.999369
Migut.A00533	AT4G19170	CCD4,NCED4	nine-cis-epoxycarotenoid dioxygenase 4	1.90503	1.23235	1.65922	1.895	1.14336	1.39381	1.84472	2.10637	1.60378	4.92968	3.3457	3.27468	1.92556	1.85055	1.19821	3.0205	1.14828	1.02275	1.96281	1.40148
Migut.A00534	AT4G19170	CCD4,NCED4	nine-cis-epoxycarotenoid dioxygenase 4	9.76269	2.26769	7.20626	12.3129	9.07478	1.21125	0.968544	0.677561	1.21068	10.8672	7.20825	5.8796	1.57404	2.97151	2.94964	2.32753	2.35796	9.85134	5.75798	4.82765
Migut.A00535	AT1G31790		Tetratricopeptide repeat (TPR)-like superfamily protein	4.12042	2.2464	2.16037	2.27479	1.29973	0.9135	0.69201	0.130336	0.776291	0.169318	0.579772	0.355515	0.390829	0.573608	0.553211	0.381669	1.0721	0.430779	0.109083	0.0519246
Migut.A00536	AT3G45890	RUS1	Protein of unknown function, DUF647	5.78351	3.3501	3.16101	3.14504	3.61866	2.29263	1.50798	1.30315	1.63194	1.70919	2.02685	2.63664	1.65324	2.04541	2.08012	1.71234	1.55095	2.19497	0.755069	0.898551
Migut.A00537	AT4G19160			27.5848	26.4292	24.0287	29.5563	24.4721	18.2465	11.8047	12.9219	11.5642	18.6383	17.4122	19.2231	12.5041	13.9244	11.7106	13.5694	13.684	14.0785	13.4862	12.8391
Migut.A00538				5.76459	5.75681	2.04604	0	0.949998	3.07492	0.26344	1.58776	0.827469	2.32047	2.0466	0.928047	0.765174	0.714651	0.421201	0.726484	0.466439	0.122994	0.373739	1.18602
Migut.A00539	AT3G23640	HGL1	heteroglycan glucosidase 1	7.7323	9.07204	5.37085	5.37077	4.81964	7.18466	4.8939	4.50851	3.05527	8.65853	7.53585	10.2364	9.12874	6.97472	7.44189	8.39089	4.15591	4.27169	4.6915	3.74795
Migut.A00540				0	0	0	0	0	0	0	0	0	0	0	0	0	0	0	0	12.9075	2.41747	16.7538	13.9869
Migut.A00541	AT5G12890		UDP-Glycosyltransferase superfamily protein	0	0	0	0	0	0	0	0	0	0	0	0	0	0	0	0	0.0733175	0	0	0
Migut.A00542	AT5G45380	ATDUR3,DUR3	solute:sodium symporters;urea transmembrane transporters	0.587864	0.577254	0.878983	1.61679	0.684677	0.675394	1.06324	1.01082	0.840595	0.836197	0.670987	0.802627	0.833335	0.709636	1.21426	0.72604	0.761983	0.921895	0.694348	0.775004
Migut.A00543	AT5G55490	ATGEX1,GEX1	gamete expressed protein 1	0	0	0	0	0	0	0	0	0	0	0	0	0	0	0	0	0	0	0	0
Migut.A00544				0.386861	0.377241	0.494718	0.169506	0.423036	0.0902814	0.144382	0	0.0323933	0.132476	0.0329903	0.0635787	0	0.0326396	0.0769484	0.119448	0	0.134818	0.30725	0
Migut.A00545				0	0	0	0	0	0	0	0	0	0	0	0	0	0	0	0	0	0	0	0
Migut.A00546	AT1G31830		Amino acid permease family protein	2.53775	1.44226	1.28033	0.840802	1.47379	2.14177	2.49106	1.46618	1.08285	2.59991	2.20561	3.42794	2.93939	2.67491	2.48927	2.18967	2.41205	3.05294	2.68735	3.60981
Migut.A00547	AT4G19070		Putative membrane lipoprotein	13.4488	9.85149	14.5432	18.7946	24.5008	6.13943	10.3688	12.3394	10.876	7.61101	6.66999	6.07819	4.12427	4.89705	4.47013	4.26177	8.79933	12.8579	6.9022	10.3174
Migut.A00548				1.09784	1.01878	0.525725	0	0.589445	0.763157	0.078459	0.275844	0.0938824	0.345547	0.406353	0.138198	1.59522	1.06421	1.83985	1.58668	0.87981	0.757037	0.568913	0.612262
Migut.A00549	AT4G19100		Protein of unknown function (DUF3464)	21.1543	10.1185	18.2942	20.1648	14.9778	16.6216	14.0578	12.8374	28.9019	27.8295	24.6846	23.5609	12.1257	17.3343	16.8913	16.9165	18.3283	28.958	16.5995	18.8717
Migut.A00550	AT1G31880	BRX,NLM9	DZC (Disease resistance/zinc finger/chromosome condensation-like region) domain containing protein	0.89875	0.838201	0.869077	1.26877	0.434955	2.04569	1.88849	1.01774	1.63295	2.14508	1.47406	2.34305	1.26788	1.70768	1.54277	1.3837	3.84406	3.4753	6.47959	6.14388
Migut.A00551	AT4G19110		Protein kinase superfamily protein	18.3273	22.1082	19.9159	17.7234	21.5267	19.6621	10.8	7.16013	9.04028	17.8009	17.8574	18.833	12.9279	14.7733	14.3583	14.9024	7.7532	8.26937	8.1531	8.04481
Migut.A00552	AT4G19110		Protein kinase superfamily protein	7.63998	16.2545	7.56114	0.829599	2.01176	12.7131	5.43925	3.74758	2.58671	13.6157	11.7697	16.5001	11.7027	10.0471	10.0097	12.2049	3.70408	3.64642	0.967325	1.29765
Migut.A00553	AT3G06240		F-box family protein	0.182702	0.064785	0	0	0	0	0	0	0	0	0	0.180157	0.132035	0	0	0.300861	0	0.38202	0.0644907	0
Migut.A00554	AT5G12080	ATMSL10,MSL10	mechanosensitive channel of small conductance-like 10	2.59649	2.11087	1.123	0.799143	0.660548	0.472929	0.330894	0.0178063	0.148478	0.225537	0.194418	0.166525	0.0686499	0.170979	0.151157	0.417144	0	0.132418	0	0
Migut.A00555	AT1G31850		S-adenosyl-L-methionine-dependent methyltransferases superfamily protein	13.6183	13.0488	16.2882	8.7749	7.95123	52.8434	29.6169	17.8925	25.6234	62.4759	62.7798	74.4496	23.3196	20.4619	20.7537	22.0134	10.0577	18.1633	7.2989	5.50175
Migut.A00556	AT5G45410			3.93216	3.41242	2.88475	2.63876	4.43913	1.56966	0.897902	0.872852	1.6636	1.67961	1.40306	1.45402	1.59845	1.70244	1.35843	1.62945	1.35902	2.40708	1.53409	2.37329
Migut.A00557	AT5G23535		KOW domain-containing protein	55.3781	94.7524	105.613	61.3796	72.0152	83.7618	60.083	37.1027	91.8859	66.4432	68.1477	57.426	57.1701	62.0347	54.9086	55.1938	68.9735	55.2752	61.7169	49.8426
Migut.A00558	AT5G45400	ATRPA70C,RPA70C	Replication factor-A protein 1-related	4.18714	4.93144	2.86849	2.04429	2.45286	1.20399	0.586012	0.819908	0.39443	1.01392	0.899042	0.903178	1.13473	1.66542	1.3385	1.47752	1.53784	1.52432	1.10849	0.961083
Migut.A00559	AT2G44230		Plant protein of unknown function (DUF946)	0.10313	0.658247	0.879219	0.433796	0	11.6807	2.38635	0.550947	1.86526	4.26612	3.16606	4.7118	1.34154	0.974524	0.246156	0.636853	0.136297	0.610978	0	0
Migut.A00560				0	0.153691	0	0	0	0	0	0	0.072585	0.0593687	0	0.0712317	0	0	0	0	0	0	0	0
Migut.A00561				0	0.106115	0	0	0	0.0931166	0	0	0	0	0.102079	0	0	0	0	0	0	0	0	0
Migut.A00562	AT5G45560			0.793978	0.587561	0.105949	0	0	0.418916	0.193255	0.0291188	0.31218	0.226967	0.353259	0.238279	0.112264	0.314553	0.20599	0.468983	0.102651	0.108272	0	0
Migut.A00563	AT3G14470		NB-ARC domain-containing disease resistance protein	0	0.253146	0.243451	0	0	0.0807771	0	0	0.0652121	0.0177794	0.022138	0.10666	0	0.0876104	0	0.0267183	0.0214431	0	0	0
Migut.A00564	AT3G14470		NB-ARC domain-containing disease resistance protein	0.906751	0.780854	0.110434	0	0.392258	0.705359	0.700997	0.346007	0.0650791	0.479065	0.375578	0.659946	0.0234032	0.218579	0.180357	0.186647	0.0213994	0.0902842	0.137172	0.0435301
Migut.A00565	AT4G19040	EDR2	ENHANCED DISEASE RESISTANCE 2	1.54532	1.26453	1.2769	2.43754	1.55984	1.27608	1.46402	1.55418	0.716653	0.732706	1.82465	1.11354	1.80402	2.34683	0.567456	1.02768	0.706953	1.73987	1.06997	1.19839
Migut.A00566	AT3G14470		NB-ARC domain-containing disease resistance protein	0.579032	0.284291	0.637941	0.74941	0.224797	0.706824	0.448829	0.150284	0.0447549	0.18303	0.546957	0.219602	0.14485	0.315666	0.425251	0.11002	0.264895	0.0465664	0	0
Migut.A00567				0	0	0	0	0	0	0	0	0	0	0	0	0	0	0	0	0	0	0	0
Migut.A00568	AT1G31817	NFD3	Ribosomal L18p/L5e family protein	54.6747	80.9339	76.3264	35.0576	50.8667	75.2787	52.4933	37.6529	68.8304	57.3937	59.4691	55.4356	43.5953	53.8272	46.3202	50.666	41.4627	37.349	27.0165	23.6329
Migut.A00569	AT3G13960	AtGRF5,GRF5	growth-regulating factor 5	7.85064	4.11817	8.49616	6.29968	5.28293	5.16823	4.09227	2.20738	2.58599	2.23955	2.19102	2.4738	0.586105	0.481717	0.361346	0.641052	1.00753	0.768759	1.85506	1.70065
Migut.A00570	AT5G45550		Mob1/phocein family protein	12.4264	10.2855	13.4094	9.27244	11.0311	17.1931	13.8369	11.3147	10.3652	17.0118	14.7021	14.234	13.8396	11.6849	12.1485	11.521	8.53764	10.8203	8.58038	11.3263
Migut.A00571	AT4G33270	CDC20.1	Transducin family protein / WD-40 repeat family protein	0.802924	0.591325	1.20054	0.617014	0.529921	0.720684	0.172882	0.234443	0.403391	0.203041	0.347621	0.487225	0.602574	0.594053	0.589682	0.533965	0.428541	0.290574	0	0.0311331
Migut.A00572	AT4G19040	EDR2	ENHANCED DISEASE RESISTANCE 2	1.70289	1.82012	0.763216	0.144962	0.106407	1.30196	0.835282	0.383043	0.268882	0.972997	0.995773	1.36732	1.20427	1.28895	1.17098	1.4021	0.353657	0.423886	0.291958	0.024525
Migut.A00573	AT3G14470		NB-ARC domain-containing disease resistance protein	0	0.0808028	0.0777082	0	0.0191679	0.0177263	0	0	0	0.0156065	0	0.03745	0	0.0192258	0	0	0	0	0	0
Migut.A00574	AT3G14470		NB-ARC domain-containing disease resistance protein	0.849008	0.854339	0.117374	0.579111	0.277941	0.556912	0.256915	0.0387108	0.161395	0.678899	0.258295	0.678796	0.273615	0.302012	0.410769	0.396755	0.113722	0.0239896	0.0242988	0.0462659
Migut.A00575	AT1G32100	ATPRR1,PRR1	pinoresinol reductase 1	3.19872	2.40038	2.84117	4.25025	3.45403	1.41195	1.80459	6.02382	2.36696	2.42508	1.44635	1.73601	19.1383	23.9751	27.7578	16.1392	15.7546	19.2614	13.129	19.0486
Migut.A00576	AT5G45580		Homeodomain-like superfamily protein	0.871063	2.49785	2.24721	0	0	0.919175	0.254421	0.0319458	0.304434	0.622507	1.08516	0.746895	0.328434	0.575153	0.587572	0.748386	0.150157	0.316756	0.120315	0.0763613
Migut.A00577	AT4G19020	CMT2	chromomethylase 2	2.05948	2.45965	1.52527	2.08598	2.43593	1.62762	1.55612	0.948534	0.545909	1.8795	1.71963	1.85637	0.671125	1.66297	1.32693	0.967489	1.0019	0.832193	1.29783	2.25458
Migut.A00578	AT1G15750	TPL,WSIP1	Transducin family protein / WD-40 repeat family protein	14.8109	12.3257	12.5134	16.1345	13.4106	9.31584	8.14822	7.14023	4.77214	9.83379	7.86623	10.093	7.14557	7.3059	6.64522	6.69998	3.84518	4.89039	4.11882	4.29268
Migut.A00579				0.245825	0.621071	0.628721	0.775509	0.124067	0.573679	0.61928	0.103678	0.277881	0.202031	0.283003	0.2121	0.266478	0.0311104	0	0.113852	0.121831	0.0642508	0.227776	0.216848
Migut.A00580	AT1G11330		S-locus lectin protein kinase family protein	3.39892	5.22848	2.40155	0.488563	0.740472	3.01303	1.04037	0.742543	0.614254	1.86897	2.65244	2.84522	1.72297	1.7825	1.48831	2.80862	1.43002	1.27823	0.828613	1.03537
Migut.A00581	AT1G11330		S-locus lectin protein kinase family protein	4.15443	5.62233	3.67173	0.672108	1.24067	4.33701	1.12847	1.4515	0.765717	3.71737	3.14447	3.7572	3.62411	2.76261	3.31513	3.6129	0.828452	0.84811	0.702853	0.966521
Migut.A00582	AT1G11330		S-locus lectin protein kinase family protein	0.179942	0.319032	0.0818169	0.294346	0.282539	0.223962	0.111928	0.118054	0	0.262907	0.143219	0.276011	0.0866936	0.161939	0.119304	0.24693	0.0198177	0.0418055	0	0
Migut.A00583	AT4G19010		AMP-dependent synthetase and ligase family protein	1.25847	0.142419	1.12311	1.09812	0.756772	0.299938	0.389735	0.519478	0.0807141	0.902241	0.438409	0.660077	0.40636	0.515075	0.447374	0.529115	0.345027	0.92379	0.510381	0.917797
Migut.A00584	AT3G59770	SAC9	sacI homology domain-containing protein / WW domain-containing protein	1.99376	1.91446	2.21419	1.92342	2.05998	2.72307	1.73184	1.08149	1.15236	2.64878	2.55183	3.00407	2.00189	1.88162	1.99337	2.03383	1.31748	1.44495	1.40753	1.10283
Migut.A00585	AT1G32090		early-responsive to dehydration stress protein (ERD4)	1.60734	1.32989	1.12061	0.863898	0.468704	2.88968	1.39972	0.652799	0.909219	3.77705	3.78919	4.46133	1.65204	2.00102	1.81878	1.94102	0.578272	0.659724	0.45389	0.720188
Migut.A00586	AT1G32080		membrane protein, putative	4.19724	1.90714	3.94871	8.47256	8.49463	2.71702	4.5341	3.4159	2.88225	7.24568	4.53255	6.01058	2.60647	3.24582	4.98393	2.42258	6.04187	8.5116	6.07512	6.97439
Migut.A00587	AT1G32050		SCAMP family protein	19.5848	27.1099	36.7081	21.2729	30.54	46.2692	42.9717	40.8447	52.7039	38.0602	35.514	39.4029	48.9608	60.8891	47.458	48.3565	28.5037	30.553	24.7848	25.0094
Migut.A00588	AT5G45610	SUV2	protein dimerizations	0.417304	0.317086	0.320189	0	0.135393	0.194772	0.233615	0.050286	0.0599012	0.122486	0.12201	0.176353	0.387741	0.437585	0.35573	0.349729	0.251134	0.233721	0.299863	0
Migut.A00589	AT2G23140		RING/U-box superfamily protein with ARM repeat domain	10.341	6.92626	6.05546	7.74993	5.51779	6.64121	3.79442	4.27817	2.99708	5.60859	6.90037	6.30584	4.41599	4.0069	4.54312	4.3002	3.17509	4.23469	3.37981	4.09518
Migut.A00590	AT1G31940			2.01116	2.77074	2.12496	7.55811	10.0171	1.47727	3.72835	3.81004	4.40605	1.65287	1.99059	2.43829	1.35812	2.20308	1.49519	1.91381	1.20915	1.82686	1.78058	0.698002
Migut.A00591	AT3G14470		NB-ARC domain-containing disease resistance protein	0	0.0434878	0	0	0.309483	0.248046	0	0.293107	0.12323	0	0.251003	0.100777	0.0221575	0.0620836	0	0.0252446	0.0202604	0	0	0
Migut.A00592	AT1G69550		disease resistance protein (TIR-NBS-LRR class)	0	0.135006	0	0	0	0	0	0	0	0	0	0	0	0	0	0	0	0	0	0
Migut.A00593	AT3G14470		NB-ARC domain-containing disease resistance protein	0.294922	0.217199	0.023209	0	0.0915976	0.465896	0.0762016	0	0.0911811	0.428828	0.278585	0.201332	0.122962	0.206717	0.0812234	0.140093	0.0674602	0.0711537	0.168165	0
Migut.A00594	AT3G14470		NB-ARC domain-containing disease resistance protein	0	0	0	0	0	0	0	0	0	0	0	0	0	0	0	0	0	0	0	0
Migut.A00595	AT3G14470		NB-ARC domain-containing disease resistance protein	0	0	0	0	0	0	0	0	0	0	0	0	0	0	0	0	0	0	0	0
Migut.A00596	AT3G14470		NB-ARC domain-containing disease resistance protein	0	0	0.229335	0	0	0	0	0	0	0	0	0	0	0	0	0	0	0	0	0
Migut.A00597	AT2G28780			0.138535	0	0	0.0291359	0	0	0	0	0	0	0	0	0	0	0	0	0	0	0	0
Migut.A00598	AT4G09190		F-box and associated interaction domains-containing protein	0.377501	0.200789	0.128733	0	0	0.117463	0	0.212285	0.0632192	0.206833	0.0643843	0.124081	0.204609	0.254799	0.0750868	0.0777054	0	0.131556	0	0.126858
Migut.A00599	AT3G07870		F-box and associated interaction domains-containing protein	10.879	7.51547	9.71077	4.10203	2.97499	5.3811	3.29993	1.93769	4.09379	4.38141	3.23781	3.54734	2.77208	3.33504	5.22437	4.38949	3.5658	3.71572	3.25874	3.93261
Migut.A00600	AT4G09190		F-box and associated interaction domains-containing protein	0	0	0	0	0	0	0	0	0	0	0	0	0.0827428	0	0	0.0942708	0	0	0	0
Migut.A00601	AT5G49610		F-box family protein	16.9257	11.5346	10.315	13.5576	11.0784	6.48037	4.58963	5.7443	3.62064	6.68351	5.64945	4.75924	5.05281	5.48898	4.89209	4.61359	6.97942	9.15874	10.362	9.09832
Migut.A00602	AT5G49610		F-box family protein	3.27293	2.80781	1.40414	4.44095	0.852562	0.78844	2.12778	0.712456	0.212171	0.520618	0.648245	0.312323	0.457796	0.96203	0.252001	0.912761	0.523249	2.53873	0.670814	0
Migut.A00603				3.24359	4.48562	4.97749	3.75197	10.1496	1.36252	2.36058	1.36801	2.28142	1.19959	2.32347	1.11944	0.703223	0.985186	0.580649	1.4021	0.482259	0.339109	0.51522	0.4905
Migut.A00604	AT4G04690		F-box and associated interaction domains-containing protein	9.14111	8.09048	7.81804	7.8823	8.74718	4.53956	4.21672	4.07123	3.71075	3.69621	3.06821	2.95652	3.01238	3.70194	3.5346	3.34175	3.84174	4.89307	5.30463	4.82894
Migut.A00605	AT1G31920		Tetratricopeptide repeat (TPR)-like superfamily protein	5.18294	2.83552	3.86315	7.43571	3.69951	3.62862	1.74091	2.96664	2.60392	4.04662	3.18229	3.79655	1.44473	1.46179	1.59055	2.78909	1.87146	2.90284	0.784068	1.67951
Migut.A00606	AT1G31910		GHMP kinase family protein	3.21475	2.61974	1.31251	0.85289	0.788909	4.06084	2.09688	1.71657	1.15576	4.70234	4.10461	4.37688	3.94842	2.7322	3.46699	3.27828	4.00501	4.20887	3.35741	2.08132
Migut.A00607	AT1G32130	ATIWS1,IWS1	Transcription elongation factor (TFIIS) family protein	0.958716	3.47146	1.6221	1.68673	0.744401	2.51271	1.15599	1.08862	0.815119	1.13642	1.11314	1.69074	4.17705	4.12524	3.43247	4.6907	10.8917	9.59906	7.14567	10.2042
Migut.A00608	AT2G35530	AtbZIP16,bZIP16	basic region/leucine zipper transcription factor 16	7.16527	8.36561	7.91194	3.74873	3.56249	6.12477	6.1926	3.8362	6.25957	4.84729	4.78726	5.64069	5.6361	5.87548	5.51236	5.7046	3.79177	5.10137	4.2516	3.28346
Migut.A00609	AT1G64520	RPN12a	regulatory particle non-ATPase 12A	50.6098	73.13	102.478	98.4806	107.642	80.2385	88.1577	84.6427	116.063	68.8163	75.5124	60.5213	70.5136	77.8962	78.3758	66.1152	94.0153	89.4215	80.0988	86.455
Migut.A00610	AT4G23990	ATCSLG3,CSLG3	cellulose synthase like G3	1.64733	0.9993	0.724254	0.744454	1.67654	0.381258	1.20421	1.83741	0.642945	0.995811	0.459749	0.939724	3.04017	3.01863	9.06619	3.63188	14.9114	21.1223	14.3592	13.0526
Migut.A00611	AT4G23980	ARF9	auxin response factor 9	22.5888	39.4879	39.5405	21.7151	5.56559	46.6385	11.7097	4.09585	13.5648	14.0915	14.4518	18.5384	5.10942	7.59927	4.9034	8.0839	3.1734	2.80788	2.39204	1.97244
Migut.A00612	AT5G46290	KAS I,KAS1	3-ketoacyl-acyl carrier protein synthase I	0	0	0	0	0	0.219173	0.175256	0.0495127	0.0786401	0.160803	0.240268	0.733152	0.0424199	0.673523	0.490363	0.555794	0.271515	0.14319	0.145036	0.315605
Migut.A00613	AT5G42050		DCD (Development and Cell Death) domain protein	120.669	52.9276	42.3168	30.9201	29.4569	65.4412	35.5997	39.3609	31.6525	45.3969	37.8094	48.408	85.2899	83.7195	86.3881	88.1282	69.7435	79.4871	66.5215	66.4833
Migut.A00614	AT5G62030		diphthamide synthesis DPH2 family protein	13.3534	8.58029	6.96809	4.00531	3.70896	7.44561	3.41165	3.66641	3.28686	7.91786	7.56613	6.49534	8.84067	6.21539	6.36385	5.25756	8.48347	8.47947	9.15819	8.04116
Migut.A00615	AT3G07870		F-box and associated interaction domains-containing protein	0	0	0	0	0	0.118672	0	0	0	0	0	0	0.206715	0	0	0	0	0.531639	0	0
Migut.A00616	AT1G20795		F-box family protein	2.36944	1.91563	2.61796	0.34883	1.76986	1.01744	1.11423	0.479678	1.52373	0.856822	1.26085	0.794388	0.924667	0.815634	1.07455	1.34613	1.08036	0.7927	0.100365	0.429972
Migut.A00617	AT1G13200			6.64673	7.92342	10.1486	3.7582	5.1246	4.89506	2.13162	1.97218	6.17525	2.47053	2.87109	3.32648	1.73793	2.23187	2.43154	2.92885	2.8803	2.72372	2.82957	1.81832
Migut.A00618	AT1G46840		F-box family protein	0	0	0	0	0	0	0	0	0	0	0	0	0	0	0	0	0	0	0	0
Migut.A00619	AT3G08750		F-box and associated interaction domains-containing protein	0	0.213282	0	0	0.607134	0	0	0	0	0	0	0	0.0724466	0	0.159517	0	0	0	0	0.336878
Migut.A00620	AT4G10920	KELP	transcriptional coactivator p15 (PC4) family protein (KELP)	5.78935	5.43406	4.52916	3.02769	1.9375	5.40422	3.50097	3.99551	5.47498	8.09111	9.66275	8.02882	10.1688	12.5691	8.12844	10.5149	10.9859	8.86854	7.34365	8.17732
Migut.A00621	AT4G10925		Nuclear transport factor 2 (NTF2) family protein	4.96103	4.41304	3.17209	3.32802	2.22322	5.54922	2.82517	1.69553	3.67419	5.39529	4.52967	5.62993	3.22208	3.00933	3.39416	3.03715	4.17555	4.06882	6.45363	4.54871
Migut.A00622	AT4G23950		Galactose-binding protein	2.91413	7.23333	1.88814	1.40453	1.78942	5.57656	1.03322	0.450654	0.829638	2.55464	2.83299	4.23847	1.15829	1.6473	1.4201	2.72931	1.10726	1.01555	0.668616	0.807911
Migut.A00623	AT4G23940		FtsH extracellular protease family	2.11942	1.23749	1.54876	2.44658	2.07499	1.48754	1.26679	0.672092	0.976737	1.61088	1.50026	1.53993	0.86372	0.935761	0.969913	0.787245	0.91613	0.683067	1.04624	1.02818
Migut.A00624	AT1G12420	ACR8	ACT domain repeat 8	0.038422	0.163491	0.0786146	0	0	0.17933	0.0860378	0.0324095	0.11582	0.189463	0.0786363	0.189434	0.208251	0.272301	0.0917079	0.142359	0.114252	0.120508	0	0
Migut.A00625	AT4G23940		FtsH extracellular protease family	1.39049	1.04775	1.02244	0.411246	0.774879	1.79826	1.73524	1.12403	0.611263	2.4403	1.51185	2.27092	1.38171	1.93572	1.38288	1.35955	1.14855	1.27201	0.644202	0.963746
Migut.A00626	AT1G64480	CBL8	calcineurin B-like protein 8	1.57072	3.5361	1.42006	0.806659	0.405587	3.71672	0.0408987	0.154061	0.330335	0.900625	1.08403	1.40476	0.752352	0.813624	0.697504	0.6316	0.289657	0.305516	0.154727	0.110477
Migut.A00627	AT4G10950		SGNH hydrolase-type esterase superfamily protein	0.216187	0	0.110584	0	0	0.134537	0.080684	0	0.0362043	0	0.073743	0.0355293	0.117175	0.109439	0	0	0	0	0	0
Migut.A00628	AT1G54930			2.20647	1.97957	2.66526	1.25798	0.72451	2.80415	0.833407	0.22424	1.6027	2.05371	1.79546	2.28059	1.06625	0.861272	0.761425	0.952142	1.02766	0.333514	0.731928	0.536008
Migut.A00629	AT1G16030	Hsp70b	heat shock protein 70B	0	0	0	0	0	0	0	0	0	0	0	0	0	0	0	0	0	0	0.102239	0
Migut.A00630				4.64576	5.4018	1.76849	0	0.436224	2.01707	0.604836	0	0.75992	2.13104	2.10065	3.72876	1.75678	1.31262	1.16045	2.00154	0.428362	0.790678	0.34323	0.108921
Migut.A00631	AT1G64430		Pentatricopeptide repeat (PPR) superfamily protein	2.27722	3.78183	2.81574	0.861391	0.959133	2.50806	1.59584	1.09172	1.16877	3.62188	2.49798	2.94015	1.54506	1.64209	1.56414	2.06383	1.36406	1.50725	1.52668	1.35433
Migut.A00632	AT4G10960	UGE5	UDP-D-glucose/UDP-D-galactose 4-epimerase 5	63.81	70.083	109.1	80.4239	108.21	158.59	275.466	315.878	292.748	213.393	220.877	200.007	213.72	219.762	184.697	195.411	161.756	156.399	149.901	151.576
Migut.A00633	AT4G10970			7.6917	13.5455	12.3434	5.86806	9.26455	8.26607	5.71718	4.83424	7.72865	7.43697	8.00338	6.4798	7.42708	9.05259	8.94807	8.75455	6.49218	7.83874	5.29319	6.19042
Migut.A00634	AT3G14470		NB-ARC domain-containing disease resistance protein	0	0	0	0	0	0	0	0	0	0	0	0	0	0	0	0	0	0	0	0
Migut.A00635	AT3G14470		NB-ARC domain-containing disease resistance protein	0	0	0	0	0	0	0	0	0	0	0	0	0	0	0	0	0	0	0	0
Migut.A00636	AT3G14470		NB-ARC domain-containing disease resistance protein	0.0366548	0.0194964	0	0	0.0554988	0.0171082	0	0	0	0.0301248	0	0	0	0.0927774	0.0656174	0	0	0	0	0
Migut.A00637	AT4G23900		Nucleoside diphosphate kinase family protein	104.768	105.341	136.837	110.851	133.812	321.248	358.644	565.271	535.578	432.474	467.518	354.863	489.759	574.503	449.399	444.716	189.942	190.394	154.056	149.096
Migut.A00638	AT4G23895		Pleckstrin homology (PH) domain-containing protein	18.4687	29.1489	28.897	35.2565	32.2583	22.7051	22.5029	24.0297	27.2297	21.7508	25.5389	17.9138	18.4502	22.5787	20.8165	19.8653	10.2599	16.8161	11.9837	9.06613
Migut.A00639	AT5G53440			6.33175	6.98506	5.08386	6.69354	4.64407	5.33721	3.1508	1.59192	2.39002	4.18502	4.04535	4.32754	3.11108	3.19962	3.01193	3.84794	1.80423	1.77459	1.3481	1.51983
Migut.A00640	AT4G23890			65.5588	41.7539	87.9788	97.2746	75.8831	20.7953	55.5071	47.664	43.1342	44.2312	41.3238	26.7788	32.122	42.9609	48.9526	29.2604	58.6732	73.1241	68.8992	72.438
Migut.A00641	AT4G23885			53.8582	69.3278	83.5523	62.762	52.2776	60.5901	77.5971	67.6856	99.9634	61.2829	71.4602	55.7763	55.2462	53.5771	54.6771	47.9501	66.7213	56.6217	68.9333	76.8414
Migut.A00642				11.3099	5.63167	11.3243	13.4115	7.77271	3.1448	6.19682	1.62384	4.59406	2.57097	5.66373	2.61013	0.782564	1.21815	0.287183	0.891594	0	0.503159	0	0
Migut.A00643	AT5G53110		RING/U-box superfamily protein	1.17296	0.935826	0.524992	0.282666	0.591987	0.182488	0.492484	0.0824504	0	0.200832	0.350091	0.144577	0.185428	0.173184	0.17498	0.181082	0.314881	0.587599	0.232894	0.270991
Migut.A00644	AT5G62050	ATOXA1,OXA1,OXA1AT	homolog of yeast oxidase assembly 1 (OXA1)	3.32334	2.80455	0.968691	0	0.131184	3.46621	1.64221	0.642094	0.130588	2.51767	3.13486	3.25874	2.41513	2.57521	3.0134	1.97199	1.3066	1.24227	1.17964	0.411781
Migut.A00645	AT4G23850	LACS4	AMP-dependent synthetase and ligase family protein	19.6408	20.5926	18.1179	5.46596	5.30577	30.4781	11.3229	9.13092	12.7289	23.9081	22.7135	30.022	23.9233	21.4748	25.6511	29.5809	10.3623	11.99	6.72288	6.74442
Migut.A00646	AT4G23840		Leucine-rich repeat (LRR) family protein	5.87652	14.872	9.14934	4.97251	5.56856	6.09333	3.18429	1.92207	3.94224	2.52041	2.96296	3.27745	2.8044	3.41714	3.47593	3.13164	2.85298	1.34338	1.2337	1.64086
Migut.A00647	AT1G72770	HAB1	homology to ABI1	0	0	0	0	0	0	0	0	0	0	0	0	1.87663	0.328635	7.42482	3.0735	0.107247	2.0927	0.286442	0.218159
Migut.A00648	AT1G07430	HAI2	highly ABA-induced PP2C gene 2	0	0.204125	0	0.655794	0.774756	0	0.053711	0	0	0	0.0490904	0	0.312013	0.0485685	0.85876	0.177742	3.13827	2.4575	5.23235	4.11078
Migut.A00649	AT2G22540	AGL22,SVP	K-box region and MADS-box transcription factor family protein	0	0	0	0	0	0	0	0	0	0	0	0	0	0	0	0	0.0626026	0	0	0
Migut.A00650	AT4G18690			0	0	0	0	0	0	0	0	0	0	0	0	0	0	0	0	0	0	0	0
Migut.A00651	AT1G07430	HAI2	highly ABA-induced PP2C gene 2	0	0	0	0	0	0	0	0	0	0	0	0	0	0	0	0	0	0	0	0
Migut.A00652	AT1G17550	HAB2	homology to ABI2	0	0.0736853	0	0	0.0699181	0.0646595	0	0.0584281	0	0	0	0	0.225261	0.0701293	0.495994	0.171097	2.05974	1.59318	3.15408	3.00275
Migut.A00653	AT2G22540	AGL22,SVP	K-box region and MADS-box transcription factor family protein	0	0	0	0	0	0	0	0	0	0	0	0	0	0	0	0	0	0.024094	0	0
Migut.A00654	AT4G24540			0	0	0	0	0	0	0	0	0	0	0	0	0	0	0	0	0.470924	0.827846	0	0
Migut.A00655	AT2G22540	AGL22,SVP	K-box region and MADS-box transcription factor family protein	0	0	0	0	0	0	0	0	0	0	0	0	0	0	0	0	0	0	0	0
Migut.A00656	AT4G18690			0	0	0	0	0	0	0	0	0	0	0	0	0	0	0	0	0	0	0	0
Migut.A00657	AT1G07430	HAI2	highly ABA-induced PP2C gene 2	0	0	0	0	0	0	0	0	0	0	0	0	0	0	0	0	0	0	0	0
Migut.A00658	AT1G07430	HAI2	highly ABA-induced PP2C gene 2	0	0	0	0	0	0	0	0	0	0	0	0	0	0	0	0	0	0	0	0
Migut.A00659	AT4G18690			0	0	0	0	0	0	0	0	0	0	0	0	0	0	0	0	0	0	0	0
Migut.A00660	AT1G64390	AtGH9C2,GH9C2	glycosyl hydrolase 9C2	94.7148	63.7395	38.6728	32.4995	25.5845	27.2507	13.7437	10.6584	14.2664	21.3372	22.0016	22.8007	13.3553	15.7439	17.6259	12.6552	13.9542	17.9697	10.8826	13.0566
Migut.A00661	AT1G64385			8.21522	10.168	8.97703	3.78983	3.50224	10.1135	2.7068	2.75676	5.0158	6.25496	7.16985	7.06336	4.24647	5.48453	4.94221	6.13748	5.79104	5.42943	2.51267	2.91115
Migut.A00662	AT1G64380		Integrase-type DNA-binding superfamily protein	2.69187	1.78177	4.65102	5.09526	3.8644	0.279199	1.27255	1.8165	1.68299	1.67152	1.65279	0.412902	0.713298	0.545073	2.28448	0.295519	1.30445	1.75111	4.49754	3.13593
Migut.A00663	AT5G41880	POLA3,POLA4	DNA primases;DNA primases	6.49192	4.6451	6.83917	2.70225	4.23209	2.75949	0.670617	1.02676	0.912459	1.47676	0.968819	0.723978	6.09486	4.69479	7.74764	5.6793	7.25832	6.18114	5.2378	4.1684
Migut.A00664	AT5G53160	PYL8,RCAR3	regulatory components of ABA receptor 3	6.87051	4.31707	6.77389	13.3641	7.22252	5.35009	9.92454	13.993	9.157	10.1813	6.48432	8.28422	13.159	10.0916	13.0002	9.62852	19.3717	18.497	25.9733	23.9016
Migut.A00665	AT4G23820		Pectin lyase-like superfamily protein	4.59031	5.02587	4.0919	2.85107	2.89928	2.02971	2.31428	0.747227	1.42956	2.62534	2.28001	1.98525	1.42587	1.38608	1.37756	1.3593	1.22396	1.17871	1.42132	1.38019
Migut.A00666				235.432	120.642	82.766	48.8398	59.6366	141.482	93.1289	106.836	67.9804	185.342	161.627	196.933	198.656	152.339	194.12	184.529	159.696	179.867	160.198	148.906
Migut.A00667	AT2G26730		Leucine-rich repeat protein kinase family protein	0	0	0	0	0	0	0	0	0	0.0363655	0	0	0.0479661	0	0	0	0	0	0	0
Migut.A00668	AT2G19170	SLP3	subtilisin-like serine protease 3	223.095	263.852	96.753	80.2941	57.7296	172.012	43.0801	36.2764	55.6166	54.6533	53.5344	43.9778	12.7341	17.1847	16.336	37.1312	7.59804	16.9648	11.9652	12.8463
Migut.A00669	AT5G41850		alpha/beta-Hydrolases superfamily protein	0.990661	2.22479	1.57653	0.578752	0.88886	0.479504	0.164324	0.123798	0.294939	0.452319	0.262828	0.39798	1.03412	1.41161	0.613035	1.22351	0.836473	1.07407	0.310833	2.07143
Migut.A00670				2.0329	2.7032	1.29984	0.9798	0	1.0279	2.27612	2.14347	0.851111	1.53151	2.16699	2.58925	5.87654	8.57581	10.5132	9.51984	3.94608	3.54224	5.38184	2.04945
Migut.A00671	AT4G23810	ATWRKY53,WRKY53	WRKY family transcription factor	1.23723	1.25347	0.0602733	1.54886	1.84355	1.15493	0.131929	0.0496964	0.177597	0.14526	0.24116	0.348571	0.638659	1.49122	0.632806	0.654875	0.0583976	0.554354	0.499111	0
Migut.A00672	AT1G64355			5.6677	3.94217	8.8647	4.4127	8.4714	4.52759	9.15259	7.95266	8.76143	6.49432	6.46911	8.59808	5.13961	5.73823	5.98353	5.38453	5.23972	8.37537	7.50226	9.12017
Migut.A00673	AT1G64350	SEH1H	Transducin/WD40 repeat-like superfamily protein	19.4749	38.553	43.5696	29.5449	38.8774	25.5514	22.453	18.6421	28.6879	16.3792	18.8501	15.5953	14.0293	19.6544	18.5293	17.3627	26.1274	18.3503	19.0247	18.2995
Migut.A00674	AT4G01070	GT72B1,UGT72B1	UDP-Glycosyltransferase superfamily protein	17.3685	12.484	15.8478	7.67869	11.056	18.7936	20.9649	27.3214	17.6092	24.8193	23.111	22.9383	44.61	35.1165	52.3493	41.6136	56.9722	62.2727	68.3777	67.1476
Migut.A00675	AT5G41800		Transmembrane amino acid transporter family protein	5.47136	5.1086	7.36183	3.01748	4.8174	14.3506	18.9439	21.0066	17.957	23.2896	21.2852	21.9911	37.1336	26.7489	31.2466	36.119	19.335	23.7977	16.2324	15.2137
Migut.A00676	AT4G23800			18.8713	19.5367	9.16585	8.63898	5.13772	16.8657	4.29914	7.25611	5.2639	8.26841	6.67068	6.83875	29.6528	27.8757	15.8433	32.2769	3.983	4.79233	2.08033	2.16056
Migut.A00677	AT4G11090	TBL23	TRICHOME BIREFRINGENCE-LIKE 23	10.1533	16.0301	15.6856	7.4154	4.25305	25.0194	9.17307	5.77545	12.8481	18.5647	18.6842	19.5621	9.51558	10.9906	11.6283	13.7323	11.4561	6.82174	7.56036	9.79348
Migut.A00678	AT5G41790	CIP1	COP1-interactive protein 1	1.4005	1.80348	0.41475	1.31771	0.632427	7.32797	1.56806	1.0259	0.777681	2.96838	1.5086	2.65296	0.918893	1.23136	0.879684	2.5035	0.474905	0.154125	0.039028	0.111466
Migut.A00679	AT5G41780			0.313086	0.2725	0.116473	0	0	0.053138	0	0.120042	0	0.187135	0	0	0	0	0	0	0	0	0	0
Migut.A00680				1.44538	3.07515	0.164299	0.422203	0	0.899488	0.269719	0	0	0.329969	0.246516	0.0791806	0	0	0	0.0991733	0	0	0	0
Migut.A00681	AT5G53220			4.27087	3.91421	1.68049	1.58917	1.85704	2.39206	0.441402	0	0.528172	0.216001	0.0672382	0.388743	0	0	0	0	0	0	0	0
Migut.A00682				3.06005	10.1486	0.782638	3.31251	1.72609	2.64644	0.201539	0.493463	0.180867	2.32998	1.61176	2.30744	2.92689	3.09812	3.92047	3.61257	0.669073	0.846846	0.667148	0.226835
Migut.A00683	AT5G53220			6.28647	20.5563	4.38499	3.60584	2.77617	11.0697	1.67967	0.994262	0.897255	6.66366	7.05447	8.77004	1.66494	2.53141	1.66248	2.38217	0.212426	0.186714	0.151297	0.252066
Migut.A00684	AT1G64300		Protein kinase family protein	0.326613	0.160359	0.154218	0	0	0	0	0	0	0.268427	0	0.0247741	0	0	0	0.0310295	0	0.0787997	0	0
Migut.A00685	AT3G61640	AGP20,AtAGP20	arabinogalactan protein 20	4.0203	5.6563	9.41993	14.1831	10.407	7.92941	16.9161	13.3459	14.7902	10.4452	9.09074	6.45796	3.51458	5.05508	4.72055	2.32246	10.6051	8.81298	11.8792	7.45234
Migut.A00686	AT4G23750	CRF2,TMO3	cytokinin response factor 2	0.378788	0.626807	0.387515	1.23923	0.29738	1.33578	0.895336	0.568023	0.634346	0.242127	0.301484	0.290509	0.228118	0.298278	0.251142	0.2599	1.00122	1.18804	0.31198	1.06075
Migut.A00687	AT4G23740		Leucine-rich repeat protein kinase family protein	12.7961	7.74166	6.74789	4.97087	4.61613	10.5287	5.71112	3.82044	3.62309	10.0286	9.83213	11.2303	3.21754	4.58555	4.11955	3.61151	3.20357	5.24085	5.54123	2.90366
Migut.A00688	AT4G23730		Galactose mutarotase-like superfamily protein	1.3796	2.0772	1.10739	1.07132	0.299935	5.3494	1.1169	0.322258	1.85541	3.05259	2.62807	3.07655	0.805273	1.11741	1.24117	1.52037	0.610098	0.665691	0.651796	0.064192
Migut.A00689	AT5G41610	ATCHX18,CHX18	cation/H+ exchanger 18	5.72909	3.17186	2.15706	0.963035	0.580441	1.47119	0.906142	1.024	0.513601	1.59282	1.61279	1.72209	1.01583	1.05657	1.3217	1.15736	1.07663	0.82385	0.338298	0.365009
Migut.A00690	AT3G18620		DHHC-type zinc finger family protein	5.40224	4.789	5.90864	7.32046	5.87415	4.50988	3.95862	5.09406	5.25167	4.36764	4.92148	4.54743	3.35656	2.7125	2.83047	2.76645	2.54676	3.28313	4.32541	2.41316
Migut.A00691	AT4G23720		Protein of unknown function (DUF1191)	0.217562	0.385731	0.741916	0	0	1.55702	1.46155	0.734067	1.09304	1.78803	1.8553	2.7174	1.65089	1.24819	2.59645	0.895665	0.934476	0.530729	0.153591	1.16978
Migut.A00692	AT5G41620			4.32725	5.08914	2.41023	2.04769	1.65009	5.83466	1.9649	1.31809	1.98077	4.58373	4.69878	5.04925	3.41387	3.0911	3.90188	3.32538	2.33522	2.38768	1.50199	1.16333
Migut.A00693	AT5G41610	ATCHX18,CHX18	cation/H+ exchanger 18	0.133063	0.05662	0.0272258	0	0	0.173896	0	0	0	0.0656147	0	0	0	0.0269437	0	0	0.0263785	0	0	0.321951
Migut.A00694	AT3G02100		UDP-Glycosyltransferase superfamily protein	1.08698	1.75588	2.22406	0.508019	1.74738	4.77272	3.92154	3.09024	3.19571	6.98126	5.23209	6.70893	3.14216	2.77165	2.73861	4.02743	2.75341	2.31491	2.38738	2.3946
Migut.A00695	AT2G43350	ATGPX3,GPX3	glutathione peroxidase 3	2.36773	8.48419	6.24694	0.982833	1.19498	15.7042	4.91832	3.99443	8.20165	13.263	14.9521	15.9131	12.3943	14.2885	15.2812	15.5063	12.1359	11.1719	3.85993	4.14585
Migut.A00696	AT4G23690		Disease resistance-responsive (dirigent-like protein) family protein	0	0.174625	0.251906	0	0.248546	2.06867	4.68678	15.5083	1.40202	20.7763	17.8903	8.65997	28.3826	38.641	25.2721	11.6575	0	2.31687	2.25982	0.248238
Migut.A00697	AT1G64140			23.2057	17.6159	17.1028	23.0911	19.201	16.2244	13.0971	12.73	8.86687	15.4519	14.6197	14.8969	12.1328	10.8842	12.0009	12.0684	8.59038	11.6353	11.2337	10.1058
Migut.A00698	AT3G18440	ALMT9,AtALMT9	aluminum-activated malate transporter 9	0	0	0	0	0	0	0	0	0	0	0	0	0	0.0591086	0	0	0.0289343	0	0.278207	0
Migut.A00699	AT4G23650	CDPK6,CPK3	calcium-dependent protein kinase 6	3.20187	2.22557	0.707242	0.650445	0.459084	1.59633	1.40546	0.782626	0.237638	2.27262	2.04784	2.58322	1.24242	1.39983	1.23755	1.50539	1.08195	0.76079	0.462358	0.678601
Migut.A00700	AT3G02100		UDP-Glycosyltransferase superfamily protein	220.189	134.437	92.6385	78.0313	106.748	68.6098	51.1123	55.0842	45.0729	95.7503	85.9453	95.9386	41.6524	38.3668	38.6518	42.2311	19.0867	22.5273	17.9648	19.2796
Migut.A00701	AT5G60750		CAAX amino terminal protease family protein	12.4454	11.5772	16.5247	20.5219	17.1061	12.2107	12.1555	14.8087	13.7025	20.6523	17.6131	16.058	11.6252	12.0908	14.1258	12.0349	13.412	15.6689	16.2074	16.9514
Migut.A00702	AT1G64110		P-loop containing nucleoside triphosphate hydrolases superfamily protein	0.207814	0.143044	0.200096	0.0899836	0.135731	0.114111	0.0958081	0.247474	0.0614153	0.100466	0.112585	0.108486	0.159017	0.222776	0.204244	0.135879	0.0848176	0.178923	0	0.0246477
Migut.A00703	AT4G11220	BTI2,RTNLB2	VIRB2-interacting protein 2	75.3365	132.545	166.569	81.1626	122.704	107.474	156.569	110.624	179.361	100.615	102.862	98.8244	87.5387	96.706	97.5106	101.72	174.013	164.526	162.014	157.421
Migut.A00704	AT4G23620		Ribosomal protein L25/Gln-tRNA synthetase, anti-codon-binding domain	14.6191	9.21181	13.9791	16.758	17.5814	11.9254	13.7138	10.8039	10.223	9.20043	9.29948	11.1363	8.38768	8.66724	8.29117	8.29566	14.0989	12.4956	15.3763	16.8625
Migut.A00705	AT3G26130		Cellulase (glycosyl hydrolase family 5) protein	0	0.0285768	0	0	0	5.49172	6.94787	0.339895	5.15556	1.63375	1.6494	0.9801	0.145602	0.108791	0.0641191	0.0995327	0	0	0	0.0270821
Migut.A00706	AT1G13130		Cellulase (glycosyl hydrolase family 5) protein	0.0268926	0	0.0825368	0	0	0	0.0903304	0.181475	0.0540437	0.0221017	0	0.026518	17.6662	18.1878	4.36484	10.1966	11.4355	23.4765	2.96171	2.76538
Migut.A00707	AT3G26130		Cellulase (glycosyl hydrolase family 5) protein	0.440543	1.11581	1.20185	0.176482	0.381155	0.332906	0.798596	0.371604	0.189711	0.17241	0.107338	0.124116	8.95988	7.4125	6.30908	5.98501	13.8694	17.6554	11.996	10.9975
Migut.A00708	AT1G13130		Cellulase (glycosyl hydrolase family 5) protein	31.2467	39.8369	38.5774	8.91574	7.1573	265.873	63.9978	34.2038	67.8704	173.933	237.897	150.487	45.719	46.5422	29.786	83.3956	5.76021	5.9169	3.07695	3.12606
Migut.A00709	AT1G17330		Metal-dependent phosphohydrolase	7.52762	17.3318	5.16921	1.40967	1.14495	8.39853	1.96274	0.761089	1.83914	4.38568	3.64054	4.80446	2.59893	3.28864	2.43051	3.15205	2.14643	2.61432	1.11927	0.337862
Migut.A00710	AT1G64080			42.8815	40.4072	48.7439	37.9487	26.496	30.1863	14.6209	9.08	17.5542	9.86199	12.1893	12.2241	4.01716	3.21593	3.68551	4.30442	3.14846	3.13635	3.87754	4.44759
Migut.A00711	AT1G64065		Late embryogenesis abundant (LEA) hydroxyproline-rich glycoprotein family	4.75416	5.44641	2.99305	6.28124	4.67577	0.568961	2.32026	0	1.10238	0.100185	0	0.480814	0.660718	0.493673	1.30933	0.602217	0.241658	0.127445	0	0.860257
Migut.A00712	AT1G64060	ATRBOH F,ATRBOHF,RBOH F,RBOHAP108,RBOHF	respiratory burst oxidase protein F	0.244179	0.178581	0.148322	0.0240725	0.053916	2.1369	1.87104	1.37098	0.874069	3.45544	2.87356	4.55221	6.25342	4.1718	5.54591	4.55187	1.67153	2.28957	0.985813	1.79241
Migut.A00713	AT4G34290		SWIB/MDM2 domain superfamily protein	37.779	39.2683	48.9757	85.9751	96.0625	26.5167	59.0894	58.5042	53.3186	26.6639	21.9861	19.9061	19.2261	19.4165	19.4457	14.9593	25.4409	27.5876	38.1737	34.4524
Migut.A00714	AT5G41590		Protein of unknown function (DUF567)	0	0	0	0	0	0.391432	1.52586	1.06113	0.632013	0.775404	0.107277	0.310115	0	0.106136	0.625546	0.258945	0	0	0	0
Migut.A00715	AT4G11270		Transducin/WD40 repeat-like superfamily protein	2.35051	2.59303	1.23877	1.01532	1.15833	2.96985	1.85195	0.727652	0.660031	3.33018	2.5835	3.82392	3.38874	3.13294	2.9185	3.27441	1.5846	1.93613	1.44148	1.02126
Migut.A00716	AT1G64000	ATWRKY56,WRKY56	WRKY DNA-binding protein 56	0.128786	0.0684998	0.263506	0	0.974965	0.601091	0.144194	0	0	0.317527	0.0658946	0.190487	0.349015	0.195582	0.0768482	0.238585	0.574437	0.269284	0.272755	0
Migut.A00717	AT4G23560	AtGH9B15,GH9B15	glycosyl hydrolase 9B15	0.544281	1.67709	0.403216	0.53288	0.795674	0.455514	0.189124	0.664917	0.0565755	0.262221	0.422533	0.240589	2.7466	3.80037	4.81571	2.36434	9.28301	4.68961	10.3547	10.6526
Migut.A00718	AT4G23550	ATWRKY29,WRKY29	WRKY family transcription factor	0	0	0	0	0	0	0	0	0	0.0334316	0	0	0	0	0	0	0	0	0	0
Migut.A00719	AT1G63990	SPO11-2	sporulation 11-2	0.562832	4.4117	3.60633	1.80673	2.06317	2.23982	0.331669	0.424783	1.07154	1.55811	1.15192	1.25603	0.578009	1.40959	0.954521	1.50001	0.499157	1.61043	0.188214	0.0597278
Migut.A00720	AT1G63980		D111/G-patch domain-containing protein	5.32299	11.3504	3.34553	1.35545	2.50579	10.6508	3.28727	2.63764	2.78221	5.80678	6.81503	7.01415	4.1142	4.97839	4.87128	5.48337	2.83919	2.37076	2.12327	2.88771
Migut.A00721	AT1G63970	ISPF,MECPS	isoprenoid F	34.0017	38.8305	28.3895	20.5621	26.2229	26.6498	33.9089	29.5305	32.0712	28.3725	27.1534	27.706	22.0247	24.7549	25.201	23.2917	29.4683	35.911	31.5559	31.9676
Migut.A00722	AT4G11280	ACS6,ATACS6	1-aminocyclopropane-1-carboxylic acid (acc) synthase 6	0	0.232348	0.0744831	0	0	0.339812	0.0815162	0.491301	0.512088	0.418847	0.596029	0.538436	0.157845	0.110567	0.0434441	0.224796	0	0	0.0385487	0
Migut.A00723	AT3G61510	ACS1,AT-ACS1	ACC synthase 1	0.69769	2.59766	2.63544	2.31389	2.00439	6.9386	9.31386	5.09289	10.3269	9.19639	9.58356	8.83778	1.91986	3.53185	1.72933	4.20898	0.372374	0.364708	0.681986	0.541054
Migut.A00724	AT1G01490		Heavy metal transport/detoxification superfamily protein	23.0621	18.3997	19.7467	21.3519	9.02471	50.5437	27.7859	27.8406	41.3921	28.293	33.0912	20.5986	4.71009	8.62899	5.48464	21.2589	3.06446	4.80468	3.71632	2.86411
Migut.A00725	AT1G63940	MDAR6	monodehydroascorbate reductase 6	10.2846	11.807	10.6032	9.42116	6.77035	15.1907	7.24161	8.33843	6.59515	14.5161	15.8194	16.3773	14.1782	13.5978	12.9982	14.1812	7.58227	8.9157	5.46234	5.69935
Migut.A00726	AT4G01710	ARPC5,CRK	ARP2/3 complex 16 kDa subunit (p16-Arc)	4.58221	9.60696	10.2403	13.0054	9.96899	6.85212	6.82397	5.96661	9.78956	6.36179	7.19295	5.39573	5.64235	5.90037	8.07007	5.38453	3.48359	4.18594	2.16706	3.67767
Migut.A00727	AT3G60380			4.64825	5.94274	3.88281	0.717502	0.903947	8.55864	3.05578	0.431655	2.48526	5.88795	4.53846	4.96195	2.91233	3.49718	3.25716	3.73943	2.15574	2.54127	1.53538	1.89163
Migut.A00728	AT1G63800	UBC5	ubiquitin-conjugating enzyme 5	0	0.260783	0	0	0	0.406825	0.182985	0	0	0.067158	0.0278738	0.134296	0	0.0275775	0.0650145	0.100923	0.026999	0.0854315	0	0
Migut.A00729	AT1G63930	ROH1	from the Czech \'roh\' meaning \'corner\'	0.151155	0.160795	0	0	0	0	0	0	0.253135	0.124226	0	0.049683	0	0	0	0	0	0.105352	0	0
Migut.A00730	AT1G60500	DRP4C	Dynamin related protein 4C	0.361983	0	0.092581	0	0	0	0	0	0	0.074374	0	0	0	0	0	0	0	0	0	0
Migut.A00731	AT1G60500	DRP4C	Dynamin related protein 4C	0	0	0	0	0	0	0	0	0	0	0	0	0	0	0	0	0	0	0	0
Migut.A00732	AT1G60500	DRP4C	Dynamin related protein 4C	7.43131	3.95265	5.81709	8.4954	6.47824	5.3341	3.84504	3.989	3.13954	6.47757	7.02852	5.02398	1.98341	4.07538	2.75468	2.81599	5.38495	5.7975	6.55782	5.33508
Migut.A00733	AT5G41315	GL3,MYC6.2	basic helix-loop-helix (bHLH) DNA-binding superfamily protein	3.95623	7.74554	3.01401	2.47846	0.679726	4.63595	1.74355	1.34905	0.803505	1.76407	1.33514	2.57308	1.18621	0.767002	1.65754	1.87128	1.37667	2.46408	2.09472	1.4002
Migut.A00734	AT1G63660		GMP synthase (glutamine-hydrolyzing), putative / glutamine amidotransferase, putative	38.8227	14.8075	12.5362	13.0937	16.188	12.9147	8.85157	7.28781	7.34792	9.67635	10.7194	9.80017	8.53934	12.0919	8.45772	7.70654	7.75222	8.50137	7.89337	10.5888
Migut.A00735	AT4G00440			2.05817	1.90693	1.42637	2.90903	1.74242	1.77664	0.842472	1.77343	0.7783	1.72788	1.65323	2.46595	5.92558	5.53433	4.59561	8.66444	0.614212	1.38823	0.703063	1.02631
Migut.A00736				0.802583	2.70071	0.921615	0.378928	0.297596	0.397531	0.3301	0.4283	0.181037	0.376916	0.184374	0.646044	2.00636	1.7578	1.27058	1.69925	1.18517	1.67816	0.173448	0.759579
Migut.A00737	AT3G09040		Pentatricopeptide repeat (PPR) superfamily protein	1.35864	0.946917	0.335504	0.394127	0.401963	0.612262	0.0786822	0.0395183	0.0706121	0.250272	0.383538	0.323379	0.152358	0.260879	0.0559117	0.231446	0.278625	0.14694	0.124028	0.0708466
Migut.A00738	AT4G00430	PIP1;4,PIP1E,TMP-C	plasma membrane intrinsic protein 1;4	6.15562	4.0017	4.67538	10.7885	6.59001	2.75698	7.62306	9.99134	6.09148	4.98234	4.58122	4.07724	1.21324	2.29773	1.74382	0.921513	2.31116	2.73023	4.60903	3.3536
Migut.A00739	AT1G63700	EMB71,MAPKKK4,YDA	Protein kinase superfamily protein	1.04634	3.12723	1.65665	0.484661	0.578381	1.65115	0.571819	0.241666	0.713431	1.11587	1.058	1.44939	0.742669	0.895415	0.431112	1.06152	0.259285	0.403711	0.224244	0.138137
Migut.A00740	AT2G45970	CYP86A8,LCR	cytochrome P450, family 86, subfamily A, polypeptide 8	1.03791	1.60597	1.73753	0.496109	0.714313	2.95063	5.33503	3.74073	3.3183	4.34257	3.76568	6.18722	2.25022	2.38823	2.36473	2.622	5.09713	6.51063	7.84353	4.70861
Migut.A00741	AT4G23440		Disease resistance protein (TIR-NBS class)	7.78666	4.71885	2.06456	2.22224	1.40285	3.71431	1.34291	0.562068	0.82258	2.45652	1.9872	2.49682	0.495309	0.751733	0.522579	0.540804	0.547254	1.19424	1.16931	0.940472
Migut.A00742	AT1G63770		Peptidase M1 family protein	28.6235	25.0577	19.8645	12.6149	11.4518	35.756	18.096	11.6486	12.8668	33.1387	32.0889	38.9077	28.8712	24.8464	26.8353	30.6195	14.3702	17.6945	12.2898	12.2251
Migut.A00743	AT2G46030	UBC6	ubiquitin-conjugating enzyme 6	0	0	0	0	0	0	0	0	0	0	0	0	0	0.0511858	0	0	0	0	0	0
Migut.A00744	AT2G46030	UBC6	ubiquitin-conjugating enzyme 6	0.124617	0.530262	0.159361	0.29485	0.251576	0.203573	0.0697633	0.0262791	0.031304	0.204833	0.0956427	0.0614407	0.202631	0.126168	0.260263	0.192385	0.154401	0.097713	0.0329908	0
Migut.A00745	AT1G75060			11.1113	20.5948	13.9734	28.012	10.726	21.6955	9.72442	6.36435	16.5033	13.3987	15.7896	15.5976	3.05068	5.69849	4.11136	4.31467	3.8235	3.72848	7.09065	6.33465
Migut.A00746	AT5G41350		RING/U-box superfamily protein	3.04675	3.90769	1.50321	1.49969	1.33048	3.40885	2.68547	1.0207	1.41128	3.90691	3.58217	3.02562	2.81084	3.41282	2.91402	3.01565	2.52734	3.11753	1.69327	2.17841
Migut.A00747	AT5G41380		CCT motif family protein	0.15551	0.264686	0.0954559	0	0	0.435495	0	0.183645	0	0.127806	0.12731	0.122675	3.3378	2.20423	4.89958	3.84125	10.2967	8.64934	7.147	5.20497
Migut.A00748	AT4G23470		PLAC8 family protein	24.129	30.0315	34.6	23.0264	42.6832	38.5157	45.4541	40.4518	34.5692	34.8684	31.4819	41.003	37.7086	37.0306	38.4909	39.9574	31.8092	43.8515	27.8297	30.0419
Migut.A00749	AT3G61460	BRH1	brassinosteroid-responsive RING-H2	87.3906	77.6666	65.7328	108.668	107.473	53.8684	43.0399	36.2356	32.1416	16.0614	18.6782	15.0894	14.4898	14.653	25.1935	24.9336	18.0005	26.1179	28.0165	27.6945
Migut.A00750	AT5G41410	BEL1	POX (plant homeobox) family protein	10.2813	8.71889	4.32977	0.998657	2.22978	4.31687	2.77382	0.975211	1.49359	3.34254	3.08449	4.05116	1.81276	2.13201	3.0059	2.62627	1.82126	2.13681	1.7927	0.957409
Migut.A00751	AT5G41460			20.4418	34.0785	22.8846	11.8536	10.7885	17.8007	9.0896	8.22735	12.2947	14.3041	13.4476	14.8298	12.884	14.6056	17.9135	17.2038	63.7674	56.4509	54.6737	48.0171
Migut.A00752	AT4G23496			0	0	0	0	0	0	0	0	0	0	0	0	0	0	0	0	0	0	0	0
Migut.A00753	AT4G23500		Pectin lyase-like superfamily protein	41.7372	43.5209	42.8013	8.97268	25.1563	36.7884	35.7765	28.093	23.7094	49.4578	30.8807	76.7847	68.2185	42.5606	66.1451	61.004	51.291	61.7642	43.5882	43.7672
Migut.A00754	AT4G01370	ATMPK4,MPK4	MAP kinase 4	4.21228	6.5436	4.58295	2.39054	2.53086	6.11655	2.05868	3.15833	1.41084	5.13784	4.31052	6.59302	5.14603	5.00932	5.62551	6.35845	1.9882	2.72618	2.01789	1.65145
Migut.A00755	AT4G10720		Ankyrin repeat family protein	0	0	0	0	0	0	0.0838782	0	0.0752751	0.123138	0.153325	0.0738716	0	0.0758474	0.178812	0.215889	0.0742562	0.261073	0.0264438	0
Migut.A00756	AT1G60500	DRP4C	Dynamin related protein 4C	0.921443	0.809742	0.0409858	0.042129	0	1.00974	0.358848	0.101381	0.0402552	0.790213	0.778945	0.869103	0.217144	0.243368	0.286872	0.742191	0.555945	0.586384	0.593942	0.201945
Migut.A00757	AT1G60500	DRP4C	Dynamin related protein 4C	0	0	0	0	0	0	0	0	0	0	0	0	0	0.0378027	0	0	0	0	0	0
Migut.A00758	AT1G60500	DRP4C	Dynamin related protein 4C	0.396343	0.268305	0.25803	0.416784	0	0	0	0	0.0362043	0	0	0	0	0	0	0.0890004	0	0	0	0
Migut.A00759	AT4G23330			10.3587	18.2752	24.4786	23.6271	29.8218	13.8235	22.747	19.1369	24.1522	10.1321	12.168	11.3654	10.4383	12.371	11.6659	11.4872	10.5569	10.1053	9.42441	8.2368
Migut.A00760	AT5G55150		Protein of unknown function (DUF295)	0.0612024	0.390636	0.5009	0	0.247109	0.228524	0.411149	0	0.0614964	0.150897	0.12526	0	0.398067	0.371784	0	0.377939	0.485312	0.127971	0.453672	1.60422
Migut.A00761	AT1G63640		P-loop nucleoside triphosphate hydrolases superfamily protein with CH (Calponin Homology) domain	4.61868	8.56173	3.98826	2.2962	2.2041	8.39875	2.57283	1.10899	1.61971	3.47641	3.67349	4.96018	2.02004	2.90523	2.75603	3.62872	1.67711	1.33865	1.21063	1.21017
Migut.A00762	AT3G12650			0	0	0.511459	0.131431	0.378477	2.56675	4.05821	3.1628	5.149	3.38972	2.1743	3.82056	2.16778	2.5308	2.38657	2.77852	4.21211	2.87471	3.57353	2.39405
Migut.A00763	AT4G11440		Mitochondrial substrate carrier family protein	3.15821	8.4533	1.82394	0.785636	1.1826	4.45387	0.475278	0.272129	0.904244	2.34439	2.18933	3.38211	1.73019	2.47549	1.90481	2.41163	0.807853	0.621311	0.809126	0.56489
Migut.A00764	AT4G11450		Protein of unknown function (DUF3527)	1.88447	1.30303	1.06034	0.317065	0.627716	1.14342	0.29539	0.604039	0.47338	1.02217	0.578525	0.966273	0.428988	0.973037	0.472285	0.302563	0.392257	0.453137	0.478934	1.0069
Migut.A00765				0	0.126149	0	0	0	0	0	0	0	0	0	0	0	0	0.566094	0	0	0	0	0
Migut.A00766	AT4G11560		bromo-adjacent homology (BAH) domain-containing protein	13.2116	21.3638	13.1965	7.71832	6.95159	4.97099	1.73101	0.843058	2.68326	1.01392	0.878942	1.30892	1.28658	0.885408	0.745489	1.42725	0.572729	0.359187	0.562262	0.314874
Migut.A00767	AT5G41270			4.91469	4.1755	3.71189	1.14463	2.3639	3.69483	1.47723	1.47461	1.624	2.19577	2.80156	2.43938	2.28837	1.70314	1.8895	2.11834	1.47124	1.62077	0.94308	1.36337
Migut.A00768	AT4G11570		Haloacid dehalogenase-like hydrolase (HAD) superfamily protein	25.5015	33.4387	17.8919	9.64106	7.31015	17.1166	10.7827	8.05845	11.6895	25.5173	20.8928	23.171	39.3365	35.4911	44.502	38.5369	34.5175	38.421	24.3941	27.0295
Migut.A00769	AT4G23100	ATECS1,CAD2,GSH1,GSHA,PAD2,RML1	glutamate-cysteine ligase	25.1509	23.0302	14.0913	7.82871	6.06526	27.4783	14.9024	13.5751	12.0865	39.0892	30.8465	39.0905	48.4694	35.8864	43.1188	39.0157	20.9772	25.3938	16.469	17.4049
Migut.A00770	AT5G23860	TUB8	tubulin beta 8	1.40759	1.11622	1.46621	2.61051	2.11831	14.8596	16.8775	19.7312	12.2663	26.7122	23.8586	23.4696	25.8286	21.4284	27.8551	28.6369	2.94263	6.26099	5.14924	4.79897
Migut.A00771	AT1G63500		Protein kinase protein with tetratricopeptide repeat domain	2.09912	9.48261	5.13337	1.36071	1.30613	7.78422	2.26977	1.91617	2.74485	8.0468	7.28286	9.39951	6.18744	7.26365	8.42484	6.99623	2.96422	4.52443	2.04016	2.1307
Migut.A00772	AT3G52905		Polynucleotidyl transferase, ribonuclease H-like superfamily protein	2.66468	4.89987	3.11551	0.640482	1.8828	2.59402	1.74747	0.577979	2.10373	1.53297	1.55819	1.80175	1.73314	1.92702	1.95349	2.39773	2.60351	2.06949	0.96746	2.18747
Migut.A00773	AT1G63470		AT hook motif DNA-binding family protein	58.859	40.7828	42.5621	35.1377	37.0495	19.9071	9.90563	9.55964	8.86515	12.2986	11.0487	11.1272	7.34476	10.3884	9.48222	8.33796	13.1177	12.8932	19.3826	17.7155
Migut.A00774	AT4G11600	ATGPX6,GPX6,LSC803,PHGPX	glutathione peroxidase 6	20.0127	28.9826	30.1318	20.5514	25.1325	22.3919	25.2505	27.8712	34.0048	26.1117	29.0385	22.102	48.4753	46.588	54.0267	41.524	56.172	58.7281	49.0496	47.7537
Migut.A00775	AT4G11610		C2 calcium/lipid-binding plant phosphoribosyltransferase family protein	3.99176	1.93016	1.23255	1.37377	2.52012	1.58533	1.46269	1.51826	0.875114	4.24692	3.59468	3.26343	2.20291	3.62994	2.13075	1.64931	3.25165	3.00476	4.24244	5.38519
Migut.A00776	AT5G41210	ATGSTT1,GST10,GSTT1	glutathione S-transferase THETA 1	30.4405	58.7891	49.7016	40.9382	34.2781	44.4162	31.4079	34.0908	46.3505	46.0822	49.0216	43.9584	36.3924	42.062	35.1343	40.9444	20.2858	22.1052	17.5019	17.3781
Migut.A00777	AT1G63440	HMA5	heavy metal atpase 5	0	0	0	0	0	0.177539	0	0	0.0147004	0.0601187	0.0299426	0.0432789	0.0158593	0.0148121	0.0349199	0.0180689	0.0290028	0	0.0309851	0.0294984
Migut.A00778	AT3G06240		F-box family protein	0.866465	0	0.136374	0	0	0.186652	0.223876	0	0	0	0.0682056	0	0	0	0	0.164635	0	0	0	0
Migut.A00779	AT1G63440	HMA5	heavy metal atpase 5	3.73308	2.67291	2.14457	4.39367	2.07248	4.55698	3.95466	3.92403	2.81327	5.26286	3.58506	4.75709	4.9806	4.60813	6.8027	5.90504	2.44786	3.12227	2.7368	2.43179
Migut.A00780	AT2G35330		RING/U-box superfamily protein	10.1127	10.3181	6.09616	7.40966	5.48799	8.77001	4.84557	3.85234	4.43599	10.0806	8.59039	11.5373	8.88774	8.65319	8.53896	9.77683	5.3891	6.47994	5.02048	3.13524
Migut.A00781				0	0	0	0	0	0	0	0	0	0	0	0	0	0	0	0	0	0	0	0
Migut.A00782				0	0	0	0	0	0	0	0	0	0	0	0	0	0	0	0	0	0	0	0
Migut.A00783	AT5G65710	HSL2	HAESA-like 2	0	0	0	0	0	0	0	0	0	0	0	0	0	0	0	0	0	0	0	0
Migut.A00784	AT5G41190			25.3533	21.4864	18.7614	22.7062	15.2696	15.0678	12.9159	8.94642	8.53416	15.1413	14.9181	13.8751	19.8797	18.9093	16.2381	14.9778	11.6856	12.0603	11.5893	11.8853
Migut.A00785	AT1G63430		Leucine-rich repeat protein kinase family protein	4.11931	8.41285	4.53592	3.75309	2.41228	7.14752	3.20386	2.45351	2.84366	5.42706	4.71415	6.60451	4.58471	4.63219	4.27813	6.15554	0.685707	1.06844	0.83247	0.459666
Migut.A00786	AT1G53875			0	0	0	0	0	0	0	0	0	0.32017	0.199329	0.480182	0.211152	1.08465	0.232463	0	0.289609	0	0	0
Migut.A00787	AT1G63300		Myosin heavy chain-related protein	11.9097	13.1483	2.68942	2.39788	1.24614	12.7172	7.54543	5.85609	1.85341	7.62746	4.16157	7.81965	11.0525	9.94041	7.47069	15.4445	0.993343	1.00218	0.661349	0.439268
Migut.A00788	AT3G48590	ATHAP5A,HAP5A,NF-YC1	nuclear factor Y, subunit C1	0	0	0	0	0	0	0	0	0	0	0	0	0	0	0	0	0	0	0	0
Migut.A00789				0.451796	0.389067	0.616275	2.82796	1.06409	0.200829	1.0117	1.43365	0.367497	0.26522	0.37427	0.403074	11.1711	3.65934	42.8525	9.24669	401.739	247.417	211.17	208.325
Migut.A00790	AT4G00660	ATRH8,RH8	RNAhelicase-like 8	6.37616	10.0293	8.23748	4.77088	6.051	7.75795	2.62374	2.96501	4.36703	5.4418	6.19026	6.60977	5.40545	5.82099	5.99979	5.68741	3.90278	4.08798	2.30839	3.04921
Migut.A00791	AT3G55770		GATA type zinc finger transcription factor family protein	0.0295873	0.125898	0.575111	0.0933397	0	0.027619	0	0	0.148647	0.291795	0	0.0291751	0	0	0	0	0	0	0	0
Migut.A00792	AT1G12800		Nucleic acid-binding, OB-fold-like protein	3.85911	4.65356	2.5554	3.29377	1.70756	3.20761	1.36136	1.62761	1.06237	3.44315	3.42167	3.58381	2.14898	2.3416	2.66555	2.80748	1.50649	2.36273	1.48349	1.37234
Migut.A00793				0	0	0	0	0	0.357241	0.142829	1.18365	0	0.838723	0.261083	0.377368	52.2715	28.543	56.9383	35.9216	107.983	114.429	50.7925	52.728
Migut.A00794	AT4G31360		selenium binding	1.86546	0.534272	1.39463	1.50898	1.08634	0.535804	0.401663	0.423646	0.793024	0.589664	0.513952	0.212247	1.0111	1.45282	1.6269	1.15197	2.0624	2.25033	1.3676	2.09764
Migut.A00795	AT2G07750			4.08703	5.35243	3.05685	1.80581	1.6987	3.28616	1.03825	0.927051	1.31137	1.67946	2.17904	2.65851	1.28445	1.42566	1.10668	1.4634	1.19149	0.825852	0.363694	0.640552
Migut.A00796				0	0	0	0	0	0	0	0	0	0	0	0	0.163632	0	0.180147	0	0	0	0	0
Migut.A00797	AT2G32500		Stress responsive alpha-beta barrel domain protein	0.653581	0.333728	0.534912	0.137458	0.395833	0.390466	0.175626	0.0882088	0.0525377	0.859433	0.588565	0.850709	0.878533	0.846994	0.499201	0.742628	0.310959	0.519309	0.387581	0.237205
Migut.A00798	AT4G20330		Transcription initiation factor TFIIE, beta subunit	18.9237	25.0494	21.7365	9.93801	9.28893	27.5395	11.5662	12.4808	23.1167	26.3224	27.5358	28.0458	27.213	28.4305	26.4872	28.9431	20.0763	20.8454	12.4201	15.6443
Migut.A00799	AT4G11650	ATOSM34,OSM34	osmotin 34	2.99704	0.430838	1.90595	3.2368	1.63524	1.05858	3.08354	3.21131	2.27893	1.86398	1.82359	1.27797	1.58052	3.77242	1.74004	1.90077	11.401	9.73873	15.5255	16.9854
Migut.A00800	AT5G11510	AtMYB3R4,MYB3R-4	myb domain protein 3r-4	0.548898	1.16782	0.44013	0.0936013	0.209642	0.817044	0.56474	0.362895	0.178876	0.731533	0.5617	0.555881	1.9137	2.10276	2.23078	2.01542	1.17637	1.00813	0.282773	0.164515
Migut.A00801	AT4G11655		Uncharacterised protein family (UPF0497)	0	0	0.161156	0	0	0	0	0	0	0	0	0	0.0853807	0	0	0	0	0	0	0
Migut.A00802	AT1G12770	EMB1586,ISE1	P-loop containing nucleoside triphosphate hydrolases superfamily protein	14.0376	12.5359	9.99977	5.5396	6.39317	8.49897	4.53443	4.13533	5.93575	6.48163	6.41907	6.93604	3.796	4.96351	5.45104	7.44631	7.12307	8.46811	5.38498	7.30618
Migut.A00803	AT4G11660	AT-HSFB2B,HSFB2B	winged-helix DNA-binding transcription factor family protein	19.8437	17.4152	14.6166	13.981	12.3686	6.99266	10.2202	16.6547	6.43033	7.665	6.65037	5.87017	4.35596	6.78057	7.34142	7.10729	10.1296	14.4704	10.7694	8.75228
Migut.A00804				75.5033	90.0163	62.95	10.5238	8.25136	98.46	24.0186	18.7638	51.8717	74.0638	64.5897	55.4967	54.7258	62.5988	67.4626	67.8573	49.4508	35.4283	32.265	33.2142
Migut.A00805				524.869	645.498	520.494	259.544	187.353	353.442	163.201	137.405	309.5	285.305	273.449	209.821	231.181	237.621	251.185	226.874	273.239	209.38	218.493	230.666
Migut.A00806	AT1G12250		Pentapeptide repeat-containing protein	8.99423	9.49448	7.48354	8.22444	7.15152	6.87132	5.22832	6.81062	4.90009	9.35803	8.92152	9.02772	6.38357	8.33759	8.67502	12.0174	7.95748	6.92616	6.82057	8.44131
Migut.A00807	AT4G12430		Haloacid dehalogenase-like hydrolase (HAD) superfamily protein	0.282445	0.136573	0.446563	0.0945038	0.233262	0	0.114995	0.0758057	0.0645004	0.116064	0.0656891	0.151915	0.111337	0.20797	0.0612868	0.0951363	1.78157	0.590577	3.83385	4.08996
Migut.A00808	AT4G22600			0.212164	0.0752322	0	0.818058	0.142772	0.19805	0.316731	0.0596546	0.284245	0.523102	0.506596	0.209209	0.22999	0.429609	0.168802	0.174689	1.12159	0.887249	0.524233	1.85373
Migut.A00809	AT4G22580		Exostosin family protein	23.8797	9.09889	12.9871	15.2621	9.33689	8.88755	5.24334	6.43136	6.14444	11.101	10.0598	11.3728	4.69893	4.97643	6.69743	5.2102	9.36045	9.42785	8.9756	8.27182
Migut.A00810	AT3G60670		PLATZ transcription factor family protein	0	0.0431073	0	0	0.163614	0.037827	0	0	0.0814349	0.133214	0.0414678	0.0399583	0.483202	0.369243	0.677054	0.700665	0.0401663	0.46602	0	0
Migut.A00811	AT1G62620		Flavin-binding monooxygenase family protein	7.11185	6.7839	4.78033	1.45246	1.95782	6.06266	4.86977	3.24737	4.22265	8.45333	8.9919	7.47644	6.8811	6.09947	5.12055	7.62203	1.77689	3.34894	2.64522	1.62949
Migut.A00812	AT1G62530			4.41943	5.72892	2.69299	0.584095	0.463159	3.17862	0.594864	0.162966	0.606649	1.60766	1.58164	2.00034	2.487	2.61619	3.14151	3.34055	2.13044	2.01985	1.30425	1.26602
Migut.A00813	AT4G12440	APT4	adenine phosphoribosyl transferase 4	13.5699	31.6293	36.0771	31.8344	25.8681	17.5284	12.4354	9.20455	17.8038	8.24003	9.97258	7.43621	11.8758	11.3761	12.5587	9.23375	6.44686	9.26222	5.19421	3.24583
Migut.A00814	AT1G62520			3.8988	2.07373	2.47295	1.92694	1.92836	0.764281	1.09131	2.17054	0.430928	0.993309	0.797945	0.538228	9.34027	5.96044	7.7704	5.92269	0.46374	1.22283	1.11473	1.13986
Migut.A00815	AT1G12110	ATNRT1,B-1,CHL1,CHL1-1,NRT1,NRT1.1	nitrate transporter 1.1	7.50677	6.29847	8.54505	5.93712	6.10452	2.86217	1.39687	1.46262	1.84853	0.851556	0.952116	1.10512	1.14612	0.984811	0.958969	1.09688	0.0838393	0.221074	0.0447847	0.10659
Migut.A00816	AT1G12100		Bifunctional inhibitor/lipid-transfer protein/seed storage 2S albumin superfamily protein	0.410615	0.655208	0.840153	0.539741	0.518091	0	0	0	0	0	0	0	0	0	0	0	0	0	0	0
Migut.A00817	AT1G12100		Bifunctional inhibitor/lipid-transfer protein/seed storage 2S albumin superfamily protein	0	0	0	0	0	0	0	0	0	0	0	0	0	0	0	0	0	0	0	0
Migut.A00818	AT1G62510		Bifunctional inhibitor/lipid-transfer protein/seed storage 2S albumin superfamily protein	0	0	0	0	0	0.192718	0	0	0.414887	0.509016	0	0.203576	0	0	0	0	0	0	0	0
Migut.A00819	AT2G13620	ATCHX15,CHX15	cation/hydrogen exchanger 15	0.14492	0.176186	0.804834	0	0	0.0193256	0	0	0	0.102088	0.0423713	0	0	0	0	0	0	0	0	0
Migut.A00820	AT1G62500		Bifunctional inhibitor/lipid-transfer protein/seed storage 2S albumin superfamily protein	0.386357	0.2055	0	0	0	0	0	0	0	0	0	0	0	0	0	0	0	0	0	0
Migut.A00821	AT4G22463			50.0284	48.3811	68.2414	69.6134	56.2793	649.559	274.6	188.264	488.808	596.525	644.163	489.495	110.107	121.085	49.2518	176.417	12.1884	25.8875	14.8052	15.4534
Migut.A00822	AT1G62510		Bifunctional inhibitor/lipid-transfer protein/seed storage 2S albumin superfamily protein	0	0	0	0	0	0	0	0	0	0	0	0	0	0.271878	0	0	0	0	0	0
Migut.A00823	AT4G12510		Bifunctional inhibitor/lipid-transfer protein/seed storage 2S albumin superfamily protein	134.102	255.154	525.494	261.571	292.342	291.841	309.049	125.861	523.091	66.463	110.675	57.836	4.1424	16.3753	13.8936	23.7074	12.6845	12.0782	15.4335	12.5428
Migut.A00824	AT4G12340		copper ion binding	12.0065	15.7775	15.0033	8.6283	8.80639	10.7618	5.37253	4.83603	8.53675	7.8189	8.37523	9.34029	7.40833	7.40288	6.17282	8.69703	6.44459	4.95149	4.22342	4.25114
Migut.A00825				0	0	0	0	0	0	0	0	0	0	0	0	0	0	0	0	0	0	0	0
Migut.A00826	AT4G12300	CYP706A4	cytochrome P450, family 706, subfamily A, polypeptide 4	0.136746	0.218201	0.594559	1.07849	0.379583	0.638244	0.727254	0.778591	0.618312	1.62957	1.04951	0.640493	0.629998	0.657624	0.611985	1.09777	0.711599	2.14446	1.23086	1.03394
Migut.A00827	AT4G12320	CYP706A6	cytochrome P450, family 706, subfamily A, polypeptide 6	1.63101	0.363147	0.194022	0.518527	0.306294	0.955994	3.14267	3.16749	1.60073	4.36424	3.37691	2.91736	4.56402	7.18125	2.7613	2.90445	0.0375968	0.555174	0.240999	0
Migut.A00828	AT4G16720		Ribosomal protein L23/L15e family protein	0	0	0	0	0	0	0	0	0	0	0	0	0	0	0	0	0	0	0	0
Migut.A00829	AT4G12290		Copper amine oxidase family protein	150.431	65.2473	198.603	186.947	118.944	49.2063	39.5659	56.8613	34.0638	41.7654	35.8948	39.3329	14.138	24.2045	16.9941	18.2859	10.575	16.7538	17.3387	17.3409
Migut.A00830	AT4G00110	GAE3	UDP-D-glucuronate 4-epimerase 3	24.8943	11.3248	11.5537	17.6224	11.2362	12.2426	9.97071	7.40929	5.32816	13.2736	10.6042	13.5311	8.64425	7.49974	8.21239	7.39894	13.2805	15.1503	16.4172	15.5071
Migut.A00831	AT2G40780		Nucleic acid-binding, OB-fold-like protein	0.242738	0	0.331108	0	0	0.0755302	0.181187	0	0	0	0	0.0797857	0.087711	0	0	0.0999312	0	0	0	0
Migut.A00832	AT4G12230		alpha/beta-Hydrolases superfamily protein	4.32795	6.44559	6.89451	4.25859	3.66651	7.12778	3.39203	2.28168	2.67137	5.23376	6.0739	6.08142	4.37322	5.41465	5.34956	4.46708	3.30933	2.94109	2.43885	2.75815
Migut.A00833	AT4G22730		Leucine-rich repeat protein kinase family protein	14.2094	8.97871	7.00673	3.67579	3.52834	3.39561	2.7046	3.35603	2.48431	4.62448	4.59488	4.11936	2.21807	3.10742	1.96711	1.71983	1.74646	3.08995	1.5348	2.09146
Migut.A00834	AT4G12130		Glycine cleavage T-protein family	4.83451	2.98618	1.55556	1.47596	2.00706	2.07448	1.39688	1.90744	0.470103	1.92253	1.4363	1.61468	1.09886	1.06577	1.34935	1.73347	2.35735	1.46739	2.76618	2.31902
Migut.A00835	AT2G45360		Protein of unknown function (DUF1442)	1.74562	0.773732	0.52087	2.14159	2.1291	0.746852	1.38442	0.981637	0.730836	1.07598	0.669875	1.64958	1.34037	0.736392	1.12844	1.52711	0.648849	0.760416	0.924262	3.37301
Migut.A00836	AT4G22740		glycine-rich protein	18.0228	24.1715	27.2863	13.1168	11.1525	19.134	12.7904	10.2896	18.0592	11.3813	13.1225	14.0745	8.10207	11.1102	7.96518	10.4658	8.54811	9.80014	6.5647	6.95534
Migut.A00837	AT2G26900		Sodium Bile acid symporter family	29.2134	18.7698	23.3902	33.5576	36.6641	28.0393	30.7366	37.0447	21.2523	36.9829	31.6144	34.4148	20.0552	24.1458	23.9498	19.6165	33.3768	36.809	39.5078	39.795
Migut.A00838	AT1G12330			21.017	18.8399	22.7374	17.5203	22.4662	11.5458	10.9648	6.57096	11.4695	7.21227	6.54002	8.55935	4.41181	4.95749	7.39948	5.2621	7.68994	9.73982	10.4714	9.58435
Migut.A00839	AT1G12370	PHR1,UVR2	photolyase 1	10.1948	7.3475	15.3577	6.08393	4.5793	3.83043	1.76925	0.94594	1.8951	3.47711	3.49491	3.14149	1.51956	2.32237	1.49043	1.95161	1.69261	1.43888	1.34947	0.256945
Migut.A00840	AT1G12380			35.5357	19.9665	14.345	15.8826	15.4882	9.68599	5.94341	4.02143	3.92489	12.5446	12.5246	10.0737	1.91087	3.50855	2.7731	2.77085	1.64798	2.89003	3.18183	3.19072
Migut.A00841	AT4G22756			14.7597	9.88858	12.9427	19.3357	17.0038	13.0583	11.4994	11.1305	8.38353	17.9252	15.7536	16.3874	7.56981	7.78158	6.98093	6.52435	7.21383	7.89323	6.7225	8.70851
Migut.A00842	AT2G27830			0.179545	0.572989	0.587781	1.20835	0.68868	0.670403	1.36698	0.696664	0.469059	1.32803	1.5801	1.34553	0.116778	0.436269	0.299983	0.399144	0.284745	0.412961	0.0380258	0.398214
Migut.A00843	AT1G12340			3.81727	5.78249	7.43554	7.67505	5.91841	11.0321	12.651	10.5356	17.9813	13.5277	13.5939	11.5332	14.5657	13.8513	11.9904	12.6349	16.6785	15.4845	18.7239	17.3022
Migut.A00844	AT4G22790		MATE efflux family protein	0.636736	0.180626	0.0434272	0.84813	0	0.277377	0.8555	0.179032	0.170612	0.558188	0.95566	0.795298	1.33445	0.601682	1.7731	0.419413	3.53436	2.88466	2.20262	2.61048
Migut.A00845	AT3G49601			0	0	0	0	0	0	0	0	0	0	0	0	0	0	0	0	0	0	0	0
Migut.A00846	AT4G22790		MATE efflux family protein	0	0	0	1.21148	0	0.537712	0.214983	0.323928	0.964666	1.57804	0.785955	1.32535	0.832573	1.944	0.687453	1.66	7.80319	3.61336	5.08324	6.96866
Migut.A00847	AT3G49601			0.146861	0	0	0	0	0	0	0	0	0	0	0	0.0530669	0.0991259	0	0.120921	0	0	0	0
Migut.A00848	AT1G12410	CLP2,CLPR2,NCLPP2	CLP protease proteolytic subunit 2	24.8052	22.7087	31.8393	34.1017	38.6155	22.1892	31.9496	34.4745	33.5152	20.2519	21.6221	19.9758	19.1856	18.7458	19.6272	18.9329	22.212	27.4989	33.0434	30.6344
Migut.A00849	AT1G12400		Nucleotide excision repair, TFIIH, subunit TTDA	39.7312	44.9593	58.0337	112.026	93.274	41.2907	74.4772	91.4273	71.0794	40.6544	50.5631	37.3465	43.4354	50.3104	52.7893	47.7493	40.2742	40.7142	43.2652	43.5155
Migut.A00850	AT4G12080	AHL1,ATAHL1	AT-hook motif nuclear-localized protein 1	10.6962	9.46523	7.02072	4.03131	5.25502	7.42221	5.67001	2.07595	6.08713	5.09547	5.47283	5.60028	3.2322	3.68962	3.67139	4.85157	3.65913	3.01831	2.25532	4.62822
Migut.A00851	AT1G12420	ACR8	ACT domain repeat 8	6.52823	7.24774	7.31471	14.3292	13.153	3.9659	2.72648	2.31629	2.6811	2.53358	2.06777	2.70775	2.07808	2.41298	3.1844	2.23963	0.975756	1.24585	0.768118	0.887963
Migut.A00852	AT2G14095			0.0874268	0.0697523	0.380125	2.50525	2.2062	0.510068	0.29366	0.239674	0.329426	0.377221	0.514429	0.366388	0.0473862	0.132772	0.0260844	0.107976	0.0649934	0	0.0925806	0.0881386
Migut.A00853	AT1G09390		GDSL-like Lipase/Acylhydrolase superfamily protein	6.92039	11.3385	9.76639	6.53008	8.17042	5.39296	4.94649	4.32597	6.33277	4.11329	4.48935	3.53385	2.4113	3.09662	2.02788	3.12882	3.8891	5.03872	4.02404	5.13911
Migut.A00854	AT4G22810			0.330875	0.703958	0.0846248	2.43558	0.918455	0.308864	0.648309	0	0.166233	0.339912	0.592537	0	0.269006	0.251244	0.888471	0.510809	2.29576	1.47017	2.36507	1.33428
Migut.A00855	AT1G64830		Eukaryotic aspartyl protease family protein	39.6778	22.1783	15.7454	9.81407	10.1917	8.86473	11.7326	7.08967	6.47107	5.87593	4.91482	5.48935	7.86867	6.79655	2.93104	7.34722	0.919654	2.16825	1.15589	0.605239
Migut.A00856	AT5G67360	ARA12	Subtilase family protein	1896.38	933.573	578.892	263.433	372.385	31.8595	17.719	11.7867	19.2954	18.155	8.36215	10.3139	2.8346	3.28172	3.80335	3.22953	10.3136	6.80605	9.66283	7.30444
Migut.A00857	AT5G33340	CDR1	Eukaryotic aspartyl protease family protein	8.56833	6.83613	2.05995	0.630717	0	0.999792	0.0959347	0.108413	0	0.316885	0.0876817	0.211224	1.81121	1.86511	2.09627	1.26988	0.509578	1.29891	0.31757	0.388714
Migut.A00858	AT1G64830		Eukaryotic aspartyl protease family protein	16.236	7.28992	3.61323	1.82929	1.48986	1.72226	0.413147	0.578047	0.21187	0.389908	0.431549	0.207919	3.37145	2.45502	1.69858	2.60418	0.836008	1.984	0.33493	0.850293
Migut.A00859	AT5G33340	CDR1	Eukaryotic aspartyl protease family protein	17.0982	9.49145	3.1275	1.60737	0.358812	2.2896	0.557203	0.929524	0.428617	0.496647	0.254634	0.280417	4.85528	3.38302	3.01204	3.07318	0.880865	2.34132	1.20457	1.72016
Migut.A00860	AT5G33340	CDR1	Eukaryotic aspartyl protease family protein	21.4616	7.2744	1.34535	0	0.26548	1.22757	0.471162	0	0.105709	0.345847	0.107657	0.207477	1.53958	0.852103	1.00443	0.909522	1.1992	1.04488	1.00265	0.424241
Migut.A00861	AT1G62740		stress-inducible protein, putative	0	0	0	0	0	0	0	0	0	0	0	0	0	0	0	0	0	0	0	0
Migut.A00862	AT4G12400		stress-inducible protein, putative	39.541	53.3404	34.6107	27.2639	21.6458	73.092	29.8199	19.3594	21.9399	61.5084	53.3102	66.0596	51.7947	45.8892	45.1473	57.8164	26.3807	26.5418	18.0408	18.2064
Migut.A00863	AT1G62750	ATSCO1,ATSCO1/CPEF-G,SCO1	Translation elongation factor EFG/EF2 protein	34.8499	20.3399	18.1057	15.132	12.3212	13.9576	13.5374	13.1426	10.1047	31.4553	23.8993	23.7469	17.3739	18.2363	26.5495	18.1603	29.8709	34.498	25.2743	27.2799
Migut.A00864	AT1G62760		Plant invertase/pectin methylesterase inhibitor superfamily protein	0.410237	2.03654	2.09844	1.58178	1.93242	1.02119	7.5022	8.30498	8.10675	1.34861	0.559739	0.269681	1.63058	3.46118	3.59031	1.3511	5.82834	3.86002	10.7157	15.1645
Migut.A00865	AT5G62350		Plant invertase/pectin methylesterase inhibitor superfamily protein	0.171565	0.182508	0.175518	0	0.606119	0.40038	0.288137	0.506512	0.258584	0.282001	0.790049	0.507526	0.464949	0.26055	0.102375	0.211891	0	0.80715	0.817554	0
Migut.A00866	AT1G62780			2.46939	4.15925	4.03505	2.41642	2.90802	4.51419	1.53602	2.16976	3.72189	5.38373	4.24674	3.88923	4.79606	3.99325	3.47915	4.27822	3.90948	3.9801	2.17914	2.24746
Migut.A00867	AT4G22680	AtMYB85,MYB85	myb domain protein 85	4.10911	7.60911	2.10189	0.0400096	0.960117	2.27304	1.70397	6.61125	6.42265	10.7566	7.59226	7.61601	21.5294	24.6147	25.6094	17.4804	8.33449	10.3819	8.38035	8.36183
Migut.A00868	AT4G12340		copper ion binding	0.630634	0.776782	0.611209	0.104709	0.100509	1.20835	1.18919	0.559946	1.63419	1.03657	0.781204	1.44007	0.611659	0.739294	0.594171	1.39376	0.789583	0.659311	1.12473	0.702691
Migut.A00869	AT1G64830		Eukaryotic aspartyl protease family protein	0.251146	0.267165	0.114192	0	0	0.104195	0.0624876	0	0.0420588	0	0.028556	0.0275164	0.181498	0.0988833	0.0999084	0.103393	0	0	0	0
Migut.A00870	AT1G64830		Eukaryotic aspartyl protease family protein	12.7568	8.91614	3.50537	1.49669	1.59628	1.77147	0.354126	1.51182	0.264837	0.303262	0.593379	0.0519799	6.68575	3.04209	4.21501	4.49221	1.41076	2.36978	0.614038	0.531433
Migut.A00871	AT5G67360	ARA12	Subtilase family protein	65.6265	34.0128	36.053	35.6456	25.3382	8.32394	9.30017	5.33219	12.5808	5.82268	2.15628	3.19195	0.92691	1.42223	1.64003	0.980618	2.69399	2.68185	3.00747	1.50855
Migut.A00872	AT1G54250	ATRPABC16.5,NRPB8A,NRPE8A	RNA polymerase Rpb8	0.719574	0	1.47231	0	2.54217	0.335853	0	2.1244	0.361515	0	0.368178	0.354775	0	0.364264	0	0.444354	0	0	0	0.725432
Migut.A00873	AT3G18370	ATSYTF,NTMC2T3,NTMC2TYPE3,SYTF	C2 domain-containing protein	3.74945	8.25181	2.38954	2.53375	1.48905	13.0247	1.85815	1.48285	1.3217	5.63759	5.43455	8.01266	4.31767	4.23172	4.29864	6.83225	1.54751	1.27238	0.598826	1.02865
Migut.A00874	AT4G22840		Sodium Bile acid symporter family	2.51241	1.65889	3.03561	2.2548	1.9676	5.45883	5.74725	3.58081	4.04787	4.84165	5.43014	6.68474	3.24003	2.32439	3.3861	3.0762	2.85527	2.78516	2.29355	2.5547
Migut.A00875	AT4G22850		SNARE associated Golgi protein family	13.0707	23.252	15.0245	6.46057	8.2768	17.7762	9.37264	8.03154	17.167	15.2281	15.7801	14.6264	9.31324	9.98694	8.38368	11.1852	5.09494	7.21637	4.89885	4.29366
Migut.A00876	AT5G60040	NRPC1	nuclear RNA polymerase C1	1.06215	1.51063	0.523629	0.303515	0.198112	1.03101	0.693719	0.181786	0.150808	0.537675	0.515897	0.743777	0.367112	0.36625	0.394979	0.361224	0.0877343	0.128748	0.110032	0.116392
Migut.A00877	AT4G22860		Cell cycle regulated microtubule associated protein	1.33426	3.51699	1.72739	1.16716	0.679354	1.42185	0.237964	0.428274	0.759315	0.980108	1.2083	1.03624	2.44473	2.57022	3.19877	2.52284	1.62682	1.56775	1.13783	1.16656
Migut.A00878	AT1G12500		Nucleotide-sugar transporter family protein	4.32745	2.48441	1.12436	2.38367	2.7734	4.23193	3.76848	4.28761	3.58902	8.52433	7.5915	8.39887	4.02089	4.8681	3.36102	3.6479	2.04256	1.43626	1.81847	1.31573
Migut.A00879	AT4G11980	ATNUDT14,ATNUDX14,NUDX14	nudix hydrolase homolog 14	6.54229	3.31295	2.77348	5.58388	4.2065	3.84829	4.16423	3.74201	2.67902	3.62749	3.20987	4.02093	3.81315	2.92622	3.95736	3.01618	4.19732	5.05957	4.69773	3.86247
Migut.A00880	AT1G12520	ATCCS,CCS	copper chaperone for SOD1	6.97061	12.7334	10.3122	2.77818	3.73344	12.8241	8.07764	5.09127	6.4936	8.36771	10.731	11.2621	9.84739	9.83502	7.49431	12.5998	6.06326	5.86407	5.20796	4.77369
Migut.A00881	AT5G67360	ARA12	Subtilase family protein	2.59088	0.768101	0.564877	1.1166	2.52947	0	0	0	0	0	0	0	0.046042	0.129006	0.202756	0	0	0.0444048	0.179909	0
Migut.A00882	AT5G67360	ARA12	Subtilase family protein	31.2846	10.2853	4.44169	3.85322	5.34596	0.143718	0.0344759	0	0	0	0	0.0910889	0	0	0	0	0	0	0	0
Migut.A00883	AT1G04110	SDD1	Subtilase family protein	1070.69	332.739	227.197	258.908	337.588	7.39686	0.733777	3.89481	2.60413	0.171377	0.0609684	0.558115	0.0322923	0	0	0.0367914	0.0295274	0.0311441	0	0.480511
Migut.A00884	AT5G67360	ARA12	Subtilase family protein	0.134941	0.0358868	0.0345124	0	0.136208	0	0	0	0	0	0	0	0	0	0	0	0	0	0	0
Migut.A00885	AT1G04110	SDD1	Subtilase family protein	0	0	0	0	0	0	0	0	0	0	0	0	0	0	0	0	0.0300221	0	0	0
Migut.A00886	AT1G04110	SDD1	Subtilase family protein	0	0	0	0	0	0	0	0	0	0	0	0	0	0	0	0	0	0	0	0
Migut.A00887	AT5G67360	ARA12	Subtilase family protein	0	0	0	0	0	0	0	0	0	0	0	0	0	0	0	0	0	0	0	0
Migut.A00888	AT3G14067		Subtilase family protein	0	0	0	0	0	0	0	0	0	0	0	0	0	0	0	0	0	0	0	0
Migut.A00889	AT5G67360	ARA12	Subtilase family protein	0	0	0	0	0	0	0	0	0	0	0	0	0	0	0	0	0	0	0	0
Migut.A00890	AT5G67360	ARA12	Subtilase family protein	0.033221	0	0	0	0	0	0	0	0	0	0	0	0	0.0336344	0	0	0	0	0	0
Migut.A00891	AT5G67360	ARA12	Subtilase family protein	0	0	0	0	0	0	0	0	0	0	0	0	0	0	0	0	0	0	0	0
Migut.A00892	AT1G04110	SDD1	Subtilase family protein	0	0	0	0	0	0	0	0	0	0	0	0	0	0	0	0	0	0	0	0
Migut.A00893	AT4G11970		YTH family protein	4.0907	5.23633	3.72985	3.07117	2.43062	4.26091	2.26299	1.59069	2.71108	2.36051	3.10742	2.92754	2.4321	2.49671	2.89686	2.68734	2.03215	1.68844	1.3825	1.6379
Migut.A00894	AT1G12550		D-isomer specific 2-hydroxyacid dehydrogenase family protein	21.7541	11.7626	11.0662	13.3128	14.3559	11.7055	9.86831	11.8615	5.3942	15.6067	14.062	16.3944	14.1578	9.61302	13.0527	13.2605	8.85541	10.513	9.67277	11.632
Migut.A00895	AT4G22890	PGR5-LIKE A	PGR5-LIKE A	12.0942	8.88826	9.3596	10.4803	9.25901	4.78071	3.20358	3.17407	3.34611	7.24229	5.20394	5.48868	5.66899	5.52594	7.79068	6.32518	6.26799	7.96859	3.89562	4.48438
Migut.A00896	AT1G62981			0	0	0	0	0	0.0572255	0	0	0	0	0	0	0	0.186199	0.219484	0	0	0	0.324587	0
Migut.A00897	AT4G22950			0	0	0	0	0	0	0	0	0	0	0	0	0	0	0	0.0336966	0	0	0	0
Migut.A00898	AT4G19420		Pectinacetylesterase family protein	55.0967	69.2899	48.2875	8.6297	8.49193	33.1715	6.29889	2.69925	14.0024	14.21	17.139	16.8713	2.68557	3.16143	2.12507	4.14338	0.434851	0.755439	0.546555	1.35286
Migut.A00899	AT4G19420		Pectinacetylesterase family protein	0.760722	1.21386	6.50395	0.399978	0	0.152168	0	0.32084	0	0.803828	0	0.321482	0.0589027	0	0	0	0	0	0	0
Migut.A00900	AT4G19420		Pectinacetylesterase family protein	16.7003	24.6661	16.3791	0	0.417946	6.18419	1.54532	0.931367	4.02178	2.83577	4.51961	5.71604	0.149615	0.698681	0.494147	0.17046	0.27361	0	0	0
Migut.A00901	AT5G45280		Pectinacetylesterase family protein	19.2784	25.0515	26.5574	1.7306	1.24588	4.37097	0.987115	0.578411	2.44107	5.76437	3.3682	3.80584	0.722091	0.714084	0.280578	0.871089	0.466069	0.389173	0.352696	0.276519
Migut.A00902	AT2G45660	AGL20,ATSOC1,SOC1	AGAMOUS-like 20	17.9798	18.1426	14.0765	2.31019	1.28383	16.0282	4.01324	1.12162	6.68042	17.77	14.4945	12.3136	10.7793	17.9694	11.9362	8.92521	7.33496	5.37932	2.20395	3.905
Migut.A00903				1.8529	3.94217	1.20629	0	0	1.88688	0.942994	0	0.67702	2.07656	1.37899	1.16269	0.365197	1.87596	0.804111	1.66431	0.166964	0.704422	2.85401	0.679268
Migut.A00904	AT4G11880	AGL14	AGAMOUS-like 14	2.94718	4.91561	2.68008	0.726968	0.624354	3.22662	0.325905	1.13558	1.13335	4.33593	3.87229	3.26491	2.52428	4.16266	1.65007	2.56142	1.15408	0.608632	0.154119	0.696942
Migut.A00905	AT4G11860		Protein of unknown function (DUF544)	0	0.0403291	0	0	0	0.0530836	0.0636702	0	0.0761864	0.124629	0.0581929	0.168223	0.164385	0.0959569	0.0226221	0.23411	0.0375776	0.039635	0	0.171989
Migut.A00906	AT4G22960			0.671286	0.860168	0.218512	0.0160434	0.277197	0.62663	0	0	0	0.0877699	0.140511	0.105308	0.29769	0.262588	0.291321	0.131898	0.0756115	0.0478508	0.0807794	0.0769036
Migut.A00907	AT1G62990	IXR11,KNAT7	KNOTTED-like homeobox of Arabidopsis thaliana 7	26.3936	41.8485	49.1124	30.0047	32.0184	59.0574	68.5378	55.502	86.515	42.1452	41.8877	46.864	28.4692	41.2656	27.669	37.6393	12.6155	12.5302	11.6977	12.721
Migut.A00908	AT2G42010	PLDBETA,PLDBETA1	phospholipase D beta 1	0	0.0177176	0.0511172	0	0	0	0	0	0	0.0958171	0	0.0328466	0	0	0	0.0205701	0	0	0	0
Migut.A00909	AT5G59190		subtilase family protein	0	0	0	0	0.204294	0	0	0	0	0	0	0	0	0.0204911	0	0.0249964	0	0	0.0214323	0
Migut.A00910	AT5G59190		subtilase family protein	0	0	0	0	0	0	0	0.129526	0	0	0.0261895	0	0.0554857	0	0	0.189648	0	0	0	0
Migut.A00911	AT5G59190		subtilase family protein	16.9003	8.56993	4.67628	7.99276	9.61671	0.114437	0.0784343	0.310226	0	0	0	0.207232	0	0	0	0	0	0	0	0
Migut.A00912	AT5G58830			0	0	0	0	0	0.0182548	0	0	0	0	0	0	0	0	0	0	0	0	0	0.0788596
Migut.A00913	AT4G11820	EMB2778,FKP1,HMGS,MVA1	hydroxymethylglutaryl-CoA synthase / HMG-CoA synthase / 3-hydroxy-3-methylglutaryl coenzyme A synthase	23.4267	22.9014	37.6616	29.883	34.4528	45.9471	50.2021	42.1464	55.1413	44.7955	53.2335	51.1026	42.1128	40.7192	40.4773	41.3814	23.3176	27.6021	21.7612	20.0857
Migut.A00914	AT5G51920		Pyridoxal phosphate (PLP)-dependent transferases superfamily protein	1.28593	0.911963	0.558114	0.73759	1.10134	0.945755	0.959851	0.756001	0.939712	2.85026	2.63183	1.69068	0.929312	1.49919	0.790583	1.01066	0.617995	0.407394	1.11414	0.628555
Migut.A00915	AT1G12570		Glucose-methanol-choline (GMC) oxidoreductase family protein	0.075764	0	0	0	0	0	0.530178	1.03851	0.133224	0.0778332	0.0581482	0.0373543	7.61752	11.3526	12.2744	8.88935	16.8969	17.1686	23.006	19.8208
Migut.A00916	AT1G63020	NRPD1,NRPD1A,POL IVA,SDE4,SMD2	nuclear RNA polymerase D1A	0.837613	1.41306	0.796323	0.302502	0.239126	1.46901	0.596799	0.128462	0.229538	0.74402	1.08226	0.951089	0.79793	1.13071	0.70681	1.03449	0.679292	0.64572	0.35838	0.477659
Migut.A00917	AT1G12580	PEPKR1	phosphoenolpyruvate carboxylase-related kinase 1	6.81919	6.21135	8.19717	3.20449	6.3455	4.33653	4.62875	3.25353	4.21824	3.09991	3.55454	3.63527	5.17449	5.99789	4.62861	5.63223	3.8443	5.5252	6.04774	6.57394
Migut.A00918	AT4G11790		Pleckstrin homology (PH) domain superfamily protein	11.5361	23.8825	10.3056	1.98019	2.04839	15.3594	1.92414	2.25151	3.36172	9.33067	11.5432	9.84304	11.0388	9.64355	9.55651	10.8833	7.52038	5.94432	2.88463	2.23016
Migut.A00919	AT4G23020			1.38566	1.43809	1.9708	1.19058	0.682283	2.14529	1.30549	0.612922	0.764079	0.958264	1.55632	1.29971	0.311408	0.307955	0.302504	0.146092	1.25623	0.936338	1.71787	1.17548
Migut.A00920	AT1G63030			1.90346	0	0	0	0	0.444209	0	0.30105	0	0	0.243482	0	0.386886	0	0.425934	0.146929	0.11792	0.373129	0	0
Migut.A00921	AT5G52020		Integrase-type DNA-binding superfamily protein	0	0	0	0	0	0.0839631	0	0	0	0.295691	0	0	0.195008	0.0910659	0.21469	0	0	0.282111	0	0
Migut.A00922	AT1G11260	ATSTP1,STP1	sugar transporter 1	0	0	0.0744466	0	0	0	0	0	0	0.0598059	0	0	0	0	0	0.0449371	0	0	0	0
Migut.A00923	AT5G07220	ATBAG3,BAG3	BCL-2-associated athanogene 3	0.0789029	0.139892	0	0	0	0.441924	0.0588953	0.177482	0.132137	0.453924	0.457544	0.389019	0.627236	0.772218	0.910261	0.779591	0.443183	1.01739	0.111406	0.0530302
Migut.A00924	AT1G12640		MBOAT (membrane bound O-acyl transferase) family protein	11.3782	8.00449	9.41425	7.87771	9.8252	10.4817	10.7495	10.4664	6.99324	12.9278	11.1506	14.905	10.6596	8.66086	9.95137	9.31371	8.34745	11.2531	6.98311	9.4446
Migut.A00925	AT4G25515	SLK3	SEUSS-like 3	1.81227	3.75634	2.00693	1.00198	0.754347	2.80789	0.878575	1.245	0.750917	1.52012	1.07066	1.84229	3.07844	4.04795	4.4371	3.59964	5.72232	4.72693	4.13497	4.06842
Migut.A00926	AT4G11740	SAY1	Ubiquitin-like superfamily protein	5.38598	5.95044	6.48745	3.39244	2.41781	7.58677	2.49586	2.86137	4.438	5.15473	6.12085	6.67624	4.74285	5.24273	5.08935	6.25864	3.17023	3.79254	3.22562	1.49355
Migut.A00927	AT5G59710	AtVIP2,VIP2	VIRE2 interacting protein 2	5.76602	5.77541	5.09027	6.51306	5.96406	9.55536	4.55539	5.08232	5.12973	8.62569	7.59773	9.36544	10.2255	10.8622	9.37099	9.31372	8.60507	8.48016	8.34249	7.30213
Migut.A00928	AT1G67890			1.04684	2.02162	0.296573	0	0.0812824	1.24781	0.739314	0.489059	0.145643	0.873579	0.659232	0.968732	0.593583	0.505473	0.49973	0.696174	0.0957812	0.185213	0.0341092	0.211072
Migut.A00929	AT4G23050		PAS domain-containing protein tyrosine kinase family protein	3.60354	3.52257	2.88948	1.02416	0.688156	2.27285	2.399	0.985829	0.685027	1.04055	1.49497	1.72865	1.05576	1.18326	0.929853	1.68399	0.868827	1.01822	1.85642	0.0981859
Migut.A00930	AT4G23060	IQD22	IQ-domain 22	5.79223	5.12026	3.1715	3.04548	3.2733	1.67538	0.479541	0.619331	0.963179	1.15656	1.1479	1.22678	0.221088	0.351032	0.243402	0.302268	0.505395	0.788937	0.367157	0.370102
Migut.A00931				1.8689	4.27579	1.4929	4.71132	1.42131	2.10305	1.00325	0.647855	0.951803	1.36763	1.36232	1.03504	0.721563	0.959039	0.824943	0.948569	0.355267	0.535312	0.271106	0.129049
Migut.A00932				12.5621	26.7266	9.17964	12.2664	14.6726	17.422	6.83157	5.29814	5.04896	7.81683	10.284	10.9714	4.86339	11.0831	6.21093	3.76786	2.84607	6.37903	0.380074	1.26643
Migut.A00933	AT5G15500		Ankyrin repeat family protein	0	0	0	0	0	0	0	0	0	0	0	0	0	0	0	0	0	0	0	0
Migut.A00934	AT3G13950			0	0	0	0	0	0	0	0	0	0	0	0	0	0	0	0	0	0	0	0
Migut.A00935	AT1G63120	ATRBL2,RBL2	RHOMBOID-like 2	1.31879	1.19247	1.7989	1.08633	1.86365	1.43624	2.33791	8.26899	2.4294	1.4632	1.28207	1.38712	18.2512	22.2979	17.7586	17.5364	0.675382	1.90729	0.768094	1.35169
Migut.A00936	AT1G63160	RFC2	replication factor C 2	14.3662	16.9633	18.2783	9.89251	10.5998	8.37307	6.09652	5.02359	8.23127	5.11431	4.3283	4.96173	8.14236	8.36767	8.90614	7.86575	12.1918	10.6229	9.96188	8.92027
Migut.A00937	AT1G54570		Esterase/lipase/thioesterase family protein	2.24841	2.44381	1.23345	0.633926	0.180905	1.46006	0.820896	0.659676	0.0654845	1.96837	1.46721	1.59052	2.17239	1.83101	2.29443	2.21347	1.55035	2.28252	1.36301	0.985529
Migut.A00938	AT4G11670		Protein of unknown function (DUF810)	0.260308	0.663632	0.151519	0.0188782	0.0317117	0.540447	0.185926	0.0302861	0.103722	0.335656	0.298529	0.411577	0.257853	0.281723	0.246385	0.382466	0.106766	0.084459	0.104558	0.104066
Migut.A00939				0	0	0.127008	0	0	0.270407	0.741338	0.314161	0.207907	0.272082	0.254086	0.408061	0.403735	0.0837949	0.197548	0.153328	0	0	0	0
Migut.A00940	AT4G27290		S-locus lectin protein kinase family protein	0.561722	0.863127	0.0638516	0	0	0.670008	0	0.0263234	0.0627134	0.512946	0.606757	0.769302	0.0676575	0.221166	0.0744861	0.423961	0.185594	0.130503	0	0
Migut.A00941	AT5G35450		Disease resistance protein (CC-NBS-LRR class) family	0	0.13489	0.129724	0	0	0	0.21296	0	0.0637059	0.0521063	0	0.0625181	0.274913	0	0	0	0	0	0	0
Migut.A00942	AT4G16570	ATPRMT7,PRMT7	protein arginine methyltransferase 7	0	0	0	0	0	0	0	0	0	0.0411431	0.0256145	0	0.0271338	0.177396	0	0.0309142	0.223295	0	0.0265063	0
Migut.A00943	AT5G35450		Disease resistance protein (CC-NBS-LRR class) family	0.0796014	0.461882	0.133258	0.144584	0.0438268	0.553917	0.170148	0.231955	0.0945263	0.499574	0.481342	0.67789	0.38438	0.351674	0.492265	0.68818	0.10042	0.0832211	0.114946	0.196976
Migut.A00944	AT5G17550	AtPEX19-2,PEX19-2	peroxin 19-2	12.6	12.0609	12.0747	5.49553	10.5055	18.8726	19.8843	18.9403	21.4494	21.4385	24.0201	20.6346	21.6041	19.2584	17.8649	22.5355	10.2942	13.2887	7.29277	6.94286
Migut.A00945	AT5G47500		Pectin lyase-like superfamily protein	2.37347	2.75824	1.87723	0.964795	1.89245	1.88045	0.468959	0	0.400819	0.327838	0.67354	0.531017	0.0216209	0.201933	0.0238031	0.172432	0.0197697	0.0625563	0.295692	0
Migut.A00946	AT4G16600		Nucleotide-diphospho-sugar transferases superfamily protein	19.1623	11.2368	11.5198	19.723	15.5654	5.7492	4.15048	3.47976	4.43704	2.82691	2.58048	2.64696	2.20446	2.41186	2.08025	2.03798	2.822	2.75783	4.02394	3.58485
Migut.A00947	AT1G11950		Transcription factor jumonji (jmjC) domain-containing protein	0.456362	0.910256	0.233439	0.28494	0.431859	0.186377	0.0319352	0.0360889	0	0.0117207	0.0875636	0.042188	0.0463786	0.0144388	0.0680795	0.158521	0.0706794	0	0.0302041	0.244416
Migut.A00948	AT3G07610	IBM1	Transcription factor jumonji (jmjC) domain-containing protein	5.62488	4.42488	2.76602	4.80158	1.28822	3.75932	2.31803	1.49118	1.19687	1.73258	1.42209	1.7898	1.54743	1.34954	1.07181	1.92648	0.87145	0.820328	0.860935	0.838688
Migut.A00949	AT1G58410		Disease resistance protein (CC-NBS-LRR class) family	0.104832	0.24534	0.171596	0	0	0.371861	0.0234748	0.0353709	0.0421342	0.275699	0.27892	0.413486	0.159096	0.2335	0.125109	0.440206	0.0207819	0.131519	0.177619	0.0422741
Migut.A00950				0	0	0	0	0	0.0982053	0	0	0	0.0864617	0	0.103738	0.114043	0.106513	0.0627766	0.0649659	0.0521392	0	0	0
Migut.A00951	AT5G35450		Disease resistance protein (CC-NBS-LRR class) family	0.292833	0.155755	0.119832	0.277143	0.0591168	0.273353	0	0	0.029424	0.120332	0.119865	0.231003	0.0317437	0.207534	0.0698951	0.0723326	0.0290257	0.24492	0	0
Migut.A00952	AT5G35450		Disease resistance protein (CC-NBS-LRR class) family	2.17989	3.20011	2.31932	0.962772	1.32022	2.93021	1.09831	1.01132	0.744722	2.22151	1.71766	2.83737	0.874324	1.14765	1.11866	2.12689	0.66982	0.569753	0.623265	0.505455
Migut.A00953	AT3G62330		Zinc knuckle (CCHC-type) family protein	7.02614	7.02693	3.87185	5.14063	4.79294	4.62873	1.74599	1.47797	1.91902	2.66401	2.4923	2.79895	2.33622	2.09327	2.21653	1.73119	1.5457	1.53874	1.4658	1.27182
Migut.A00954	AT3G18600		P-loop containing nucleoside triphosphate hydrolases superfamily protein	7.73204	6.81728	6.36616	11.012	2.43749	4.79011	4.18557	3.23166	2.96302	4.23638	3.56413	4.41891	3.549	4.09044	3.46382	3.44124	1.93327	1.96629	1.52446	1.87267
Migut.A00955	AT3G47570		Leucine-rich repeat protein kinase family protein	0.273125	0.211305	0.0762048	0	0	0.672155	0.0278002	0	0	0.0816245	0.101634	0.244836	0.134578	0.125692	0.118529	0.582647	0	0.0778758	0.0788796	0.125158
Migut.A00956	AT4G17300	ATNS1,NS1,OVA8	Class II aminoacyl-tRNA and biotin synthetases superfamily protein	3.5026	4.81078	2.72149	2.70415	3.40124	3.69726	2.33313	1.7328	1.60379	3.64381	3.29694	3.75984	3.1881	2.52871	2.75146	2.92042	1.86041	2.39489	1.75281	1.63891
Migut.A00957	AT3G60580		C2H2-like zinc finger protein	1.41849	1.45507	0.829242	0.586005	1.27841	1.60787	1.41804	1.19652	1.22169	1.45723	1.24421	1.04905	3.34992	3.59035	2.47884	3.19097	2.91245	3.44266	3.00422	1.53218
Migut.A00958	AT1G02040		C2H2-type zinc finger family protein	0	0.142574	0	0	0	0	0	0	0	0	0	0	0	0	0	0	0	0	0	0
Migut.A00959	AT5G47570			32.4408	37.9758	55.5387	62.6158	73.0369	41.7577	56.307	57.3925	63.0041	40.6903	38.4951	36.7784	37.4198	41.1416	39.5745	37.9676	63.0032	53.3712	61.2346	63.0118
Migut.A00960	AT4G17260		Lactate/malate dehydrogenase family protein	0.421433	0.35865	0.143715	0.472714	0.368673	0.917929	1.44702	0.402883	0.451689	0.900523	0.891276	1.3298	0.761403	0.568903	0.838251	0.832785	0.278484	0.499344	0.357022	0.453189
Migut.A00961	AT4G16510		YbaK/aminoacyl-tRNA synthetase-associated domain	1.80838	1.23353	0.480166	1.39358	0.961455	1.4819	1.28285	1.00141	0.624185	1.74716	1.38439	1.91931	1.69096	1.52341	1.20265	1.0741	0.889397	0.92366	0.847857	1.00201
Migut.A00962	AT4G16515	RGF6		0	0.231665	0.222793	0	0.219821	0.135525	0	0	0	0	0	0	0.0786907	0	0	0	0	0	0	0
Migut.A00963	AT1G29670		GDSL-like Lipase/Acylhydrolase superfamily protein	0	0	0.102777	0	0	0.0234448	0	0	0	0.0206412	0	0	0	0	0.0299736	0	0	0	0	0
Migut.A00964	AT2G35736			8.23512	14.3573	12.0522	12.5087	17.2022	10.4633	6.91529	9.06897	13.3314	9.02404	9.2465	6.31587	6.4473	8.68499	5.59651	6.35673	13.6045	10.2837	10.2951	13.7216
Migut.A00965	AT4G17250			0.283535	0.361943	0.551129	0.149079	0.343438	1.16456	0.253966	0.478332	0.256408	1.002	0.899459	1.17426	0.860601	1.06213	0.812109	0.945485	0.47777	0.6225	0.480399	0.400181
Migut.A00966				0	0	0	0	0	0	0	0	0	0	0	0	0	0	0	0	0	0	0	0
Migut.A00967	AT3G02065		P-loop containing nucleoside triphosphate hydrolases superfamily protein	2.44413	4.1421	1.8624	1.34713	1.71846	3.7606	1.2456	0.966847	1.0501	2.56283	1.88016	2.80899	0.858798	1.09221	1.26734	1.58217	0.618188	0.951618	0.499792	0.305879
Migut.A00968	AT4G16535			33.1545	62.1255	32.4663	12.1546	8.59677	31.3276	10.3304	4.61829	17.7266	26.2481	24.6936	25.4943	27.2574	26.9974	30.4924	32.9333	15.5772	19.6101	14.7093	12.5725
Migut.A00969	AT2G45140	PVA12	plant VAP homolog 12	0.872494	2.88213	4.41601	2.46275	3.17512	2.05757	1.97947	1.33635	2.14557	1.96248	1.85617	2.3999	2.66317	2.44084	2.74016	2.63722	1.7524	2.04038	1.5804	1.36569
Migut.A00970	AT5G07630		lipid transporters	0.0848334	0.0601628	0	0	0	1.53101	1.61471	0.882551	0.738755	0.906364	0.868119	0.975936	0.980917	0.744371	0.506213	0.62864	0.336349	1.21211	0.868398	0.541652
Migut.A00971	AT5G44490			0	0	0	0	0	0	0	0	0	0	0	0	0	0	0	0	0	0	0	0
Migut.A00972	AT1G21970	EMB 212,EMB212,LEC1,NF-YB9	Histone superfamily protein	0.0403243	0.214481	0	0	0	0.225851	0.36119	0.204085	0.364663	0.331405	0.123794	0.278338	0.655685	0.285783	0.240621	0.19921	0	0.168632	0	0
Migut.A00973	AT3G47850			5.66933	3.97159	3.11217	5.5255	2.65193	4.38864	0.92892	1.63293	1.38941	1.70463	2.68852	1.9089	2.09852	2.09995	3.13543	1.537	3.01532	2.0239	3.07498	0
Migut.A00974				0.246506	0	0	0	0	0	0	0	0.330254	0.337651	0.084085	0.081024	0	0.0831911	0	0	0	0	0	0
Migut.A00975	AT2G38870		Serine protease inhibitor, potato inhibitor I-type family protein	0	0	0	0	0	0	0	0	0	0	0	0	0	0.231243	0	0	0	0	0	0
Migut.A00976	AT2G38870		Serine protease inhibitor, potato inhibitor I-type family protein	0	0	0	0	0	0	0	0	0	0	0	0	0	0	0	0	0	0	0	0
Migut.A00977	AT2G38870		Serine protease inhibitor, potato inhibitor I-type family protein	0	0	0	0	0	0	0	0	0	0	0	0	0	0	0	0	0	0.203376	0	0
Migut.A00978	AT2G38870		Serine protease inhibitor, potato inhibitor I-type family protein	2.3818	7.89924	6.88004	0	0.565689	2.22336	31.06	11.3454	16.0488	37.077	5.30483	29.2887	7.13825	80.5705	95.1405	64.5431	76.6583	71.1879	11.2758	16.6671
Migut.A00979	AT2G38870		Serine protease inhibitor, potato inhibitor I-type family protein	0	0	0	0.48334	0.347964	0	0	0	0	0	0	0	0	0	0	0	0.227796	0	0.48673	0
Migut.A00980	AT4G27290		S-locus lectin protein kinase family protein	0.157657	0.670848	0.286736	0	0.0353639	0.506914	0.529557	0.0591047	0.123211	0.446297	0.681186	1.00186	0.303827	0.159618	0.104529	0.367792	0.0347266	0.0549419	0.0371001	0.10596
Migut.A00981	AT4G27290		S-locus lectin protein kinase family protein	0.536555	0.494673	0.329351	0.188076	0.306904	0.400689	0	0.075432	0.0179711	0.205785	0.457557	0.317448	0.155103	0.0905385	0.213447	0.154623	0	0.149588	0.151516	0.2344
Migut.A00982	AT3G60600	(AT)VAP,VAP,VAP27,VAP27-1	vesicle associated protein	0.156502	0.184009	0.252802	0	0.174601	0.46134	0.368897	0.437723	0.488315	0.778497	0.649038	0.62541	1.13398	0.817266	0.560322	0.803669	0.359238	0.404741	0.409958	0.257424
Migut.A00983	AT5G47510		Sec14p-like phosphatidylinositol transfer family protein	0	0	0	0	0	0.068208	0.272703	0.0616346	0	0.120103	0.0996972	0.168119	0	0	0.0290674	0.0300811	0	0	0	0
Migut.A00984	AT2G43040	NPG1	tetratricopeptide repeat (TPR)-containing protein	3.53897	4.28099	3.33087	2.40302	3.30685	5.88975	2.06044	1.48406	1.86942	4.47078	3.89053	4.76589	2.43332	2.9483	2.07555	2.94716	1.20269	1.20511	1.13498	1.95718
Migut.A00985	AT4G16563		Eukaryotic aspartyl protease family protein	13.3247	8.31517	8.16245	9.24191	7.15419	3.89405	3.21958	1.469	1.13947	2.16355	2.07226	1.79714	5.61964	1.47616	4.35011	3.55143	0.92332	1.01622	1.0722	1.14325
Migut.A00986	AT4G16570	ATPRMT7,PRMT7	protein arginine methyltransferase 7	0.790185	0.75481	0.577422	0.186537	0.602275	0.677405	0.252778	0.14963	0.30787	0.55664	0.363051	0.39754	0.192292	0.163269	0.192455	0.0995833	0.0159844	0	0.256153	0.0487725
Migut.A00987	AT5G35450		Disease resistance protein (CC-NBS-LRR class) family	0.944727	1.93818	0.414212	0.544033	0.181638	2.70863	0.503693	0.815865	0.632844	2.12592	2.18672	3.08304	1.14602	1.66246	1.82542	2.25023	0.535096	0.25868	0.404931	0.27212
Migut.A00988	AT1G58400		Disease resistance protein (CC-NBS-LRR class) family	0.128118	0.340723	0	0	0	0.0597974	0.071723	0.0540346	0.128733	0	0.196659	0.0631665	0	0	0	0	0	0	0	0
Migut.A00989	AT5G35450		Disease resistance protein (CC-NBS-LRR class) family	0	0.0437775	0.126303	0.259651	0	0.115245	0	0	0.0413505	0.23675	0.126338	0.081159	0.0892207	0.0416648	0.0491128	0.0508256	0.0815815	0	0.0435787	0
Migut.A00990	AT5G35450		Disease resistance protein (CC-NBS-LRR class) family	0.626585	1.80921	0.0915747	0	0.451765	4.01076	0.300665	0.755048	0	1.9127	3.1144	3.08929	2.81395	1.90315	1.28192	2.32159	0.266175	0	0.189578	0
Migut.A00991	AT3G17380		TRAF-like family protein	0	0	0	0	0	0	0	0	0	0	0.0763025	0	0	0.0754913	0.0889862	0	0	0	0	0
Migut.A00992	AT4G13090	XTH2	xyloglucan endotransglucosylase/hydrolase 2	0.188911	0.20096	0.51537	0	0	0	0	0	0	0	0	0	0.068261	0	0	0.0777714	0	0	0	0
Migut.A00993	AT3G25050	XTH3	xyloglucan endotransglucosylase/hydrolase 3	0	0	0.0540441	0	0	35.653	27.0894	10.6053	33.3877	69.8125	48.7612	119.08	41.6892	53.8586	33.0987	49.5852	108.442	128.187	73.003	52.7776
Migut.A00994	AT4G17500	ATERF-1,ERF-1	ethylene responsive element binding factor 1	0	0.0761771	0	0	0	0	0	0	0	0	0	0	0	0.145002	0	0	0	0	0	0
Migut.A00995	AT3G25050	XTH3	xyloglucan endotransglucosylase/hydrolase 3	0	0	0.0790243	0	0	10.1309	1.25405	0.0325784	1.62993	0.920509	0.948553	2.05655	0	0.156411	0	0	0	0	0	0
Migut.A00996	AT4G19170	CCD4,NCED4	nine-cis-epoxycarotenoid dioxygenase 4	0	0	0	0	0	0	0	0	0	0	0	0	0	0	0	0	0	0	0	0
Migut.A00997				0	0	0	0	0	0	0	0	0	0	0	0	0	0	0	0	0	0	0	0
Migut.A00998	AT4G19170	CCD4,NCED4	nine-cis-epoxycarotenoid dioxygenase 4	0	0	0	0	0	0	0	0	0	0	0	0	0	0	0	0	0	0	0	0
Migut.A00999	AT4G13080	XTH1	xyloglucan endotransglucosylase/hydrolase 1	0	0	0	0	0	0	0.245513	0	0	0	0	0	0	0	0	0	0	0	0	0
Migut.A01000				2.14508	5.66539	2.42152	0.233349	1.11995	4.0738	1.32509	0.124786	0.966206	2.18847	2.04372	2.77164	0.882012	2.69599	1.85379	2.00979	0.146635	1.00531	0.313314	1.34227
Migut.A01001	AT5G12890		UDP-Glycosyltransferase superfamily protein	0.388721	0	0	0	0	0	0	0	0.130196	0	0.132596	0.127769	0	0	0	0	0	0.541863	0	0
Migut.A01002				1.88317	2.28946	0.137611	0	0	11.803	3.46392	1.13463	1.48674	6.08017	9.77309	3.44859	7.14486	5.99217	4.65538	6.81128	0	0	0	0
Migut.A01003	AT1G61730		DNA-binding storekeeper protein-related transcriptional regulator	0	0	0	0	0	0	0	0	0.399315	0.0816519	0	0.0979674	0	0	0	0.122704	0	0.207738	0	0
Migut.A01004	AT5G45420		Duplicated homeodomain-like superfamily protein	25.1251	24.2399	13.7415	13.1159	11.4398	30.9544	13.1592	9.61037	10.4839	27.8935	24.4225	28.6185	28.8612	22.6451	28.2675	26.8094	17.6528	15.9236	16.7003	12.8764
Migut.A01005	AT2G01050		zinc ion binding;nucleic acid binding	8.92965	17.4785	18.0881	14.2731	9.46421	13.0869	5.69887	7.83358	12.9205	13.7236	11.7879	9.94995	12.3903	11.2105	15.3459	11.6903	13.7192	12.6966	6.52468	12.1532
Migut.A01006	AT2G35360		ubiquitin family protein	7.22393	12.3746	12.1362	11.823	12.2245	9.61922	6.91859	5.72011	9.30458	8.10515	7.39241	8.34544	7.88846	9.17812	6.86741	8.50642	5.86169	6.86753	4.78111	4.40891
Migut.A01007	AT5G46640			2.04599	1.74119	2.4856	3.57689	2.50407	1.76664	1.60355	1.29437	1.28489	1.47131	2.11988	1.31137	1.02578	1.76073	1.12931	1.16869	0.709799	1.25668	0.920807	1.21181
Migut.A01008				5.09195	1.92594	5.32503	0.832932	0	0.739388	0	0.477237	0.341094	3.71983	0.463174	1.33894	0.613307	0.343687	0	0	0.785113	0	0.838773	0.228151
Migut.A01009				0	0	0	0	0	0	0	0	0	0	0	0	0	0	0	0	0	0	0	0
Migut.A01010	AT4G17890	AGD8	ARF-GAP domain 8	17.0037	47.7228	34.9387	7.36162	8.23325	40.7979	9.74373	9.27748	21.9577	30.0867	33.7161	33.2803	29.6066	31.5044	30.5444	37.3009	20.6101	17.1054	12.2081	13.0792
Migut.A01011				0	0	0	0	0	0	0	0	0	0	0	0	0	0	0	0	0	0	0	0
Migut.A01012	AT2G35410		RNA-binding (RRM/RBD/RNP motifs) family protein	15.6756	20.0182	8.46182	10.9388	4.01041	18.8811	3.47787	4.72236	5.40758	13.5361	13.8605	13.534	9.47518	10.6048	11.1212	13.1595	5.01217	4.3048	3.74832	3.31358
Migut.A01013	AT4G25960	PGP2	P-glycoprotein 2	1.56034	1.03741	0.718331	3.88326	2.50687	4.32107	4.36755	2.34717	1.56784	3.61199	3.33983	5.2569	4.24269	4.69977	4.5002	4.54473	6.8051	5.66874	8.97761	8.23225
Migut.A01014	AT5G16760		Inositol 1,3,4-trisphosphate 5/6-kinase family protein	13.0598	20.945	12.9538	5.78614	5.7548	12.5004	3.63702	4.36172	4.92929	12.2587	10.3795	13.8584	10.3483	9.1281	11.8675	11.2988	8.80519	8.5942	5.26511	4.14366
Migut.A01015	AT4G13090	XTH2	xyloglucan endotransglucosylase/hydrolase 2	0.328529	0	0.0672197	0.0690946	0	33.1208	18.3182	10.9739	35.0574	73.0623	55.5387	130.877	109.332	148.879	39.5212	69.8699	2.47486	4.05292	0.556633	0
Migut.A01016	AT4G13090	XTH2	xyloglucan endotransglucosylase/hydrolase 2	0	0.0431309	0	0	0	1.02189	1.0895	11.9017	2.3629	3.56543	4.77141	2.71865	100.781	79.1022	118.114	64.2461	108.83	132.676	64.8319	74.229
Migut.A01017	AT3G25050	XTH3	xyloglucan endotransglucosylase/hydrolase 3	0.0335064	0	0.102835	0.176172	0	43.3192	17.8197	15.0642	44.9796	57.0846	50.9174	93.4031	114.703	138.204	53.6632	78.9568	3.32116	8.44224	1.59667	2.33076
Migut.A01018				0	0	0	0	0	0	0	0	0	0	0	0	0	0	0	0	0	0	0	0
Migut.A01019	AT3G25050	XTH3	xyloglucan endotransglucosylase/hydrolase 3	0	0	0.0395534	0	0	2.3098	0.562747	0.554411	0.815814	3.08216	2.17603	6.5192	2.17937	1.87889	0.553692	0.955002	0	0	0	0
Migut.A01020	AT1G03940		HXXXD-type acyl-transferase family protein	0	0	0	0	0	0	0	0	0	0	0	0	0	0	0	0	0	0	0	0
Migut.A01021	AT4G10770	ATOPT7,OPT7	oligopeptide transporter 7	18.1182	11.844	8.30111	6.76131	10.0358	11.678	13.0639	9.37424	5.32534	16.0891	14.7359	17.1366	13.4054	8.98463	11.3507	11.8734	5.82338	7.30193	7.63534	6.6063
Migut.A01022	AT1G03940		HXXXD-type acyl-transferase family protein	0	0	0	0.0414788	0	0	0	0	0	0	0	0	0	0.0199676	0	0	0.0390975	0.0412381	0.0208848	0
Migut.A01023	AT3G25050	XTH3	xyloglucan endotransglucosylase/hydrolase 3	0	0.0405364	0	0	0	11.774	1.53594	0.160715	3.29286	3.22569	2.76862	5.8993	0.16523	0.270061	0.0454767	0.329439	0	0	0	0
Migut.A01024	AT3G25050	XTH3	xyloglucan endotransglucosylase/hydrolase 3	0	0	0	0	0	11.324	2.93308	0.577926	3.76613	7.48569	5.73269	11.5646	0.174754	0.244823	0	0.0995508	0	0	0.0426782	0
Migut.A01025	AT4G25140	OLE1,OLEO1	oleosin 1	0.498092	0.847778	1.22296	0	2.01108	0.185983	0.334611	8.57102	0.500485	1.06433	0	0	37.6879	18.7596	14.742	27.8056	160.752	39.0557	461.206	445.605
Migut.A01026	AT4G17510	UCH3	ubiquitin C-terminal hydrolase 3	10.9784	19.1804	23.957	14.9634	14.0303	23.619	10.8675	10.7045	18.7482	18.5486	21.1832	20.2262	16.004	16.0603	14.9201	18.1949	17.7161	13.9242	9.19736	8.01188
Migut.A01027	AT3G17380		TRAF-like family protein	0	0	0	0	0	0	0	0	0	0	0	0	0.139082	0	0	0	0	0	0	0
Migut.A01028	AT4G16807			0.438395	1.42822	0.672744	0.0576256	0	0.971924	0.153389	0.046224	0	0.315258	0.252348	0.13509	0.653439	0.416109	0.850188	0.812158	0.271587	0.45833	0.174089	0.276227
Migut.A01029	AT1G05380			0	0.0996125	0.0136854	0	0.0877683	0.118629	0.134799	0.163615	0.0604864	0.120934	0.130047	0.065954	0.362527	0.426623	0.351223	0.421296	0.2453	0.244745	0.0779115	0.0337151
Migut.A01030	AT4G25420	AT2301,ATGA20OX1,GA20OX1,GA5	2-oxoglutarate (2OG) and Fe(II)-dependent oxygenase superfamily protein	0	0	0	0	0	0	0	0	0	0	0	0	0	0	0	0	0	0	0	0
Migut.A01031	AT1G32550		2Fe-2S ferredoxin-like superfamily protein	2.86664	4.71606	4.38199	5.73104	9.26953	3.08045	4.90773	4.11913	3.78473	4.13661	3.71804	4.24007	2.54742	3.39166	3.16256	3.00526	3.98131	3.46746	4.39461	3.49486
Migut.A01032				0	0	0	0	0	0	0	0	0	0	0	0	0	0	0	0	0	0	0	0
Migut.A01033	AT4G16820	PLA-I{beta]2	alpha/beta-Hydrolases superfamily protein	1.5365	0.645199	0.785953	0.765355	0.857097	0.792634	1.53925	0.409283	0.365657	0.631388	0.289641	0.478453	0.613642	0.368437	0.434299	0.59926	1.00197	1.52183	0.984812	2.85345
Migut.A01034	AT4G16830			107.324	57.2373	54.2889	47.316	52.6941	70.8151	63.2091	62.1716	45.2941	75.6467	68.1951	76.6072	61.7546	68.2809	53.0615	53.6946	58.1566	57.6478	66.2634	66.3345
Migut.A01035				0	0.0671007	0.0645309	0	0	0.647695	1.55373	2.50072	1.26761	1.39969	1.09733	1.24398	1.02566	1.14952	0.602228	0	0.812795	0.857297	1.26912	1.58978
Migut.A01036	AT3G25830	ATTPS-CIN,TPS-CIN	terpene synthase-like sequence-1,8-cineole	0	0.0716757	0	0	0	0	0	0	0	0.0830622	0	0	0	0	0	0	0	0	0	0
Migut.A01037	AT4G16830			53.3068	26.9009	22.8812	36.7581	16.4014	23.6822	18.6208	18.3592	12.0736	21.0971	20.0371	21.5966	6.30549	6.44213	6.09453	6.77926	5.6032	6.62375	4.48239	5.42363
Migut.A01038	AT4G24020	NLP7	NIN like protein 7	0.680857	1.24163	0.895557	0	0	0.363179	0	1.4768	0.488663	0.239812	0.298601	0.0959103	1.15981	1.47713	0	0.84089	0.0964097	0.305065	0	0
Migut.A01039	AT5G47430		DWNN domain, a CCHC-type zinc finger	2.10653	3.52876	6.01934	4.17574	3.81272	3.00611	4.50025	5.47365	6.47161	3.20382	4.26177	2.76959	7.08679	7.3543	8.17771	5.17344	6.84002	6.73355	7.07675	4.3206
Migut.A01040				0	0	0	0	0	0	0	0	0	0	0	0	0	0	0	0	0	0	0	0
Migut.A01041				0	0	0	0	0	0	0	0	0	0	0	0	0	0	0	0	0	0	0	0
Migut.A01042	AT2G43500		Plant regulator RWP-RK family protein	0	0.133633	0	0	0	0	0	0	0	0	0	0	0	0	0	0	0	0	0	0
Migut.A01043	AT4G16835		Tetratricopeptide repeat (TPR)-like superfamily protein	5.76796	14.6707	3.81559	0	0.744184	6.11295	1.16536	0.475561	0.784377	2.4593	2.52964	2.56584	2.11553	2.41493	2.58784	2.99945	0.988693	1.26953	0.642945	0.349769
Migut.A01044	AT4G17530	ATRAB1C,ATRABD2C,RAB1C	RAB GTPase homolog 1C	22.684	18.8746	22.9769	17.4509	18.2875	29.6077	27.4656	24.7967	35.2803	29.2461	30.1847	29.1843	27.2951	26.7308	30.6158	30.574	22.3608	32.1164	19.6081	20.5542
Migut.A01045	AT2G35658			0.976014	0.713808	2.12182	4.2337	3.63286	9.50946	9.22039	15.5395	10.1135	10.2774	11.2362	11.9701	12.4317	9.26399	12.5944	11.8282	4.05111	5.54841	2.64847	2.09092
Migut.A01046	AT2G35660	CTF2A	FAD/NAD(P)-binding oxidoreductase family protein	0.528502	0.374807	1.21009	1.69374	0.55887	0.446359	0.281778	0.424571	0.227589	0.910065	0.849873	0.297794	1.14581	1.12112	1.20139	1.52303	1.57156	1.39449	1.03936	0.710406
Migut.A01047	AT5G37290		ARM repeat superfamily protein	1.65514	3.86442	2.52893	1.55968	2.12634	1.92628	1.78097	1.41427	1.38231	1.6076	1.84772	1.88644	1.7243	1.13167	1.51354	1.64597	0.937478	0.831496	0.614589	0.693452
Migut.A01048	AT4G17540			1.5071	3.66764	2.36553	1.60653	0.771046	3.8929	1.08641	0.557264	0.933495	2.05303	2.32393	2.36148	1.29802	1.92299	1.67542	1.98882	1.5143	1.03603	0.568417	0.624397
Migut.A01049				0.0721676	0.153541	0.516813	0.455338	0.65561	1.4147	0.565613	0.304372	0.145029	2.13519	2.58477	1.92138	1.17347	0.876787	0.775141	0.980435	0.929926	0.829942	0.0764218	0
Migut.A01050	AT4G12560	CPR30	F-box and associated interaction domains-containing protein	0	0.599244	0.301868	0.535952	0.135382	0.10016	0.0600677	0	0.107814	0.132274	0.0823504	0.343861	0.261704	0.760432	0.128052	0.132518	0.584948	0.560886	0	0.1893
Migut.A01051	AT4G17550		Major facilitator superfamily protein	0.573253	0.609816	0.681052	0.311132	0.671967	0.138095	0.0414089	0.561539	0.20439	0.45593	0.22708	0.182345	0.400914	0.430609	0.463447	0.570964	1.35637	1.23731	2.21278	1.64055
Migut.A01052	AT4G17560		Ribosomal protein L19 family protein	37.2586	26.1122	32.8843	43.3725	37.2543	26.9159	33.9682	34.1565	38.8989	32.2283	31.3283	26.7759	16.0632	20.5873	18.3128	20.0044	21.746	24.1424	22.0375	19.969
Migut.A01053	AT5G47020			1.63118	1.62829	1.22937	0.989789	1.21297	1.31794	0.803182	0.67062	0.45911	1.81749	1.44012	1.89231	1.66917	1.50808	1.30871	1.39949	0.507243	0.621	0.54675	0.432996
Migut.A01054	AT4G17040	CLPR4	CLP protease R subunit 4	25.2186	16.0796	13.6152	9.40155	11.1655	11.6605	7.14253	6.71966	6.37837	10.2403	9.6474	9.29621	7.15373	7.15863	7.23819	6.81142	6.63467	7.80285	7.33771	9.21915
Migut.A01055	AT1G76880		Duplicated homeodomain-like superfamily protein	1.47797	1.19159	0.668472	0.507157	0.361185	2.00412	0.661917	0.564289	0.406439	2.63391	1.49652	2.36249	1.92257	1.71687	1.41108	2.421	0.154207	0.471685	0.131797	0.156842
Migut.A01056	AT3G11230		Yippee family putative zinc-binding protein	0	0.0732745	0.211405	0	0	0.0642989	0	0	0	0	0.0704876	0	0.0746684	0	0.164409	0.0850715	0	0	0	0
Migut.A01057	AT4G10390		Protein kinase superfamily protein	1.11674	0.187573	0	0	0	0	0	0	0	0	0	0	0	0.178521	0.0701445	0	0	0.0614484	0	0
Migut.A01058				0	0	0	0	0	0	0	0	0	0	0	0	0	0	0	0	0	0	0	0
Migut.A01059	AT4G35580	NTL9	NAC transcription factor-like 9	10.2288	19.715	9.9881	5.94129	5.18594	8.36023	1.84215	1.09979	2.65137	4.06932	4.35213	4.37737	4.72805	5.21732	4.00119	4.67749	4.18476	2.83982	2.87642	2.91054
Migut.A01060	AT1G33055			5.69498	4.58693	0.749083	0.769976	1.39606	0.303779	1.18418	3.63716	1.8802	0.468042	0.58278	1.04291	3.4395	3.04766	4.07793	2.11007	0	1.27585	1.80921	0.902211
Migut.A01061	AT2G18196		Heavy metal transport/detoxification superfamily protein	0	0	0	0	0	0.0378477	0	0	0	0	0	0	0	0.123148	0	0	0	0	0	0
Migut.A01062	AT4G15090	FAR1	FRS (FAR1 Related Sequences) transcription factor family	0	0	0	0	0	0	0.0210993	0	0	0	0	0	0	0	0	0	0	0	0	0
Migut.A01063	AT2G46870	NGA1	AP2/B3-like transcriptional factor family protein	0.386273	0.359546	0.246983	1.42168	0.292426	0.180288	0	0	0	0.0396823	0.0494102	0	0.209364	0.0488849	0	0	0.0478594	0	0	0
Migut.A01064	AT1G01050	AtPPa1,PPa1	pyrophosphorylase 1	19.2208	24.6517	29.5713	34.267	32.3688	37.9598	37.8405	30.6547	47.6126	43.0447	52.2823	40.4884	34.8958	41.9965	37.6217	36.1571	32.7895	31.9761	24.6967	20.9713
Migut.A01065	AT4G34980	SLP2	subtilisin-like serine protease 2	16.1276	6.90349	4.20696	2.60133	3.98869	5.3981	3.84882	1.49046	2.45335	5.99354	7.3642	6.30414	3.34328	5.56201	3.10561	2.18228	1.8788	2.21678	1.4969	1.84613
Migut.A01066	AT3G61460	BRH1	brassinosteroid-responsive RING-H2	3.27266	2.96942	1.87098	1.6195	1.94318	3.41436	6.14293	2.19219	1.25732	7.91069	6.10697	5.78975	5.63446	3.11848	6.31802	3.92301	5.81989	4.4278	5.70802	10.2861
Migut.A01067	AT1G32940			0.201075	0.235289	0.082283	0.486324	0.0202964	0.0187698	0	0	0.121224	0.214829	0.123459	0.0396547	0	0.183219	0.119984	0.0496674	0.0597918	0.0420436	0	0.0405423
Migut.A01068	AT3G51150		ATP binding microtubule motor family protein	6.7209	14.2001	6.19009	4.67906	4.9048	4.34474	2.95997	2.3085	1.94552	3.59568	3.50551	3.10252	2.38144	3.44939	2.57736	3.05813	1.2364	1.05106	1.30119	1.65167
Migut.A01069	AT4G39330	ATCAD9,CAD9	cinnamyl alcohol dehydrogenase 9	1.53436	3.9741	0.204745	0.280607	1.21208	1.61911	2.61424	0.562718	0.737348	0.932051	1.16054	0.855165	1.37401	1.55345	1.67191	1.56544	1.19024	0.139489	0.211931	0.0672543
Migut.A01070	AT1G32930		Galactosyltransferase family protein	4.51588	12.7725	11.8673	4.83881	5.59526	13.2458	3.78614	4.63966	6.34401	12.4709	15.0025	15.3427	10.8114	12.5895	9.68045	14.1416	10.5434	6.28752	7.68308	8.0912
Migut.A01071	AT1G64720	CP5	Polyketide cyclase/dehydrase and lipid transport superfamily protein	25.2921	18.8106	15.0706	14.5512	9.6488	14.1556	9.975	10.9412	11.3463	17.3813	18.0398	16.4752	12.6518	11.9535	13.8318	12.2072	8.77705	11.2394	8.0005	7.09794
Migut.A01072	AT4G24140		alpha/beta-Hydrolases superfamily protein	6.24762	5.43952	7.38074	2.03352	1.91442	21.8006	11.825	11.3555	17.5998	30.5173	27.3048	37.3669	26.2234	21.1034	15.6445	26.7308	6.78244	6.62892	4.4303	4.31146
Migut.A01073	AT5G41890		GDSL-like Lipase/Acylhydrolase superfamily protein	0	0	0	0	0.199606	0	0	0	0	0	0	0	0	0	0	0	0	0	0	0
Migut.A01074	AT1G28360	ATERF12,ERF12	ERF domain protein 12	0	0	0	0	0	0	0.239837	0.0903439	0.107619	0	0	0	0.464412	0.108437	0	0	0	0	0	0.539881
Migut.A01075	AT4G02290	AtGH9B13,GH9B13	glycosyl hydrolase 9B13	1.32862	0.748249	2.15878	2.46555	1.57776	1.31319	3.67519	3.5599	2.85324	2.54783	2.66589	1.97801	1.46849	2.29467	1.3058	1.73743	2.22071	2.28782	1.79316	1.99602
Migut.A01076	AT3G56210		ARM repeat superfamily protein	5.02903	9.33671	7.08158	3.13685	3.39705	8.90702	2.69761	2.59685	3.86195	7.88905	8.41414	6.91995	4.87117	5.40137	4.58692	6.23471	3.12734	2.57888	2.59188	2.02414
Migut.A01077	AT3G17380		TRAF-like family protein	0	0	0	0.163188	0	0.0289722	0	0	0	0	0.0635215	0	0	0.0314231	0	0	0	0	0	0
Migut.A01078				0	0	0	0.0543885	0	0	0.0289545	0.0218137	0	0.0212534	0	0	0	0	0.0308626	0.0319389	0.025633	0	0.0821548	0
Migut.A01079				11.319	8.90699	2.69666	27.5557	14.7121	8.97387	19.0966	16.4796	3.58339	7.39103	7.93354	7.79763	16.8082	4.8665	7.957	6.7025	10.912	12.32	27.4206	18.6017
Migut.A01080	AT1G32340	NHL8	NDR1/HIN1-like 8	1.1456	1.71231	0.51924	0.365981	0.161013	1.80037	0.746868	0.587138	0.218564	1.85919	1.15748	2.17349	1.77632	2.23162	1.40181	2.25663	0.689939	0.621589	0.537465	0.365484
Migut.A01081	AT4G17760		damaged DNA binding;exodeoxyribonuclease IIIs	3.00077	3.87398	2.92089	2.69599	3.5877	1.41417	1.20691	0.810965	1.93206	0.550701	1.07327	0.80438	0.757955	1.00287	1.73845	1.40328	2.02142	1.2488	1.48085	0.910497
Migut.A01082	AT5G46860	ATSYP22,ATVAM3,SGR3,SYP22,VAM3	Syntaxin/t-SNARE family protein	5.33047	6.85247	7.09696	3.71061	2.74332	14.6333	9.14567	9.73994	13.7146	15.0676	14.6588	14.5545	10.694	11.3713	9.64086	11.3679	7.30772	6.34208	4.83377	5.13167
Migut.A01083	AT1G74340		dolichol phosphate-mannose biosynthesis regulatory protein-related	4.62541	9.12754	8.65198	11.1814	10.2218	11.8673	11.231	12.4089	15.9367	11.944	12.3654	9.55377	9.13801	9.51834	9.04774	6.64217	10.5259	7.92605	7.82534	8.92606
Migut.A01084	AT2G35490		Plastid-lipid associated protein PAP / fibrillin family protein	8.59687	6.79904	7.06052	9.73444	7.08749	7.57681	4.8547	5.15078	4.29647	8.15041	7.75335	7.7374	4.66772	4.99749	4.69119	4.92891	4.506	5.14485	4.01959	4.20486
Migut.A01085				0	0.0519732	0	0	0	0.0456069	0	0	0	0	0	0	0	0	0.0583073	0	0.0968545	0	0	0
Migut.A01086	AT1G55865			2.91827	7.56964	6.05282	2.35413	2.98604	4.47803	1.16374	1.3151	1.6469	2.20125	2.45452	2.44401	2.34009	2.99506	1.90835	1.82679	1.54536	0.835884	1.18532	0
Migut.A01087				0	0	0	0	0	0.153179	0.428697	0.0461388	0	0.0449537	0	0.0539363	0.237176	0.0553788	0.0652784	0.202665	0	0.228742	0	0
Migut.A01088	AT3G09740	ATSYP71,SYP71	syntaxin of plants 71	0.438557	0.699793	1.1537	0	0	0.643315	0.0350733	0.4492	0.220332	1.02979	0.128224	0.463337	0	0.253722	0.224308	0.309508	0.0620999	0	0	0
Migut.A01089	AT3G06950		Pseudouridine synthase family protein	6.27536	6.32011	7.74953	9.25424	4.94751	7.24439	5.48789	2.85027	3.69376	7.9955	7.82766	7.57932	4.54849	5.00005	4.34285	4.81532	3.27571	3.14449	2.83113	2.54555
Migut.A01090				0.551049	0.293098	0	7.82284	3.05924	1.28598	0.925466	0.929636	0.830545	0.22644	0.28195	0.543373	1.1947	0.278953	0	0.340286	1.63861	0.288054	0.8753	0.555535
Migut.A01091	AT2G40070			0	0	0	0	0	0	0	0	0	0	0	0	0	0	0	0	0	0	0	0
Migut.A01092	AT3G17380		TRAF-like family protein	0	0	0	0	0	0	0	0	0	0	0	0	0	0	0	0	0	0	0	0
Migut.A01093	AT5G50400	ATPAP27,PAP27	purple acid phosphatase 27	6.32149	6.46911	4.54697	1.8632	2.31894	7.35868	3.83311	2.11518	2.73085	7.56467	7.72891	8.91337	7.60136	7.02344	9.12119	8.01134	4.42035	5.47868	3.73663	2.46744
Migut.A01094	AT5G41970		Metal-dependent protein hydrolase	11.1014	18.2453	25.1044	10.3932	13.0801	23.7453	17.9291	11.5032	24.3359	15.5399	16.4071	16.6762	11.9043	14.3931	12.6769	13.3163	13.1214	11.7106	7.56943	7.81012
Migut.A01095	AT3G12410		Polynucleotidyl transferase, ribonuclease H-like superfamily protein	0	0	0.119974	2.58973	0	7.88191	3.28257	1.28597	8.2485	0.578281	0.360022	0.115639	0.127125	0	0	0	0	0	0	0
Migut.A01096	AT4G24090			12.9593	17.7163	15.9659	7.24876	6.67967	15.4947	2.65498	2.18627	5.92896	16.8597	16.6475	14.1926	6.21704	8.59814	7.04196	8.03672	4.42753	5.41944	1.40152	2.89093
Migut.A01097	AT4G24120	ATYSL1,YSL1	YELLOW STRIPE like 1	0.244004	0.194675	0.124813	0.384882	0.205246	0.645353	0	0.222972	0.347333	0.969249	0.645044	0.621562	0.617177	1.04992	1.0192	1.3561	3.5674	2.59351	2.02404	1.55794
Migut.A01098	AT4G25340	ATFKBP53,FKBP53	FK506 BINDING PROTEIN 53	2.74445	9.70082	1.3998	1.96281	1.86013	2.76122	0.584453	0.473672	0.516561	1.12451	1.125	1.70796	1.04598	1.32124	1.11379	1.92432	0.65068	0.901293	0.343389	0.542197
Migut.A01099	AT1G32860		Glycosyl hydrolase superfamily protein	10.5143	5.14821	6.35844	7.00079	8.25738	7.81979	10.562	10.9412	6.73878	16.818	15.4857	14.0257	11.158	15.2464	10.144	10.8619	8.40077	10.7099	9.39117	10.5751
Migut.A01100	AT3G07930		DNA glycosylase superfamily protein	2.7837	3.93291	1.13469	3.24744	1.00979	2.57822	0.852237	1.46756	0.874087	1.21539	1.02373	1.20091	0.683672	1.12293	0.674812	1.66528	0.560466	0.954938	0.690891	0.855065
Migut.A01101	AT3G13540	ATMYB5,MYB5	myb domain protein 5	36.1738	25.597	28.0159	25.8105	25.8571	12.3063	11.9405	5.96701	10.662	4.88884	5.59375	4.33323	1.8009	3.09269	4.02928	4.89785	6.53369	7.78786	5.95875	5.88896
Migut.A01102				0	0	0	0	0	0	0	0	0	0	0	0	0	0	0	0	0	0	0	0
Migut.A01103	AT5G47470		Nodulin MtN21 /EamA-like transporter family protein	0.151611	0.368642	0.553944	0	0	0.0808716	0	0	0.108814	0.284803	0	0.064071	0.0234784	0	0	0	0	0	0	0
Migut.A01104	AT1G58410		Disease resistance protein (CC-NBS-LRR class) family	0.108317	0	0.249329	0.113904	0	0.227501	0	0.296943	0.0816283	0.267062	0.332531	0.320425	0	0.0274163	0.0323172	0.0334443	0.161047	0.141554	0	0
Migut.A01105	AT3G50950	ZAR1	HOPZ-ACTIVATED RESISTANCE 1	0.0285942	0	0	0	0	0	0	0	0	0	0	0	0	0	0	0	0	0	0	0.115308
Migut.A01106	AT4G17310			9.00671	10.8587	11.2707	16.3344	15.7319	11.6975	11.7504	12.1777	11.0698	10.6205	10.8464	9.47333	6.19767	6.63425	5.29654	6.09386	8.46171	7.04174	9.04004	12.3173
Migut.A01107	AT4G14465	AHL20	AT-hook motif nuclear-localized protein 20	0	0	0	0	0	0	0	0	0	0	0	0	0	0	0	0	0	0	0	0
Migut.A01108	AT2G45040		Matrixin family protein	0	0	0.825552	1.17495	0.125314	0.405611	3.68352	2.67037	2.43251	1.22437	0.127043	1.46902	0.403735	1.25692	2.37058	1.0733	4.86069	4.02358	5.52157	6.32049
Migut.A01109	AT4G39952		Pentatricopeptide repeat (PPR) superfamily protein	1.08175	1.63894	0.905459	0	0.0330882	0.979186	0.146808	0.110602	0.0988132	0.727391	0.436082	0.484854	1.1371	0.862891	1.29099	0.485822	0.454886	1.0624	0.555402	0
Migut.A01110	AT4G16650		O-fucosyltransferase family protein	8.30488	13.0133	8.78984	3.50837	4.00134	11.9216	4.19737	3.43456	5.24477	13.8055	11.307	15.5206	9.69291	8.98027	8.64828	11.0323	4.34704	4.97886	2.90616	2.1971
Migut.A01111	AT4G17330	ATG2484-1,G2484-1	G2484-1 protein	7.03627	6.58636	2.90024	2.69494	2.66696	5.335	3.27566	1.44434	0.911532	4.29163	3.10991	4.51741	3.0055	3.16869	3.20057	3.83738	1.21953	1.5649	1.05672	1.36612
Migut.A01112	AT5G27330		Prefoldin chaperone subunit family protein	15.512	17.7437	8.76186	19.3036	8.34271	21.161	9.18686	7.40112	4.30284	14.2252	10.8481	16.6837	10.7449	11.3088	9.6136	14.8308	5.52094	5.3223	5.89828	4.46808
Migut.A01113	AT5G12210	AtRGTB1,RGTB1	RAB geranylgeranyl transferase beta subunit 1	7.97092	6.76118	4.13084	2.02867	3.89459	6.74267	3.70043	2.2454	2.74988	6.1576	5.17262	5.8986	4.74991	4.25459	4.58681	4.56207	2.86089	3.15824	3.49985	2.51779
Migut.A01114	AT4G17340			2.94445	0.715944	1.20492	2.16742	5.94423	0.117796	0.61225	1.31281	0.0845314	0.51855	0.473491	0.165911	22.9813	14.9906	34.1359	11.6369	5.83711	18.9099	4.45433	3.30767
Migut.A01115	AT4G17350		Plant protein of unknown function (DUF828) with plant pleckstrin homology-like region	0	0	0	0	0	0	0	0	0	0	0	0.0930607	0	0	0.0750868	0.0388527	0	0	0	0
Migut.A01116	AT4G17360		Formyl transferase	2.63446	2.24199	2.24597	2.24705	1.89099	2.65048	1.54037	0.370367	1.23532	1.32313	1.49772	1.35661	2.09426	1.51144	1.18775	0.686889	0.261129	0.979291	0.774933	0.295101
Migut.A01117	AT4G16695			16.8469	33.8212	35.1532	38.4022	35.4101	29.6784	41.9231	32.1038	46.9128	36.2603	38.9473	29.5779	30.0661	28.9649	28.8711	23.8516	30.0373	31.5745	33.1237	30.7059
Migut.A01118	AT2G05840	PAA2	20S proteasome subunit PAA2	93.455	113.962	192.701	123.419	159.375	134.048	251.866	199.374	280.913	96.375	122.035	106.46	102.729	127.459	105.46	123.031	167.476	155.617	202.475	200.294
Migut.A01119	AT4G16700	PSD1	phosphatidylserine decarboxylase 1	1.37685	1.31821	1.57761	1.18725	1.02844	1.2467	1.52617	0.871048	1.05144	1.56156	1.16944	1.23548	1.26866	1.25459	1.29811	0.91826	0.968968	1.20915	1.2539	1.42971
Migut.A01120	AT3G14470		NB-ARC domain-containing disease resistance protein	3.7314	2.44135	4.15519	5.05238	3.13315	1.91112	1.68222	1.9637	1.14471	2.90382	3.04122	2.29557	0.823299	1.52116	1.73397	1.06035	0.998288	0.914854	1.20639	1.39818
Migut.A01121	AT4G17370		Oxidoreductase family protein	6.80759	15.1156	13.3971	8.59043	5.92202	12.6863	6.3471	4.15534	13.0339	11.1489	11.3742	9.66638	5.93048	6.0151	6.64721	7.33763	3.60696	3.07979	2.80492	2.67034
Migut.A01122	AT4G17380	ATMSH4,MSH4	MUTS-like protein 4	0.228732	0.545629	0.106365	0.386304	0.0559711	0.401151	0.13969	0.0350798	0.0417874	0.159501	0.163137	0.280224	0.262977	0.294736	0.297791	0.359539	0.164887	0.326091	0.0807386	0.202643
Migut.A01123	AT5G35450		Disease resistance protein (CC-NBS-LRR class) family	0	0	0	0	0	0	0	0	0	0	0	0.0231864	0	0	0	0	0	0	0	0
Migut.A01124	AT4G21800	QQT2	P-loop containing nucleoside triphosphate hydrolases superfamily protein	12.6296	15.0533	4.95527	3.11502	1.85869	12.9291	4.86293	1.72207	2.59436	10.2974	8.09037	11.1905	11.2389	9.13915	8.62308	9.78899	3.67023	4.22691	2.5646	2.44155
Migut.A01125	AT2G43090		Aconitase/3-isopropylmalate dehydratase protein	37.7752	18.8717	22.1896	36.7302	26.0808	17.9813	20.9991	30.9147	15.8522	25.9317	23.6182	24.6078	20.618	20.0385	22.383	17.8496	23.9267	26.1825	28.1089	31.5206
Migut.A01126	AT5G47430		DWNN domain, a CCHC-type zinc finger	9.79819	7.73294	10.202	15.1377	8.79477	7.66499	8.11608	8.13537	9.86584	6.55487	6.22348	6.59257	5.16088	5.77377	5.62067	6.00636	4.43484	4.76329	6.40762	6.24469
Migut.A01127	AT4G17420		Tryptophan RNA-binding attenuator protein-like	9.62738	14.7497	15.4379	7.98578	10.2371	17.4022	15.8808	13.7724	18.8427	13.8112	14.8029	16.4502	13.4237	15.9229	14.7932	15.1124	16.2201	17.2747	17.7049	15.707
Migut.A01128	AT4G16745		Exostosin family protein	0.678222	0.663762	0.915881	1.08407	0.21907	0.785049	0.151873	0.732275	1.39022	0.91413	0.638517	0.695525	0.529348	0.714128	0.615151	1.00516	0.430244	0.397075	0.545834	0.464946
Migut.A01129	AT4G38620	ATMYB4,MYB4	myb domain protein 4	0	0	0	0	0	0	0	0	0	0	0	0	0.0896188	0	0	0.102105	0.122918	0	0.481504	0
Migut.A01130	AT5G20540	ATBRXL4,BRX-LIKE4,BRXL4	BREVIS RADIX-like 4	0.0537463	0.285871	0	0	0	0.0501709	0	0	0.0540045	0.176685	0.11	0.0529976	0	0	0.0641423	0.0663792	0.479462	0.0561903	0.227658	0
Migut.A01131	AT5G24840		tRNA (guanine-N-7) methyltransferase	30.0179	28.8081	32.1235	24.7987	33.4824	18.0624	20.4557	18.1433	23.7825	14.5181	12.8176	15.46	11.5177	13.6871	11.907	12.589	20.2925	13.0047	21.8624	23.2519
Migut.A01132	AT1G58390		Disease resistance protein (CC-NBS-LRR class) family	0	0	0	0	0	0	0	0	0	0	0	0	0	0	0	0	0	0	0	0
Migut.A01133	AT1G59218		Disease resistance protein (CC-NBS-LRR class) family	0	0	0	0	0	0	0	0	0	0	0	0	0	0	0	0	0	0	0	0
Migut.A01134	AT5G47400			2.05241	1.70676	1.04452	1.09557	1.29349	0.836374	1.01484	0.66789	0.492015	1.00179	0.575712	0.904043	1.73923	1.35014	1.72826	1.24811	1.42508	1.31794	1.09222	1.20786
Migut.A01135	AT2G28790		Pathogenesis-related thaumatin superfamily protein	129.807	62.1167	57.7537	29.0631	56.7735	34.3988	22.5684	15.6587	12.528	17.8752	21.1231	16.3926	11.4132	12.4129	10.7465	9.06814	85.8226	80.8176	144.354	135.543
Migut.A01136	AT4G16760	ACX1,ATACX1	acyl-CoA oxidase 1	14.9519	18.2335	10.9101	10.0899	10.9645	20.2057	10.8649	12.8377	10.3873	26.1878	24.0048	28.6769	31.6113	25.7847	28.775	32.7625	14.3788	15.8286	13.7677	12.5381
Migut.A01137	AT4G17430		O-fucosyltransferase family protein	4.29499	9.63576	7.04159	2.37406	1.88976	8.04424	1.63378	2.11335	4.70292	5.54365	5.09951	6.81427	4.32755	4.26481	4.69861	4.99849	3.13833	3.10867	1.72014	1.49883
Migut.A01138				0	0	0	0	0	0	0	0	0	0	0	0	0	0	0	0	0	0	0	0
Migut.A01139	AT5G47390		myb-like transcription factor family protein	11.253	10.6487	6.05666	6.24935	6.56889	6.47561	3.56728	2.95436	2.95164	4.99555	4.3472	5.30302	5.53585	5.46773	5.20466	6.27921	2.62052	4.29955	3.92426	2.6653
Migut.A01140	AT3G14470		NB-ARC domain-containing disease resistance protein	0	0	0	0	0	0	0	0	0.185562	0	0.0629939	0.0607007	0.0667303	0.0623242	0	0	0	0	0	0
Migut.A01141	AT1G62930		Tetratricopeptide repeat (TPR)-like superfamily protein	0.224254	2.66389	1.56771	0.157214	0.71681	2.58181	0.16739	0.504432	0.713551	0.829365	1.64464	1.0688	0.891352	0.870339	0.8475	0.969378	0.852081	0.429829	0.316632	0.1884
Migut.A01142	AT1G12700		ATP binding;nucleic acid binding;helicases	0	0.395452	0	0	0	0.216883	0.0520273	0.156785	0	0	0.142655	0.0458205	0	0	0	0.22956	0.230295	0	0.049207	0
Migut.A01143	AT4G13090	XTH2	xyloglucan endotransglucosylase/hydrolase 2	3.93499	9.88992	8.71487	2.00076	2.61887	1.37241	3.29223	12.4744	1.86832	3.58935	1.90275	2.13196	109.734	83.4002	176.492	106.384	477.174	406.691	279.873	305.373
Migut.A01144	AT2G39810	HOS1	ubiquitin-protein ligases	6.36091	3.93642	2.90142	2.01663	1.10419	3.87026	1.63306	1.45815	0.92276	2.59721	2.79166	2.69003	2.63516	2.69361	1.9502	2.15165	1.2717	1.4684	1.04399	0.721599
Migut.A01145	AT4G16780	ATHB-2,ATHB2,HAT4,HB-2	homeobox protein 2	22.0599	11.3476	12.4845	12.743	12.8348	14.5381	12.8512	10.5816	8.9178	10.4852	9.8681	8.49908	4.34788	7.60319	4.93947	4.16317	6.17488	6.46835	8.22355	10.496
Migut.A01146	AT3G60340		alpha/beta-Hydrolases superfamily protein	0	0	0	0	0	0	0	0	0	0	0	0	0.336827	0.462628	0.283571	0.654641	0.253637	0.726137	0.0387103	0
Migut.A01147	ATCG01310		ribosomal protein L2	0.479716	0.510313	0.490769	1.51337	0	0	0	0	0	0	0	0	0	0	0	0	0	0	0	0
Migut.A01148	AT1G58400		Disease resistance protein (CC-NBS-LRR class) family	0	0	0	0	0	0	0	0	0	0	0	0	0	0	0	0	0	0	0	0
Migut.A01149	AT3G60380			7.83779	3.23086	1.30299	0	0.791142	2.14919	0.877552	0.950373	0.836766	1.93245	2.1054	2.12537	1.48685	2.03342	1.98769	1.45201	2.23354	3.38011	0.985604	1.77786
Migut.A01150	AT2G35680		Phosphotyrosine protein phosphatases superfamily protein	12.0317	16.1953	13.9555	9.1562	9.88088	9.06383	6.73558	6.20951	8.93454	8.99915	7.91118	8.95008	12.7851	12.2882	14.7053	12.3831	6.6429	8.63412	4.83373	5.98501
Migut.A01151	AT3G60340		alpha/beta-Hydrolases superfamily protein	0	0.0343919	0	0	0	0.316881	0.398176	1.8135	0.714673	1.46136	1.35644	2.02435	8.91924	11.8654	5.44025	9.32339	0.0480682	0.473199	0	0.0814826
Migut.A01152	AT3G60340		alpha/beta-Hydrolases superfamily protein	0	0	0	0.0271185	0	0.674042	0.404234	0.391553	0.0518248	0.254331	0.18473	0.152576	12.5239	19.3993	9.57155	17.6449	0	0.512262	0	0
Migut.A01153	AT3G60340		alpha/beta-Hydrolases superfamily protein	0	0	0	0	0	1.70829	1.21509	0.933373	0.491777	1.34661	1.30654	1.63667	4.40585	7.58355	2.36177	5.75555	0	0.133482	0	0
Migut.A01154	AT3G60340		alpha/beta-Hydrolases superfamily protein	11.6798	16.1683	9.32061	3.40542	2.94194	26.9649	8.67785	7.21152	7.93965	26.1712	26.5556	26.4617	24.2457	23.6503	18.8344	29.0902	7.78938	9.79584	5.02964	6.13775
Migut.A01155	AT2G25410		RING/U-box superfamily protein	0.0529401	0.140792	0.0541599	0	0.21375	1.16133	1.9264	7.30121	6.01097	7.13544	7.42194	6.49923	10.2151	14.2573	6.76028	10.396	0.393558	0.44278	0.280304	0.24017
Migut.A01156	AT5G47310		PPPDE putative thiol peptidase family protein	10.9303	8.20405	6.07693	9.06402	7.56996	7.00061	4.77774	5.32145	3.96007	7.08391	7.60188	7.05954	5.65538	5.29632	6.20925	3.9045	6.00023	6.90678	8.04669	9.49001
Migut.A01157	AT5G47240	atnudt8,NUDT8	nudix hydrolase homolog 8	9.98728	14.0301	9.77741	10.9295	8.19993	9.52362	3.3707	3.70835	5.01763	15.1201	14.4745	12.9345	12.484	15.5302	12.9741	12.3938	2.39197	5.87018	3.92173	2.79415
Migut.A01158	AT5G62670	AHA11,HA11	H(+)-ATPase 11	0	0	0	0	0	0.0870572	0	0	0.0133871	0.0875963	0.0681689	0.0394124	0	0.0404665	0	0.0493638	0.0132059	0.0139289	0	0
Migut.A01159	AT2G32900	ATZW10	centromere/kinetochore protein, putative (ZW10)	2.52617	6.57755	1.55809	0	0.248546	4.46084	1.18446	0.76157	0.522322	2.53333	1.95048	3.41723	1.81902	2.3637	2.19852	2.35403	1.08474	0.934375	0.849846	0.634385
Migut.A01160	AT4G17490			25.8587	13.754	6.61362	5.07463	2.48149	19.8037	6.62645	5.60665	5.67233	6.58511	5.49734	2.78328	3.65197	2.3968	5.43318	6.85965	2.61727	6.28268	4.14603	2.84558
Migut.A01161	AT5G47230	ATERF-5,ATERF5,ERF5	ethylene responsive element binding factor 5	6.77585	1.69077	0.4279	0.175934	0.0844383	4.84143	0.561965	0.705621	0.840544	0.756247	0.599224	0.577411	0.544085	0.846934	0.898499	1.13646	0.74625	1.3993	0	0.253001
Migut.A01162	AT4G19170	CCD4,NCED4	nine-cis-epoxycarotenoid dioxygenase 4	0	0	0	0	0	0	0	0	0	0	0	0	0	0	0	0	0	0	0	0.235708
Migut.A01163				0	0	0	0	0	0	0	0	0	0	0	0	0	0	0	0	0	0	0	0
Migut.A01164	AT4G19170	CCD4,NCED4	nine-cis-epoxycarotenoid dioxygenase 4	0	0	0	0	0	0	0	0	0	0	0	0	0.0354091	0	0	0	0	0	0.103771	0
Migut.A01165	AT1G80270	PPR596	PENTATRICOPEPTIDE REPEAT 596	0	0	0	0	0	0	0	0	0	0	0	0	0	0	0	0	0	0	0	0
Migut.A01166	AT5G12100		pentatricopeptide (PPR) repeat-containing protein	0	0	0	0	0	0	0	0	0	0	0	0	0	0	0	0	0	0	0	0
Migut.A01167	AT3G15500	ANAC055,ATNAC3,NAC055,NAC3	NAC domain containing protein 3	0	0	0	0	0	0	0	0	0	0	0	0	0	0	0	0	0	0	0	0
Migut.A01168	AT3G15500	ANAC055,ATNAC3,NAC055,NAC3	NAC domain containing protein 3	0	0	0	0	0	0	0	0	0	0	0	0	0	0	0	0	0	0	0	0
Migut.A01169	AT5G12100		pentatricopeptide (PPR) repeat-containing protein	1.77676	1.62007	0.779012	0.266913	0	1.18469	0.710475	0	0	0.417207	0.649355	1.75201	0.412722	1.2849	0.302919	0.470224	0.754769	0.132682	0.134393	0
Migut.A01170	AT1G27000		Protein of unknown function (DUF1664)	14.61	26.6636	14.4576	3.18354	2.79603	18.2603	4.70702	4.80749	12.2909	19.4109	19.8423	18.8178	17.3654	18.378	15.5782	18.8614	9.60975	9.18766	4.82826	5.46155
Migut.A01171	AT4G15093		catalytic LigB subunit of aromatic ring-opening dioxygenase family	18.7805	38.4278	41.8575	9.77382	9.38177	39.9371	22.2612	12.2854	47.3695	33.0745	29.3181	29.4319	41.2882	47.099	57.0051	68.0462	39.8426	43.3764	34.0931	33.6165
Migut.A01172	AT2G35500	SKL2	shikimate kinase like 2	4.24776	5.63538	7.1678	4.9546	4.53408	7.17835	4.7013	4.61266	5.39654	8.4266	6.96992	6.76433	3.20209	3.31197	4.48671	5.60799	5.2267	5.56391	3.20559	3.19945
Migut.A01173	AT1G32220		NAD(P)-binding Rossmann-fold superfamily protein	24.8648	28.9157	35.1461	14.2726	22.3138	36.5671	37.1058	38.2244	45.6812	38.4518	39.0704	38.2284	28.9076	28.1161	39.2877	38.4773	44.115	47.7609	35.1333	29.3687
Migut.A01174	AT1G32210	ATDAD1	Defender against death (DAD family) protein	24.1124	29.2325	30.9405	14.7659	25.7177	36.0014	37.1701	21.2234	49.4779	31.5136	29.1285	26.3452	24.0031	22.7077	25.5916	22.5998	42.5733	30.9215	36.9718	43.3649
Migut.A01175	AT3G23580	RNR2,RNR2A	ribonucleotide reductase 2A	0	0	0	0	0	0	0	0	0	0	0	0	0	0	0	0	0	0	0	0
Migut.A01176	AT1G32160		Protein of unknown function (DUF760)	11.6677	11.9323	10.2817	8.83955	8.88648	7.87157	6.08645	4.24988	6.34146	9.1096	8.65633	8.39351	6.00778	6.92662	6.77237	5.66579	7.72754	8.98233	5.47571	5.31992
Migut.A01177	AT1G32170	XTH30,XTR4	xyloglucan endotransglucosylase/hydrolase 30	0.255321	0.0388008	0	0	0	0	0	0	0	0.0299765	0	0	0	0	0	0	0	0	0	0
Migut.A01178	AT4G24000	ATCSLG2,CSLG2	cellulose synthase like G2	1.21141	0.117152	0.675992	0.115808	0	0	0.493215	0.278684	0.221314	0.452543	0.112696	0.325782	0.119381	0.445993	1.70859	0.544053	1.09159	1.15136	0.23324	0
Migut.A01179	AT4G24000	ATCSLG2,CSLG2	cellulose synthase like G2	0.793959	0.0844599	0.0812253	1.29411	0	0.815256	0.622265	0.200915	0.877551	0.619889	0.649981	0.39145	0.817634	1.04499	1.56343	1.07864	0.826324	0.664051	0.378343	0.640339
Migut.A01180	AT1G32190		alpha/beta-Hydrolases superfamily protein	23.0144	24.7005	23.869	40.9109	22.4776	7.85172	4.07191	2.69013	4.68496	2.97357	3.32083	2.68501	2.89106	2.71905	3.1606	3.84667	4.27031	3.91917	4.40418	3.61
Migut.A01181	AT4G10850		Nodulin MtN3 family protein	11.4316	20.0531	28.1532	17.4347	17.4995	34.0981	25.5986	10.3452	49.0649	27.3452	25.953	24.9336	5.12917	6.24681	3.38811	4.39452	1.5008	1.82042	1.2827	1.45012
Migut.A01182				0	0	0	0	0	0	0.982884	0	0.504042	0	0	0.123661	0.135945	0.126968	0	0	0.124305	0.131111	0	0.252858
Migut.A01183				10.2264	8.35004	5.33601	48.2486	19.6956	7.80613	12.4839	17.1802	5.75639	7.87053	7.64747	6.61024	17.129	7.84319	10.2249	8.70171	10.9332	14.8751	27.526	21.1539
Migut.A01184				0	0	0	0	0	0	0.0778457	0.0586473	0.0698613	0.114282	0	0	0	0	0	0	0	0	0	0
Migut.A01185				0	0	0	0	0	0	0	0	0	0	0	0	0	0	0	0	0	0	0	0
Migut.A01186	AT1G26330		DNA binding	0.310519	0.34771	0.334394	0.979604	0.131973	0.122047	0.146388	0.165428	0.0985299	0.067158	0.0334486	0.0966928	0.14173	0.165465	0.0975218	0.0807382	0.210592	0	0.294211	0.21419
Migut.A01187	AT5G50920	ATHSP93-V,CLPC,CLPC1,DCA1,HSP93-V	CLPC homologue 1	0.843576	0.434669	0.552868	0.221771	0.545493	0.12304	0.280399	0.222365	0.238396	0.108327	0.0404649	0.0649864	0.34292	0.280243	0.283148	0.244185	0.248234	0.192924	0.0558316	0.0265764
Migut.A01188				0	0	0	0	0	0	0	0	0	0	0	0	0	0	0	0	0	0	0	0
Migut.A01189				0	0	0.0974599	0	0.384639	0.266783	0.319988	0	0.0957226	0.0782934	0.389947	0.0939379	0	0.0964503	0	0.117657	0.0944269	0	1.81585	1.34457
Migut.A01190				0.384686	0.136407	0.131183	0.134842	0	2.15457	0	0.324488	1.03076	1.26461	2.23073	0.632212	1.39002	1.29824	2.14244	1.42532	0	0	0	0
Migut.A01191				0.17845	0.506217	0.48683	0	0.960672	0.499736	0.333	0.4014	0	0.0488863	0.365223	0.175964	0.128962	0.301117	0.638901	0	0.35376	0.684069	0	0.299837
Migut.A01192	AT2G33710		Integrase-type DNA-binding superfamily protein	0	0.944231	0.454035	0.933397	0	0.82857	0.745361	0.655129	0.780397	0.273558	0.22708	0.547034	1.08247	0.78633	0.529654	0.411094	0	0	0	0
Migut.A01193				0.97361	1.4241	0.871538	4.60721	2.2112	1.13605	1.0901	2.05314	0.61143	0.600121	1.12086	0.240012	1.84697	0	0.871451	0.300614	0.844416	0.763413	2.70639	1.595
Migut.A01194				0.489215	0.390313	0	2.1864	0.246905	0.114168	0.684682	0.41266	0.245783	0	0.250312	0.1206	0.928057	0.371477	0.437882	0.604204	0.484912	0.639327	2.07222	0.739797
Migut.A01195				0	0.184213	0.354317	4.18829	0.34959	0.323297	1.55109	0.43821	0	0.426955	0	0.170756	0.375436	0.52597	0	0	0	0	0.55013	0
Migut.A01196				25.9727	19.7676	12.3241	104.936	45.7067	21.613	36.8284	49.0775	13.8643	24.1894	22.9064	17.776	47.7892	23.0089	29.3651	22.7391	29.8938	38.1403	78.3948	54.9091
Migut.A01197				0.335367	0	0.343094	0	0	0.626114	0.375491	0	0	0	0	0	0	0	0	0.414194	0	0	0	0
Migut.A01198	AT5G50920	ATHSP93-V,CLPC,CLPC1,DCA1,HSP93-V	CLPC homologue 1	0.130716	0.625741	0.802368	0.824748	0.461805	0.488082	0.439066	0.330783	0.0656721	0.0537145	0	0.257791	1.13359	0.727885	0.234001	0.403602	0.712615	0.341651	0	0.0658902
Migut.A01199				0	0	0.402248	0	0	0	0	0	0	0	0.20118	0	0	0	0	0	0	0.205534	0	0.990975
Migut.A01200	AT3G22790		Kinase interacting (KIP1-like) family protein	1.89849	1.44907	1.25093	0.349652	0.22736	1.99247	0.984753	0.407136	0.431098	1.09307	0.878086	1.19515	0.488338	0.814454	0.576028	1.03327	0.0531579	0.156991	0.147657	0.118946
Migut.A01201	AT5G09250	KIWI	ssDNA-binding transcriptional regulator	0.22735	0.967403	0	0	2.52434	0	0	0	0	0	0	0	0	0	0	0	0	0	0	0
Migut.A01202	AT4G10920	KELP	transcriptional coactivator p15 (PC4) family protein (KELP)	0.364386	1.00783	0.0745564	1.0729	0.294247	0	0.0815964	0.430311	0	0.179682	0.298308	0.143724	0	0.073784	0	0.180014	0.144472	0	0.23152	0
Migut.A01203	AT3G04930			0.327464	0	0	0	0	0	0	0	0	0	0	0	0	0	0	0	0	0	0	0
Migut.A01204	AT5G09250	KIWI	ssDNA-binding transcriptional regulator	0	0.470706	0	0	0	0	0	0	0	0	0	0	0.479661	0	0	0	0.219296	0	0	0
Migut.A01205	AT1G26330		DNA binding	0.409843	0.523181	0.285115	0.189632	0.115834	0.183638	0.0734205	0	0.181198	0.121259	0.134209	0.0969923	0.373194	0.448139	0.195647	0.485929	0.292492	0.531316	0.208322	0.0330544
Migut.A01206				0.0294931	0.0209161	0	0	0.0297701	0.0183541	0.0330217	0.124389	0	0.0242389	0.0301809	0.0193882	0	0.0298601	0.0117326	0	0.00974455	0.0205562	0	0
Migut.A01207	AT4G10920	KELP	transcriptional coactivator p15 (PC4) family protein (KELP)	0.676516	0.159926	0	0.158091	0.303498	0	0	0.697463	0.0755296	0.247109	0	0	0	0	0	0	0	0	0	0
Migut.A01208				19.7244	6.57028	5.50334	40.8549	17.6975	9.29914	9.81525	8.2349	3.60349	18.5029	7.95146	6.09031	2.59172	2.01716	4.99327	6.88988	5.52956	4.37423	9.70516	7.8335
Migut.A01209	AT2G33710		Integrase-type DNA-binding superfamily protein	1.61561	0.859328	0.309907	0	0	0.56555	0.33917	0.76657	0.101461	0.24896	0.413323	0.696983	0.547297	0.715624	0.120507	0.498839	0.100087	0	0	0
Migut.A01210				2.32521	2.82393	1.66515	9.86204	4.85058	2.67699	4.72952	4.59283	1.30448	3.08941	2.22081	2.46478	5.50325	2.13835	3.26059	2.82388	3.74523	4.53777	6.46349	4.4148
Migut.A01211				0	0	0	0	0	0	0	0	0	0	0	0	0	0	0	0	0	0	0	0
Migut.A01212				0	0	0	0	0	0	0	0	0	0	0	0	0	0	0	0	0	0	0	0
Migut.A01213				0	0	0	0	0	0	0	0	0	0	0	0	0	0	0	0	0	0	0	0
Migut.A01214				0.263758	1.40291	2.15869	2.21889	0.532472	1.72349	5.02035	3.78223	1.32513	0.867079	1.61946	0.260084	4.28879	0.534081	1.57388	0.651508	4.70589	0.551505	0.279307	0
Migut.A01215				0.322244	0.685594	0	2.37205	0.325271	1.20323	0.721596	3.80544	1.29517	1.58902	0.989278	0.63551	2.44523	1.95752	1.15372	3.97987	2.23587	2.69518	5.45984	2.92381
Migut.A01216				1.0002	0.659946	0.375622	4.52667	1.55912	0.614563	1.19074	1.28154	0.457977	0.738772	0.68667	0.561798	1.79791	0.717825	0.951912	0.688012	1.12945	1.42954	2.8289	1.68483
Migut.A01217				0	0	0	0	0	0	0	0	0	0	0	0	0	0	0	0	0	0	0	0
Migut.A01218				0	0	0	0	0	0	0	0	0	0	0	0.092511	0	0	0	0	0	0	0	0
Migut.A01219				0	0	0	0	0	0	0	0	0	0	0	0	0	0	0	0	0	0	0	0
Migut.A01220				4.62229	2.54333	2.44593	17.5991	6.91813	2.52937	3.9261	6.85681	2.24217	2.61988	2.60971	1.25735	3.6284	2.09785	2.47286	3.93707	4.26566	3.33275	8.94563	6.10611
Migut.A01221				0	0.119099	0	0	0	0	0	0.0944381	0	0	0	0.110398	0	0	0	0	0	0	0.118558	0
Migut.A01222				0	0.0685594	0	0.338864	0.390325	0.0601614	0.0721596	0.0543635	0	0.0529672	0	0.063551	0	0.0652507	0.076915	0.159195	0	0.0673795	0.136496	0.259894
Migut.A01223				0	0	0	0	0	0	0	0	0	0	0	0	0	0	0	0	0	0	0	0
Migut.A01224				0	0	0	0	0	0	0	0	0	0	0	0	0	0	0	0	0	0	0	0
Migut.A01225				0.149127	0.177302	0.0628201	0.747193	0.371892	0.18015	0.265186	0.340375	0.149843	0.12256	0.170559	0.1384	0.36135	0.106576	0.19891	0.216681	0.286935	0.320988	0.715275	0.583677
Migut.A01226				0	0	0	0	0	0	0	0	0	0	0	0	0	0	0	0	0	0	0	0
Migut.A01227				2.63915	1.81316	1.12498	7.86325	3.44092	1.23179	1.53901	2.55081	0.883943	1.94305	1.18156	1.40963	3.51651	1.55866	1.64043	2.58042	1.79846	2.41427	4.13387	4.15724
Migut.A01228				0	0.130212	0	0.707948	0.123555	0.114262	0	0.10325	0.122993	0.0502992	0.0626298	0.0603499	0	0	0.0730407	0	0.121328	0.255942	0.0648103	0.185102
Migut.A01229				0.693971	0.44294	0	0.729763	0.980686	0	0.1554	0	0	0.456272	0.142031	0.273722	0	0	0	0.68567	0.275147	0	1.02883	0.139924
Migut.A01230				0	0	0	0	0	0	0	0	0	0	0	0	0	0	0	0	0	0	0	0
Migut.A01231				0.343395	0.304414	0.292756	1.62498	0.924322	0.213701	0.448559	1.73795	0	0.282219	0.175702	0.225741	0.682452	0.231779	0.614726	0.424109	0.397104	0.478681	0.727276	0.75008
Migut.A01232				44.7919	44.975	24.2636	209.316	90.9133	47.9486	47.5531	81.0831	34.0629	63.3753	46.9907	38.9886	89.2159	56.2135	54.8404	51.7383	76.0514	76.1725	136.94	88.4939
Migut.A01233				0	0	0	0	0	0	0	0.0543163	0	0	0	0	0	0	0	0	0	0	0	0
Migut.A01234				8.09208	8.85276	6.53816	42.4988	18.7495	6.30911	10.1413	16.2888	3.74209	7.21727	5.97536	4.21637	9.17069	5.39978	8.94399	6.47346	8.43106	11.0558	24.7822	19.5142
Migut.A01235				0	0	0	0	0	0	0	0	0	0	0	0	0	0	0	0	0	0	0	0
Migut.A01236				0	0	0	0	0	0	0	0	0	0	0	0	0	0	0	0	0	0	0.224244	0
Migut.A01237				0	0	0	0	0	0	0	0	0	0	0	0	0.298674	0	0	0	0	0	0	0
Migut.A01238				0	0	0	0	0	0	0	0	0	0	0	0	0	0	0	0	0	0	0.310218	0
Migut.A01239				0.164155	0	0	0.0863108	0	0	0	0	0	0	0	0	0	0	0	0	0.162711	0	0	0
Migut.A01240				9.79469	16.4199	4.92072	57.247	26.9678	12.9391	10.3301	14.0896	3.91034	15.4527	11.992	11.3398	24.8377	13.9009	13.4113	14.3651	15.1696	16.4116	22.2722	20.9832
Migut.A01241				18.0102	14.8225	9.47798	68.4301	29.0272	9.06332	10.9538	14.7543	4.31939	11.0251	7.43278	6.65061	16.5507	8.92956	11.6757	9.4283	10.5054	13.8701	26.685	20.3237
Migut.A01242				0	0	0	0	0.0900269	0	0	0	0	0	0	0	0	0	0	0.110153	0	0.0932448	0	0
Migut.A01243				0	0	0	0	0	0	0	0	0	0	0	0	0	0	0	0	0	0	0	0
Migut.A01244				0	0	0	0	0	0	0	0	0	0	0	0	0	0	0	0	0	0	0	0
Migut.A01245				3.17395	2.19009	1.22863	11.5465	5.54166	2.48235	2.49719	3.40086	1.46531	2.39701	1.93123	1.94551	3.7196	1.65015	2.96888	2.22486	2.21073	2.86987	9.53814	5.36182
Migut.B00001				0	0	0	0	0	0	0	0	0	0	0	0	0	0	0	0	0	0	0	0
Migut.B00002	AT2G17410		ARID/BRIGHT DNA-binding domain-containing protein	7.15858	12.8644	10.7504	5.57719	5.18987	7.89276	2.50029	2.37737	4.36102	4.196	3.75031	4.82134	3.14306	4.63121	4.80357	4.67082	3.65045	4.35867	2.97502	3.4768
Migut.B00003	AT5G64050	ATERS,ERS,OVA3	glutamate tRNA synthetase	14.3908	19.2217	17.3509	9.15362	12.2018	15.6483	13.4559	13.6192	14.1919	17.3887	16.8671	17.6791	14.2454	15.4369	17.0236	16.5075	16.7691	15.3388	12.2954	11.7904
Migut.B00004	AT4G35360		Uncharacterised conserved protein (UCP030210)	17.9072	12.3129	11.4108	12.0107	9.53983	14.6979	11.3529	11.6515	8.45838	16.3208	14.468	15.7901	13.3352	12.0286	12.9687	11.956	11.1884	12.661	9.07625	9.72086
Migut.B00005	AT4G35335		Nucleotide-sugar transporter family protein	9.69812	16.9882	17.9714	17.9722	14.5184	16.6251	13.0135	12.0076	17.8742	14.6196	15.0759	12.2849	9.71044	11.6605	10.2992	9.69184	8.54356	8.49166	5.76768	6.13067
Migut.B00006	AT4G38240	CGL,CGL1,GNTI	alpha-1,3-mannosyl-glycoprotein beta-1,2-N-acetylglucosaminyltransferase, putative	8.97509	18.4122	13.2275	4.14644	3.55202	14.156	3.36246	3.20035	6.87595	10.7487	12.0347	12.1166	7.86534	9.35368	7.89312	9.71147	4.53328	4.8414	2.87674	2.96983
Migut.B00007	AT2G17220		Protein kinase superfamily protein	9.8979	15.2771	9.74993	2.78845	4.69068	8.89635	3.52746	2.96756	4.72211	6.02002	6.98534	6.98994	4.69594	5.07698	5.0759	5.05836	2.65439	2.71738	3.75328	3.49379
Migut.B00008	AT4G38270	GAUT3	galacturonosyltransferase 3	8.39699	24.4515	8.96307	6.12785	6.43349	26.1783	4.41763	4.88129	4.14751	15.2489	18.4487	23.8225	13.9718	15.5075	12.8706	18.8921	3.00836	2.96153	2.89258	2.6722
Migut.B00009	AT2G17220		Protein kinase superfamily protein	2.58269	3.10383	2.04234	2.31952	2.28284	2.15024	1.53181	0.942068	0.757487	1.85869	1.21431	1.36283	0.802071	0.975258	1.26622	0.724157	0.913286	1.21141	0.94614	1.2526
Migut.B00010	AT2G17140		Pentatricopeptide repeat (PPR) superfamily protein	0.693725	1.09699	0.421989	0.9661	0.264956	0.822597	0.524813	0.173969	0.188394	0.231137	0.402919	0.665574	0.243896	0.227792	0.179008	0.25472	0.0371688	0.235223	0.119128	0
Migut.B00011	AT4G35270		Plant regulator RWP-RK family protein	3.21739	3.12268	2.61286	1.72654	2.578	2.83307	0.575629	0.055957	1.19982	1.88093	1.9517	1.53723	0.880917	0.638053	1.12817	1.14703	0.608229	0.90161	0.544427	0.451427
Migut.B00012	AT2G45250		Integral membrane protein hemolysin-III homolog	4.6163	5.76749	3.9389	1.85913	1.40781	5.83118	2.30937	1.3753	2.0133	3.21271	2.53285	3.87404	3.17285	2.90368	2.22713	3.22672	1.36297	1.45813	0.998487	0.772346
Migut.B00013	AT2G17200	DSK2	ubiquitin family protein	11.3917	9.20858	8.95131	8.80875	6.80825	10.7645	7.65627	6.39731	7.57371	11.1888	10.5441	12.8728	10.2598	11.03	10.6647	10.9791	8.22601	9.50504	7.17542	7.88088
Migut.B00014	AT5G04870	ATCPK1,CPK1	calcium dependent protein kinase 1	18.6392	28.2942	27.2106	36.2569	24.1524	19.2868	22.5237	27.2901	28.9137	25.3535	26.3958	21.8816	23.999	28.5035	27.8753	21.6116	16.214	19.1345	15.5927	13.5117
Migut.B00015	AT5G42340	PUB15	Plant U-Box 15	34.3437	32.9209	33.3827	27.567	15.2379	14.9591	5.59074	3.91809	6.94257	8.49384	10.7543	11.7942	11.0145	8.81767	10.0128	10.4337	3.05022	4.91688	4.54987	4.00962
Migut.B00016	AT4G38370		Phosphoglycerate mutase family protein	5.09348	6.7836	8.78046	11.0497	6.51774	16.9969	12.7529	21.0761	16.3613	17.799	19.782	17.9545	38.8239	54.4109	32.4516	28.7291	6.04251	5.87018	2.93045	4.20499
Migut.B00017	AT1G19250	FMO1	flavin-dependent monooxygenase 1	0.384819	0.245618	0.433054	0	0.23306	0.395141	0.473945	0	0.0386668	0.253011	0.196897	0.265621	0.125145	0.155843	0.0459254	0.380216	0.267004	0.120695	0.122251	0
Migut.B00018	AT4G38380		MATE efflux family protein	2.91286	3.63421	4.01009	2.8362	3.86585	1.57774	1.10725	1.28919	1.24662	1.27085	1.7664	1.32976	1.03304	1.12867	0.858343	0.932691	1.01588	1.0903	0.780663	0.290032
Migut.B00019	AT2G17120	LYM2	lysm domain GPI-anchored protein 2 precursor	41.6194	28.8898	24.8158	29.3541	36.409	22.9965	12.3322	11.0639	8.82852	16.9297	15.4873	18.1155	8.93209	11.5345	9.93394	9.50156	8.54234	10.8121	9.52685	7.20494
Migut.B00020	AT1G20550		O-fucosyltransferase family protein	1.10793	1.15404	1.70019	0.60681	0.349482	1.50825	0.51687	0.915088	0.347893	1.55553	1.46446	1.59323	2.90247	2.94451	1.98336	3.59192	0.594852	0.530894	0.513295	0.767905
Migut.B00021	AT4G35250		NAD(P)-binding Rossmann-fold superfamily protein	16.6786	18.661	17.391	12.0125	20.2471	10.9168	15.6077	13.5692	16.0894	18.5332	17.5725	14.6459	15.0309	20.3333	26.9715	19.4105	31.2785	38.64	25.3954	23.2814
Migut.B00022				0	0	0	0	0	0	0	0	0	0	0	0	0	0	0	0	0.0921759	0.0972226	0	0
Migut.B00023	AT4G35240		Protein of unknown function (DUF630 and DUF632)	4.87673	6.64683	0.935455	0.676644	0.188014	5.4849	1.68735	0.985548	0.595505	5.92841	4.36666	7.81429	4.71744	3.90878	4.78939	5.70929	1.77912	1.29233	0.824839	1.65588
Migut.B00024	AT4G35230	BSK1	BR-signaling kinase 1	7.9814	5.80683	5.71793	7.77557	8.34175	5.11584	3.82289	4.73288	3.40894	6.29141	6.1201	6.26186	4.99788	5.19632	5.08704	4.8347	3.81548	4.8429	4.12232	3.06946
Migut.B00025	AT2G17080		Arabidopsis protein of unknown function (DUF241)	0	0	0	0	0	0	0	0	0	0.0800424	0	0	0	0	0	0	0	0	0	0
Migut.B00026	AT2G17080		Arabidopsis protein of unknown function (DUF241)	0.0997525	0	0	0	0	0	0	0	0	0	0	0	0	0	0	0	0	0	0	0
Migut.B00027	AT2G17080		Arabidopsis protein of unknown function (DUF241)	0	0	0	0	0	0	0	0	0	0	0	0	0	0	0	0	0	0	0	0
Migut.B00028	AT2G17040	anac036,NAC036	NAC domain containing protein 36	1.61607	0.770649	0.969177	0.996208	1.0125	3.64135	0.187181	0.141018	0.9519	0.549585	0.912417	1.15395	0.181225	0.451358	0.864571	0.619423	0.110472	0.174781	0.0590115	0
Migut.B00029	AT4G35190		Putative lysine decarboxylase family protein	0.679964	0.763518	0.231877	0	0	0.599468	0.169181	0.191187	0.113872	0.931381	0.73448	0.85674	1.10564	0.650179	2.02872	1.11972	1.94706	3.43594	1.80012	0.952083
Migut.B00030	AT3G45970	ATEXLA1,ATEXPL1,ATHEXP BETA 2.1,EXLA1,EXPL1	expansin-like A1	10.1735	20.9025	23.8969	8.80575	9.00862	46.9009	16.6131	11.1529	40.7789	21.0688	21.0095	24.9165	10.9885	22.6825	25.1594	19.4595	20.2045	40.0871	12.3678	8.5161
Migut.B00031	AT5G22800	EMB1030,EMB263,EMB86	Alanyl-tRNA synthetase, class IIc	1.28629	2.66737	1.89893	0.684874	0.575227	1.4895	0.911506	0.466962	0.474449	1.86002	1.03303	1.33259	1.00606	1.03854	2.50666	1.78972	1.743	1.27669	0.862096	0.558098
Migut.B00032	AT1G47670		Transmembrane amino acid transporter family protein	0	0	0	0	0	0	0	0	0	0	0	0.0265469	0.0291839	0.0817708	0	0.0664998	0	0	0.028509	0
Migut.B00033	AT1G47670		Transmembrane amino acid transporter family protein	5.00446	4.951	12.2363	7.47285	6.3396	15.8365	5.01487	2.30063	10.585	5.14115	4.42982	2.93618	1.03074	2.5587	1.67229	3.89387	1.24011	2.61602	1.27187	0.782007
Migut.B00034	AT4G35170			9.47868	3.73345	4.21243	4.09745	5.13254	1.93472	2.32057	1.18882	1.13846	0.931172	0.98977	0.790241	3.11547	3.44136	3.39694	2.90106	12.3536	8.66738	25.8691	19.836
Migut.B00035	AT1G76160	sks5	SKU5 similar 5	0.324478	0.201351	0.138314	0	0.0545876	0.0757231	0.847697	1.50536	0.190188	0.42223	0.221364	0.399947	15.8576	14.1809	9.58421	8.84979	24.631	29.3154	18.5547	21.2355
Migut.B00036	AT5G55050		GDSL-like Lipase/Acylhydrolase superfamily protein	0	0	0	0	0	0	0	0	0	0	0	0	0.342859	0.0533701	0	0.325523	0.104501	0.0551112	0	0
Migut.B00037	AT1G21590			0.219001	0.499219	0.320067	0.361893	0.0315797	0.116818	0	0	0.0314361	0.154273	0	0	0.101743	0.0633502	0.149349	0.077279	0	0	0	0
Migut.B00038	AT1G16210			20.1295	20.8517	20.1207	9.99391	8.46052	24.9512	10.3083	8.79594	14.3904	25.2219	23.0978	27.3982	25.8272	22.2175	25.3621	28.1213	14.2284	15.0764	11.6016	10.7122
Migut.B00039	AT4G38430	ATROPGEF1,ROPGEF1	rho guanyl-nucleotide exchange factor 1	30.3891	17.6282	7.46867	6.40191	7.72602	14.9266	9.55979	6.94645	5.83797	16.1104	15.0966	17.3866	10.5153	9.18158	11.1244	11.5747	5.23313	6.444	4.70804	4.32935
Migut.B00040	AT2G17030		F-box family protein with a domain of unknown function (DUF295)	23.9211	23.2219	15.3453	6.42616	7.22394	12.5681	5.37856	3.17001	6.86274	11.3606	9.29666	9.82827	8.82075	9.89262	8.54102	6.98231	8.97248	8.33628	6.40201	8.59867
Migut.B00041	AT4G38440			3.72853	3.5697	1.32313	0.33082	0.764471	2.33845	1.44807	0.501245	0.398059	1.94391	1.50235	3.07914	1.54093	1.45098	1.25149	1.97148	0.40422	0.682163	0.431848	0.622565
Migut.B00042	AT2G17020		F-box/RNI-like superfamily protein	16.5687	11.5461	8.04467	8.4321	7.78084	5.47944	3.64572	1.6816	3.29405	4.33267	4.39745	5.15474	2.95344	3.47607	3.11936	2.92721	3.24946	3.49685	4.97276	3.95259
Migut.B00043	AT4G38470		ACT-like protein tyrosine kinase family protein	5.69946	6.40733	2.76755	3.44044	2.18217	8.55782	3.68902	2.73047	2.04447	7.81	7.14556	8.11661	5.60185	6.29709	5.44979	8.01002	2.31473	2.75572	1.22423	1.39859
Migut.B00044	AT2G17010			0	0	0.137398	0	0	0.0179098	0.171853	0	0	0.157681	0.117802	0.0945945	0.207981	0.213674	0.412151	0.213262	0.0950869	0.14041	0	0.0580271
Migut.B00045	AT5G40820	ATATR,ATR,ATRAD3	Ataxia telangiectasia-mutated and RAD3-related	1.00339	1.11945	0.970174	1.08087	0.784313	0.456897	0.260308	0.407704	0.264347	0.724069	0.438264	0.796355	0.921885	0.644212	0.83969	0.778298	0.369929	0.479733	0.440564	0.271393
Migut.B00046	AT2G17033		pentatricopeptide (PPR) repeat-containing protein	9.52398	9.87165	5.03827	1.712	0.985995	7.2567	3.23549	1.33894	2.37199	6.02098	4.53985	4.53512	2.64722	3.50261	3.15727	2.81497	2.86434	2.89351	1.724	2.21573
Migut.B00047	AT4G35140		Transducin/WD40 repeat-like superfamily protein	5.30474	5.1635	3.18239	2.13336	2.24498	4.50296	2.40605	1.47042	1.31368	4.335	4.55191	4.68257	3.20917	4.01665	3.78415	4.17596	3.30678	2.07385	2.03692	2.04524
Migut.B00048	AT5G42210			0.858542	1.21274	1.84304	0.740018	0.823987	0.985363	0.977018	1.21095	1.89504	1.7235	2.01638	2.31769	4.91275	4.36037	5.07265	4.81499	1.24161	1.98645	1.11781	1.71687
Migut.B00049	AT3G48880		RNI-like superfamily protein	0	0	0	0	0	0	0	0	0	0	0	0	0	0	0	0	0	0	0	0
Migut.B00050	AT5G42210			0.631313	1.55422	1.75305	0.227613	0.382346	9.68161	2.66581	1.78014	7.61215	11.9631	13.253	14.1401	6.33517	5.44206	7.14679	6.41583	1.93091	3.6584	2.19659	1.36383
Migut.B00051	AT5G42210			2.62201	3.21077	3.57082	1.72882	0.714849	6.39048	2.4071	1.42232	2.91417	4.67703	3.52004	6.90849	4.9809	5.93239	4.74911	5.86228	0.785534	1.59539	0.446395	0.662965
Migut.B00052	AT5G42210			0.527193	0.290078	0.595134	0.669083	0.366997	1.23879	1.68939	5.55102	2.84956	3.16738	2.90208	3.51347	5.12368	4.98783	9.9365	4.4006	40.7233	36.9472	27.105	30.258
Migut.B00053	AT1G20330	CVP1,FRL1,SMT2	sterol methyltransferase 2	47.137	24.5135	40.4394	61.7991	54.2886	83.3085	157.693	126.364	75.263	88.6552	97.1438	95.3322	57.449	49.6714	46.8614	51.1419	68.2632	60.3891	122.891	109.016
Migut.B00054	AT1G76080	ATCDSP32,CDSP32	chloroplastic drought-induced stress protein of 32 kD	0	0	0	0	0	0.0663015	0	0	0	0.0875596	0	0	0	0	0.127147	0.0438605	0	0	0	0
Migut.B00055				0	0.564896	0.388044	0	0	0.141629	0.084937	0.255959	0.304901	0.436424	0.543411	0.374021	0.328939	0.0768048	0.0905345	0.468459	0.451162	0.396553	0.481997	0.0764785
Migut.B00056	AT4G35130		Tetratricopeptide repeat (TPR)-like superfamily protein	0.662698	1.24074	0.081356	0	0	0.816569	0.326473	0	0.186447	0.304997	0.135631	0.57505	0.229881	0.348891	0.727611	0.491078	0.0525495	0	0.0561411	0.0801711
Migut.B00057				0.250392	0.799088	0	1.05323	0.252744	4.6747	1.40175	4.01298	3.52233	4.52726	2.81855	3.45666	5.70003	4.56314	4.48238	7.11267	3.22647	4.18845	4.77275	5.80591
Migut.B00058	AT1G31830		Amino acid permease family protein	31.7315	20.5512	19.4309	21.9599	20.7173	21.2879	19.3324	14.7295	11.3591	20.1077	20.7698	19.8209	14.1263	11.3135	11.3919	12.1915	15.0158	15.7357	18.5605	18.1297
Migut.B00059	AT5G25510		Protein phosphatase 2A regulatory B subunit family protein	0.308603	0	0	0	0	0	0.23035	0	0.103362	0.169083	0.0526334	0	0.223021	0.0520738	0	0	0	0	0	0
Migut.B00060	AT4G38510		ATPase, V1 complex, subunit B protein	31.9614	27.8094	44.1859	28.5528	31.3063	65.7592	55.246	53.5098	90.9602	60.1345	69.2353	60.283	44.7676	53.1807	42.6005	50.057	36.0919	36.0756	30.2835	33.2531
Migut.B00061	AT4G14210	PDE226,PDS,PDS3	phytoene desaturase 3	1.50416	4.25831	2.38268	1.70929	1.02852	2.92142	1.05936	1.0846	0.901955	0.976989	1.48958	1.96166	1.07826	1.74394	2.2294	2.24722	1.70735	1.16673	0.69365	0.220123
Migut.B00062	AT2G20920		Protein of unknown function (DUF3353)	27.9893	25.6899	30.7017	48.1339	65.2249	16.9781	60.3568	65.4585	47.1606	21.5913	20.2666	18.3332	18.4565	18.977	22.6708	26.1445	44.5693	47.4849	48.7925	50.4751
Migut.B00063	AT1G21740		Protein of unknown function (DUF630 and DUF632)	6.10635	5.69894	2.39199	2.14839	2.81835	0.635703	0.279577	0.114888	0.114046	0.0559684	0.0929184	0.11192	1.15655	0.390705	1.00237	0.644824	1.48503	1.47141	1.4423	1.07559
Migut.B00064	AT4G38520		Protein phosphatase 2C family protein	13.9536	16.9144	10.1806	3.94093	4.16848	17.3049	5.82555	5.86202	6.61731	17.3587	16.42	18.1723	18.025	15.3797	15.1546	15.7505	7.97034	10.1946	5.76021	6.78601
Migut.B00065	AT4G24470	GATA25,TIFY1,ZIM	GATA-type zinc finger protein with TIFY domain	0	0	0	0	0	0	0	0	0	0	0	0	0	0	0	0	0	0	0	0
Migut.B00066	AT1G34360		translation initiation factor 3 (IF-3) family protein	3.71568	2.82606	1.94655	0.50965	0.688513	4.79222	1.80879	1.8018	0.865746	3.76184	4.02276	4.69052	3.61924	2.61698	2.52782	3.12587	1.65468	0.863254	0.456199	1.06768
Migut.B00067	AT2G16940		Splicing factor, CC1-like	9.3152	13.1253	8.64977	11.075	9.97333	14.2822	7.25125	4.93427	4.90225	9.69587	8.24973	10.0337	6.88733	7.07956	7.1718	8.37811	4.68972	4.74092	5.85614	5.92206
Migut.B00068	AT5G05320		FAD/NAD(P)-binding oxidoreductase family protein	2.48236	3.68858	4.95818	2.69325	1.59091	4.48732	1.19115	1.89449	3.88	4.3717	5.04018	4.779	2.17837	5.26585	3.47978	3.50381	2.57769	3.66629	1.41866	1.11225
Migut.B00069	AT1G20200	EMB2719,HAP15	PAM domain (PCI/PINT associated module) protein	38.3676	41.9956	62.3909	23.73	39.2708	45.7082	45.8322	38.7281	57.8105	31.8318	36.9905	37.9358	32.8856	36.5445	32.7892	39.2454	36.0014	31.6075	37.3416	31.8253
Migut.B00070	AT2G20930		SNARE-like superfamily protein	20.4752	29.779	29.0749	34.9042	31.8894	36.1607	35.8501	35.6443	54.9433	35.9777	38.9318	30.0221	34.8539	36.1426	35.0945	30.4245	39.269	40.0254	37.3793	36.9028
Migut.B00071	AT2G16850	PIP2;8,PIP3B	plasma membrane intrinsic protein 2;8	351.949	135.457	175.237	218.824	235.503	168.976	217.428	344.978	158.46	339.798	380.645	278.784	132.734	218.81	141.646	149.192	137.694	235.042	226.081	228.828
Migut.B00072	AT5G47900		Protein of unknown function (DUF1624)	4.75223	7.67221	6.65389	1.37181	3.12267	12.4385	4.48616	7.30975	7.88353	13.8764	14.3031	16.5941	16.8686	19.6794	20.773	22.9015	13.8542	13.2099	12.4724	12.5127
Migut.B00073	AT1G20140	ASK4,SK4	SKP1-like 4	0	0	0.320834	0	0	0	0	0	0	0	0	0	0	0	0	0	0	0	0	0
Migut.B00074	AT1G20140	ASK4,SK4	SKP1-like 4	0	0	0	0	0	0	0	0	0	0.110549	0	0	0	0	0	0	0	0	0	0
Migut.B00075	AT4G34210	ASK11,SK11	SKP1-like 11	0	0.601857	0.289404	2.23107	0	0.792202	1.26692	1.19309	1.56335	0	0.144742	0.139473	1.22661	1.86164	1.01281	0.524066	0.981391	1.03512	0.748905	0
Migut.B00076	AT1G20140	ASK4,SK4	SKP1-like 4	0.0864832	0.459996	0.176952	1.72793	1.22214	0.16146	0	0.583599	0.173797	0.426457	0.0885002	0.170557	0.468747	0.175119	0.516057	0.854487	0.34289	0.994575	0	0.0871873
Migut.B00077	AT2G16800		high-affinity nickel-transport family protein	23.4215	21.4826	24.4936	21.0537	33.6936	14.4137	20.202	16.5076	16.4564	12.8041	13.706	12.6938	8.87688	12.0146	10.5596	9.42796	13.9637	15.2361	14.9181	14.9369
Migut.B00078	AT4G35070		SBP (S-ribonuclease binding protein) family protein	2.6684	2.20136	2.17276	5.55478	1.70403	2.38922	2.56084	1.65367	2.79066	1.79022	1.17027	1.44986	3.95518	2.7016	7.01899	3.49737	12.7388	7.17361	12.6291	12.2977
Migut.B00079	AT4G38580	ATFP6,FP6,HIPP26	farnesylated protein 6	105.501	133.548	129.589	104.28	98.7087	121.316	121.753	92.3063	145.292	106.808	116.406	91.9237	66.5001	76.9777	60.0819	72.0042	57.009	66.0355	75.1565	62.5881
Migut.B00080	AT1G58440	SQE1,XF1	FAD/NAD(P)-binding oxidoreductase family protein	1.94312	4.59814	2.83984	0.542109	1.16081	7.14437	1.6428	1.43835	2.39076	4.20422	4.1392	4.57506	2.45028	2.04759	1.75106	3.42835	2.75147	1.53397	2.4356	2.23879
Migut.B00081	AT2G16780	MSI02,MSI2,NFC02,NFC2	Transducin family protein / WD-40 repeat family protein	17.8363	8.59524	8.8616	10.0882	7.09812	6.75989	2.45066	4.37999	3.83708	4.6885	5.17069	4.20179	9.2131	7.66178	9.17035	7.73592	5.56232	7.76568	5.47399	4.50711
Migut.B00082	AT2G16770	bZIP23	Basic-leucine zipper (bZIP) transcription factor family protein	13.2133	10.0439	9.60746	3.93952	5.31454	8.88449	4.53462	3.99278	3.688	8.90385	8.49626	9.26026	7.13431	8.0984	7.52206	5.56475	5.77075	6.56306	6.326	8.01295
Migut.B00083	AT2G16750			3.83922	7.63725	2.41552	3.27015	1.82138	10.0168	2.6651	1.23061	1.46591	4.21227	3.88947	5.54611	1.1653	1.84632	1.07673	3.27172	1.27482	0.983381	1.03671	0.696685
Migut.B00084	AT4G35020	ARAC3,ATROP6,RAC3,RHO1PS,ROP6	RAC-like 3	21.7034	39.2431	34.7931	12.3231	15.273	24.228	22.1707	128.056	34.6225	32.8237	29.9944	25.924	130.338	178.308	95.8622	137.305	11.1721	19.4739	12.143	12.1525
Migut.B00085	AT2G20980	MCM10	minichromosome maintenance 10	1.53212	3.14326	0.867677	0.575405	0.745638	1.35358	0.275693	0.276935	0.109963	0.809466	0.531949	0.647474	2.58024	3.37936	1.30605	3.37899	1.00339	1.00112	1.10094	0.717131
Migut.B00086	AT4G38590			0.249896	0.250197	0.616576	0	0.0296757	0.0274437	0.0987507	0.0371983	0.0590815	0.169134	0.0300852	0.101465	0.0637392	0.148827	0.245603	0.0181549	0.145704	0.107577	0.186795	0.0296388
Migut.B00087	AT2G20990	ATSYTA,NTMC2T1.1,NTMC2TYPE1.1,SYT1,SYTA	synaptotagmin A	13.8394	25.3973	9.04182	4.3625	4.1544	27.0467	6.26048	5.97517	6.32684	23.3677	23.5588	26.2746	19.7836	18.6102	18.0427	24.9499	9.0855	9.05151	6.12949	5.71968
Migut.B00088	AT4G35000	APX3	ascorbate peroxidase 3	52.5266	53.5821	78.8983	49.7489	70.3645	67.1892	111.759	111.226	133.42	66.8065	61.2984	76.9924	69.7307	86.5367	82.7314	81.017	82.1812	80.5319	72.7453	74.0132
Migut.B00089	AT4G38620	ATMYB4,MYB4	myb domain protein 4	93.3611	44.9663	35.0407	61.315	33.7638	20.9054	12.89	21.0648	22.4453	22.2184	18.4044	17.0001	32.1621	43.782	23.5143	29.7106	7.72112	7.42528	13.7076	10.7979
Migut.B00090	AT3G51260			22.2009	26.4014	35.9283	12.6415	14.5564	35.3394	26.0239	19.381	48.2194	25.9943	29.0928	28.1054	29.7412	33.9611	33.0611	36.5489	36.3237	31.3696	31.6713	26.4866
Migut.B00091	AT5G09220	AAP2	amino acid permease 2	0.508806	0.876323	0.272658	0.407656	0.513586	0.520193	0.189894	0.143062	0.340834	0.736762	0.520673	0.286696	0.210116	0.245303	0.289154	0.269314	0.288189	0.430621	0.230914	0.122131
Migut.B00092	AT2G17840	ERD7	Senescence/dehydration-associated protein-related	29.6628	26.0594	22.8362	14.9816	16.2194	18.4512	17.0777	15.0906	13.3864	15.1052	20.561	18.5524	20.8963	20.0121	25.9905	21.3228	21.5865	28.1976	16.5838	13.3212
Migut.B00093	AT4G34980	SLP2	subtilisin-like serine protease 2	71.4993	32.6218	30.508	40.7322	37.1723	16.5903	15.1073	8.04756	12.8183	18.3028	19.6376	15.536	3.51631	7.09263	3.83868	4.74686	4.64724	7.21003	5.22465	7.6121
Migut.B00094	AT2G16700	ADF5,ATADF5	actin depolymerizing factor 5	12.4371	3.23276	3.68468	12.6051	4.14677	7.24952	4.41066	7.31038	12.9492	13.7365	13.7638	6.54812	1.89115	7.86279	2.21634	5.21281	0.892503	2.47109	0.715127	1.02122
Migut.B00095	AT4G38640		Plasma-membrane choline transporter family protein	9.51191	7.95032	7.91783	11.5867	11.9867	6.12165	6.01953	5.38218	5.78799	10.8278	9.03849	10.2824	6.75665	5.83199	7.5091	6.78592	8.93048	9.1106	8.97778	11.1975
Migut.B00096	AT4G34960		Cyclophilin-like peptidyl-prolyl cis-trans isomerase family protein	19.1982	34.6604	39.7817	9.59478	13.3064	52.7423	19.0459	19.0346	44.076	42.059	46.4493	37.4926	35.819	39.1948	36.858	35.2284	36.1472	31.476	23.0427	24.1134
Migut.B00097	AT3G59420	ACR4,CR4	crinkly4	10.3384	6.059	4.8966	5.91398	4.32399	2.77011	2.62589	1.41306	1.20233	3.18624	2.66938	3.39814	0.882038	1.62337	1.79932	1.9803	1.30466	0.950754	2.1541	1.71298
Migut.B00098	AT4G38660		Pathogenesis-related thaumatin superfamily protein	28.3482	16.6952	23.2851	31.0631	47.2346	6.90322	8.00395	5.12897	4.87124	6.34784	7.06314	5.87424	2.62763	3.86838	3.48121	2.18187	7.65591	5.58383	11.3551	10.6032
Migut.B00099	AT4G38670		Pathogenesis-related thaumatin superfamily protein	9.65497	13.5937	10.5905	7.89974	12.8987	8.14516	12.4865	6.75046	7.00365	8.18953	7.66108	8.09495	5.54091	5.7762	7.51736	6.53608	7.88121	6.3425	6.69762	4.50243
Migut.B00100	AT2G21050	LAX2	like AUXIN RESISTANT 2	0.429244	0.67406	0.355489	0.816787	0.433276	0.305287	0	0.155174	0.0205384	0.151189	0.104585	0.0403109	0.132945	0.124167	0.585453	0.252446	0.952238	0.555611	1.81819	1.73095
Migut.B00101	AT2G21060	ATCSP4,ATGRP2B,GRP2B	glycine-rich protein 2B	440.822	174.351	192.575	246.924	170.623	278.551	330.237	378.802	229.425	404.028	354.057	355.286	311.969	308.339	229.172	243.301	264.471	289.253	267.207	297.604
Migut.B00102	AT2G21070	FIO1	methyltransferases	5.43823	9.53681	9.72241	3.7936	3.01641	8.67019	3.46644	2.42987	5.70782	5.68633	5.97831	6.55709	5.51576	6.35087	5.78329	6.11798	3.25559	3.68715	1.68203	2.68697
Migut.B00103	AT4G38690		PLC-like phosphodiesterases superfamily protein	19.724	10.228	30.8017	39.2293	45.3643	45.6964	124.752	315	124.82	134.603	118.63	124.93	327.329	267.279	316.238	322.585	205.58	316.609	220.911	224.325
Migut.B00104	AT2G21090		Pentatricopeptide repeat (PPR-like) superfamily protein	4.36221	10.8719	7.56538	1.79119	3.01933	5.54571	2.04668	1.1214	4.38317	2.04862	2.55083	2.49894	2.07163	3.65938	2.03281	2.77074	2.10015	3.17069	1.62778	1.46591
Migut.B00105	AT1G65870		Disease resistance-responsive (dirigent-like protein) family protein	0	0.349638	1.00874	1.46891	0.746465	0.997132	1.10399	0.485173	0.412817	0.202591	0.252255	0.243072	5.43341	4.90827	7.15855	4.5667	17.9181	10.3086	11.2246	11.9286
Migut.B00106	AT2G21100		Disease resistance-responsive (dirigent-like protein) family protein	10.5135	8.88375	15.2563	6.27273	10.7627	39.3258	34.3956	24.7808	34.8386	34.9909	32.1234	37.3506	19.1563	15.6267	15.3946	20.4439	10.8644	13.9538	9.31716	12.5535
Migut.B00107	AT2G21100		Disease resistance-responsive (dirigent-like protein) family protein	0.460921	0	0.188616	0.581632	0.558301	0.172104	0.103213	1.55517	0.555763	0.151523	0	0	1.79873	2.79994	3.19044	1.36622	17.2696	25.1542	33.1903	33.4565
Migut.B00108	AT1G65870		Disease resistance-responsive (dirigent-like protein) family protein	0	0	0	0	0	0	0	0	0	0	0	0	0	0	0	0	0.519181	0.136902	0.277333	0
Migut.B00109	AT1G65870		Disease resistance-responsive (dirigent-like protein) family protein	0	0	0.280829	0	0.184722	0	0.614693	0	0	0.150401	0	0	0.495946	0.27792	0.1092	0.226017	0.362786	0.382649	0	0.830217
Migut.B00110	AT2G21100		Disease resistance-responsive (dirigent-like protein) family protein	0	0	0	0	0	0	0.148185	0	0.265972	0	0	0	0.28694	0	0	0.490376	0	0.276737	0	0
Migut.B00111	AT4G38700		Disease resistance-responsive (dirigent-like protein) family protein	0.798378	1.9817	1.76968	2.93844	1.34313	13.7874	27.1149	39.172	19.9216	17.9347	17.2931	22.4368	357.578	534.429	278.378	330.486	30.8629	106.283	13.3862	15.2927
Migut.B00112	AT2G21110		Disease resistance-responsive (dirigent-like protein) family protein	1.82829	2.54333	2.44593	0.147891	0.993712	112.115	150.378	195.265	143.574	134.539	101.894	211.485	767.606	874.261	332.157	838.423	271.134	340.97	222.201	252.515
Migut.B00113	AT4G34880		Amidase family protein	3.11844	7.74674	6.21744	1.80733	2.18195	4.81306	1.52755	1.65898	2.93758	3.68415	3.37249	3.89617	3.7838	5.38166	3.74278	4.7924	1.10644	1.51898	0.863094	0.714506
Migut.B00114	AT4G34880		Amidase family protein	4.51578	5.79506	7.47972	4.33411	3.32821	7.09253	6.13949	2.3278	3.42111	5.50803	5.50131	6.32591	1.74828	1.66913	1.88196	2.47876	1.3144	1.72359	1.6699	1.77043
Migut.B00115	AT2G16630		Pollen Ole e 1 allergen and extensin family protein	46.6691	18.8044	18.4097	20.5001	21.0997	30.3297	13.8899	6.13297	8.94945	11.5401	7.53332	13.1291	3.74377	4.41673	2.65736	3.25515	0.495466	0.665119	0.577451	1.69505
Migut.B00116	AT4G38710		glycine-rich protein	27.3379	16.1872	15.0641	9.4001	8.55582	28.6248	18.1709	16.0077	16.4234	35.5678	27.413	32.0633	35.499	32.2764	29.0007	28.4043	21.7066	21.9878	17.7986	16.4196
Migut.B00117	AT2G21120		Protein of unknown function (DUF803)	3.17031	3.88265	4.87867	1.20466	1.88241	7.88348	5.27968	4.76413	7.33479	7.53193	6.97924	8.06495	6.78672	6.98596	4.89635	6.35033	4.40996	4.17792	3.15972	3.19613
Migut.B00118	AT5G15760		Ribosomal protein PSRP-3/Ycf65	0	0.270939	0.781689	0	1.54252	0.237751	1.42583	0	0	0	0.260635	0.251147	0	0	1.5198	0	0.252454	0.266276	0	0
Migut.B00119	AT1G11680	CYP51,CYP51A2,CYP51G1,EMB1738	CYTOCHROME P450 51G1	55.1661	46.966	45.1673	26.1696	27.4821	67.1609	35.6602	28.1415	39.1717	46.3468	52.3057	53.6097	32.2982	32.4193	35.8986	32.2159	44.7518	39.4145	38.7742	41.1432
Migut.B00120	AT2G16600	ROC3	rotamase CYP 3	1905.81	1306.36	1634.11	1616.88	2409.58	1304.92	2705.33	3404.85	2007.13	1414.08	1461.17	1223.04	1386.48	1431.38	1119.53	1349.61	823.536	1157.63	1143.39	1149.8
Migut.B00121	AT4G38760		Protein of unknown function (DUF3414)	2.76121	3.16477	2.00577	2.51137	2.7596	1.61361	0.911683	0.936255	0.598776	0.95707	0.944975	1.09897	1.23772	1.60734	1.38436	1.17982	0.811609	1.07006	0.857446	0.76586
Migut.B00122	AT4G38900		Basic-leucine zipper (bZIP) transcription factor family protein	50.5678	36.3214	25.0184	30.1294	20.4224	32.9121	17.5191	10.1392	14.8372	26.8261	21.9502	24.8806	16.7651	13.691	13.8815	18.6529	5.90589	10.1022	5.1025	3.65632
Migut.B00123	AT4G38890		FMN-linked oxidoreductases superfamily protein	9.07807	10.421	5.80217	4.24064	3.77314	14.6794	2.32972	2.48519	3.0529	8.95902	8.12151	10.15	4.79065	4.99634	5.44998	6.4815	2.04422	3.0032	2.04744	1.85639
Migut.B00124	AT4G34740	ASE2,ATASE2,ATPURF2,CIA1	GLN phosphoribosyl pyrophosphate amidotransferase 2	22.8292	7.624	6.724	4.85278	5.29333	2.87186	3.28803	6.36976	2.1077	3.4766	3.07672	3.20603	5.26779	6.12341	6.30014	4.10189	7.7969	9.21065	11.2915	10.6088
Migut.B00125	AT2G18040	PIN1AT	peptidylprolyl cis/trans isomerase, NIMA-interacting 1	32.6393	36.9726	52.9931	48.2236	57.7959	33.9689	63.7343	70.2231	70.965	40.5573	43.7361	36.1025	43.2308	37.068	36.0722	38.1098	43.3939	38.5491	40.5402	46.7184
Migut.B00126	AT5G15320			47.7052	41.943	64.431	112.2	93.7243	48.9919	94.9887	113.929	114.808	63.2313	67.3362	48.673	41.5175	47.4989	37.6259	37.3582	51.686	46.8065	56.4137	54.8828
Migut.B00127	AT4G34730		ribosome-binding factor A family protein	5.58933	5.29423	4.67371	1.10037	2.00942	4.93162	3.5148	4.17648	4.8212	5.05505	4.93617	3.97632	4.70329	5.71056	5.909	4.66511	7.89284	6.32379	5.27019	4.83721
Migut.B00128	AT1G19840		SAUR-like auxin-responsive protein family	5.32861	8.86343	15.2639	11.2069	28.5558	19.8061	53.9121	47.6444	58.4096	21.1003	25.4798	26.9406	15.0184	14.6153	25.5529	13.7605	13.1563	45.8841	16.4152	18.6555
Migut.B00129	AT4G34760		SAUR-like auxin-responsive protein family	25.7604	16.4608	60.5331	146.262	161.517	8.6995	9.54852	8.23191	9.01087	10.0437	12.056	9.44973	10.0072	10.9487	9.54822	6.62367	3.3987	5.60696	3.72409	4.16586
Migut.B00130	AT5G45600	GAS41,TAF14B	YEATS family protein	20.5042	29.8164	41.9533	40.3258	39.4135	23.5803	24.522	21.0585	29.0004	17.3593	19.3599	18.0192	16.9251	20.1064	17.0298	18.2875	14.81	20.2847	12.6635	12.5165
Migut.B00131	AT2G21210		SAUR-like auxin-responsive protein family	0	0	0	0	0	0	0	0	0	0	0	0	0	0.322746	0	0	0	0	0	0
Migut.B00132	AT4G38840		SAUR-like auxin-responsive protein family	0	0	0.518453	0	0	0.473064	0	0	0	0	0	0	0	0	0	0	0	0	0	0
Migut.B00133	AT2G21210		SAUR-like auxin-responsive protein family	0	0	0.687744	0	0	0	0	0	0	0.276246	0.343967	0	0	0	0	0	0	0	0	0
Migut.B00134	AT5G18020		SAUR-like auxin-responsive protein family	0	0	0	0	0	0	0	0	0	0	0	0	0	0	0	0	0	0	0	0
Migut.B00135	AT5G18020		SAUR-like auxin-responsive protein family	0	0	0	0	0.828181	0	0	0	0.274805	0.674306	0	0	0	0.553788	0	0	0	0	0	0
Migut.B00136	AT5G60920	COB	COBRA-like extracellular glycosyl-phosphatidyl inositol-anchored protein family	0.399332	0.297362	0.285973	0.419928	0.24185	0.11183	0	0.0673685	0.1605	0.0656382	0.122594	0.078754	0	0.363871	0.0476575	0.0986389	0.19791	0.333993	0.296011	0.120775
Migut.B00137	AT4G36110			0	0	0	0	0	0.0669107	0	0.302311	0	0.117819	0.0733508	0.353403	0	0.290284	0	0.088527	0.639437	0.224816	0.607236	0
Migut.B00138	AT2G21210		SAUR-like auxin-responsive protein family	1.42076	0.755687	1.69574	0	0.239017	1.1052	0.795369	0.599214	0	0.778432	1.21158	0	1.02675	0.719217	0.282595	0.877351	0.704129	1.2378	0.250752	1.43232
Migut.B00139	AT5G18060		SAUR-like auxin-responsive protein family	0	0.111204	0.427779	0.604602	0.685868	0	0	0.0440889	0	0	0	0	0	0.0529184	0	0.0645536	0	0	0	0
Migut.B00140	AT2G21210		SAUR-like auxin-responsive protein family	0	0	0	0	0	0	0	0	0	0	0	0	0	0	0	0	0	0	0	0
Migut.B00141	AT2G21210		SAUR-like auxin-responsive protein family	0.542975	0.433205	1.52759	0.856469	1.91827	0.760282	1.36786	0	0.68198	1.45029	1.66692	1.74009	0.294298	0.824597	0	0.50295	0	0	0	0
Migut.B00142	AT5G18020		SAUR-like auxin-responsive protein family	0.125834	0.267719	0	0	0	0.587314	0	0	0	0.206833	0	0.248162	0	0.1274	0	0.310822	0	0	0	0.253716
Migut.B00143	AT5G18020		SAUR-like auxin-responsive protein family	0	0	0	0	0	0	0	0	0.220332	0.540642	0.673178	0.432448	0	1.55405	0.523386	0	0	0	0	0
Migut.B00144	AT2G21210		SAUR-like auxin-responsive protein family	0.547993	0	0	0	0	0.127885	0.306778	0	0.688283	0.337776	0.700967	0.27018	0.148509	0	0.163498	0.1692	0	0	0	0
Migut.B00145				0	0.981452	0.314622	3.23397	0	0.574155	0	0.778233	0	0.505496	0.944125	1.21301	0.666749	0.311362	0	0.759643	2.74347	3.2152	0.65133	3.10039
Migut.B00146	AT5G18020		SAUR-like auxin-responsive protein family	2.26886	0	0.257904	0.530195	2.54464	0	0	0	0	0.207185	0	0	0	0.510465	0	0	0	0	0	0
Migut.B00147	AT4G34810		SAUR-like auxin-responsive protein family	0	0	0.604174	0	0	0	0	0	0	0	0	0	0	0.298958	0.704799	0.364689	0	0.308711	0	0
Migut.B00148	AT5G18050			0.570124	1.51622	1.45815	0	0.28774	0	0	0	1.43216	0	0	0	0	1.15444	0	0	1.41277	1.49012	1.8112	0
Migut.B00149	AT2G21210		SAUR-like auxin-responsive protein family	3.90085	2.96403	9.40671	0	5.06249	0.260096	0	0	0	0.686981	0.28513	0	0.906127	0.282099	0	1.03237	0	0	0	0
Migut.B00150	AT2G21210		SAUR-like auxin-responsive protein family	3.25785	6.06487	8.05454	13.989	4.11057	2.02742	1.51984	0.458007	1.36396	1.33873	1.66692	1.60623	2.64868	0.824597	3.24001	1.3412	3.49829	3.68983	7.76228	3.01068
Migut.B00151	AT5G18020		SAUR-like auxin-responsive protein family	0	0	0	0	0	0	0	0	0	0	0	0	0	0	0.270083	0	0	0	0	0
Migut.B00152	AT2G21210		SAUR-like auxin-responsive protein family	0	0.404325	1.55536	0	0	1.06439	2.12778	0	1.90954	1.56185	1.55579	2.24873	0.206008	0.769624	0	0.23471	0	0	0	0
Migut.B00153	AT2G21210		SAUR-like auxin-responsive protein family	0.557264	1.48202	2.85052	4.98104	0.843748	1.82067	1.87181	0	1.11988	2.28994	2.8513	2.19801	3.62451	3.66729	2.99274	2.06474	1.10472	1.74781	0	1.4045
Migut.B00154	AT4G38840		SAUR-like auxin-responsive protein family	1.29122	0	2.90614	1.62938	2.08536	2.89278	2.60227	0.217833	2.59485	5.09371	5.28534	1.52788	0.839825	2.35312	1.84918	1.59472	0.255973	1.07995	0.273468	0
Migut.B00155	AT5G18020		SAUR-like auxin-responsive protein family	1.59047	1.52273	5.04407	4.01401	3.853	0.593868	1.06846	0	1.59812	1.17642	1.1393	0.940992	1.37928	1.28821	1.13887	0.982156	0	0.831399	0	0
Migut.B00156	AT5G14520		pescadillo-related	19.0884	18.8449	12.1716	4.98171	4.03423	15.485	5.87433	5.25865	5.62844	12.0734	10.0747	12.173	10.3879	11.4362	10.6261	10.4249	7.23476	8.64725	6.20953	7.40506
Migut.B00157	AT4G34770		SAUR-like auxin-responsive protein family	0	0.148761	0	0	0	0	0	0	0	0	0	0	0	0.283164	0	0.345422	0	0	0	0
Migut.B00158	AT4G34770		SAUR-like auxin-responsive protein family	0	0	0.109572	0	0	0	0	0	0	0	0	0	0	0	0	0	0	0	0	0
Migut.B00159	AT2G21210		SAUR-like auxin-responsive protein family	2.23092	1.05476	1.26796	0	2.00167	5.09058	3.0529	1.46363	4.98142	5.093	7.35617	4.39969	0.268707	8.28182	1.47913	0.612287	0.491399	0	2.62492	0.499796
Migut.B00160	AT4G34830	MRL1	Pentatricopeptide repeat (PPR) superfamily protein	1.94936	2.8567	1.56397	1.26736	1.42881	1.86498	1.68448	1.18718	0.820876	2.99808	2.16865	2.321	1.26262	1.33485	1.42867	1.74822	1.61151	1.89424	1.29338	1.78583
Migut.B00161	AT4G38810		Calcium-binding EF-hand family protein	10.881	8.90851	8.0428	1.91702	5.14658	2.92483	1.49893	5.18981	2.71901	3.23055	2.91486	3.67946	7.62674	5.04677	8.09056	5.87497	5.36441	4.52649	6.60579	5.25506
Migut.B00162	AT2G18420		Gibberellin-regulated family protein	11.0179	13.4935	2.79426	4.28395	10.7476	33.2316	32.0324	15.3464	28.9795	38.4269	30.5084	33.6431	3.36227	3.32775	1.82319	2.74439	0.137659	0.290393	0.0490226	0.140012
Migut.B00163	AT4G38790		ER lumen protein retaining receptor family protein	45.2498	54.4606	86.3373	59.3522	73.0473	56.9808	106.357	78.5617	100.936	42.6054	45.4242	45.8398	45.3188	50.8245	49.7644	47.2138	78.824	69.1331	94.6666	91.8331
Migut.B00164	AT4G30150			1.79869	4.42588	1.05765	1.68817	0.98415	2.58917	0.781087	0.489197	0.532065	1.08451	1.27297	1.64103	1.64003	1.65939	1.85571	1.89967	0.733142	0.720559	0.373824	0.584673
Migut.B00165	AT2G21180			1.564	0.739445	1.68892	5.29946	3.33279	2.10882	6.8099	4.39752	3.84147	6.56967	5.33491	2.399	4.05013	6.4218	4.76999	5.25828	1.98086	4.17863	3.68043	5.86894
Migut.B00166	AT2G21170	PDTPI,TIM	triosephosphate isomerase	42.047	42.4573	45.8557	29.0076	31.469	72.5199	55.5107	60.3238	75.428	81.9556	78.8642	80.1087	79.9013	73.0926	71.4939	75.1619	71.4246	71.0732	53.9201	46.0685
Migut.B00167	AT2G21150	XCT	XAP5 family protein	11.7244	35.5937	20.2615	6.54389	6.24498	15.9284	4.46322	3.78851	5.36475	7.73819	7.69706	8.96427	4.98601	6.06297	6.86694	7.4183	4.66638	3.69612	1.87188	1.70933
Migut.B00168	AT2G16595		Translocon-associated protein (TRAP), alpha subunit	45.8717	81.2358	97.091	28.4653	53.3994	119.571	113.11	81.8306	147.621	59.5302	73.1078	73.0038	54.6677	77.4179	64.5135	67.4641	171.791	102.185	147.058	139.982
Migut.B00169				0	0	0.0103204	0	0	0	0.0112949	0	0	0.00829077	0	0	0	0	0	0.0249182	0	0.0105467	0	0
Migut.B00170	AT4G34720			31.3542	41.15	73.3836	129.122	127.153	55.9552	139.957	155.799	142.657	65.3443	76.4814	53.8924	48.903	55.9988	50.3732	48.7571	45.641	57.392	56.3014	55.8305
Migut.B00171	AT2G16500			157.393	62.3075	68.6452	93.798	90.3798	105.666	133.123	177.956	68.4987	161.452	132.292	182.541	277.636	198.005	372.68	244.58	353.579	433.18	381.693	348.445
Migut.B00172	AT2G21270	UFD1	ubiquitin fusion degradation 1	26.5789	48.3025	48.3694	12.9222	15.4445	60.7496	40.1035	38.0841	74.5645	52.9567	56.1833	60.568	59.3963	65.3866	59.6477	68.7605	53.6552	52.9442	38.0075	35.1654
Migut.B00173	AT2G21290			18.7346	26.4431	34.2189	26.3319	31.5485	36.0857	46.7613	37.3875	67.8606	34.8499	31.2357	25.5928	32.0977	34.142	30.2112	30.3618	61.4164	43.6637	59.8075	60.2547
Migut.B00174	AT4G34700		LYR family of Fe/S cluster biogenesis protein	90.7353	94.5264	83.9135	32.8385	34.227	124.985	107.143	87.2765	116.758	141.762	149.221	129.912	133.518	125.245	138.517	147.32	156.892	134.655	129.437	146.602
Migut.B00175	AT2G21300		ATP binding microtubule motor family protein	3.94008	5.81507	2.95355	2.77464	2.8186	2.78333	0.768366	1.08788	0.701446	1.35166	1.40453	1.54008	1.75719	2.16825	2.51349	2.86418	0.891328	0.729837	0.538772	0.739561
Migut.B00176	AT4G38960		B-box type zinc finger family protein	24.9467	24.1276	30.7549	17.1205	18.9801	27.2992	12.3442	12.2553	19.9031	20.4641	21.1304	23.3324	10.6854	11.8245	10.4537	15.059	6.57542	6.39818	4.22974	4.59196
Migut.B00177	AT4G38970	FBA2	fructose-bisphosphate aldolase 2	386.104	158.062	352.604	406.417	517.441	89.047	208.051	270.08	131.928	224.624	177.795	167.977	111.321	135.926	173.115	131.658	308.948	474.367	415.187	414.446
Migut.B00178				6.80699	9.71166	14.706	4.7159	9.90223	8.14828	3.31755	5.26894	11.2251	4.70581	4.30237	6.51475	3.42902	4.21609	4.34854	5.78597	3.33387	3.64199	3.13771	3.02753
Migut.B00179	AT4G39010	AtGH9B18,GH9B18	glycosyl hydrolase 9B18	12.9834	13.4295	17.2674	13.7112	19.2677	15.7557	18.0937	13.8411	17.2649	16.1646	15.6891	19.9121	9.97179	9.42524	14.6376	9.65522	28.3671	37.8624	25.5962	24.0339
Migut.B00180	AT1G75560		zinc knuckle (CCHC-type) family protein	21.2857	29.6038	26.1974	23.6789	30.3122	18.0222	27.9476	21.5151	22.2808	14.7053	13.061	13.5016	13.3759	14.8441	13.9547	12.3961	17.6554	15.5606	19.5037	19.423
Migut.B00181	AT2G16485		nucleic acid binding;zinc ion binding;DNA binding	4.6912	3.94431	3.74377	6.88267	4.96308	3.70194	3.24895	3.9231	2.22728	3.28575	2.689	3.61643	3.11063	3.72947	2.72235	3.38473	2.29301	2.35956	3.08137	3.39671
Migut.B00182	AT5G66320	GATA5	GATA transcription factor 5	20.8633	9.93264	9.36943	14.2347	17.8125	6.5057	4.2017	3.91915	2.73828	4.03879	3.7488	3.48018	2.66358	2.71386	4.47859	3.14503	3.54258	7.006	7.75864	7.47645
Migut.B00183	AT4G10510		Subtilase family protein	0	0	0	0	0	0	0	0	0	0	0	0	0	0	0	0	0	0	0	0
Migut.B00184	AT4G34660		SH3 domain-containing protein	6.26739	11.3487	11.2711	6.4151	5.08552	13.84	8.30854	6.6691	11.8783	12.9083	13.0911	12.1058	10.6433	12.7522	9.96084	11.5265	9.89751	9.83652	8.19563	8.76623
Migut.B00185	AT4G34640	ERG9,SQS1	squalene synthase 1	5.78433	11.6022	5.03828	0.378639	0.762075	20.3621	3.04312	2.57675	3.71136	15.7507	16.2957	14.6374	11.9363	10.6778	12.5449	13.8575	8.2663	5.23376	3.64075	2.43561
Migut.B00186	AT2G21340		MATE efflux family protein	2.77897	5.10318	4.60597	3.2488	2.77373	2.28976	1.30368	1.10002	1.79395	2.0925	1.76346	1.9442	1.00976	1.19458	1.09315	1.39971	0.969468	0.860239	1.39741	0.798218
Migut.B00187	AT2G21340		MATE efflux family protein	2.45294	2.62591	3.16065	1.45298	1.81781	2.768	1.59918	0.864304	0.951572	2.57735	2.11298	2.63309	2.00269	2.31056	2.18629	1.9941	1.61578	2.11002	1.54537	0.954732
Migut.B00188	AT2G21350		RNA-binding CRS1 / YhbY (CRM) domain protein	19.288	11.1846	10.1124	5.91742	10.1269	8.08663	7.088	8.52518	7.17939	7.54558	7.3117	6.24241	5.69867	6.10951	6.27383	5.85251	10.6417	10.0632	6.78219	4.62798
Migut.B00189	AT2G21370	XK-1,XK1	xylulose kinase-1	1.97165	1.35855	2.31506	1.79061	2.1711	0.397378	1.65566	0.453577	0.337691	0.736545	0.573191	0.552325	0.607189	0.771253	1.09629	0.857813	0.688449	0.819838	0.521969	1.64889
Migut.B00190	AT4G39050		Kinesin motor family protein	2.52946	4.48465	0.461556	0.264436	0.298622	6.35864	2.79896	1.06682	0.64655	4.50414	2.80037	6.03865	2.31705	2.35127	1.66824	3.55332	0.64513	0.664987	0.587406	0.909668
Migut.B00191	AT5G03040	iqd2	IQ-domain 2	3.00899	2.38664	1.89019	4.24666	2.13141	7.51482	5.46722	3.49549	3.15605	11.5187	11.2092	11.6861	8.61229	9.16601	6.77252	9.3558	3.24414	3.67012	2.34785	2.68756
Migut.B00192	AT1G75540	STH2	salt tolerance homolog2	3.33202	4.63517	1.52959	0	0.603673	1.5153	0.765266	0	1.07309	0.386187	0.830576	0.589724	0.0926147	0.0432498	0	0.052759	0.0423425	0	0.0452364	0
Migut.B00193	AT2G21385			4.47766	6.28058	4.04517	2.12646	2.22341	4.09552	2.16303	2.05601	2.81198	4.05093	4.76685	3.68534	2.25079	2.81508	2.65033	2.18529	2.07597	2.41614	1.49131	1.31055
Migut.B00194	AT4G34630			163.199	206.382	292.952	205.269	226.526	199.159	313.929	292.848	328.206	198.112	193.563	170.188	266.66	281.777	308.49	298.994	296.303	349.23	335.438	275.122
Migut.B00195	AT1G26760	ATXR1,SDG35	SET domain protein 35	0	0	0	0	0	0	0	0	0	0	0	0	0	0	0	0	0	0	0	0
Migut.B00196	AT1G19790	SRS7	SHI-related sequence 7	1.92737	0.745563	0.537758	3.50079	1.59175	0.163559	0	0	0	0	0	0	0.56981	0.177396	0.836428	0.216399	1.38939	0.732732	2.96871	0
Migut.B00197	AT4G39080	VHA-A3	vacuolar proton ATPase A3	22.6464	26.6229	28.7587	23.0916	21.4124	46.8957	27.1482	30.5556	35.6823	44.4357	50.526	51.2487	40.3579	41.9784	40.1401	45.3906	29.8492	36.8549	27.8155	25.9486
Migut.B00198				0	0	0	0	0	0	0	0	0	0	0	0	0	0	0	0	0	0	0	0
Migut.B00199	AT4G39090	RD19,RD19A	Papain family cysteine protease	48.847	34.025	31.8816	34.9047	44.112	23.4302	33.4314	32.7466	20.8512	26.2669	22.9413	24.9885	32.5511	30.5241	34.2507	30.7013	33.3319	45.1078	32.8471	32.2697
Migut.B00200	AT2G16430	ATPAP10,PAP10	purple acid phosphatase 10	3.35975	3.74083	4.4454	1.24834	2.17044	1.48449	0.978047	0.5668	0.540143	1.63832	1.05435	1.30309	0.582725	1.06582	0.828655	0.719239	0.444026	0.44492	0.142312	0.632259
Migut.B00201	AT2G16430	ATPAP10,PAP10	purple acid phosphatase 10	69.0713	117.771	119.86	41.1731	82.0073	63.2581	25.0384	4.42474	65.2924	9.24101	9.88832	13.3892	1.74127	3.22718	1.76725	2.91381	3.10973	1.67935	1.86047	1.84711
Migut.B00202	AT2G16405		Transducin/WD40 repeat-like superfamily protein	3.20235	8.03348	3.50432	0.820936	0.755843	6.96021	1.76599	1.80082	1.92104	6.37667	5.51064	6.83392	3.76501	5.17784	4.18304	6.09984	2.13191	1.89885	1.87271	1.44556
Migut.B00203	AT4G39100	SHL1	PHD finger family protein / bromo-adjacent homology (BAH) domain-containing protein	7.35503	12.9399	7.46019	5.68509	4.75905	4.51848	2.81539	1.77638	3.15828	3.71983	2.95916	3.16138	2.99839	3.3414	2.17567	2.48446	2.0874	4.04191	2.96233	1.71113
Migut.B00204	AT2G16400	BLH7	BEL1-like homeodomain 7	9.79335	21.3985	10.6402	9.20681	7.61172	15.7971	5.00006	2.95738	3.2867	8.37061	8.71893	10.6226	7.00668	7.65454	6.14771	8.82954	2.09676	3.27638	1.74227	1.55995
Migut.B00205	AT2G16390	CHR35,DMS1,DRD1	SNF2 domain-containing protein / helicase domain-containing protein	4.10679	4.87841	2.82428	0.98368	1.04786	3.2692	0.842991	0.606224	0.813841	2.40949	2.50987	3.16092	2.04042	1.6978	2.43696	2.04292	1.32297	1.26421	1.2201	1.10406
Migut.B00206	AT2G21470	ATSAE2,EMB2764,SAE2	SUMO-activating enzyme 2	13.3792	24.233	12.1047	7.37551	5.72619	12.4754	4.56987	2.26208	2.79826	6.98735	6.63452	7.36649	6.32523	7.6381	7.84288	7.0427	4.11867	4.1131	1.87241	3.53544
Migut.B00207	AT1G45000		AAA-type ATPase family protein	19.8935	33.3152	16.1159	13.28	7.20007	23.5245	6.49033	6.42961	7.98051	14.3696	13.501	17.5564	14.1386	15.0725	14.2853	18.154	8.41349	9.50379	6.31788	6.67884
Migut.B00208	AT4G39120	HISN7,IMPL2	myo-inositol monophosphatase like 2	4.48291	3.84448	5.01047	4.46491	5.741	3.26295	2.9408	1.76576	2.50027	3.65182	3.31429	3.25206	2.11937	2.47928	1.95618	2.36586	2.50557	3.26215	1.58936	1.23437
Migut.B00209	AT2G21490	LEA	dehydrin LEA	0	0.225481	0.072282	0	0	0.131908	0	0	0	0.232268	0.0723019	0.278679	0.0765903	0.0715332	0.252962	0	8.19381	1.62507	21.4731	17.5936
Migut.B00210	AT4G39140		RING/U-box superfamily protein	11.541	6.26957	5.97129	8.01108	7.78538	6.93448	7.21411	5.56284	4.2463	7.88075	8.35824	8.48376	6.20395	6.75364	6.8075	6.36616	3.90707	5.72579	6.30129	5.75059
Migut.B00211	AT2G16385			73.5588	115.064	132.834	89.1899	43.0874	71.5265	65.95	34.8315	76.488	58.3934	59.4782	53.5764	24.0426	40.5658	36.312	33.5865	18.1727	29.7128	43.1964	37.5283
Migut.B00212	AT4G39150		DNAJ heat shock N-terminal domain-containing protein	16.7912	50.3638	7.56797	9.85346	4.17204	47.6364	13.8306	16.4417	14.2998	37.5008	34.7501	54.6275	43.7611	54.0438	41.8999	62.2138	9.21794	10.4346	11.2903	11.1038
Migut.B00213				1.09616	2.20941	2.49861	2.0425	2.62057	1.23866	1.50722	1.26528	1.08211	1.2802	1.41692	1.09986	1.64689	1.67444	1.33114	1.28256	0.876843	1.36717	1.14042	1.26019
Migut.B00214	AT1G75390	AtbZIP44,bZIP44	basic leucine-zipper 44	101.082	52.003	68.2414	89.7124	58.8948	272.915	235.885	177.711	262.554	434.551	433.606	427.151	246.329	240.602	259.334	261.757	246.652	405.567	267.017	279.96
Migut.B00215	AT4G34590	ATB2,AtbZIP11,BZIP11,GBF6	G-box binding factor 6	119.378	54.1672	30.098	11.3041	16.5615	381.313	313.564	228.119	330.293	685.379	708.656	708.521	503.525	454.24	513.158	357.763	297.782	480.297	198.31	273.211
Migut.B00216	AT2G21520		Sec14p-like phosphatidylinositol transfer family protein	30.924	57.3645	44.9326	15.2813	16.1128	53.8475	20.5092	17.0863	27.2555	45.8793	52.7065	53.4433	42.4492	47.5625	42.6968	52.1553	21.7285	22.8501	12.7985	16.4863
Migut.B00217	AT2G21540	ATSFH3,SFH3	SEC14-like 3	2.81994	5.40753	11.7864	2.94587	3.05242	0.640768	0.290806	0.391227	0.577882	1.15878	0.0569547	0.201232	0.42233	0.24418	0.332111	0.366606	0.018389	0.116375	0.0785835	0.261846
Migut.B00218	AT3G50930	BCS1	cytochrome BC1 synthesis	1.37252	3.6266	0.135885	0	0	1.44653	0	0.074693	0.17795	0.509422	0.407767	1.26609	0.719922	1.5689	1.9022	3.00749	0.438854	0.925764	0.328194	0.66953
Migut.B00219	AT5G66440			27.2882	24.9432	14.889	15.446	8.5014	19.0575	10.4107	8.29785	19.1597	16.2802	18.6164	12.7564	4.38236	9.95963	8.52358	13.3977	5.60999	8.03041	8.91878	6.5889
Migut.B00220	AT2G21580		Ribosomal protein S25 family protein	174.503	195.748	321.148	411.015	398.614	199.466	310.942	285.212	370.788	136.26	143.953	137.168	158.741	195.85	148.377	166.521	362.59	265.993	354.498	329.559
Migut.B00221	AT5G10480	PAS2,PEP	Protein-tyrosine phosphatase-like, PTPLA	18.618	9.83965	12.7788	10.6412	15.8004	13.5419	17.172	18.2386	15.5299	20.1741	19.6994	17.774	9.76974	11.3258	10.4256	10.5451	13.87	12.3152	20.4689	21.7583
Migut.B00222	AT4G39210	APL3	Glucose-1-phosphate adenylyltransferase family protein	18.529	23.3888	18.9388	6.68903	3.6593	14.4763	14.5822	13.1662	9.88241	26.6215	29.1116	23.1862	15.7557	34.1547	16.7651	26.7397	4.65805	4.86045	2.32825	3.82396
Migut.B00223	AT2G16365		F-box family protein	7.61965	12.905	1.82059	0.843435	1.77101	5.49835	1.12254	0.465132	1.41036	2.78091	4.18082	4.39936	2.41818	2.84217	3.94849	2.72413	1.78878	1.38883	1.59253	1.89515
Migut.B00224	AT2G21600	ATRER1B,RER1B	endoplasmatic reticulum retrieval protein 1B	22.675	28.5862	33.6966	11.9222	22.9914	29.8148	24.9581	16.8168	37.6475	21.538	23.8586	23.621	16.4238	16.2203	17.5316	17.0367	13.2925	13.1641	11.9246	12.1264
Migut.B00225	AT4G39230		NmrA-like negative transcriptional regulator family protein	44.8585	35.2111	20.8385	13.7281	14.7195	25.6691	16.4308	16.3226	9.39624	31.5024	24.9657	29.2609	33.3718	26.9032	32.2097	28.5874	22.6679	26.2805	14.6578	19.975
Migut.B00226	AT4G34540		NmrA-like negative transcriptional regulator family protein	6.10694	9.30174	7.90423	7.83279	6.07091	6.52124	3.2634	3.9025	5.67142	5.89351	5.34984	5.56567	3.36017	3.98143	3.75453	3.99974	2.61389	1.74127	2.00867	3.17161
Migut.B00227	AT2G21620	RD2	Adenine nucleotide alpha hydrolases-like superfamily protein	1.95528	2.04074	1.50968	1.24143	1.6385	3.8226	2.93272	4.38777	3.48451	11.855	6.87095	10.5133	17.0764	14.8284	25.5362	17.4508	11.8113	16.8549	13.7906	10.7858
Migut.B00228	AT4G34530	CIB1	cryptochrome-interacting basic-helix-loop-helix 1	2.14191	2.59066	0.57033	0.493673	0.592338	1.31469	0.131407	0.123749	0.383269	1.13336	1.02087	0.954775	0.381678	1.12884	0.735351	0.652282	0.261749	0.398782	0.0932129	0.177481
Migut.B00229	AT1G75250	ATRL6,RL6,RSM3	RAD-like 6	0	0	0	0	0	0.13851	0	0	0	0	0	0	0.0804237	0.0751134	0.531245	0.0916286	18.8992	7.05832	8.64202	13.3134
Migut.B00230	AT2G21660	ATGRP7,CCR2,GR-RBP7,GRP7	cold, circadian rhythm, and rna binding 2	646.926	819.007	157.617	240.96	365.798	813.805	633.639	493.606	459.96	500.039	611.303	521.118	320.24	382.599	332.19	308.171	646.761	533.3	668.554	646.574
Migut.B00231	AT1G76810		eukaryotic translation initiation factor 2 (eIF-2) family protein	0	0	0	0	0	0.0130171	0	0	0	0	0	0.0137505	0	0	0	0	0	0	0	0
Migut.B00232	AT2G16250		Leucine-rich repeat protein kinase family protein	8.38004	6.05996	3.60408	6.28995	5.70474	4.46404	3.27301	1.93472	2.53061	5.47028	4.80166	5.98683	2.21009	2.80787	2.16479	2.49949	1.14416	1.50459	1.09536	0.921903
Migut.B00233	AT2G16250		Leucine-rich repeat protein kinase family protein	1.16948	2.20824	2.63215	0.553411	1.18047	1.66482	0.982053	0.863168	1.4395	1.36963	1.64555	1.52798	0.79234	1.00643	0.907202	1.01106	0.26082	0.336233	0.309606	0.294751
Migut.B00234	AT2G21710	EMB2219	Mitochondrial transcription termination factor family protein	4.80073	4.04185	2.07485	1.97074	0.647838	2.20474	1.06352	0.64965	1.2124	2.55296	2.41694	2.32896	1.30798	1.2736	1.47063	1.55362	0.992415	0.697834	0.434972	0.38822
Migut.B00235	AT5G15220		Ribosomal protein L27 family protein	42.2667	65.2183	92.4212	91.3175	86.5341	65.8778	61.2338	74.4022	95.1494	68.3158	71.4757	53.5919	58.3137	63.8863	59.3078	57.0524	60.3879	56.1062	57.372	49.1961
Migut.B00236	AT4G39300			6.63928	9.65723	16.2183	13.0135	12.7651	13.7865	16.5866	8.80052	16.6099	10.6532	9.65968	11.713	6.07103	6.12744	4.47382	6.19171	9.26696	9.39659	9.13509	9.83511
Migut.B00237	AT1G19400		Erythronate-4-phosphate dehydrogenase family protein	4.55169	3.34227	3.91482	1.18602	0.691201	3.27128	1.48829	0.645566	1.45706	1.65523	1.52514	1.78737	1.74659	1.46814	0.76915	1.94019	2.07616	0.884356	2.85789	1.34008
Migut.B00238	AT1G63850		BTB/POZ domain-containing protein	15.7364	7.64149	4.70201	3.23277	7.86528	5.42688	6.3047	6.44436	2.32439	11.7822	9.06398	9.45436	8.1828	7.73496	8.75441	7.55603	4.52551	5.28244	7.0266	6.53604
Migut.B00239	AT4G34500		Protein kinase superfamily protein	6.9932	4.78535	3.19533	0.784964	1.24919	5.07936	2.02345	1.57413	1.59879	4.69798	4.92498	4.59073	2.70437	2.50592	4.1495	3.27524	3.05695	3.77882	1.97617	2.35664
Migut.B00240	AT4G34490	ATCAP1,CAP 1,CAP1	cyclase associated protein 1	24.5805	15.2864	14.3178	14.9866	12.5549	21.8781	13.4407	14.1996	12.9138	26.2927	21.4019	23.7522	20.2995	20.7752	18.8196	19.8898	12.3092	15.0027	11.8354	12.3208
Migut.B00241	AT4G34480		O-Glycosyl hydrolases family 17 protein	3.95894	2.90972	2.03735	4.33974	2.49455	2.5757	2.06854	1.65959	2.60375	1.67612	2.25889	1.63249	0.806294	1.33607	1.34583	1.89652	2.35447	2.38304	2.66784	1.64484
Migut.B00242	AT4G34460	AGB1,ATAGB1,ELK4	GTP binding protein beta 1	21.0125	19.8452	16.6909	18.1302	20.9039	12.3849	11.8009	8.97578	7.49459	12.0247	10.0104	11.8707	8.63298	8.79595	9.66504	8.62967	11.9158	11.8993	11.5357	10.7276
Migut.B00243	AT3G48670	IDN2,RDM12	XH/XS domain-containing protein	9.19304	14.437	2.98616	5.56931	3.11338	28.9327	13.0725	8.65556	4.42963	16.2606	11.7632	22.9963	10.1938	9.49023	8.29576	19.047	0.999208	1.21122	0.844441	1.56234
Migut.B00244	AT4G34450		coatomer gamma-2 subunit, putative / gamma-2 coat protein, putative / gamma-2 COP, putative	13.1997	15.909	11.3408	6.83315	6.09894	33.8867	12.9872	9.97245	10.2519	26.3432	24.1468	32.5826	22.8771	21.3666	19.9544	25.0343	12.0261	13.3335	9.3562	9.79703
Migut.B00245	AT4G34440		Protein kinase superfamily protein	4.21371	2.7215	5.97866	1.58251	0.379758	1.70915	1.31987	1.07899	1.08369	2.90647	1.59133	1.65706	1.2235	1.42205	1.16739	1.23908	1.16847	1.46844	0.557763	1.13786
Migut.B00246	AT3G18820	ATRAB7B,ATRABG3F,RAB71,RAB7B,RABG3F	RAB GTPase homolog G3F	32.3534	53.1046	41.6106	32.9497	31.0198	46.8809	25.3777	19.9987	32.8115	49.3127	45.0135	41.1124	36.1771	40.4053	39.3305	38.2119	34.0444	31.0866	25.4991	24.8364
Migut.B00247	AT4G34430	ATSWI3D,CHB3	DNA-binding family protein	11.2879	16.4096	4.01215	4.87714	3.15543	6.65328	2.4055	1.23694	1.34781	3.76498	3.80387	4.53971	2.74794	3.28005	2.67256	3.3835	1.44224	1.58063	1.54081	1.40959
Migut.B00248	AT1G49320	ATUSPL1,USPL1	unknown seed protein like 1	211.475	143.192	132.709	149.581	114.962	129.57	124.437	184.303	134.216	166.448	225.633	191.904	298.546	287.403	325.885	309.373	381.645	389.878	295.067	315.737
Migut.B00249	AT2G34570	MEE21	PIN domain-like family protein	7.63993	15.7406	5.77213	1.8238	1.35176	15.0831	2.65469	1.51851	2.13975	6.76603	5.43673	7.92317	4.85486	7.17932	5.39726	7.97152	2.9377	1.76731	1.37163	2.25752
Migut.B00250	AT1G11750	CLPP6,NCLPP1,NCLPP6	CLP protease proteolytic subunit 6	30.6308	48.3134	49.5861	40.6399	52.2156	36.3859	47.2232	44.3529	52.8963	38.0936	38.6342	32.7842	28.7246	34.9226	34.226	30.0336	35.8984	40.0784	34.4156	30.5871
Migut.B00251	AT1G11755	LEW1	Undecaprenyl pyrophosphate synthetase family protein	5.56001	10.521	9.30299	3.86141	3.95129	11.221	4.13075	3.85715	7.13569	10.9041	10.7413	10.8456	7.28516	8.45255	7.29695	8.1504	5.35658	4.78065	2.80632	3.71939
Migut.B00252	AT1G11760	MED32		11.6559	11.5747	11.0181	4.57093	9.25024	9.84674	10.9115	7.14625	8.98562	6.84893	7.73463	7.64416	7.95329	8.32513	6.60831	8.17233	5.32389	7.12053	4.48571	4.13092
Migut.B00253	AT1G49340	ATPI4K ALPHA	Phosphatidylinositol 3- and 4-kinase family protein	6.41525	4.31316	3.07737	2.8305	3.39498	5.1979	3.34615	1.86811	1.89763	4.99235	3.75562	5.14038	3.03391	3.11941	3.14843	3.05384	1.83335	2.19325	1.6597	1.49174
Migut.B00254	AT3G18840		Tetratricopeptide repeat (TPR)-like superfamily protein	0.555544	1.4253	0.601776	0.68729	0.0989581	0.488082	0.0731777	0	0.0985082	0.214858	0.401295	0.225567	0.283398	0.297771	0.195001	0.242161	0.226741	0.0341651	0.795926	0.0988353
Migut.B00255	AT4G33460	ATNAP13,EMB2751	ABC transporter family protein	4.22958	3.42683	3.34591	2.58589	2.7552	3.37435	3.93717	3.42252	1.11189	3.77923	3.90044	4.46164	4.21176	3.43573	4.43142	4.16077	4.89924	4.78184	4.55704	4.48714
Migut.B00256	AT2G05590		TLD-domain containing nucleolar protein	2.53007	4.47819	5.65525	6.1707	6.69577	7.8196	4.09442	3.96342	5.63989	7.77566	6.63587	6.8136	5.48528	6.69447	6.80011	6.45958	3.83548	3.77874	4.59294	3.57951
Migut.B00257	AT3G18830	ATPLT5,ATPMT5,PMT5	polyol/monosaccharide transporter 5	13.9009	11.9641	40.1859	18.595	0.837202	0.712296	0.965788	7.80776	1.03341	17.0958	1.18826	1.07957	0.395602	0.0671785	0.237562	0	0	0	0.210793	0.066893
Migut.B00258	AT4G36720	HVA22K	HVA22-like protein K	7.51407	13.3914	15.025	11.9037	8.05255	10.9768	4.8621	6.21476	10.6389	10.0251	9.33703	9.52638	9.73216	11.1891	10.0157	10.1239	10.3982	10.9675	9.53293	9.02635
Migut.B00259	AT1G19360		Nucleotide-diphospho-sugar transferase family protein	30.7767	52.9401	56.2979	19.2894	21.9058	89.4138	30.4092	29.0116	78.8854	73.6256	88.0063	69.8674	36.5483	41.3283	34.1476	39.0079	41.9338	34.067	29.2396	27.6088
Migut.B00260	AT1G47740		PPPDE putative thiol peptidase family protein	1.02607	2.0011	1.25965	0.791255	0.932134	3.6716	1.45518	0.4039	1.47776	2.8109	2.65999	2.66433	0.70444	1.14272	0.979628	1.35172	0.745829	0.929694	0.253529	0.517209
Migut.B00261	AT1G12740	CYP87A2	cytochrome P450, family 87, subfamily A, polypeptide 2	0.520279	0.553463	0.290327	0	0	0.132455	0	0	0.142576	0.0388719	0.0968024	0	0	0.0478866	0	0.233662	0.140646	0.0988978	0.40069	0.429148
Migut.B00262	AT1G12740	CYP87A2	cytochrome P450, family 87, subfamily A, polypeptide 2	1.5395	1.0918	3.22495	5.62762	3.32993	0.547463	0.820806	0.0618378	0.36831	0.843494	0.300078	0.433731	0.238407	0.667997	0.349959	0.181082	1.08997	0	1.39736	1.99548
Migut.B00263	AT1G12740	CYP87A2	cytochrome P450, family 87, subfamily A, polypeptide 2	0.651857	0.993921	0.377896	0	0.394788	1.13585	0.656861	0.953074	1.09165	0.642874	1.02282	0.621351	0.117771	0.637969	0.388972	1.58331	0.193837	0.159016	0.207085	0
Migut.B00264	AT1G12740	CYP87A2	cytochrome P450, family 87, subfamily A, polypeptide 2	31.1624	12.5993	15.7787	10.9048	11.1847	4.7172	0.559903	0.732633	2.24792	3.13646	2.55868	2.56935	0.627682	1.09253	1.85323	1.1052	0.495674	1.04563	0.696779	0.530678
Migut.B00265	AT4G34320		Protein of unknown function (DUF677)	10.7001	7.85398	6.23959	1.76281	1.00806	14.7494	4.71225	6.16756	12.0059	9.79052	8.54074	7.28023	9.35663	9.42493	12.5144	21.9812	11.1363	10.9629	5.43882	7.98255
Migut.B00266	AT3G18850	LPAT5	lysophosphatidyl acyltransferase 5	4.60994	8.21932	9.6648	11.6072	11.6331	4.42449	6.25193	5.86021	6.39358	5.92314	7.27551	7.29876	8.55165	8.64436	7.43882	9.58271	12.7428	12.1847	14.3013	13.9424
Migut.B00267	AT3G07870		F-box and associated interaction domains-containing protein	0	0	0	0	0	0	0	0.16188	0	0	0	0	0.124821	0	1.19097	0.142212	6.16323	1.96625	8.94187	6.84897
Migut.B00268	AT3G18860		transducin family protein / WD-40 repeat family protein	12.9182	30.8073	20.7186	5.36706	5.99585	28.1731	9.9761	7.10229	11.4253	21.5575	22.5636	23.4198	16.1708	19.5794	19.3514	18.578	12.0328	9.44589	8.15286	8.07176
Migut.B00269	AT1G19310		RING/U-box superfamily protein	17.5428	31.2016	45.8646	69.9837	65.5838	20.3615	45.259	36.9941	38.1921	22.9613	22.1313	20.7307	21.2303	26.1248	20.6592	23.3284	19.5966	21.3488	20.3462	25.0313
Migut.B00270	AT1G49380		cytochrome c biogenesis protein family	2.647	4.75019	2.82573	1.64591	1.02228	5.17818	0.438112	0.640713	1.54958	4.42655	3.48603	4.67554	3.7427	3.21593	3.57105	5.94137	2.73779	3.20053	1.24309	1.04422
Migut.B00271	AT1G47530		MATE efflux family protein	1.58389	2.67447	5.06692	1.03107	2.03019	4.59986	2.11118	1.29362	2.02095	2.14887	1.64656	1.56183	1.14465	1.83269	0.690095	1.52148	1.22108	1.1828	0.212986	0.684337
Migut.B00272	AT4G34350	CLB6,HDR,ISPH	4-hydroxy-3-methylbut-2-enyl diphosphate reductase	18.3221	12.538	11.8572	10.8134	9.28007	11.5106	6.31767	6.89132	5.47268	13.1422	10.8127	13.9637	18.657	15.1532	18.642	16.0634	10.7756	13.3244	7.61321	6.45724
Migut.B00273	AT3G18890		NAD(P)-binding Rossmann-fold superfamily protein	2.5456	2.24969	1.222	0.98839	1.22546	1.60854	0.767351	0.825865	0.511566	3.66922	3.28627	3.05078	0.891524	1.72479	1.47226	1.78963	0.81519	1.33068	0.580604	0.513265
Migut.B00274	AT4G34350	CLB6,HDR,ISPH	4-hydroxy-3-methylbut-2-enyl diphosphate reductase	3.39407	3.21809	3.1892	6.84727	4.3383	1.60136	1.50766	1.21364	1.37156	1.39471	1.32134	1.36418	3.3593	2.7453	3.4562	2.55155	2.39517	2.89272	1.40641	1.69225
Migut.B00275	AT4G34360		S-adenosyl-L-methionine-dependent methyltransferases superfamily protein	5.39381	5.49587	5.95022	3.89522	3.57499	5.45963	2.69214	2.3571	3.19959	3.44484	2.7598	4.00502	2.07815	2.46728	3.45123	2.60846	2.22228	2.78557	2.20213	1.93268
Migut.B00276	AT2G16090	ARI2,ATARI2	RING/U-box superfamily protein	5.3174	9.47182	3.17461	1.24623	0.928662	6.04082	2.37445	1.53895	1.34749	5.1903	4.78717	6.33505	4.96969	4.65733	4.20581	5.33468	2.87489	2.64103	2.36133	1.9965
Migut.B00277	AT5G66600		Protein of unknown function, DUF547	0	0	0.0669822	0	0	1.10012	0.623109	0.579893	1.01972	0.995475	1.10551	1.12983	0.283898	0.165721	0.39069	0.161726	0.713874	0.513382	1.144	1.71617
Migut.B00278	AT2G01950	BRL2,VH1	BRI1-like 2	0	0	0	0	0	0	0	0	0	0	0	0	0	0	0	0	0	0	0	0
Migut.B00279	AT2G16070	PDV2	plastid division2	27.3059	23.4832	39.227	55.0978	44.789	14.855	19.0584	21.1634	21.1569	26.5216	21.4561	17.5716	12.013	20.2406	19.8383	16.2599	22.7159	26.7866	17.4151	21.674
Migut.B00280	AT2G16060	AHB1,ARATH GLB1,ATGLB1,GLB1,HB1,NSHB1	hemoglobin 1	0.7153	1.46331	0.337745	0	0.66648	1.02726	0.123212	0.83543	0.22115	0.180883	0.225225	0.16277	0.0596461	0.334246	0	0	0.163617	0.0575252	0	0.499239
Migut.B00281	AT2G16050		Cysteine/Histidine-rich C1 domain family protein	3.6574	2.34585	3.02635	1.18774	2.8774	2.20912	7.70819	8.21173	4.64776	3.71309	2.20159	4.5611	2.56539	3.92073	3.40201	3.71993	2.13249	2.58663	3.24649	2.27737
Migut.B00282	AT1G49410	TOM6	translocase of the outer mitochondrial membrane 6	122.48	89.1735	160.219	169.693	189.65	125.929	261.422	264.487	312.764	117.521	156.999	105.331	73.4803	85.882	73.6818	87.5392	162.735	119.489	188.576	193.685
Migut.B00283	AT3G18930		RING/U-box superfamily protein	2.80394	2.44855	1.32724	0.26405	0.84486	1.17198	0.74971	0.458913	1.13538	0.687886	0.72804	0.784071	0.408294	0.508447	0.599338	0.310119	1.28593	0.962564	1.19656	0.801621
Migut.B00284	AT1G49430	LACS2,LRD2	long-chain acyl-CoA synthetase 2	7.51902	8.74133	4.16207	3.00742	3.78128	20.1791	10.6285	9.423	6.7052	16.5523	12.7919	20.9983	25.1073	24.972	21.424	23.5973	5.54974	4.68849	5.10438	4.48046
Migut.B00285	AT3G50830	ATCOR413-PM2,COR413-PM2	cold-regulated 413-plasma membrane 2	318.11	362.511	280.175	396.093	436.322	306.683	477.312	486.103	579.944	427.359	468.13	342.841	232.65	301.952	239.877	213.424	172.395	244.565	176.095	191.823
Migut.B00286	AT1G76820			2.35326	2.18114	1.74006	3.52819	0.77611	1.54422	1.06958	0.668221	0.655524	0.536166	0.810663	0.689252	1.51543	1.69845	1.11226	2.24454	1.08545	1.94873	0.345424	2.13753
Migut.B00287	AT5G42650	AOS,CYP74A,DDE2	allene oxide synthase	0.85338	0.817029	1.13496	0.897394	0.473768	1.35424	1.43322	1.18773	0.600236	1.01696	0.698627	0.715269	0.832573	0.907199	1.06937	0.526983	0.845874	0.936796	3.29846	1.16144
Migut.B00288	AT2G26490		Transducin/WD40 repeat-like superfamily protein	0.755323	0.251093	0.0965908	0	0	0.352538	0	0.398204	0.094869	0.387976	0.0483087	0.13965	0.051174	0.143385	0.225356	0.174911	0	0.148063	0.599887	0.0951841
Migut.B00289	AT2G23460	ATXLG1,XLG1	extra-large G-protein 1	1.47277	1.52436	0.997682	1.13015	0.924105	1.37479	0.958187	1.22551	0.339964	2.20815	1.30345	2.00175	2.63208	2.07544	3.34902	3.34292	1.519	2.2888	2.42368	1.84592
Migut.B00290	AT1G50030	TOR	target of rapamycin	1.87147	2.47108	1.28899	0.94084	1.08538	1.90405	0.661699	0.470815	0.305163	1.25137	0.755969	1.20599	0.774114	1.02633	0.862041	1.01375	0.276625	0.364713	0.286839	0.273076
Migut.B00291	AT5G67540		Arabinanase/levansucrase/invertase	0	0	0	0	0	0	0	0	0	0.0506758	0	0.0608017	0	0	0.0735875	0	0	0	0	0
Migut.B00292	AT2G26500		cytochrome b6f complex subunit (petM), putative	103.763	38.4862	85.9337	157.022	134.24	45.6547	125.929	196.737	103.84	107.164	103.183	86.7094	83.0668	92.2505	116.637	88.3306	182.955	252.072	188.276	178.736
Migut.B00293	AT1G11290	CRR22	Pentatricopeptide repeat (PPR) superfamily protein	0	0.33903	0.108682	0	0.214464	0.132223	0	0	0	0	0	0.104754	0.191933	0.143408	0.042261	0.131204	0.0701999	0	0	0.464096
Migut.B00294	AT4G31690		Transcriptional factor B3 family protein	126.364	232.916	148.092	87.0137	73.5904	120.765	29.206	22.7278	78.4351	69.9625	74.9656	63.1877	23.3241	28.8609	20.5053	28.6475	2.47719	5.18481	2.7292	1.73217
Migut.B00295	AT3G44150			3.10708	10.0643	13.6076	4.22183	8.17544	5.86595	5.55047	11.043	7.50685	5.27926	3.89405	6.23087	15.8567	17.8494	18.707	20.7823	9.41227	13.687	6.87624	9.57311
Migut.B00296	AT2G15900		Phox-associated domain;Phox-like;Sorting nexin, C-terminal	3.14648	7.44342	3.27369	4.56478	3.23002	3.7609	1.97603	1.02254	1.42406	2.54198	2.1709	3.25207	2.22236	2.40953	2.68069	2.53199	0.918854	0.941206	1.29314	1.0334
Migut.B00297	AT2G15890	MEE14	maternal effect embryo arrest 14	18.9217	25.2967	3.47541	0.768247	1.0324	9.03607	2.49482	1.7563	2.38575	7.98554	8.747	9.32906	3.88055	7.39658	8.89318	7.03783	3.15002	4.88825	2.24354	3.97718
Migut.B00298	AT3G19020		Leucine-rich repeat (LRR) family protein	4.31554	4.52123	3.24434	1.10015	0.462008	0.85452	1.06154	0.303352	0.197103	4.19158	1.37169	1.90205	0.602486	0.529604	0.507225	0.686426	0.129624	0.410162	0.207724	0.329596
Migut.B00299	AT2G15860			11.5348	14.7884	10.4768	8.36301	7.21524	18.8983	7.19061	5.23091	5.7079	13.4093	15.1625	15.9486	15.8565	14.6498	13.7659	17.5785	4.91117	5.4935	3.85993	4.50194
Migut.B00300	AT4G13970		zinc ion binding	3.98056	3.80067	4.07228	2.55235	1.03879	3.06324	0.84788	0.245683	1.20966	1.46815	1.19221	1.72322	0.863001	1.29749	1.0428	0.839348	0.846849	0.771413	0.740233	1.05707
Migut.B00301	AT3G19000		2-oxoglutarate (2OG) and Fe(II)-dependent oxygenase superfamily protein	45.79	16.0874	24.4763	21.0725	21.1252	3.88978	4.66553	0.197467	1.08203	2.84745	3.5934	4.33978	15.6322	10.0494	18.0481	24.5756	5.01208	7.58711	6.29667	6.04175
Migut.B00302				0	0	0	0	0	0	0	0	0	0	0	0	0	0	0	0	0	0	0	0
Migut.B00303	AT3G19050	POK2	phragmoplast orienting kinesin 2	0.722298	1.18295	0.473135	0.316935	0.419616	0.868276	0.686535	0.28491	0.219297	0.427065	0.340325	0.425292	0.506969	0.641848	0.651159	0.776553	0.195726	0.298798	0.115557	0.178116
Migut.B00304	AT2G19940		oxidoreductases, acting on the aldehyde or oxo group of donors, NAD or NADP as acceptor;copper ion binding	10.5681	25.5063	25.5659	11.0296	11.8104	27.8337	9.05234	7.92576	17.3456	21.3381	24.4955	22.2914	11.6499	14.1992	12.8731	15.4565	14.9055	12.1079	10.3497	10.0133
Migut.B00305	AT4G33950	ATOST1,OST1,P44,SNRK2-6,SNRK2.6,SRK2E	Protein kinase superfamily protein	4.56456	5.62383	7.17609	2.27796	2.52498	5.05532	3.72473	2.1753	2.46168	4.28124	3.27235	3.89068	3.99759	4.30805	3.93942	4.3953	3.98762	2.93877	2.73087	2.91182
Migut.B00306	AT2G15820	OTP51	endonucleases	6.07556	7.81082	1.53179	0.968934	0.523163	4.4081	2.64361	1.4573	0.173595	4.47258	4.1252	5.3095	4.05774	3.11931	2.78346	3.80515	1.59829	1.59549	1.28064	1.48046
Migut.B00307	AT1G49520		SWIB complex BAF60b domain-containing protein	7.50722	13.7119	8.00624	3.87273	1.82295	7.76809	3.17185	1.97142	3.48699	4.91838	3.87739	5.93608	3.10932	4.05128	3.04279	3.58625	2.2113	1.81406	1.31246	1.99918
Migut.B00308	AT2G03500		Homeodomain-like superfamily protein	34.7638	49.4912	12.9016	16.6167	14.2324	29.9265	11.4659	23.9922	16.702	35.7382	37.9068	32.6015	15.4494	27.4741	21.3243	24.8452	6.56629	8.16483	5.21304	6.18833
Migut.B00309	AT1G49570		Peroxidase superfamily protein	0	0	0	0	0	0	0	0	0	0	0	0	0	0	0	0	0	0	0	0
Migut.B00310	AT2G26520			24.7684	23.9346	11.6057	9.54351	28.0546	16.7669	22.016	17.2244	24.1275	15.8496	12.7698	10.9998	9.83795	11.294	8.80009	6.30484	6.74671	8.30212	8.40913	5.71833
Migut.B00311	AT4G33945		ARM repeat superfamily protein	10.5119	16.3899	17.7303	9.10338	10.9228	23.265	10.7888	10.2579	19.8823	22.5298	22.8677	20.5447	14.1881	15.425	13.4882	15.1466	9.14259	7.07524	5.05652	6.38969
Migut.B00312				7.93534	11.4382	12.7861	9.34596	7.00865	7.33338	6.79683	4.91978	8.53161	4.36951	5.23767	4.26452	3.18276	4.09738	4.26162	5.29229	5.19126	2.69626	3.06714	4.63997
Migut.B00313	AT3G50530	CRK	CDPK-related kinase	0.208061	0.90992	0.993325	0.632066	0.466702	0.604241	0.724747	0.0975016	0.092916	0.550985	0.425828	0.38753	0.0751808	0.140434	0.606971	0.371173	0.206231	0.338369	0.244807	0
Migut.B00314	AT1G49590		C2H2 and C2HC zinc fingers superfamily protein	7.62657	14.4718	9.24828	4.64474	4.1612	9.1258	3.69255	3.00543	4.58609	4.54967	5.42393	4.79094	4.81996	5.87308	6.07955	6.65525	6.77143	6.40333	4.36549	5.55127
Migut.B00315	AT2G15760		Protein of unknown function (DUF1645)	0.0587756	0.375147	0.18039	0	0.0593278	0.877851	0.197423	0.495781	0.177174	0.91779	0.300732	1.33301	0.191142	0.476056	0.841734	0.653317	0	0.245794	0	0.0592542
Migut.B00316	AT3G63470	scpl40	serine carboxypeptidase-like 40	269.556	117.741	99.1592	136.267	184.674	694.822	676.068	1094.59	741.466	2501.82	2341.66	2494.46	3379.75	2234.33	1839.56	3108.84	147.495	338.11	97.6608	100.437
Migut.B00317				0	0	0	0	0	4.30992	1.63246	0	3.90674	0.199712	0	0.958474	0	0.246027	0	0	0	0	0	0
Migut.B00318	AT3G19130	ATRBP47B,RBP47B	RNA-binding protein 47B	7.60291	6.78334	9.48425	9.00086	9.60529	11.7904	12.3294	9.61975	12.716	9.35252	10.0139	7.83558	5.82236	6.18284	6.58562	6.23978	10.2101	9.61529	8.88218	9.59337
Migut.B00319	AT2G15730		P-loop containing nucleoside triphosphate hydrolases superfamily protein	0.39606	0.393234	0.0540248	0	0	0.345065	0.0886892	0.244994	0.185716	0.108501	0.324238	0.0260362	0.11449	0.213861	0.189068	0.228272	0.758981	0.138024	0.53125	0.425904
Migut.B00320	AT1G47480		alpha/beta-Hydrolases superfamily protein	24.2699	15.4322	21.6639	34.1976	35.1854	23.6181	39.2593	35.5506	21.8304	20.7373	21.0367	24.542	12.2974	13.3649	7.5488	11.2086	6.67856	5.60662	10.1929	8.94139
Migut.B00321	AT3G48700	ATCXE13,CXE13	carboxyesterase 13	13.3709	5.11416	9.73414	4.52887	6.97575	14.7253	18.7834	18.0795	11.825	17.8621	15.2202	19.703	13.3001	9.43049	9.86123	13.545	5.70836	6.07326	8.69701	7.42146
Migut.B00322	AT1G47480		alpha/beta-Hydrolases superfamily protein	17.2609	12.7408	8.93741	8.51991	20.4809	10.9829	11.5956	12.3015	7.22069	10.8276	9.94921	10.6291	5.80427	6.20564	6.72641	4.87269	16.9694	14.7313	22.7547	23.0125
Migut.B00323	AT1G47480		alpha/beta-Hydrolases superfamily protein	13.9885	9.61905	3.87421	2.84448	5.14871	12.3365	16.7005	11.7344	13.8228	23.1835	14.2357	26.368	10.0534	11.0327	16.6021	9.25869	25.5861	30.8653	39.3654	38.8012
Migut.B00324	AT1G47480		alpha/beta-Hydrolases superfamily protein	1.65161	0.585651	0.563222	0	0.903027	2.31261	2.23447	1.04487	2.35103	4.58115	3.8028	4.88582	9.02649	4.31976	14.4546	6.62942	4.16092	7.91412	8.01613	6.38272
Migut.B00325	AT3G48700	ATCXE13,CXE13	carboxyesterase 13	0.55461	0.429079	0	0	0.0508928	1.97673	0.84677	3.44487	1.41852	1.16023	0.30957	1.14349	23.6657	14.8035	36.3436	19.366	96.353	66.0479	86.8143	91.6458
Migut.B00326	AT1G19190		alpha/beta-Hydrolases superfamily protein	0	0	0.223011	0	0	0	0	0	0.657108	0	0	0	0.472607	0	0	0	0	0	0	0
Migut.B00327	AT3G05100		S-adenosyl-L-methionine-dependent methyltransferases superfamily protein	5.5014	2.99117	3.90844	2.1855	3.3627	5.36367	4.07218	2.86165	4.29943	6.55592	6.94331	7.50426	6.32807	5.26042	6.05487	4.52966	6.45273	7.73266	7.3145	5.577
Migut.B00328	AT2G15695		Protein of unknown function DUF829, transmembrane 53	7.11515	9.64517	10.1351	8.33944	7.28173	5.37342	3.15337	5.48075	4.29456	4.62933	6.32039	6.43136	4.49922	4.40225	6.30959	4.91248	4.08951	3.17694	3.16557	4.43336
Migut.B00329	AT1G49620	ICK5,ICN6,KRP7	Cyclin-dependent kinase inhibitor family protein	15.2554	18.0673	19.586	10.2706	8.76809	86.7342	67.6932	45.9316	67.2204	104.812	94.6842	109.647	43.8023	40.7351	31.8737	43.2866	13.0651	20.2413	13.0427	13.724
Migut.B00330	AT3G19170	ATPREP1,ATZNMP,PREP1	presequence protease 1	8.52057	7.67937	4.84466	3.41291	3.03398	7.01049	4.1324	3.01936	2.21997	6.52405	5.9151	7.61658	4.72498	5.14127	5.54934	5.04484	3.89602	4.35106	2.75673	2.87482
Migut.B00331	AT3G19184		AP2/B3-like transcriptional factor family protein	4.36407	7.78059	3.39212	0.948595	1.45195	4.9841	1.09189	0.71978	0.85741	2.16399	2.32025	3.00509	1.69144	2.14748	2.2695	2.86053	1.52245	1.24896	0.490533	0.417839
Migut.B00332	AT3G19184		AP2/B3-like transcriptional factor family protein	2.58049	4.03993	1.64374	0.703995	0.380881	2.76106	0.654164	1.24235	1.08852	1.9007	1.79367	1.8844	2.99522	2.89604	3.41374	3.06677	1.89421	2.55785	1.48231	0.944884
Migut.B00333	AT3G19184		AP2/B3-like transcriptional factor family protein	1.50413	1.96008	1.02586	0.474512	0.544044	0.900946	0.392954	0.3912	0.617138	0.793209	0.859393	0.766309	0.964717	1.30711	1.4211	1.36229	0.931813	1.44149	1.30079	0.884554
Migut.B00334	AT3G19184		AP2/B3-like transcriptional factor family protein	4.95513	5.71979	8.35896	3.21511	3.9907	5.26519	2.30182	1.15609	1.85386	1.60295	2.4814	1.35148	4.68574	4.48309	6.10232	3.90627	7.62857	5.12535	4.9123	2.76345
Migut.B00335	AT1G49670	NQR	ARP protein (REF)	6.59754	7.60122	7.23003	5.65608	4.08601	9.34236	6.63567	4.12196	7.87643	10.1919	9.84104	10.5524	9.63683	8.90995	11.9573	11.1452	9.59867	9.60981	9.59159	8.56772
Migut.B00336	AT3G19190	ATATG2,ATG2	autophagy 2	0	0.10523	0.0252999	0	0	0	0	0	0.0248489	0.0812977	0.0253069	0	0.0268079	0.0250378	0	0	0.0490251	0.103419	0	0
Migut.B00337	AT3G19190	ATATG2,ATG2	autophagy 2	0	0	0	0	0	0	0	0	0	0	0	0	0	0	0	0	0	0	0	0
Migut.B00338	AT3G19190	ATATG2,ATG2	autophagy 2	0	0	0	0	0	0	0	0	0	0	0	0	0	0	0	0	0	0	0	0
Migut.B00339	AT3G19190	ATATG2,ATG2	autophagy 2	4.33018	7.43206	2.31548	1.76025	1.4834	3.36721	1.24946	0.795479	1.01865	2.22826	2.09898	2.782	1.66122	2.05279	1.84764	2.52355	0.778965	0.994153	0.948713	1.17257
Migut.B00340	AT4G34419			4.62294	7.77329	1.52563	2.97955	5.56953	1.25286	0	0	2.09781	0.24512	0	0.14705	0.161656	1.05688	0.355945	0	0	0.311817	0	0.601364
Migut.B00341	AT3G19210	ATRAD54,CHR25,RAD54	homolog of RAD54	0.985974	2.19307	0.515808	0.235642	0.135714	1.37012	0.514335	0.217372	0.258936	0.727448	0.584744	0.651842	0.838048	1.03227	1.10983	1.25924	0.599707	0.351412	0.391536	0.259796
Migut.B00342	AT2G15690		Tetratricopeptide repeat (TPR)-like superfamily protein	60.3171	37.4544	29.8711	23.8229	20.9288	23.1725	11.9856	9.11971	9.25542	16.3388	14.0844	14.729	10.6019	11.8823	11.3324	9.88283	15.0171	16.7317	16.985	16.9589
Migut.B00343	AT2G15680		Calcium-binding EF-hand family protein	21.0588	11.5404	7.18135	12.6542	7.17757	45.2728	11.9423	19.7628	34.5338	74.9229	65.5828	64.7236	18.2823	42.6417	39.9286	30.9627	11.5663	12.6761	14.4807	14.0616
Migut.B00344	AT3G19220	CYO1,SCO2	protein disulfide isomerases	3.99206	2.60068	4.33731	1.65965	2.84256	2.83098	1.31665	3.36736	2.26992	4.88316	3.42014	3.87542	3.28753	3.63442	2.17899	2.71362	2.2392	3.3324	1.73683	2.15267
Migut.B00345	AT3G19230		Leucine-rich repeat (LRR) family protein	0.459991	0.519913	2.05883	0	0	0.134185	0	0	0	1.46492	0	0	0.031165	0	0	0	0	0	0	0
Migut.B00346	AT3G19240		Vacuolar import/degradation, Vid27-related protein	33.7031	26.531	21.1266	12.5656	14.2573	29.8308	19.1764	12.9223	12.0067	38.1237	33.2663	38.6114	29.095	25.3437	26.4004	29.705	17.1285	18.3546	14.4706	14.0234
Migut.B00347	AT4G34410	RRTF1	redox responsive transcription factor 1	21.4399	2.30636	0.575045	0	0	5.54684	0.359625	0.2032	0	2.83773	1.47909	1.26689	1.91501	0.731685	2.10829	2.9752	0.795928	1.25926	0	0.161906
Migut.B00348	AT3G19260	LAG1 HOMOLOG 2,LOH2	LAG1 homologue 2	0.076685	0.163152	0.235356	0	0.116108	0.178959	0.429299	0	0.539374	0.126047	0.196184	0.0756168	0.290948	0	0.411831	0.0473549	0.304042	0.440947	0.162411	0.0386547
Migut.B00349	AT3G19260	LAG1 HOMOLOG 2,LOH2	LAG1 homologue 2	0	0	0	0	0	0	0	0.0684754	0	0	0	0	0.0439996	0.205472	0.726607	0.250649	4.50602	3.35237	4.81399	4.29658
Migut.B00350	AT3G19270	CYP707A4	cytochrome P450, family 707, subfamily A, polypeptide 4	0	0	0.0294461	0	0.0290533	0	0.0644532	0	0	0	0	0	0	0	0	0	0	0	0	0
Migut.B00351	AT2G15620	ATHNIR,NIR,NIR1	nitrite reductase 1	3.06399	1.60502	2.42218	0.829914	1.82755	4.57193	4.34019	3.01528	2.54227	5.22705	4.94071	6.01973	4.806	3.19612	6.17753	3.75551	8.78901	8.22671	9.34055	10.7177
Migut.B00352	AT3G19280	ATFUT11,FUCT1,FUCTA,FUT11	fucosyltransferase 11	4.34387	6.59584	4.70211	2.21761	1.74659	6.56187	2.34097	1.80925	2.82531	5.08096	4.68496	5.82963	2.79404	2.57306	3.26964	2.3374	1.60792	1.92209	1.14521	1.43552
Migut.B00353	AT5G42900	COR27	cold regulated gene 27	1.40638	7.60008	1.0647	0.354939	0.908537	3.75467	0.440899	0.403342	1.35661	1.82621	2.04363	2.24659	1.15865	1.42388	1.34273	1.35482	0.585483	0.441099	0.2085	0.623844
Migut.B00354	AT4G33985		Protein of unknown function (DUF1685)	7.49404	2.23217	3.14335	4.88594	3.47964	2.72825	1.51032	1.45391	1.73191	2.34041	2.22396	1.84741	2.68082	3.94539	1.96759	3.60965	1.48563	2.35045	1.9046	0.982157
Migut.B00355	AT1G49720			62.1403	74.3022	29.7441	10.5309	8.5014	35.9714	12.091	9.16749	13.0767	22.7757	23.3768	23.0946	10.4056	15.7693	13.3284	19.1794	6.22112	7.69557	5.05805	3.6057
Migut.B00356	AT4G34030	MCCB	3-methylcrotonyl-CoA carboxylase	9.6721	8.808	4.08542	1.48326	1.31282	6.8228	1.6408	2.00873	2.0247	5.85637	4.33023	5.97892	5.16294	4.72931	5.83706	4.68318	5.10218	4.8836	3.66627	3.56423
Migut.B00357	AT2G15570	ATHM3,ATM3,GAT1,TRX-M3	Thioredoxin superfamily protein	5.38798	2.33264	4.35843	2.50352	4.74296	2.71947	1.5783	2.74804	2.32922	4.84003	2.9171	2.74913	1.18851	1.42719	1.86924	1.54754	0.962548	0.884249	2.12302	1.61061
Migut.B00358	AT2G15560		Putative endonuclease or glycosyl hydrolase	8.18132	14.6679	14.7319	6.03033	5.71126	11.1106	8.1043	5.31016	11.1913	7.68735	7.98091	8.29354	7.4044	6.9413	7.60422	8.40453	6.11359	5.40913	5.28993	4.03403
Migut.B00359	AT3G19300		Protein kinase superfamily protein	4.67363	4.65165	3.85788	3.05849	4.5758	4.02569	3.03187	1.60736	1.97518	3.1981	2.79158	3.85692	0.913239	1.09664	1.05329	1.04047	0.656108	0.754942	0.552264	0.485323
Migut.B00360	AT1G49740		PLC-like phosphodiesterases superfamily protein	3.81233	8.80676	6.55763	2.33855	1.90521	5.52997	3.87089	4.82363	7.13551	5.25265	4.66619	3.90664	4.59857	5.44908	5.44184	8.05507	6.72403	5.02118	5.04633	5.9346
Migut.B00361	AT1G49770	RGE1,ZOU	basic helix-loop-helix (bHLH) DNA-binding superfamily protein	0	0	0	0	0	0	0	0	0	0.0540962	0.134715	0.259622	0.927586	0.86634	3.22073	1.13811	5.41521	4.06012	5.01859	8.36115
Migut.B00362	AT1G49780	PUB26	plant U-box 26	42.5789	18.5845	23.0566	10.2593	13.054	15.8845	14.6491	9.76047	5.54742	15.2281	11.1445	13.7964	14.7569	16.2328	15.2535	21.7634	10.345	16.5252	13.775	13.419
Migut.B00363	AT4G34040		RING/U-box superfamily protein	8.03312	4.76748	2.0113	1.17819	0.768182	5.56485	2.34323	2.42511	1.14703	6.04606	5.92739	7.85868	6.43938	5.02967	6.1306	5.90056	3.60406	3.53617	1.92519	2.00332
Migut.B00364	AT4G34050	CCoAOMT1	S-adenosyl-L-methionine-dependent methyltransferases superfamily protein	22.2695	26.8952	29.2666	19.2297	21.1852	38.634	37.8079	150.832	46.8061	46.1681	38.5957	42.4842	469.633	550.375	450.114	390.871	51.8712	80.4555	56.0032	49.5453
Migut.B00365	AT2G09990			428.131	217.787	337.583	399.763	377.735	348.252	484.606	554.504	425.665	316.445	309.846	292.429	277.568	294.433	223.53	268.225	384.69	338.678	653.131	610.016
Migut.B00366	AT2G23360		Plant protein of unknown function (DUF869)	1.31815	1.86963	1.18507	0.861085	0.685427	1.80841	0.268338	0.117927	0.240815	1.24746	1.16495	1.5755	0.454651	0.687498	1.02491	1.33198	0.712668	0.918729	0.571032	0.583903
Migut.B00367	AT4G34100		RING/U-box superfamily protein	49.053	33.2395	19.976	17.8014	16.5087	21.2669	12.6995	7.22193	7.52442	21.0692	18.646	25.0988	13.3531	13.8914	14.3951	12.0503	7.73689	9.51207	6.18635	7.42646
Migut.B00368	AT4G34110	ATPAB2,PAB2,PABP2	poly(A) binding protein 2	75.3583	67.6873	62.8342	82.7376	58.7359	83.5647	67.6693	74.8716	59.5331	74.797	77.1293	76.7327	79.7763	78.5202	91.2612	86.5467	61.1769	79.9335	107.98	104.987
Migut.B00369	AT4G34131	UGT73B3	UDP-glucosyl transferase 73B3	15.5721	2.2832	1.58842	1.63273	1.75161	1.27885	0	0.11556	0.183542	1.05086	0.887892	0.49533	0.445526	0.508578	1.14448	0.845998	0.543173	2.14842	1.4991	0.230189
Migut.B00370	AT5G67210		Protein of unknown function (DUF579)	7.82621	3.02291	6.52914	13.8144	5.5016	1.522	1.14748	0.157179	0.702126	1.26342	2.33588	0.826842	0.201994	0.565971	0.611549	0.747945	2.67814	1.55849	2.91051	6.29316
Migut.B00371	AT3G19320		Leucine-rich repeat (LRR) family protein	0	0	0	0	0	0	0	0	0	0	0	0	0	0	0	0	0	0	0	0
Migut.B00372	AT4G34131	UGT73B3	UDP-glucosyl transferase 73B3	0.206884	0.385138	0	0	0.0522068	0.241401	0.694907	0	0.363786	0.340055	0.158782	0.357003	0.112133	0.157094	0.12345	0.127756	0	0	0.16431	0.26071
Migut.B00373	AT4G34131	UGT73B3	UDP-glucosyl transferase 73B3	0.0995515	0	0	0	0	0.0464645	0.445848	0	0.350104	0	0	0.147247	0	0	0	0	0	0.208157	0.05271	0
Migut.B00374	AT1G47128	RD21,RD21A	Granulin repeat cysteine protease family protein	37.2498	26.3394	23.5934	15.87	18.9657	13.4485	9.35328	7.3238	5.75192	19.021	14.2384	15.7997	12.8561	16.1113	14.2517	10.588	5.75551	11.0818	4.95971	6.93074
Migut.B00375	AT3G19420	ATPEN2,PEN2	PTEN 2	15.6533	9.92156	7.02897	7.9606	6.33897	11.8985	7.18796	5.61194	2.96764	14.5765	13.3778	16.4162	14.7442	11.5044	12.6334	12.6708	5.50057	6.84182	4.85594	4.96772
Migut.B00376	AT4G34150		Calcium-dependent lipid-binding (CaLB domain) family protein	7.46426	2.14159	1.67934	1.30278	0.406419	4.65478	1.62985	1.80265	1.24483	4.98905	6.02193	4.8865	4.39823	3.85696	3.73325	4.51373	2.08757	2.6552	0.951137	2.09202
Migut.B00377	AT4G34160	CYCD3,CYCD3;1	CYCLIN D3;1	5.31298	12.1868	9.98755	1.57134	2.782	16.2115	4.79609	2.2688	7.44055	7.69591	5.02913	6.84341	1.54783	1.88268	1.70405	2.33764	2.83061	2.91616	1.44171	1.77425
Migut.B00378	AT4G35220		Cyclase family protein	36.545	25.2192	22.1108	22.3091	22.8517	27.9558	24.3862	25.7386	24.3681	34.6816	34.204	38.3488	39.2976	30.8083	35.4159	33.4954	35.0818	40.3525	33.4654	35.9135
Migut.B00379	AT2G15320		Leucine-rich repeat (LRR) family protein	9.38339	3.70948	9.0807	7.60052	8.1916	1.83469	3.54934	3.95751	3.05788	7.60752	6.42312	4.25123	5.42953	4.42912	5.90186	4.61991	5.09033	7.29128	6.91529	6.77525
Migut.B00380				0	0	0	0	0	0	0	0	0.080948	0.066209	0	0	0.0873296	0	0.384575	0.29849	0.239557	0	0.42655	0.243651
Migut.B00381	AT4G34190	SEP1	stress enhanced protein 1	10.1434	7.07097	12.3032	12.3231	18.1504	7.38841	8.47473	9.88491	6.9878	8.21005	6.88067	8.03201	9.66285	8.83033	9.76689	8.25683	11.3871	13.055	11.5958	13.441
Migut.B00382	AT3G19490	ATNHD1,NHD1	sodium:hydrogen antiporter 1	8.15423	7.12533	7.17166	8.24667	7.57992	8.58267	7.35975	10.0015	7.64996	10.0181	10.4305	10.0918	8.90698	8.38205	8.04337	7.75867	10.3918	10.4823	9.38386	7.92702
Migut.B00383	AT4G34200	EDA9	D-3-phosphoglycerate dehydrogenase	20.4549	10.1573	5.99373	3.49615	5.25896	11.8274	8.28473	7.13075	4.19619	13.8952	12.7583	14.7527	7.93324	9.40032	6.21779	7.23582	8.66057	10.2369	12.8376	12.9778
Migut.B00384	AT5G67280	RLK	receptor-like kinase	0.114849	0.142537	0.117496	0.483091	0.347785	0.214418	0.0428634	0	0.0769341	0.283167	0.215468	0.132124	0.0414996	0.135658	0.0913763	0.0945629	0.341517	0.140084	0.283779	0.250866
Migut.B00385	AT2G15290	ATTIC21,CIA5,PIC1,TIC21	translocon at inner membrane of chloroplasts 21	39.4273	24.687	40.6776	46.2521	47.8615	32.9766	45.947	48.1184	56.8919	35.0995	43.3931	33.1872	23.8066	25.3408	21.4243	23.2219	28.6932	27.6284	32.1661	31.7864
Migut.B00386	AT4G05440	EDA35	temperature sensing protein-related	26.6469	25.7119	23.8826	18.2789	26.7121	18.752	18.7945	21.5873	15.9452	17.2635	14.9249	14.065	14.5672	13.7446	14.4501	14.2177	15.8657	17.8372	15.833	18.3562
Migut.B00387	AT3G19460		Reticulon family protein	8.96946	6.81539	6.86485	5.70888	6.7052	11.0483	7.8906	8.19162	5.35332	8.78489	8.97162	9.94177	6.9085	5.97439	5.71438	5.28899	4.51213	4.93544	5.14189	5.30311
Migut.B00388	AT2G15270			9.95589	6.3041	4.36512	3.19897	2.47248	7.00707	3.0964	2.23279	3.81094	5.45483	5.21533	5.57088	5.95294	4.99989	6.50661	6.09921	4.66004	5.53474	1.88264	2.8677
Migut.B00389	AT3G10220		tubulin folding cofactor B	11.0858	32.3436	9.46962	1.21386	1.23112	19.7209	3.65781	2.7006	5.55861	12.6908	13.5063	12.5851	10.1521	11.775	9.66918	10.8672	7.83647	7.05871	3.09051	2.1957
Migut.B00390	AT4G37260	ATMYB73,MYB73	myb domain protein 73	1.18019	1.25547	1.5696	0.310265	0.238256	1.10168	0.132139	1.94124	0.592931	0.775953	0.785017	1.16375	3.00648	2.80796	3.23949	2.25927	2.39811	3.02296	3.06192	3.5694
Migut.B00391	AT3G19450	ATCAD4,CAD,CAD-C,CAD4	GroES-like zinc-binding alcohol dehydrogenase family protein	48.134	70.7981	39.8337	37.1222	29.1812	20.6783	19.066	44.8409	25.1999	23.98	21.4702	19.1009	292.732	321.42	219.093	207.299	23.3838	34.8408	23.096	22.9225
Migut.B00392	AT4G15480	UGT84A1	UDP-Glycosyltransferase superfamily protein	0.230604	0.19625	0.0943669	0	0.139662	0.0861053	0.309833	0.233421	0.231712	0.379043	0.141589	0.318348	1.44988	0.70042	1.54117	2.39238	0.868587	0.482181	1.26983	0.464963
Migut.B00393	AT2G15230	ATLIP1,LIP1	lipase 1	14.9486	27.3701	25.7448	20.2673	30.5576	20.8873	40.4216	43.2736	37.7242	26.4511	27.8044	27.4102	36.4857	42.9289	53.2209	40.911	42.7738	70.1473	35.9406	42.1146
Migut.B00394	AT2G15220		Plant basic secretory protein (BSP) family protein	0.142394	0.227214	0.29135	0	0	0.132921	0	0	0.357695	0.17554	0.0728575	0.280821	0	0.0720829	0	0.0879317	0	0.0744346	0	0
Migut.B00395	AT2G15220		Plant basic secretory protein (BSP) family protein	0	0.56478	0.21726	0	0	0	0	0	0	0	0	0	0	0	0	0	0	0	0	0
Migut.B00396	AT3G19508			8.79005	7.43805	13.0801	24.2639	24.6014	9.79042	34.446	26.3722	21.7796	8.45548	8.38176	5.61424	9.4203	8.59604	7.39089	6.66172	18.1185	14.2024	19.78	25.6785
Migut.B00397	AT2G15020			0	0	0.075222	0	0.148437	0.0686365	0	0	0	0	0.0376214	0	0	0	0.0438751	0	0.0364406	0.153743	0.0389312	0
Migut.B00398	AT4G34260	FUC95A	1,2-alpha-L-fucosidases	6.49481	4.22554	5.68149	3.10804	3.38242	4.35815	4.53174	1.69912	1.8916	6.06493	5.06659	6.20014	2.48968	2.36341	3.0555	2.04604	3.02291	2.18466	3.50861	4.25125
Migut.B00399	AT2G15000			7.96289	4.99558	5.96803	5.88911	10.0103	7.29703	8.32774	7.25809	5.15825	5.65734	6.05922	5.57978	5.12224	6.26058	4.28163	3.89059	6.79421	5.70246	6.79526	5.88111
Migut.B00400				0	0	0	0	0	0	0	0	0	0	0	0	0	0	0	0.300614	0	0	0	0
Migut.B00401	AT5G10970		C2H2 and C2HC zinc fingers superfamily protein	0.106719	0.397339	0.43671	1.01	0.592466	2.19163	0.955893	0.315066	1.60847	4.38533	4.14989	3.31481	1.50391	2.323	1.33729	2.04294	1.53381	2.11986	2.76874	3.55039
Migut.B00402	AT4G34270		TIP41-like family protein	18.7806	19.2267	22.3024	12.5206	19.3462	18.7707	25.799	22.0195	20.248	22.7211	20.5554	20.6307	22.4943	19.5997	20.5733	21.132	18.3607	18.0227	15.6018	16.5156
Migut.B00403	AT1G47230	CYCA3;4	CYCLIN A3;4	0.400295	0.458582	0.346515	0	0.683785	0.057487	0.103428	0	0.123759	0.20245	0.28359	0.0607259	0.433927	0.623501	0.367479	0.380295	0.0915631	0.225345	0	0.12417
Migut.B00404	AT3G19510	HAT3.1	Homeodomain-like protein with RING/FYVE/PHD-type zinc finger domain	4.46408	7.08482	2.13053	5.45321	2.02927	5.24498	1.56986	1.1914	1.46065	1.99962	1.55086	2.35852	1.60932	2.12934	1.71023	2.11366	0.878831	1.03473	1.38651	0.945816
Migut.B00405	AT2G14960	GH3.1	Auxin-responsive GH3 family protein	11.6563	5.70068	6.03989	15.3139	9.32098	10.5983	9.28818	3.77968	7.66625	10.4506	10.0383	13.2255	1.34562	2.63615	2.7822	1.60788	9.54314	5.76084	13.3694	12.9416
Migut.B00406	AT2G14910			24.1399	31.0654	23.3078	13.6118	12.7234	17.7836	11.045	9.92804	14.2389	21.7483	19.7356	21.7964	17.7943	17.4913	19.746	17.5016	13.1149	15.5246	10.9437	11.892
Migut.B00407	AT1G08070	OTP82	Tetratricopeptide repeat (TPR)-like superfamily protein	0.886349	0.932633	0.758928	0.780096	0.622383	0.512619	0.118656	0.178785	0.145208	0.332551	0.335203	0.275501	0.187986	0.292623	0.333435	0.261772	0.305583	0.392821	0.173437	0.388506
Migut.B00408	AT2G34260		transducin family protein / WD-40 repeat family protein	6.12145	6.98586	4.30051	0.77409	0.899469	5.22599	2.25569	1.20918	1.55718	3.58214	3.56823	3.74396	2.51991	2.53004	1.80326	2.17717	2.59218	1.1544	1.76417	0.781176
Migut.B00409	AT2G18990	TXND9	thioredoxin domain-containing protein 9 homolog	46.8912	67.6008	71.73	46.1086	65.1113	68.9941	67.3212	45.3522	94.2329	53.6039	57.2598	44.2482	31.6627	32.0307	26.4091	30.2448	42.1393	31.6454	33.8642	29.8602
Migut.B00410	AT2G14900			10.7561	13.5875	12.1215	18.2034	25.1919	8.00106	9.87899	12.05	10.1323	2.76246	3.61165	2.5687	3.27932	1.70155	5.61601	3.83998	42.1461	11.2452	46.4504	43.8829
Migut.B00411	AT4G34280		transducin family protein / WD-40 repeat family protein	5.33856	6.34259	5.23635	3.58826	3.12953	5.2403	2.64972	1.7177	1.6959	3.52809	3.37922	4.3416	2.20745	2.50747	2.27699	2.74158	1.382	1.55356	1.61244	1.77551
Migut.B00412	AT3G19540		Protein of unknown function (DUF620)	18.9031	16.0591	29.7064	23.1911	20.5648	19.3612	15.8736	11.3387	14.905	16.0318	15.5827	18.4068	8.53807	7.49586	7.48852	7.32814	10.0971	13.2575	13.4562	11.2225
Migut.B00413	AT4G37450	AGP18,ATAGP18	arabinogalactan protein 18	7.13919	4.49677	9.03351	12.7428	8.62855	26.4817	35.97	74.562	21.3789	113.989	93.0035	74.1026	153.711	181.129	160.088	116.306	16.1081	50.5773	15.1201	19.0824
Migut.B00414	AT2G14880		SWIB/MDM2 domain superfamily protein	64.7648	92.8785	114.517	180.851	181.727	33.0587	55.0459	60.6827	58.9823	27.9641	29.8926	24.3764	29.307	36.4646	29.8892	26.0146	26.3847	31.0236	21.9621	17.9681
Migut.B00415	AT5G02860		Pentatricopeptide repeat (PPR) superfamily protein	2.31847	2.1481	1.31984	0.196616	0.283094	1.30901	0.607094	0.457372	0.169084	1.58274	0.975802	1.36433	0.993143	0.832918	1.11569	0.762038	0.481854	0.390951	0.138597	0.263893
Migut.B00416	AT4G24220	AWI31,VEP1	NAD(P)-binding Rossmann-fold superfamily protein	19.7673	17.886	17.015	12.95	11.559	14.0832	17.1971	23.267	13.1045	19.9057	16.6942	20.2537	38.4229	26.4083	33.6238	32.7759	20.4493	24.6094	16.6017	21.2568
Migut.B00417	AT4G24220	AWI31,VEP1	NAD(P)-binding Rossmann-fold superfamily protein	96.9945	51.1929	62.7405	47.6801	42.3727	90.1933	98.9293	170.637	74.2636	172.124	130.487	162.667	290.316	238.483	250.59	222.099	168.453	197.297	171.964	176.69
Migut.B00418	AT4G33920		Protein phosphatase 2C family protein	42.3762	12.8412	10.9965	9.37986	8.29355	23.0619	9.13637	6.31351	11.6486	8.51014	7.68813	6.32615	8.90669	9.45813	9.63773	8.54901	6.97268	10.2374	5.39325	6.18407
Migut.B00419	AT1G49850		RING/U-box superfamily protein	12.2314	4.69514	8.98261	8.81346	9.76328	8.37153	8.04338	5.76267	5.99174	6.30925	7.44753	6.41247	3.18116	4.39724	3.92249	4.03029	1.97797	2.45443	3.53022	2.98215
Migut.B00420	AT4G33910		2-oxoglutarate (2OG) and Fe(II)-dependent oxygenase superfamily protein	6.615	13.2953	5.09716	0.769618	0.397787	26.6968	4.94812	4.17895	4.18606	21.376	23.0155	26.1192	16.386	19.6359	14.5125	22.4584	7.78447	7.23952	2.32505	3.12159
Migut.B00421	AT1G49870			4.75713	8.57763	4.35573	1.0005	0.936355	4.41847	0.905468	1.1035	1.3384	1.7007	1.80119	1.59489	6.78122	7.2004	8.97012	9.16544	5.98841	5.91841	4.7605	3.18925
Migut.B00422	AT3G43740		Leucine-rich repeat (LRR) family protein	44.0633	67.6814	71.9768	25.8626	31.5289	77.9895	48.69	39.4447	72.2478	76.1154	72.9586	81.0978	60.1588	64.9063	58.6666	57.6038	60.3284	65.2484	40.5593	43.7189
Migut.B00423	AT4G33905		Peroxisomal membrane 22 kDa (Mpv17/PMP22) family protein	6.61366	1.75887	4.63327	6.80357	3.9184	2.81843	4.10491	3.45638	3.64776	5.73084	4.74489	5.21014	2.64953	2.8385	4.20384	3.06307	1.74575	4.02088	3.53983	2.97139
Migut.B00424	AT4G33890			9.11732	7.69465	6.50508	5.4129	3.59969	6.53228	2.74979	2.41218	3.34668	4.31335	4.06249	5.60651	3.61052	2.96338	4.37644	5.19388	1.2672	3.62283	1.71007	2.47595
Migut.B00425	AT3G19553		Amino acid permease family protein	13.4676	11.1603	10.552	8.05728	11.3334	10.536	14.452	13.8708	7.58047	17.2444	12.2739	18.191	16.6437	12.6804	16.5298	16.0508	12.6481	16.3291	16.7893	12.2403
Migut.B00426				0	0	0	0	0	0	0	0	0	0	0	0	0	0	0	0	0	0	0	0
Migut.B00427	AT1G49880		Erv1/Alr family protein	0	0	0.0651407	0	0	0.297189	0.0712917	0.107419	0.0639795	0.0523301	0.130317	0.125573	0.138047	0	0	0.23592	0	0.0665691	0.202282	0
Migut.B00428	AT3G44010			232.658	172.029	342.314	859.675	647.84	308.038	523.006	531.829	610.991	264.269	323.373	207.592	285.031	288.474	240.318	208.095	424.992	428.663	393.495	397.293
Migut.B00429	AT5G37570		Pentatricopeptide repeat (PPR-like) superfamily protein	3.28074	3.2961	1.57162	1.01308	1.14328	2.1875	1.32645	0.944414	0.758719	2.37529	2.05166	2.37493	5.51804	4.71873	3.20063	3.36048	4.8133	6.17931	1.43377	0.918736
Migut.B00430	AT5G37570		Pentatricopeptide repeat (PPR-like) superfamily protein	2.08432	1.40209	0.501729	0.161163	0.340337	0.686706	0.446148	1.11178	0.307991	0.8565	0.564601	1.36012	1.39554	1.27236	0.914519	1.05998	0.54688	0.288411	0.389505	0.618027
Migut.B00431	AT1G49890		Family of unknown function (DUF566)	9.40593	7.97637	5.90069	2.23948	4.43366	4.05878	3.27861	3.57406	2.00614	4.79495	4.31323	5.40307	2.88572	3.93047	4.34186	4.3015	1.78108	2.82949	1.9498	1.58787
Migut.B00432	AT3G19610		Plant protein of unknown function (DUF936)	0	0	0	0	0	0	0	0	0	0	0	0	0	0	0	0	0	0	0	0
Migut.B00433	AT1G74310	ATHSP101,HOT1,HSP101	heat shock protein 101	0	0	0	0	0	0	0	0	0	0	0	0	0	0	0	0	0	0	0	0
Migut.B00434	AT3G49940	LBD38	LOB domain-containing protein 38	0	0	0	0	0	0	0	0.319949	0	0.124693	0	0	0	0.230415	0.181069	0	0	0	0	0
Migut.B00435				0	0	0	0	0	0	0	0	0	0	0	0	0	0	0	0	0	0	0	0
Migut.B00436	AT3G19580	AZF2,ZF2	zinc-finger protein 2	6.84149	1.78379	2.67613	2.18651	0.812442	3.06796	1.35177	3.56438	2.83062	0.716615	2.05913	1.12436	0.436253	1.15444	1.5209	2.15381	1.13022	2.24395	2.3439	0.879053
Migut.B00437	AT3G19580	AZF2,ZF2	zinc-finger protein 2	0.118919	0.0316259	0.0608294	0	0	0.111008	0.0998598	0.175542	0.059745	0.122167	0.0608461	0.117262	0.225593	0.451494	0.177401	0.14687	0.206277	0.466224	0.346305	0.329689
Migut.B00438				0.798268	0.261287	0.0628201	0.645722	0.185946	0.0573203	0.618767	1.08772	0.246801	0.504659	0.377024	0.302749	2.26319	1.67857	1.17252	1.28925	0.365191	0.962963	0.65025	0.680957
Migut.B00439	AT4G24440		transcription initiation factor IIA gamma chain / TFIIA-gamma (TFIIA-S)	0.514185	0.0781401	0.375737	1.62211	0	0.137137	0.164487	0.433723	0.147616	0.181107	0.150336	0.289727	0.47776	1.11554	0.438316	0.725764	0.728089	1.91988	0.15557	0.370265
Migut.B00440	AT2G14820	NPY2	Phototropic-responsive NPH3 family protein	6.17769	5.88357	2.4486	2.60192	1.86092	3.09471	2.20903	1.39141	0.633737	3.12337	2.51547	3.39664	3.22565	2.53784	2.75991	2.85616	1.0259	1.31877	0.839139	1.01082
Migut.B00441	AT1G49910	BUB3.2	Transducin/WD40 repeat-like superfamily protein	2.59473	2.19402	1.70161	1.08442	2.38406	0.496845	0.968389	0.813744	0.802214	0.874862	0.816998	0.131209	3.93062	3.26693	3.25542	1.56122	2.27515	2.7475	1.54998	1.7439
Migut.B00442	AT2G14835		RING/U-box superfamily protein	7.38355	6.32463	5.22119	4.42624	4.16018	9.72462	6.12656	4.21619	4.22937	11.0841	10.1222	10.5319	8.156	7.43991	8.62336	7.47284	4.60672	5.72072	5.86875	4.65008
Migut.B00443	AT2G14760		basic helix-loop-helix (bHLH) DNA-binding superfamily protein	0	0	0	0	0	0	0	0	0	0	0	0	0	0	0	0	0	0.265911	0	0.307699
Migut.B00444	AT2G14740	ATVSR3,BP80-2;2,VSR2;2,VSR3	vaculolar sorting receptor 3	26.7819	33.3753	18.7789	45.6042	19.039	30.7285	16.9603	19.6042	14.5387	23.3016	22.7071	27.5901	20.966	20.6059	19.9844	22.5719	18.1813	14.3895	22.6096	21.0283
Migut.B00445	AT1G08760		Plant protein of unknown function (DUF936)	0	0.178621	0.17178	0	0	0	0	0	0	0.165598	0	0	0	0.102	0	0	0	0.0351094	0	0
Migut.B00446	AT3G19615			4.76631	1.26758	1.46284	0.626517	2.28526	1.22354	0	0.301534	0.957842	0.685508	0.853558	0.822485	0.516677	0.241281	0.426618	0.147165	0.826767	0.747457	0.757092	0.120128
Migut.B00447	AT3G19630		Radical SAM superfamily protein	12.403	18.0981	21.672	11.8885	14.8738	16.3679	9.89289	10.1612	18.9144	14.2978	14.4332	13.7996	11.7496	11.3905	10.7086	12.9799	9.7916	8.4056	7.11917	8.79704
Migut.B00448				1.0588	0.750889	0.180533	1.48455	0.178125	4.7771	4.74191	0.893114	1.2412	2.17544	2.34757	1.21806	0	0.535988	0	0.43589	0.874573	0.737966	0.373739	0
Migut.B00449				0	0	0	0	0	0	0	0	0	0	0	0	0	0.0751887	0	0	0	0	0	0
Migut.B00450	AT2G14680	MEE13	myosin heavy chain-related	0.693394	2.1309	0	0	0	2.22947	0.0862614	0.194963	0	0.696502	0.236522	0.379853	0.167034	0.31201	0.0919462	0.570916	0	0.402736	0	0
Migut.B00451	AT1G49950	ATTRB1,TRB1	telomere repeat binding factor 1	5.83934	10.7838	5.75126	2.13583	1.39118	6.21266	1.17765	0.71895	2.00439	4.21781	4.49093	4.30956	5.40602	5.50807	4.43668	5.84564	4.33199	4.01936	2.49647	3.63817
Migut.B00452	AT3G49845			2.46369	0.87361	2.1704	4.67776	3.79933	4.72737	6.1299	7.21584	6.18882	7.42421	8.33381	7.28812	6.3058	7.13661	5.39044	7.18434	3.32386	5.29455	3.98586	4.27757
Migut.B00453	AT1G49960			6.00941	5.80729	2.22945	4.02772	5.55482	2.34249	2.46461	9.84097	1.76946	3.49156	3.64919	3.42953	5.79846	7.91167	6.72521	7.69378	4.45105	5.77639	5.26809	5.43697
Migut.B00454	AT1G70210	ATCYCD1;1,CYCD1;1	CYCLIN D1;1	12.46	5.13558	4.09223	5.65684	6.07966	3.26185	3.6035	3.83951	2.30993	4.91228	5.59896	3.49097	2.09331	3.39814	1.75588	1.58997	2.50653	3.17252	3.50554	1.80773
Migut.B00455	AT4G33800			0.740591	0.424215	0.466249	0	0.115007	1.22311	0.382706	0	0.286211	0.795933	0.699567	0.78645	0.432285	0.23071	0	0.211077	0	0	0	0.172297
Migut.B00456				0	0	0	0	0	0	0	0	0	0.0705003	0.26335	0.33835	0	0.0868499	0	0	0	0	0	0
Migut.B00457	AT1G33540			0	0.215943	0.276898	0	0.022767	0.105273	0	0	0.0226635	0.185369	0.230812	0.311373	0.195601	0.137015	0.323015	0.389993	0.312994	0.259388	0.214963	0.113694
Migut.B00458	AT1G33540			5.28348	5.35176	4.07007	2.70052	2.25223	8.13486	3.53522	3.07175	3.00342	8.44226	8.89629	9.98388	6.02403	5.8607	8.66686	8.94311	9.45165	12.0598	7.37819	6.55732
Migut.B00459	AT3G19660			18.1584	9.85542	8.34062	1.94847	2.99249	17.2964	10.3729	6.87698	9.30902	14.6189	16.6858	14.9822	18.0772	16.5084	23.4398	22.8842	33.7935	25.5705	34.1411	35.8654
Migut.B00460	AT1G50000		methyltransferases	1.94085	3.44721	3.3861	1.85872	2.92113	1.77938	1.61039	1.12553	1.79346	0.93996	1.02852	0.803117	0.469624	0.631606	0.45498	0.535053	0.49812	0.471042	0.183505	0.139761
Migut.B00461	AT2G14660			3.85854	1.88129	1.15134	3.88848	3.08337	0.900464	0.180008	2.16982	2.10008	0.660654	1.31618	0.158533	4.18273	3.41823	3.45367	2.5813	3.18717	3.52975	1.7025	5.83493
Migut.B00462	AT3G49780	ATPSK3 (FORMER SYMBOL),ATPSK4,PSK4	phytosulfokine 4 precursor	0.790572	0.210249	1.61757	0	0	0	0	0	0	0	0	0	0.214249	0	0	0	0	0	0	0
Migut.B00463	AT1G17870	ATEGY3,EGY3	ethylene-dependent gravitropism-deficient and yellow-green-like 3	1.35473	2.41063	2.67109	3.60036	2.26252	1.35658	1.35134	1.37128	0.593996	1.31582	1.08386	1.16584	0.480618	0.847891	0.734897	1.06474	0.585955	0.489279	0.808588	0.471808
Migut.B00464	AT1G23780		F-box family protein	12.4033	11.6258	16.4159	7.25117	8.31735	10.0398	15.5382	8.59668	13.0729	9.16001	8.87591	11.1614	9.26133	9.30844	9.93729	10.9801	11.3915	10.2922	10.0575	12.8977
Migut.B00465	AT3G43250		Family of unknown function (DUF572)	0	0	0	0	0	0	0	0	0	0	0	0	0	0	0	0	0	0	0	0
Migut.B00466	AT3G43250		Family of unknown function (DUF572)	0	0	0	0	0	0	0	0	0	0	0	0	0	0	0	0	0	0	0	0
Migut.B00467	AT1G23780		F-box family protein	0.135084	0.3353	0.184262	0.189401	0	0.126098	0	0.151927	0.226222	0.481081	0.0460782	0.310805	0.585735	1.32206	0.376164	0.9454	0.133896	0.188302	0	0.272368
Migut.B00468				0	0	0	0	0	0	0	0	0.136022	0	0.0692645	0.0667431	0.146746	0.0685282	0	0	0.134181	0	0	0
Migut.B00469	AT1G23770		F-box family protein	0	0	0	0	0	0.0667171	0.240068	0	0	0	0	0	0	0	0.170593	0	0	0	0	0
Migut.B00470	AT1G23770		F-box family protein	0	0	0	0	0	0	0	0	0	0	0	0	0	0	0	0	0	0	0	0
Migut.B00471	AT4G33780			1.39687	0.466184	1.06478	0.460835	0.939993	2.07097	2.11599	2.03311	1.32101	3.03886	2.77481	2.91687	3.32537	3.49402	3.36681	3.41657	2.66056	2.49125	1.71124	1.71198
Migut.B00472	AT1G50010	TUA2	tubulin alpha-2 chain	13.9677	11.1369	13.2091	12.8556	16.9907	21.887	48.8086	107.196	22.4451	48.0984	35.8688	36.3466	161.445	157.134	173.753	125.794	31.5239	57.7076	33.1892	33.287
Migut.B00473				0	0.682626	0.328242	0	0.842044	0.179703	0.143694	0.920179	0	0.26369	0.0656664	0.189828	0.139123	0.194905	0.153164	0.0792528	0.254421	0	0.27181	0.905691
Migut.B00474	AT1G50020			25.4763	20.5152	29.7034	36.294	44.2122	14.2158	30.6358	35.9261	25.2769	21.5225	17.9872	17.578	15.0427	19.6332	26.9646	21.0056	20.9495	27.3044	19.367	21.2716
Migut.B00475	AT3G22960	PKP-ALPHA,PKP1	Pyruvate kinase family protein	6.88048	4.26319	8.842	10.5357	7.06696	9.14963	7.62259	8.26785	5.70064	9.32533	10.3761	10.903	8.42688	7.96824	9.13334	7.66286	10.7205	9.59115	9.68922	7.2529
Migut.B00476	AT4G08170		Inositol 1,3,4-trisphosphate 5/6-kinase family protein	2.70712	3.67357	4.98864	1.6971	1.7166	3.82295	1.12691	0.966094	2.84218	3.65103	3.5161	4.29501	4.02563	3.74225	3.1272	4.3293	1.99528	2.26781	1.59874	1.97689
Migut.B00477	AT1G50030	TOR	target of rapamycin	2.65718	2.82985	1.38988	0.813668	0.744703	2.09127	1.21556	0.753869	0.491198	2.17641	1.64193	2.37471	2.07742	1.61536	1.9256	1.91497	0.743173	0.956313	0.647877	0.426312
Migut.B00478	AT2G16270			6.14798	5.52651	5.59337	7.58632	5.74775	2.20242	1.34623	1.95189	1.16256	1.49158	2.34475	1.11851	5.43491	5.12199	5.98345	4.00667	5.73412	3.62884	3.98792	3.40778
Migut.B00479	AT5G60440	AGL62	AGAMOUS-like 62	0	0	0.135642	0	0	1.36143	3.5628	0.223678	1.19902	0.3269	0.474877	0.58833	0.143727	0	0.0791165	0	0	0	0	0
Migut.B00480	AT5G60440	AGL62	AGAMOUS-like 62	15.8213	17.1693	8.79904	4.57806	4.60878	3.17183	1.54554	1.52265	0.746856	0.174534	0	0.104704	0	0	0	0.393425	0	0	0	0
Migut.B00481	AT2G24840	AGL61,DIA	AGAMOUS-like 61	0	0	0	0	0	0.657658	0.394408	0	0.63712	0	0	0	0	0	0	0	0	0	0	0
Migut.B00482	AT5G60440	AGL62	AGAMOUS-like 62	0.817833	0.217499	0	0	0	0	0	0	0.10272	0	0	0	0	0	0.122003	0.252516	0	0	0	0
Migut.B00483	AT1G10020		Protein of unknown function (DUF1005)	9.72774	2.23987	3.36037	6.86392	10.6268	1.29723	4.29062	5.2572	1.14247	2.2496	2.41324	1.28727	3.92586	3.41083	3.76927	3.74469	2.12879	4.09445	4.28101	2.12271
Migut.B00484	AT2G36690		2-oxoglutarate (2OG) and Fe(II)-dependent oxygenase superfamily protein	6.36914	4.31423	3.31364	5.52411	3.95629	7.95266	4.57125	4.56889	4.81348	7.35958	7.99391	10.3063	13.5135	5.86969	9.06286	9.37892	3.80406	5.12213	3.747	2.77145
Migut.B00485	AT2G22590		UDP-Glycosyltransferase superfamily protein	0	0	0	0	0	0	0	0	0	0	0	0	0	0.192901	0	0	0	0	0	0
Migut.B00486	AT2G14680	MEE13	myosin heavy chain-related	2.5716	8.89795	0.830794	0.0569311	0.792388	5.53384	0.969858	1.07317	0.598389	1.73527	2.35456	3.30985	0.997688	2.1925	1.13069	3.41007	0.912265	0.650909	0.487308	0.518506
Migut.B00487	AT1G49980		DNA/RNA polymerases superfamily protein	1.4589	3.18559	1.09975	0.706515	0.155011	1.91734	0.666275	0.0809609	0.443631	0.915025	0.98219	1.45751	0.894784	1.03005	0.824729	1.30394	0.418599	0.361242	0.284588	0.657981
Migut.B00488	AT5G42520	ATBPC6,BBR/BPC6,BPC6	basic pentacysteine 6	1.71743	1.32298	0.727036	0.716176	1.13578	0.884515	0.430997	0.299727	0	0.243357	0.333317	0.55477	0.128395	0.329773	0.494739	0.219425	0.322855	0.216702	0.53306	0.208964
Migut.B00489	AT4G40030		Histone superfamily protein	373.519	351.913	446.393	784.215	1114.86	215.187	446.28	439.795	375.406	160.168	144.359	175.6	294.791	315.589	318.516	288.903	366.593	365.636	373.17	385.171
Migut.B00490	AT4G37820			5.74076	15.4217	3.17646	1.15099	1.7136	16.7438	5.07705	3.50463	1.84048	9.10563	6.03466	10.837	4.57651	5.04326	4.79849	11.0076	3.38759	3.33953	1.41926	3.04012
Migut.B00491	AT2G14620	XTH10	xyloglucan endotransglucosylase/hydrolase 10	138.215	689.176	854.443	180.555	271.813	209.868	153.239	73.6735	371.569	156.651	61.2747	245.665	12.811	48.0314	19.7456	37.1152	1.45032	2.41226	3.69482	1.07796
Migut.B00492	AT4G33720		CAP (Cysteine-rich secretory proteins, Antigen 5, and Pathogenesis-related 1 protein) superfamily protein	0.717831	0.763616	0.734371	0	0.724575	1.34016	1.20557	0	4.14736	0	0	0	0.389071	0	0	0	0	0	0	0
Migut.B00493	AT2G14530	TBL13	TRICHOME BIREFRINGENCE-LIKE 13	9.15953	6.896	6.9541	4.55378	6.30501	9.06469	5.9064	4.38335	4.61496	9.23175	8.35258	10.1189	7.34014	5.47376	5.88846	6.48279	3.61598	5.13101	3.52961	2.24899
Migut.B00494	AT5G65810			8.99325	8.39042	12.8935	8.40386	8.50906	15.1149	21.7271	16.1751	20.7776	19.0865	17.6373	18.3121	16.6477	16.0978	12.6005	15.05	16.8355	15.0304	17.7873	21.078
Migut.B00495	AT2G14520		CBS domain-containing protein with a domain of unknown function (DUF21)	22.4643	29.9019	23.381	11.172	13.9897	18.2282	13.822	15.8521	23.7481	30.6824	31.7468	30.229	40.2711	31.5254	39.1052	35.0561	14.0332	21.1108	8.79618	12.5149
Migut.B00496	AT5G10390		Histone superfamily protein	207.477	102.7	81.713	73.5247	189.21	48.6986	52.0997	76.276	35.549	33.5116	25.6497	22.1143	129.225	125.064	121.658	98.2022	125.412	161.242	143.509	154.033
Migut.B00497	AT4G33690			11.6514	27.4747	8.5426	5.13919	1.92748	20.9974	3.33383	3.35795	4.35776	12.5016	10.8302	14.9997	10.1043	12.4845	10.6606	16.7085	4.13837	4.16193	2.57048	1.92509
Migut.B00498	AT4G33680	AGD2	Pyridoxal phosphate (PLP)-dependent transferases superfamily protein	29.5404	12.9457	12.5302	11.9096	16.7218	17.5896	16.3945	19.1395	11.2616	22.955	22.8378	22.5483	12.6387	12.4998	12.3683	12.4603	14.6306	14.4671	15.4435	14.6233
Migut.B00499	AT1G06740			9.1122	16.7944	14.4981	6.74094	7.96786	7.07187	4.68599	4.5358	5.77572	5.39894	4.03891	4.83219	5.82905	5.33689	5.18448	6.11773	5.25119	5.17868	4.26367	4.94035
Migut.B00500	AT4G17000			2.82969	4.37633	0.757125	0.8698	0.725054	4.04345	0.974843	0.367213	0.503043	1.48479	1.53694	1.03025	2.76069	3.41584	3.27312	4.14	0.496234	1.59297	0.4149	0.70221
Migut.B00501	AT2G14260	PIP	proline iminopeptidase	19.055	20.6504	15.8186	7.47243	10.0177	38.1688	24.735	19.4385	32.8683	48.123	47.3877	48.3832	23.819	26.2252	26.2704	29.3438	26.403	30.6708	19.6108	20.6109
Migut.B00502	AT5G64510			13.5521	10.7709	12.6532	8.02647	10.1888	15.7333	17.5455	20.1035	7.826	21.3795	17.0882	22.733	25.5315	21.5116	28.7033	24.0097	20.6589	25.0471	18.8708	17.557
Migut.B00503	AT4G37850		basic helix-loop-helix (bHLH) DNA-binding superfamily protein	0.690829	0.104984	0.100964	0	0.697319	0	0.773481	0	0	0	0	0	0	0	0	0	0	0	0	0
Migut.B00504	AT5G60960		Pentatricopeptide repeat (PPR) superfamily protein	29.3495	21.5938	20.6208	14.8912	15.3025	21.6138	16.878	11.9449	13.0527	21.9622	19.2533	21.7055	16.4029	18.2682	15.8096	14.6685	16.5832	15.4018	15.3887	10.6208
Migut.B00505	AT3G55330	PPL1	PsbP-like protein 1	18.8703	28.0131	26.2885	27.596	29.1532	17.7566	10.8357	11.1319	16.7052	22.9387	25.116	18.8767	8.58354	11.4262	12.6722	11.8402	10.2844	10.3083	7.35699	6.69815
Migut.B00506	AT4G33670		NAD(P)-linked oxidoreductase superfamily protein	19.3852	34.2043	20.7503	3.49657	4.86666	58.5703	15.5617	13.8835	29.535	46.1556	46.0036	52.9193	43.5057	37.94	33.6904	47.8013	16.5781	17.6248	11.4436	10.0565
Migut.B00507	AT2G14255		Ankyrin repeat family protein with DHHC zinc finger domain	9.70972	20.8836	14.6941	6.01929	5.72434	13.4176	7.2753	6.58978	12.5789	11.3252	11.8345	12.4489	8.57209	10.174	9.20956	10.5519	7.06063	7.54695	6.45438	6.0592
Migut.B00508	AT5G09650	AtPPa6,PPa6	pyrophosphorylase 6	100.335	71.7599	114.994	107.499	110.252	56.0125	58.4993	58.3693	64.8543	52.6414	57.9192	53.1246	42.7759	47.5358	46.0999	48.3151	47.3261	55.4944	45.9533	44.4732
Migut.B00509	AT2G22730			15.5019	13.2658	12.5639	11.1755	15.2302	15.7891	15.2545	13.2068	11.388	18.7847	18.8951	20.9757	16.1135	14.7531	17.7603	16.3801	9.5949	16.0267	7.51474	8.99482
Migut.B00510	AT4G04850	ATKEA3,KEA3	K+ efflux antiporter 3	3.2027	3.90301	3.52756	2.16783	1.88269	1.17982	1.48381	1.44909	1.29463	2.42036	1.74543	2.17799	6.14546	5.57818	7.55652	6.36515	4.95032	6.31181	3.40449	3.22877
Migut.B00511	AT4G21860	MSRB2	methionine sulfoxide reductase B 2	26.0841	21.0487	33.9282	25.2742	35.9205	13.6354	25.1579	23.1653	28.0441	16.8741	15.1766	12.6399	10.5832	12.9025	12.941	13.7605	20.2405	22.2058	18.5855	19.6472
Migut.B00512	AT1G58290	HEMA1	Glutamyl-tRNA reductase family protein	7.32461	4.23921	3.33039	2.74453	2.69109	7.12552	3.64486	3.62183	3.8068	6.41182	7.61031	7.33327	5.47587	4.11986	5.45919	5.37229	4.00562	5.13447	3.00152	3.25359
Migut.B00513	AT4G37880		LisH/CRA/RING-U-box domains-containing protein	10.4701	17.4092	13.6546	4.53795	6.90283	13.5157	4.51485	5.01258	9.90435	7.65522	7.98746	9.09186	6.92746	8.47554	7.62665	10.4264	8.064	8.38224	8.54023	4.46938
Migut.B00514	AT5G64480			7.78122	8.58792	10.9457	17.8993	5.39984	11.9849	10.6724	7.95833	13.5848	10.232	10.5506	8.44011	9.70024	8.37042	9.86672	7.20763	13.883	9.05025	9.6819	9.02125
Migut.B00515	AT5G64470	TBL12	Plant protein of unknown function (DUF828)	6.15497	7.09317	6.62474	8.83215	7.63655	6.22431	5.16852	3.40712	4.31629	4.21538	6.03608	4.61515	4.58707	4.21928	3.97882	4.03839	5.40178	3.21743	6.85727	4.52454
Migut.B00516	AT5G64460		Phosphoglycerate mutase family protein	6.46911	5.95384	9.14645	9.04486	8.24183	5.51857	6.94468	8.33846	6.37846	10.5934	9.8184	8.43365	7.66925	8.4875	8.41438	6.85255	7.08464	9.62564	6.49126	6.98587
Migut.B00517	AT5G64440	AtFAAH,FAAH	fatty acid amide hydrolase	12.9278	15.0502	13.9191	7.29622	6.69256	31.4062	12.2668	7.56786	10.0551	24.3285	20.2664	32.4344	12.7983	12.8516	10.9278	17.5646	5.26489	6.13295	4.75035	5.85183
Migut.B00518	AT5G64430		Octicosapeptide/Phox/Bem1p family protein	81.1851	77.4132	40.9067	28.0014	44.3884	54.4903	85.994	67.4931	45.7553	56.2075	58.226	66.9684	55.38	55.1481	69.1987	70.755	38.7739	57.4914	58.1406	48.7054
Migut.B00519				1.60976	2.33081	1.18939	6.4655	3.02409	2.29575	2.85373	7.09103	5.66123	2.90321	3.22597	3.30695	2.7387	5.61373	3.17521	2.92697	2.85879	3.01531	1.89406	2.18636
Migut.B00520				0	0.414965	0.266048	0	0.262499	0	0.29117	0	0.522612	0.534318	0.399183	0	0.704765	0	0	0	1.03108	0.135941	0.137693	1.04869
Migut.B00521	AT5G65630			60.7196	57.3383	48.265	22.3772	25.2385	52.4818	21.2535	17.501	24.2733	43.523	37.7862	41.6088	30.381	31.876	28.8011	32.2843	17.593	23.031	15.8251	16.1628
Migut.B00522	AT5G64420		DNA polymerase V family	12.2826	10.4738	9.21224	10.7569	7.39134	7.81687	4.51479	4.54904	3.96472	6.0587	5.56937	6.54972	7.25396	8.5157	5.83088	6.41614	5.50491	5.34077	6.03833	4.48916
Migut.B00523	AT5G09590	HSC70-5,MTHSC70-2	mitochondrial HSO70 2	99.0275	70.0228	86.4272	28.5673	37.6998	108.599	54.888	44.8792	67.5292	71.1042	80.2733	79.5386	51.0128	69.0367	52.212	66.4294	67.228	53.7994	72.9397	69.6966
Migut.B00524	AT2G04305		Magnesium transporter CorA-like family protein	3.97993	4.44979	4.27937	4.14249	2.3776	5.95186	4.22875	5.24124	3.75421	5.77415	5.07017	4.64532	5.32687	3.78275	4.21663	4.56431	2.13348	3.69387	2.49433	2.98878
Migut.B00525	AT5G64410	ATOPT4,OPT4	oligopeptide transporter 4	8.25887	7.02851	4.51285	4.06654	7.39493	3.97264	1.54479	1.88505	2.12833	5.0148	4.91181	4.61803	1.51671	2.75442	1.6234	1.08001	1.04013	1.66594	1.00833	1.99827
Migut.B00526	AT5G09580			0.873064	2.61054	0.893181	0.29776	1.40526	1.25552	0.554808	0.398077	0.616452	1.12477	0.748547	1.53566	0.869682	1.02727	1.01378	0.932563	0.514553	0.616734	0.649671	0.190308
Migut.B00527	AT3G57230	AGL16	AGAMOUS-like 16	0	0.105664	0.101618	0	0.0668415	0.0154536	0	0.111714	0	0.0408168	0.016941	0.0816213	0.251241	0.217891	0.474169	0.736058	0.0328185	0.0346153	0.0175308	0.584137
Migut.B00528	AT5G10530		Concanavalin A-like lectin protein kinase family protein	3.31337	4.14965	3.82244	2.64408	3.84261	2.82972	2.36795	2.43808	1.22782	2.70378	3.00589	3.12819	2.64924	2.45052	3.14098	2.35082	1.8401	1.96541	2.91147	1.82416
Migut.B00529	AT5G10530		Concanavalin A-like lectin protein kinase family protein	0.94289	1.08222	0.634615	0.808871	1.22725	0.810679	0.805665	0.606971	0.59837	0.570989	0.355482	0.464878	0.349669	0.427068	0.325736	0.306451	0.221352	0.259412	0.262756	0.10006
Migut.B00530	AT5G10530		Concanavalin A-like lectin protein kinase family protein	2.49479	5.66721	3.69548	2.37751	1.75751	2.71697	1.7458	0.964514	1.51451	2.32799	2.10089	2.58817	2.56355	3.20991	2.76026	3.11328	2.21526	2.47239	1.26589	1.30995
Migut.B00531	AT5G10530		Concanavalin A-like lectin protein kinase family protein	18.5195	11.4078	11.2043	7.47795	10.863	7.49008	3.49135	0.481155	1.52842	2.18772	0.972867	2.02489	0.0412228	0.346508	0	0.422695	0	0.039757	0	0
Migut.B00532	AT5G10530		Concanavalin A-like lectin protein kinase family protein	0	0	0	0	0	0.0320008	0	0	0	0	0	0	0	0	0	0	0	0	0	0
Migut.B00533	AT1G18265		Protein of unknown function, DUF593	11.2478	17.6299	8.44957	4.1712	1.53574	12.5285	5.41461	5.54595	8.29895	12.1467	11.955	11.1983	17.4352	17.0542	20.6216	17.4484	23.752	17.1561	18.528	12.435
Migut.B00534	AT2G14170	ALDH6B2	aldehyde dehydrogenase 6B2	7.24682	8.31097	7.64738	9.2804	8.95824	6.913	4.27922	3.60906	4.04979	4.86254	4.72378	5.26641	5.06853	5.156	5.39054	5.21071	3.39474	3.94386	3.4901	4.18333
Migut.B00535	AT5G62950		RNA polymerase II, Rpb4, core protein	12.0111	32.706	29.1888	8.92329	5.71023	18.5592	5.23237	5.87835	14.7462	12.7687	12.7107	12.5714	11.9537	14.4847	14.8725	15.1887	12.9212	11.3572	6.72855	4.50466
Migut.B00536	AT2G14170	ALDH6B2	aldehyde dehydrogenase 6B2	16.5424	26.6987	22.2832	4.04285	6.34026	24.3635	10.7159	10.8707	16.5675	21.2831	24.8798	24.6682	24.4919	28.8778	30.6311	34.5583	19.3087	22.4604	12.3856	13.9749
Migut.B00537	AT1G74520	ATHVA22A,HVA22A	HVA22 homologue A	4.32732	11.8109	1.88722	1.70417	0.556873	5.50395	1.67936	1.26519	0.485048	2.72044	2.11709	4.72604	1.51379	1.85021	1.25508	3.15131	0.598103	0.612826	0.657238	0.347613
Migut.B00538	AT2G23970		Class I glutamine amidotransferase-like superfamily protein	3.69558	3.68036	4.2312	3.93579	4.53985	4.96175	7.6592	5.29274	5.78333	4.1487	5.21402	4.9932	5.25052	5.98651	6.09951	5.43822	4.94126	5.39265	4.87931	4.74032
Migut.B00539	AT5G64400			114.772	63.8505	127.171	173.963	256.546	158.267	441.374	498.565	292.566	175.872	153.303	170.197	197.332	179.389	167.377	185.508	173.696	189.955	211.66	208.161
Migut.B00540	AT4G33650	ADL2,DRP3A	dynamin-related protein 3A	2.33013	3.25878	1.43363	0.702536	0.361849	2.62384	1.14026	0.460449	0.540306	2.04893	2.17604	2.35391	2.13731	1.97144	2.08077	2.6162	0.81564	1.06472	0.612559	0.887073
Migut.B00541	AT2G03200		Eukaryotic aspartyl protease family protein	0	0	0	0	0	0	0	0.46344	0	0	0	0	7.98072	15.9088	6.62244	13.0282	0.326749	1.20624	0.116361	0
Migut.B00542	AT4G38040		Exostosin family protein	0.69968	2.07343	1.94289	1.1562	1.31161	0.629808	0.47563	0.189704	0.351521	0.349126	0.639284	0.566731	0.514674	0.430092	0.328043	0.648104	0.3963	0.391873	0.396925	0.151152
Migut.B00543	AT3G21175	GATA24,TIFY2B,ZML1	ZIM-like 1	26.3419	15.7436	14.5128	15.687	17.7024	10.7304	8.45692	6.0527	4.62487	11.3483	9.03373	10.5436	7.77845	8.53143	8.92973	8.89133	5.80227	6.58881	6.3988	6.16317
Migut.B00544	AT4G33640			52.4236	39.3437	37.0372	45.3657	33.6828	46.4278	40.5892	46.4867	55.7682	57.8606	60.4958	43.2143	52.5382	59.7537	54.2841	46.9451	53.7543	57.9233	53.0306	53.4907
Migut.B00545	AT1G51580			3.2747	2.86623	2.77766	2.22308	3.24271	2.03146	1.02105	0.576928	1.14541	1.85667	1.56949	1.85979	0.696488	0.734436	1.0636	1.27988	0.821747	0.910075	0.614538	0.35521
Migut.B00546	AT2G22570	ATNIC1,NIC1	nicotinamidase 1	46.3821	39.7171	40.875	17.6071	12.0148	32.1113	42.8689	38.053	78.2596	27.6192	41.3329	36.3853	29.161	40.6525	35.8449	54.0009	25.327	22.856	21.0078	19.7599
Migut.B00547	AT4G33630	EX1	Protein of unknown function (DUF3506)	17.5634	24.5575	10.2106	19.4915	19.9133	11.6156	4.31027	4.49369	3.89423	8.0002	8.27686	8.41012	5.17074	5.97105	5.21308	5.93918	3.3533	3.78082	2.63539	3.35833
Migut.B00548	AT5G64370	BETA-UP,PYD3	beta-ureidopropionase	15.3658	7.89588	10.5465	15.5421	12.1365	9.38007	7.33851	9.62942	5.08112	13.7342	13.4366	12.6693	11.8339	9.5803	10.9821	10.0248	10.8206	13.0241	13.6056	14.0031
Migut.B00549	AT4G33650	ADL2,DRP3A	dynamin-related protein 3A	0.907491	1.94454	1.11408	0.940662	0.562696	1.91207	0.566093	0.164032	0.208423	0.873676	0.928656	1.34227	0.519976	0.446266	0.464154	0.496352	0.334103	0.271074	0.0549136	0.0914879
Migut.B00550	AT4G33625			6.81791	7.13053	9.09102	9.14319	9.83966	7.41913	10.3783	9.41809	9.1214	8.73548	7.50608	8.08264	6.04131	5.21584	5.27971	4.87251	3.26507	3.70413	3.06234	2.45204
Migut.B00551	AT4G38062			2.1943	4.55519	0.697431	1.725	1.0967	3.14209	0.286232	0.377372	0.321093	1.05051	0.545018	0.903305	2.217	1.96277	1.22038	2.94686	0.612377	1.22499	0.970068	1.31011
Migut.B00552	AT2G14110		Haloacid dehalogenase-like hydrolase (HAD) superfamily protein	36.5474	50.2632	34.5728	19.3329	18.6471	44.1478	19.6893	21.3513	33.6887	54.3065	60.8939	40.6799	43.8061	46.3988	51.3542	45.2474	25.7939	30.0846	14.954	12.8039
Migut.B00553	AT3G25830	ATTPS-CIN,TPS-CIN	terpene synthase-like sequence-1,8-cineole	0	0	0	0	0	0	0	0	0	0	0	0	0	0	0	0	0	0	0	0
Migut.B00554	AT3G25830	ATTPS-CIN,TPS-CIN	terpene synthase-like sequence-1,8-cineole	0	0.164753	0.0176048	0	0	0	0	0	0	0	0	0	0	0	0	0	0	0	0	0
Migut.B00555	AT3G25830	ATTPS-CIN,TPS-CIN	terpene synthase-like sequence-1,8-cineole	0	0	0	0	0	0	0	0	0	0	0	0	0	0	0	0	0	0	0	0
Migut.B00556	AT1G09730		Cysteine proteinases superfamily protein	2.35922	7.62076	1.14617	0.611728	0.271847	3.25816	0.518647	0.626998	0.530398	1.77956	1.06932	1.98643	1.45972	1.59238	1.72276	1.91589	0.576608	0.450502	0.422086	0.358393
Migut.B00557	AT2G22540	AGL22,SVP	K-box region and MADS-box transcription factor family protein	0.175307	0.0828839	0.139492	0	0.0983079	0.0545485	0.0654272	0.0821524	0.0391444	0.0640339	0.0797316	0	0.760146	0.453583	0.88336	0.962281	1.64112	1.01822	0.474418	1.09968
Migut.B00558	AT5G64360		Chaperone DnaJ-domain superfamily protein	13.3338	8.97833	7.07447	7.15991	4.93976	4.96548	2.46171	1.76486	2.74371	5.21689	5.04422	4.79065	2.26806	2.62096	3.08948	1.70811	2.46052	2.74354	2.62869	4.14711
Migut.B00559	AT4G33580	ATBCA5,BCA5	beta carbonic anhydrase 5	5.23301	4.33231	7.25758	7.55211	8.77415	5.92728	7.67321	5.17136	9.72429	9.91512	10.5309	9.08958	6.361	7.29324	9.32864	7.05794	21.0301	16.3214	19.6851	17.2175
Migut.B00560	AT1G32750	GTD1,HAC13,HAF01,HAF1,TAF1	HAC13 protein (HAC13)	3.90319	2.65122	4.1977	10.2612	3.05395	2.45091	3.02678	2.80197	2.80564	1.76826	1.45141	1.71627	2.36044	2.08836	1.82968	2.21364	1.83899	2.15262	2.98035	2.87096
Migut.B00561	AT1G58120			34.4818	34.1131	33.0646	8.97981	12.002	26.7729	19.3642	6.56485	13.1059	12.9109	12.4994	10.5167	8.67098	7.33238	8.17011	10.502	3.74999	6.40384	3.01426	2.94228
Migut.B00562	AT1G58120			0	0	0	0	0	0	0	0	0	0	0	0	0	0	0	0	0	0	0	0
Migut.B00563	AT5G64350	ATFKBP12,FKBP12	FK506-binding protein 12	56.4391	77.4898	104.136	155.686	171.412	50.9878	76.064	73.1741	82.5541	43.0606	47.3855	34.4134	22.0193	21.9916	29.0141	25.7044	65.2664	45.6557	75.1649	77.9263
Migut.B00564	AT5G09460			18.8059	40.522	21.5051	8.43768	9.15381	34.3295	11.3936	7.13837	12.8284	28.5585	28.3322	30.309	17.8264	20.7535	21.7203	22.2197	12.9862	13.2166	8.62961	6.55139
Migut.B00565	AT5G50010		sequence-specific DNA binding transcription factors;transcription regulators	0	0	0	0	0	0	0	0	0	0	0	0	0	0	0	0	0	0	0	0
Migut.B00566	AT5G64330	JK218,NPH3,RPT3	Phototropic-responsive NPH3 family protein	8.36214	4.07616	3.16203	3.29475	5.53453	2.66783	2.5362	1.66072	2.14844	3.70589	4.02945	3.00601	1.7441	2.40054	1.51589	2.03938	0.944269	1.83701	1.65893	2.19826
Migut.B00567	AT2G31740		S-adenosyl-L-methionine-dependent methyltransferases superfamily protein	0.436084	0.579872	0.297421	0.114644	0.238431	0.491881	0	0.107288	0.127802	0.23893	0.241721	0.161254	0.0196968	0.14717	0.151793	0.044882	0.0180103	0	0	0
Migut.B00568	AT4G33600			0	0	0	0	0	0	0	0.128726	0	0.12542	0	0	1.59915	1.44205	1.88196	1.06804	14.0172	8.40278	19.2308	20.9235
Migut.B00569	AT1G12680	PEPKR2	phosphoenolpyruvate carboxylase-related kinase 2	12.3715	25.0985	15.5843	5.78201	4.29904	17.5015	5.09658	3.89668	5.00406	11.2416	10.3309	11.2881	7.30393	8.23619	8.52519	9.90792	4.28857	3.67524	4.82032	3.83934
Migut.B00570				0	0	0	0	0	1.60897	0	1.16313	0.346382	0.283313	0.176383	0.679848	0.560534	0.174508	0	0	0.512541	0.720804	0.912619	0
Migut.B00571				0	0.16234	0.208164	0	0	0.142455	0	0.0858175	0	0	0.208222	0	0.0551429	0.103004	0.0607085	0	0	0.212729	0.161603	0
Migut.B00572	AT5G09450		Tetratricopeptide repeat (TPR)-like superfamily protein	18.0336	23.0386	17.1168	7.1151	3.85778	35.597	12.457	9.40875	21.5053	26.5706	31.375	32.8011	21.9732	23.4746	19.596	26.573	13.778	13.2597	5.63607	6.93539
Migut.B00573	AT2G36690		2-oxoglutarate (2OG) and Fe(II)-dependent oxygenase superfamily protein	0.441459	0.286988	0.200725	0	0	0.251834	0.466816	0.682692	0.172503	1.49156	1.27997	1.25756	2.6852	0.918735	1.69763	1.93857	4.42438	3.30766	2.6231	1.87911
Migut.B00574				5.26268	0.699793	2.69197	0	3.32007	0.614074	2.45513	3.51433	0.660996	3.24385	2.9171	1.94602	0	1.11003	0.261693	1.62492	0.652049	0.687749	0.232205	1.32638
Migut.B00575	AT2G36690		2-oxoglutarate (2OG) and Fe(II)-dependent oxygenase superfamily protein	9.48978	5.6542	3.8507	1.51128	1.58881	4.18436	1.87728	1.76066	1.78788	3.74023	3.51327	3.41912	2.37395	2.84079	2.68161	3.38087	1.68454	2.58765	1.38901	2.09279
Migut.B00576	AT4G33565		RING/U-box superfamily protein	4.63836	2.38919	2.24774	1.84835	0.98567	1.9598	2.07732	0.658951	1.96238	1.72545	1.79869	1.3962	2.06415	1.38411	2.33076	2.05023	3.82323	4.74719	3.67092	3.19945
Migut.B00577	AT2G14095			2.54476	2.51371	4.64892	3.01051	2.20171	4.83578	31.2396	50.4437	47.2129	9.8595	7.2543	5.82519	5.91121	12.7441	5.91128	24.9748	3.69348	4.22826	3.84967	3.43591
Migut.B00578				54.4014	17.3119	20.7398	13.2017	11.7334	342.282	360.671	460.453	186.321	528.951	444.791	599.433	662.907	377.169	631.152	457.57	373.681	529.766	386.222	385.41
Migut.B00579	AT5G64300	ATGCH,ATRIBA1,GCH,RFD1	GTP cyclohydrolase II	9.56056	4.22375	3.1712	1.48332	1.05469	5.8034	3.54864	2.24748	2.34475	6.94137	5.72043	7.28089	5.87095	4.58411	6.23488	5.09733	2.79633	3.9872	2.34202	1.38695
Migut.B00580	AT5G64290	DCT,DIT2.1	dicarboxylate transport 2.1	12.3956	7.58827	10.4799	19.9458	19.0041	9.14761	11.6266	25.094	10.5516	15.377	14.1446	15.9589	12.3976	14.7756	13.7047	11.323	32.2	26.2608	37.9919	37.2536
Migut.B00581	AT2G14050	MCM9	minichromosome maintenance 9	1.37801	1.33601	1.28485	1.19228	0.985995	0.781575	1.01557	0.0882815	0.140216	0.587763	0.4998	0.80841	0.472719	0.512147	1.10331	0.517036	0.276636	0.674746	0.166243	0.316534
Migut.B00582	AT4G36480	ATLCB1,EMB2779,FBR11,LCB1	long-chain base1	9.39073	20.3956	15.8956	5.53481	3.86038	20.9371	4.29615	3.8435	11.5285	14.0248	14.6859	16.628	12.8204	13.878	13.0449	15.464	8.97033	10.7019	6.1751	6.17148
Migut.B00583	AT4G33830		Glycosyl hydrolase family 10 protein	69.6984	32.3905	14.3582	8.04044	5.76271	3.4577	2.20681	0.286648	0.409751	0.251357	0	1.10581	0	0	0	2.43427	0	0	0	0
Migut.B00584	AT1G60600	ABC4	UbiA prenyltransferase family protein	3.1594	2.69333	3.85207	2.13905	2.31536	4.42384	1.74447	3.12134	2.60924	4.55286	4.62819	4.65175	1.90009	3.83408	3.20236	3.79511	0.836526	1.65154	1.28326	0.654477
Migut.B00585	AT1G17840	ABCG11,ATWBC11,COF1,DSO,WBC11	white-brown complex homolog protein 11	0.901499	0.684998	0.548971	0.428854	0.541647	1.82331	1.00936	0.162949	0.280376	1.35831	1.58147	1.9472	1.69854	2.02102	1.51135	1.77613	0.340407	0.471247	0.181837	0.562614
Migut.B00586				0	0.114432	0	0.339356	0.108581	0	0	0	0.216175	0	0.550397	0.106072	0.116608	0.108909	0	0	0.213249	0.112462	0	0
Migut.B00587				0.740104	0.899781	0.973487	0	0.747056	0.197391	0	0	0	0.173787	0.108195	0.104256	0	0	0	0.130581	0	0	0	0
Migut.B00588	AT5G64260	EXL2	EXORDIUM like 2	1841.18	1967.64	1161.5	357.906	343.06	677.898	439.894	159.124	362.778	158.624	199.826	214.31	47.9256	57.854	64.0483	92.8346	33.6477	41.8275	27.9021	23.0596
Migut.B00589	AT5G64250		Aldolase-type TIM barrel family protein	2.96629	2.8487	2.19168	0.541542	1.45549	2.13441	1.56834	0.695031	0.993515	1.99768	1.91825	2.01092	1.20582	2.16898	1.94211	2.39146	3.98152	3.76879	5.06075	5.52401
Migut.B00590	AT1G22400	ATUGT85A1,UGT85A1	UDP-Glycosyltransferase superfamily protein	2.03426	2.89895	1.767	1.00905	0.813599	1.32567	0.816513	0.129504	0.4628	1.16714	0.785548	1.05973	0.540892	0.272019	0.412258	1.70654	0.304357	0.441404	0.650318	0.541726
Migut.B00591	AT1G22370	AtUGT85A5,UGT85A5	UDP-glucosyl transferase 85A5	0	0	0	0	0	0	0	0	0	0	0	0	0	0	0	0	0	0	0	0
Migut.B00592	AT1G22340			0	0	0	0	0	0.080076	0.192091	0	0	0	0	0	0	0	0	0	0	0	0	0
Migut.B00593	AT1G22360	AtUGT85A2,UGT85A2	UDP-glucosyl transferase 85A2	0	0.0305239	0	0	0	0	0	0	0	0.023582	0	0.0282941	0	0	0	0	0	0	0.0303853	0
Migut.B00594	AT1G22400	ATUGT85A1,UGT85A1	UDP-Glycosyltransferase superfamily protein	0	0	0	0	0	0	0	0	0	0	0	0	0	0	0	0	0	0	0	0
Migut.B00595	AT1G22400	ATUGT85A1,UGT85A1	UDP-Glycosyltransferase superfamily protein	0	0	0	0	0	0	0	0	0	0	0	0	0	0	0	0	0	0	0	0
Migut.B00596	AT1G22360	AtUGT85A2,UGT85A2	UDP-glucosyl transferase 85A2	2.59147	0.86641	4.24189	6.50138	4.52163	2.28084	4.80823	6.62029	2.56672	2.49491	2.95499	3.28548	3.09013	4.23543	3.6671	6.53835	5.02727	8.01183	8.62475	6.79268
Migut.B00597	AT1G22360	AtUGT85A2,UGT85A2	UDP-glucosyl transferase 85A2	76.3823	25.9649	77.3821	79.5404	46.1249	37.8353	50.7884	73.8621	47.707	61.6451	48.206	53.668	41.9637	53.8621	59.7662	54.2339	24.4512	63.6593	46.501	48.2025
Migut.B00598	AT1G16720	HCF173	high chlorophyll fluorescence phenotype 173	18.8553	15.652	14.801	20.2454	18.6124	7.02625	7.07234	8.58247	4.94074	16.3044	10.9538	11.6926	9.73795	10.3778	13.4518	11.7954	14.2842	19.9302	10.414	6.61589
Migut.B00599	AT1G22310	ATMBD8,MBD8	methyl-CPG-binding domain 8	19.2664	18.5216	8.46813	11.4807	7.923	7.81558	4.02134	3.06972	2.84409	6.72459	6.10944	8.27938	5.25996	3.87714	4.42829	5.43464	1.86254	2.56133	2.44322	1.82243
Migut.B00600	AT1G02170	AMC1,ATMC1,ATMCPB1,LOL3,MCP1B	metacaspase 1	0.463951	0.329028	0.158213	0	0	0.433087	0.0432882	0.195675	0.46618	0.127099	0.0791285	0.076248	0.125733	0.313149	0.692115	0.477501	0.383225	0.404207	0.818834	0.0389773
Migut.B00601	AT1G02170	AMC1,ATMC1,ATMCPB1,LOL3,MCP1B	metacaspase 1	1.77701	0.945175	0.492362	1.24577	0.523163	0.691165	0.248702	0.374733	0.520785	0.63894	0.454613	0.584085	0.361183	0.599707	0.353455	0.411505	0.917385	1.19984	0.784068	0.895738
Migut.B00602	AT1G02170	AMC1,ATMC1,ATMCPB1,LOL3,MCP1B	metacaspase 1	0.173371	0.33812	0.0886828	0.66848	0.145833	0.485513	0.647045	1.48678	0.667782	0.783667	0.354829	0.455883	4.54182	8.33759	8.41417	7.20876	6.55879	6.34392	4.89576	4.71913
Migut.B00603	AT5G64230			7.05868	2.899	4.11341	6.48314	2.29984	2.04346	2.95119	1.84652	2.06493	2.05611	2.42301	2.2467	1.79186	1.8997	1.9194	1.26905	2.34696	2.47546	1.0881	1.71148
Migut.B00604	AT5G09430		alpha/beta-Hydrolases superfamily protein	4.45307	5.8078	6.39666	2.6621	3.47893	7.31716	5.56638	4.39942	4.99546	9.04911	5.05631	6.01512	4.09982	3.61296	3.82201	4.18132	1.693	2.10457	1.19504	0.368985
Migut.B00605	AT5G09420	ATTOC64-V,MTOM64,TOC64-V	translocon at the outer membrane of chloroplasts 64-V	2.83322	2.45673	1.69282	0.901314	1.08145	1.61129	0.773055	0.481989	0.72965	1.25229	1.30347	1.40862	0.761364	1.09677	0.681932	0.764523	0.731574	0.584944	0.453818	0.324033
Migut.B00606	AT1G34750		Protein phosphatase 2C family protein	26.5886	62.8163	45.1749	14.905	16.5082	53.0169	25.6636	21.132	43.8467	57.3076	55.0768	58.1786	34.4635	40.5925	36.9956	38.4082	14.7125	18.8081	11.3359	11.1417
Migut.B00607	AT4G35165		Protein of unknown function (DUF1278)	0	0	0	0	0	0	0	0	0	0	0	0	0	0	0	0	0	0	0	0
Migut.B00608	AT4G39910	ATUBP3,UBP3	ubiquitin-specific protease 3	12.4018	20.9831	7.02803	3.33784	4.25668	17.27	5.12777	4.6855	4.16898	12.503	13.2943	15.0683	9.48684	11.9823	11.7702	12.9367	3.34847	4.12439	2.40089	2.42284
Migut.B00609	AT5G64220		Calmodulin-binding transcription activator protein with CG-1 and Ankyrin domains	8.66531	9.16639	4.1992	3.19387	3.7318	8.46931	4.19372	2.17724	2.26205	6.82651	6.63318	8.18101	5.10166	5.25602	4.69012	6.55547	2.04869	3.15505	2.29146	2.01522
Migut.B00610	AT4G33520	HMA6,PAA1	P-type ATP-ase 1	6.67524	5.94251	5.51866	4.11203	4.46539	4.81429	5.3764	6.00668	3.77605	5.28664	5.05246	4.57921	3.20517	3.31917	4.03372	3.44962	4.37933	4.74888	3.94966	3.73171
Migut.B00611	AT5G09400	KUP7	K+ uptake permease 7	8.54177	8.86332	10.0483	8.30919	9.1728	11.9799	8.98802	8.01944	8.58281	11.4097	11.694	12.1065	9.8282	8.93491	9.22969	9.60341	7.53052	8.68883	7.13401	6.96098
Migut.B00612	AT5G09390		CD2-binding protein-related	7.1491	17.0916	9.54226	3.89595	3.25108	9.69746	2.6473	2.08864	2.69379	6.67113	5.44878	6.75579	6.47832	5.99402	7.06551	8.02471	3.39548	3.23103	2.20807	2.04582
Migut.B00613	AT5G64180			13.5725	23.3204	19.2987	7.44338	8.42809	21.394	13.2727	11.0718	20.0595	18.9486	18.3195	15.7213	14.7128	13.637	14.7215	15.4471	13.8618	13.1838	7.82305	6.54705
Migut.B00614	AT1G78160	APUM7,PUM7	pumilio 7	1.48336	1.66103	1.70391	1.80616	0.604173	2.08917	1.51515	0.70245	1.25515	1.51853	2.18373	2.30953	1.69262	1.79165	1.24231	1.60704	0.541695	1.00667	0.68895	0.918252
Migut.B00615	AT5G64170		dentin sialophosphoprotein-related	10.1351	9.78765	11.8022	6.95137	6.72968	7.84879	2.40899	2.17309	2.19036	6.47978	6.14174	7.6629	5.8769	6.57804	6.3687	7.41246	3.29719	3.32973	2.69812	3.11093
Migut.B00616	AT1G36050		Endoplasmic reticulum vesicle transporter protein	19.6181	30.0633	13.0399	16.2852	10.3835	33.7139	11.9582	11.0598	9.79972	18.6756	19.9031	22.9339	17.0771	18.7952	14.5743	22.3722	15.5314	14.5599	15.0601	14.2525
Migut.B00617	AT2G13840		Polymerase/histidinol phosphatase-like	1.05204	1.1751	0.699581	0.470176	0.504413	1.52218	0.265029	0.46589	0.581401	1.62116	2.12623	1.94509	1.82469	2.077	1.47525	1.91649	1.66846	1.48484	1.53183	0.981058
Migut.B00618	AT4G13070		RNA-binding CRS1 / YhbY (CRM) domain protein	1.86017	3.74119	1.99223	0.397334	0.733454	2.71316	0.553223	0.563888	0.584096	1.95875	1.51689	2.60808	1.38631	1.70675	1.21405	2.44098	0.777856	0.881218	0.738685	0.527432
Migut.B00619	AT5G25940		early nodulin-related	0	0	0	1.56503	0	1.66712	0.111089	0	0.79756	0.0815426	0.406129	0.293509	0.215109	0	0.11841	0.122539	19.8658	5.91262	13.6587	11.9031
Migut.B00620	AT5G58300		Leucine-rich repeat protein kinase family protein	0.111285	0.0789222	0.0758997	0	0.149774	0	0.0415333	0	0	0.0609733	0.0379603	0.0731568	0.120636	0.450681	0.0885408	0.183257	0.294151	0.736858	0.274973	1.12191
Migut.B00621	AT4G32100		Beta-1,3-N-Acetylglucosaminyltransferase family protein	0	0	0	0	0	0	0	0	0	0	0	0	0	0	0	0	0	0	0	0
Migut.B00622	AT2G41480		Peroxidase superfamily protein	2.46477	0.367997	1.99071	1.50057	0.480126	0.524745	2.32393	5.21591	1.47728	1.81244	3.14176	1.02334	2.10936	4.68442	2.94153	2.08281	1.88589	2.62206	1.74005	3.18234
Migut.B00623	AT5G64090			26.3271	17.8222	15.2932	19.8869	18.7328	14.5037	11.3778	12.1462	8.20022	17.6384	17.6663	15.3983	11.1434	9.57345	10.9102	9.5462	9.37261	10.9523	12.3399	11.1545
Migut.B00624	AT5G10160		Thioesterase superfamily protein	8.59113	5.73065	7.81652	9.21935	7.78333	16.5651	13.5218	14.0777	11.3919	15.134	15.9976	17.7762	17.977	17.5387	19.8335	14.6111	68.4386	53.7067	76.3973	76.5298
Migut.B00625	AT1G15820	CP24,LHCB6	light harvesting complex photosystem II subunit 6	491.228	212.516	349.897	455.399	430.273	218.47	382.356	496.744	256.342	456.582	466.913	406.02	311.822	352.686	514.906	312.022	572.244	851.026	763.02	750.911
Migut.B00626	AT4G33500		Protein phosphatase 2C family protein	5.26341	6.85783	6.69954	3.99025	4.901	4.09439	1.73596	1.58317	1.6604	3.75567	3.08974	3.66122	1.41535	2.06546	3.06771	2.99832	2.00191	1.81292	1.59865	0.699274
Migut.B00627	AT5G64080		Bifunctional inhibitor/lipid-transfer protein/seed storage 2S albumin superfamily protein	94.6761	91.9063	169.645	190.312	269.823	80.3568	188.217	158.351	151.99	58.6525	72.4873	71.5431	48.3347	47.1362	53.9961	49.5503	82.9414	99.8307	103.467	104.582
Migut.B00628	AT1G22150	SULTR1;3	sulfate transporter 1;3	0.0596556	0.190381	0.109854	0.0752788	0.108389	0.155924	0.0133586	0.140897	0.167838	0.0882503	0.0488375	0.0117649	0.0517342	0.0241592	0.0569557	0.0442065	0.0473047	0.074842	0.0631723	0
Migut.B00629	AT5G02600		Heavy metal transport/detoxification superfamily protein	0	0	0.178409	0	0	0.0542632	0	0	0.0584096	0	0.059486	0.0573205	0	0	0	0	0	0	0	0
Migut.B00630	AT1G30545			5.80801	4.70184	3.17645	0.729835	2.91285	2.42099	1.43145	3.14285	1.65168	1.83127	1.64473	2.41331	0.673157	1.66423	1.87454	1.66923	0.977591	1.14568	0.618908	0.368258
Migut.B00631	AT1G22040		Galactose oxidase/kelch repeat superfamily protein	17.8359	15.5838	18.1198	11.4884	9.48208	16.5721	12.2784	15.3241	15.0524	21.4604	19.734	25.1773	28.5306	23.1274	22.1748	26.7813	19.0326	22.1081	15.2062	16.8547
Migut.B00632	AT1G80670		Transducin/WD40 repeat-like superfamily protein	2.7812	6.85765	5.3137	2.98274	4.88957	3.98883	3.15519	2.781	3.86796	2.40682	2.22407	2.28841	3.49405	4.86705	6.08878	4.27658	9.32907	7.10549	7.64568	8.17012
Migut.B00633	AT4G33430	ATBAK1,ATSERK3,BAK1,ELG,RKS10,SERK3	BRI1-associated receptor kinase	5.43281	7.03126	7.74198	5.58349	4.30972	8.18833	3.14099	3.08204	3.68511	7.13043	7.07193	8.44726	6.52715	5.69438	7.61055	6.77738	4.40839	5.47956	3.68081	3.42142
Migut.B00634	AT5G09360	LAC14	laccase 14	0	0	0	0	0	0.131854	0.271114	0.306377	0.223031	0.13267	0.103246	0.0994877	0.043748	0.143008	0	0.0996863	0	0	0	0.101715
Migut.B00635	AT5G64570	ATBXL4,XYL4	beta-D-xylosidase 4	0.0714257	0.506542	0.292286	0.100146	0.0720967	16.5352	54.5404	85.1514	26.2674	125.699	87.0764	128.114	520.334	290.608	956.012	409.902	1683.73	1427.86	1519.23	1482.65
Migut.B00636	AT5G64570	ATBXL4,XYL4	beta-D-xylosidase 4	0.220345	0.042618	0.0204929	0	0	0.0373976	0.134568	0.62518	0.181149	0.625586	0.553461	0.849351	3.36573	2.45396	5.61791	2.62241	9.25251	7.56016	6.91519	8.36051
Migut.B00637	AT5G64550		loricrin-related	11.233	7.61054	5.4893	5.45892	3.87492	11.7074	5.03078	3.36692	3.00256	17.1013	14.352	14.3027	7.18786	7.5745	8.1476	7.56971	7.00482	8.20927	7.20641	7.30043
Migut.B00638	AT1G66810		Zinc finger C-x8-C-x5-C-x3-H type family protein	2.89999	1.06203	1.2159	2.14969	1.29566	1.73075	1.22426	1.08274	0.859846	1.13307	0.924342	0.937571	0.927632	0.962647	1.07799	0.704582	0.89533	0.894648	1.56064	1.67747
Migut.B00639				13.1496	8.05389	11.4143	5.86635	9.25099	7.5633	2.67689	5.93809	5.87236	9.38792	7.20389	6.54872	8.06312	6.85834	10.3036	6.88988	5.3979	8.47074	4.78225	6.29358
Migut.B00640	AT3G09580		FAD/NAD(P)-binding oxidoreductase family protein	12.96	11.9807	8.81081	6.61825	13.2907	2.89884	5.23862	2.02572	2.28825	3.64113	2.92362	2.61305	1.66073	2.09604	2.56956	1.63641	2.3804	3.16006	4.38465	6.01095
Migut.B00641	AT3G19720	ARC5,DRP5B	P-loop containing nucleoside triphosphate hydrolases superfamily protein	4.46685	6.27112	2.92236	0.927666	0.918723	4.47034	0.642797	0.826802	0.619077	3.85521	4.02652	4.69459	2.14026	2.53767	1.95521	3.07833	0.791131	0.951562	0.341047	0.621133
Migut.B00642	AT5G57190	PSD2	phosphatidylserine decarboxylase 2	1.53526	2.14003	0.839478	0.0278352	0.187031	0.815402	0.592739	0.759147	0	1.32702	1.11058	2.0359	2.23813	1.36677	3.03265	2.32112	0.341084	0.774864	0.0840913	0
Migut.B00643	AT5G57190	PSD2	phosphatidylserine decarboxylase 2	12.1694	17.2674	9.8569	10.9941	9.5373	11.3947	7.78296	5.4548	3.70769	12.0079	10.508	14.0765	16.2626	13.3209	17.2145	13.6028	5.33848	6.91669	2.92075	3.40061
Migut.B00644	AT1G03050		ENTH/ANTH/VHS superfamily protein	5.29651	5.67164	13.1696	0.737706	0.708115	0.130971	0.157091	1.44978	0.246713	2.68095	0.107683	0.0691753	0.0760466	0	0	0.173283	0	0	0	0.0353618
Migut.B00645	AT4G25980		Peroxidase superfamily protein	0	0.204575	0.236089	0	0.11647	3.91346	8.52659	19.5632	10.2414	9.76746	6.8091	11.3778	39.8589	40.2645	49.9409	46.8848	50.5138	45.76	54.9845	52.8892
Migut.B00646	AT3G26410		methyltransferases;nucleic acid binding	13.8822	11.3235	9.53159	4.92321	9.71009	6.21844	5.73739	5.46198	4.39999	4.1157	5.10081	4.91512	4.31763	5.21165	3.08554	3.30822	5.6795	4.48067	4.71109	5.35388
Migut.B00647	AT3G43630			0.196986	0.157163	0.100763	0.362505	0	0.091941	0.275693	0.166161	0.346382	0.12142	0.151185	0.0971212	0.0533842	0.0498594	0.117544	0.121644	0.0976268	0	0.104299	0
Migut.B00648	AT3G43660		Vacuolar iron transporter (VIT) family protein	0.168637	0	0.258784	0.443337	0.680886	1.02322	12.4617	27.525	4.49036	1.87103	3.19255	1.99546	9.68872	13.915	20.025	12.9131	21.6464	22.3027	35.6264	38.4223
Migut.B00649	AT1G15120		Ubiquinol-cytochrome C reductase hinge protein	16.2766	12.6131	19.7385	39.0587	36.2051	21.7395	38.0182	50.3657	35.2718	33.7043	34.7042	32.016	62.653	61.9152	61.8253	48.9702	87.0281	76.4645	93.3812	82.3885
Migut.B00650	AT1G76870			0.667112	0.66235	0.227494	0.11692	0.0673378	0.518944	0.323668	0.750291	0.245783	0.146204	0.113778	0.372764	10.0278	9.36572	18.2584	9.52995	26.031	27.7119	25.0314	22.2612
Migut.B00651				6.47737	8.21561	21.1542	7.59738	2.1375	0.755809	2.85909	3.2047	0.187745	6.39835	0.701085	0.0614149	0.135031	0	0.445978	0.0769218	0	0	0.065954	0.188368
Migut.B00652	AT1G76900	AtTLP1,TLP1	tubby like protein 1	14.7197	9.88834	9.23333	12.7334	6.38393	9.91668	6.50159	4.4615	4.40998	8.39787	7.50846	7.03539	5.12362	4.60302	5.02295	4.94794	2.90019	3.78843	5.10047	2.74554
Migut.B00653	AT1G03970			18.4051	20.0075	9.76327	5.14812	4.22227	13.8256	4.99566	4.75681	7.06739	12.0704	11.1611	12.7408	11.8231	11.9208	11.2414	10.9829	13.2371	13.0872	11.7137	8.84014
Migut.B00654	AT2G06000		Pentatricopeptide repeat (PPR) superfamily protein	2.09666	1.90399	2.19729	2.635	2.39165	1.33661	0.801588	0.977743	0.976291	1.05069	1.23849	1.52958	0.849998	1.19081	1.32231	1.01053	0.625155	0.873237	0.884493	0.532729
Migut.B00655				0.604536	0.643094	0.123693	1.39857	1.58656	0.225728	0.135373	0.407948	0.971905	0.496838	0.247454	0.119223	0	0.122412	0.432882	0.447978	0.719062	1.76967	1.53642	0.487566
Migut.B00656	AT1G43170	ARP1,emb2207,RP1,RPL3A	ribosomal protein 1	132.694	237.822	372.928	320.969	367.812	279.905	396.631	350.806	463.315	212.502	245.85	192.294	169.02	212.719	211.12	197.041	370.818	274.183	377.16	371.407
Migut.B00657	AT1G43170	ARP1,emb2207,RP1,RPL3A	ribosomal protein 1	142.623	247.131	414.111	284.871	364.205	221.417	322.094	287.815	380.664	170.349	186.511	148.908	140.112	181.41	173.827	162.231	332.301	245.129	313.888	308.218
Migut.B00658	AT2G01080		Late embryogenesis abundant (LEA) hydroxyproline-rich glycoprotein family	0	0.128724	0.185691	0.508987	0.824463	0.0847171	0	0.20414	0.0303968	0.248622	0.340527	0.0596601	0	0.153139	0.036103	0.037362	0	0	0.0961044	0.121991
Migut.B00659	AT5G28540	BIP1	heat shock protein 70 (Hsp 70) family protein	0	0	0.0600981	0	0	0	0.0876972	0	0	0.0643723	0	0.115853	0.297175	0.297378	0.420645	0.338578	0.0194093	0.286608	0	0.019741
Migut.B00660	AT1G15200		protein-protein interaction regulator family protein	5.93727	20.6125	4.42606	2.29089	1.90476	13.5192	2.61095	1.87645	1.06367	6.02692	5.58905	7.80608	4.67325	5.85582	4.74211	7.8444	2.31144	1.29919	1.18597	1.03627
Migut.B00661	AT1G36990			4.4337	2.74819	2.05364	2.01914	1.95576	2.62338	2.20846	0.780371	0.894508	2.33837	1.87558	2.77119	1.74083	1.5552	2.18735	1.78935	1.29765	1.24095	1.20149	0.985467
Migut.B00662	AT3G54630			5.67867	3.1765	1.69518	2.17807	1.42865	1.03118	1.00492	0.582376	0.277493	1.4611	1.39537	1.07226	1.9459	2.62127	2.78087	2.25964	1.38579	1.24512	0.932172	0.713437
Migut.B00663	AT5G58230	ATMSI1,MEE70,MSI1	Transducin/WD40 repeat-like superfamily protein	12.4531	8.35108	8.93339	9.61228	7.05572	8.65322	4.67173	4.4267	4.45191	5.86851	6.09663	6.6806	6.31835	7.03348	5.51864	6.24236	4.75407	5.55402	4.03131	3.66442
Migut.B00664	AT1G68140		Protein of unknown function (DUF1644)	11.7633	9.27864	6.82511	4.90835	4.14038	9.19834	5.72755	6.38304	6.53764	9.76457	8.97399	9.80958	7.58968	9.45139	8.89024	9.0547	5.72478	6.60508	4.81795	5.58495
Migut.B00665				1.0626	0.847778	0.27177	0	0	2.47977	0	0	0	0.218324	1.08738	2.61949	0.575937	1.61373	0.951099	1.31236	0	0	0	0
Migut.B00666	AT4G22970	AESP,ESP,RSW4	homolog of separase	0.482998	0.597298	0.469421	0.482514	0.359558	0.259249	0.101397	0.106947	0.115263	0.1042	0.0494263	0.119068	0.340327	0.342306	0.151311	0.193871	0.167562	0.214609	0.223769	0.127819
Migut.B00667	AT1G25260		Ribosomal protein L10 family protein	64.9975	97.8396	127.132	102.368	102.973	65.1576	84.7762	66.7759	97.4329	45.4779	57.9041	42.0412	78.9606	79.6544	69.6023	64.6892	113.249	94.5102	91.4176	99.2065
Migut.B00668	AT1G11400	PYM	partner of Y14-MAGO	20.6553	19.6704	17.441	7.46646	6.7837	16.1977	8.20482	4.38779	11.5218	7.92609	7.5767	7.07624	5.59769	6.22757	4.62199	5.72106	4.51624	4.60473	4.30221	4.13407
Migut.B00669	AT5G24750		UDP-Glycosyltransferase superfamily protein	1.17334	1.94932	2.02286	0.548381	0.950416	1.44686	0.502783	0.641492	0.83693	0.738114	0.58553	0.835609	0.581003	0.81396	0.734725	0.50988	0.696377	0.605777	0.82067	0.817804
Migut.B00670	AT2G02850	ARPN	plantacyanin	63.4662	52.9613	86.6305	75.2982	97.7105	115.175	156.176	61.7146	114.057	49.3845	44.922	57.9717	29.4717	61.5384	23.043	35.3957	11.1569	9.86684	11.9195	19.9892
Migut.B00671	AT2G02850	ARPN	plantacyanin	70.1842	156.432	108.808	54.5777	25.7974	104.971	211.091	286.389	133.141	152.685	128.554	165.359	989.906	1076.41	595	851.269	103.473	139.352	75.7788	81.4581
Migut.B00672	AT2G02850	ARPN	plantacyanin	55.6287	103.648	40.553	26.972	8.574	129.665	184.242	262.997	149.112	147.969	136.861	160.62	730.492	766.74	327.571	570.203	49.0311	77.4864	37.7435	36.2683
Migut.B00673	AT2G02850	ARPN	plantacyanin	0	0	0	0	0	0	0	0	0	0	0	0	4.13531	2.26219	5.13803	2.96149	29.1156	26.0377	10.5609	9.5597
Migut.B00674	AT2G02850	ARPN	plantacyanin	5.66165	29.3837	11.9352	4.51034	1.21224	83.1188	148.295	190.304	126.361	171.598	177.498	257.992	1127.78	1209.82	371.213	817.899	44.5547	120.893	16.7144	13.491
Migut.B00675	AT2G02850	ARPN	plantacyanin	2.48847	8.72857	1.44492	0.495073	1.0862	0.125564	0	0	0.202737	0.110549	0	0	0	0	0	0	0.133329	0.0703144	0	0
Migut.B00676	AT2G02850	ARPN	plantacyanin	0	0	0	0	0	0.690561	1.6048	3.23705	1.06853	1.86195	2.6496	1.64131	1.55374	2.48099	0.772509	0.97076	0.274975	0.628399	0	0.186449
Migut.B00677	AT2G02850	ARPN	plantacyanin	0.726628	1.3527	0	1.14616	0	31.0318	2.64408	1.68553	10.5867	15.3774	16.1728	35.288	7.28603	6.25319	1.95115	6.28195	0.540178	1.13951	0	0
Migut.B00678	AT3G06240		F-box family protein	0	0	0	0	0	0	0	0	0	0	0	0	0	0	0	0	0	0	0	0
Migut.B00679	AT1G57770		FAD/NAD(P)-binding oxidoreductase family protein	1.71321	2.07482	2.61554	2.82708	2.71368	1.42702	1.80014	0.400186	1.08583	2.20948	1.59134	1.74133	0.771432	0.853921	0.912203	0.846359	1.28014	1.95645	0.865235	0.823721
Migut.B00680	AT5G26731			4.50706	7.99088	3.75704	3.51075	4.21241	7.01206	6.35459	14.0806	27.5077	10.0149	12.1283	5.5965	31.8478	28.0549	26.2966	19.7918	15.2223	17.2774	7.24751	7.74121
Migut.B00681	AT3G05940		Protein of unknown function (DUF300)	11.5328	36.7474	26.7719	7.79529	9.06941	14.0547	3.8237	4.0124	10.4307	9.21091	9.43031	10.2363	6.11132	7.0387	6.00033	5.84136	7.65671	7.73589	5.84083	4.57689
Migut.B00682	AT5G26742	emb1138	DEAD box RNA helicase (RH3)	24.2646	15.5404	11.4482	11.5445	12.3407	9.18826	6.07605	6.44017	4.27454	11.9241	9.57474	10.5794	5.49055	6.8963	7.8611	6.20929	6.25701	8.75162	7.75473	7.04308
Migut.B00683	AT1G73177	BNS	bonsai	12.7631	15.2797	16.6678	42.6375	24.7718	11.3777	18.9768	22.3279	20.2469	13.8284	12.6828	8.53857	4.98253	6.77256	5.97518	5.01781	8.54234	6.77899	8.77853	10.1364
Migut.B00684	AT3G54700	PHT1;7	phosphate transporter 1;7	0	0	0	0	0	0	0	0	0	0	0	0	0	0	0	0	0	0	0	0
Migut.B00685	AT5G49760		Leucine-rich repeat protein kinase family protein	0.23759	0.429664	0.255217	0.424734	0.143893	0.354855	0.0665038	0	0.0238731	0.244079	0.31607	0.421704	0	0.0841911	0.0425319	0.161389	0.02355	0.0745181	0.0125798	0
Migut.B00686	AT5G49740	ATFRO7,FRO7	ferric reduction oxidase 7	8.14586	11.7261	14.1632	5.91367	4.65809	14.8417	12.9276	17.8083	17.7216	28.7134	33.0183	33.1797	55.3714	58.5439	57.7047	59.9017	21.8522	28.9866	14.2844	11.8097
Migut.B00687	AT5G49720	ATGH9A1,DEC,GH9A1,IRX2,KOR,KOR1,RSW2,TSD1	glycosyl hydrolase 9A1	0	0	0	0	0	0	0	0	0	0	0	0	0	0	0	0	0	0	0	0
Migut.B00688	AT5G49720	ATGH9A1,DEC,GH9A1,IRX2,KOR,KOR1,RSW2,TSD1	glycosyl hydrolase 9A1	0	0	0	0	0	0	0	0	0	0	0	0	0	0	0	0	0	0	0	0
Migut.B00689	AT2G02800	APK2B	protein kinase 2B	0.122465	0.651382	0.375862	0	0	0.137182	0	0	0	0.181167	0.075193	0.289823	0.053102	0.0743936	0.146154	0.0605003	0.0728329	0	0	0.222232
Migut.B00690	AT2G02370		SNARE associated Golgi protein family	14.0898	24.6385	32.4677	13.5117	15.0014	22.4441	11.4843	10.3499	24.8795	17.97	19.5537	17.129	15.3334	15.4097	15.9267	17.4356	13.7199	18.1032	17.081	16.4005
Migut.B00691	AT4G24250	ATMLO13,MLO13	Seven transmembrane MLO family protein	0.232258	0.0274524	0.0528021	0	0	0.0481794	0.0577879	0	0.103722	0.063627	0.0792249	0	0.0559493	0.548679	0.0615963	0.0956166	0.102318	0.10792	0.109311	0
Migut.B00692	AT5G24710		Transducin/WD40 repeat-like superfamily protein	8.12566	5.55361	3.44575	4.05543	4.22424	5.95804	3.8654	3.01155	2.19981	7.34934	6.25576	7.34822	5.86007	5.51577	5.61745	5.30378	2.08658	3.2308	2.57694	2.50423
Migut.B00693	AT3G50910			0.837676	0.542411	0.633418	0.727683	0.919071	0.271983	0.570894	1.16741	1.13447	0.419053	0.0372701	0.64644	2.48728	2.02806	1.65169	1.48438	0.252702	0.380769	0.771354	0.146869
Migut.B00694	AT5G49760		Leucine-rich repeat protein kinase family protein	0.830432	0.152896	0.702526	0.167935	0.193439	0.924264	0.232447	0.242475	0.0802329	1.27311	1.06225	1.62198	0.0346233	0.194023	0	0.433918	0.284929	0.350617	0.338226	0.370297
Migut.B00695	AT5G49760		Leucine-rich repeat protein kinase family protein	0	0	0	0	0	0	0	0	0	0	0	0	0	0	0	0	0	0	0	0
Migut.B00696	AT5G49760		Leucine-rich repeat protein kinase family protein	0.0295519	0	0	0	0	0	0	0	0	0.0242872	0.0100804	0.0582804	0	0.0099732	0	0.024332	0	0.0102986	0	0.0496541
Migut.B00697	AT5G60030			1.45508	0.52694	0.601776	1.56268	0.343749	0.433494	0.381294	0.887892	0.404402	0.763312	0.443536	0.885308	0.268482	0.626887	0.258632	0.76472	0.368241	0.550238	0.39341	0.998757
Migut.B00698	AT3G05390			38.0815	5.78719	7.43911	9.2892	10.1127	3.67046	3.25662	3.08955	1.40718	4.86944	5.29149	3.93037	1.16778	2.56308	1.86418	1.79615	1.92203	2.98458	0.85558	3.04091
Migut.B00699	AT5G49800		Polyketide cyclase/dehydrase and lipid transport superfamily protein	0.685656	0.76412	0.167013	0.309008	0	0.548609	1.49882	0	0.0984214	1.36851	1.136	0.869277	0.176968	0.595018	0.389657	0.282272	0.323631	0.034135	0.2766	0.0658322
Migut.B00700	AT2G02400		NAD(P)-binding Rossmann-fold superfamily protein	6.91641	1.28431	2.63771	2.10878	3.07759	5.1383	4.10106	5.78231	2.50845	10.3426	7.47558	11.2592	8.20734	5.9666	6.54478	7.91029	5.7603	8.04387	7.38914	6.02377
Migut.B00701	AT2G02410			1.48543	4.97938	2.86261	0.799185	0.854301	4.3372	1.46976	1.54437	0.711573	3.9889	3.58808	4.18984	2.43408	2.57064	2.74159	3.19985	1.421	1.39046	0.987696	1.25374
Migut.B00702	AT2G33380	CLO-3,RD20	Caleosin-related family protein	0	0	0	0	0	0	0	0	0	0	0	0	0	0	0	0	0	0	0	0
Migut.B00703	AT2G02450	anac034,ANAC035,LOV1,NAC035	NAC domain containing protein 35	0.0658225	0	0.0897855	0	0	0.0204812	0	0	0	0.0180321	0	0	0.0237843	0.0222138	0	0.13549	0	0	0	0.154836
Migut.B00704	AT5G39960		GTP binding;GTP binding	2.88472	3.8525	2.6318	1.18188	1.26053	2.48299	0.824941	0.379216	0.426631	1.71396	1.34182	2.09338	1.71922	1.50456	1.20718	1.26471	0.742687	0.613625	0.290931	0.214024
Migut.B00705	AT2G02470	AL6	alfin-like 6	15.8222	17.3011	17.7291	6.96596	6.80951	13.9309	5.79708	5.17665	11.063	9.43659	7.72939	9.44517	6.70215	8.52603	6.36086	7.18453	7.42642	8.34249	6.25689	5.7264
Migut.B00706	AT2G02500	ATMEPCT,ISPD,MCT	Nucleotide-diphospho-sugar transferases superfamily protein	2.3902	4.3225	5.01281	1.82227	1.36717	4.77848	1.71721	2.83944	2.80196	6.82624	5.78874	7.34569	5.5491	5.84819	7.17887	6.05162	7.16675	6.03898	3.85993	4.09642
Migut.B00707	AT1G14450		NADH dehydrogenase (ubiquinone)s	111.048	82.0536	145.326	87.3835	132.907	139.813	165.806	221.101	205.367	194.223	167.866	178.122	120.456	135.2	101.744	139.546	155.154	143.893	184.971	200.073
Migut.B00708	AT5G60440	AGL62	AGAMOUS-like 62	0	0.815972	1.96181	0.302479	0	8.50276	10.3058	5.58052	10.3086	3.62479	2.64917	3.30909	0.415748	0.0970742	0	0.236836	0.760302	0.100241	0.9138	0.193323
Migut.B00709	AT5G49810	MMT	methionine S-methyltransferase	2.57827	2.93586	2.35285	3.46224	2.05267	5.93213	3.09003	2.3688	2.20145	7.30191	6.70129	7.6748	4.10705	4.17901	4.86827	5.15764	2.29163	3.4295	1.35872	1.40335
Migut.B00710	AT4G10250	ATHSP22.0	HSP20-like chaperones superfamily protein	0	0.472824	0	0	0	0.103727	0.124413	0.468651	0.334957	0	0.11371	0	1.44546	3.26254	2.51963	1.5096	27.315	11.0363	31.3	23.3008
Migut.B00711	AT3G05530	ATS6A.2,RPT5A	regulatory particle triple-A ATPase 5A	53.8212	59.4701	50.083	25.2094	22.5061	71.0847	32.8545	26.4267	42.3056	57.4079	58.1409	64.4337	55.1147	48.9216	49.7617	53.7483	37.9581	39.4578	26.4547	28.2536
Migut.B00712	AT4G24270	EMB140	EMBRYO DEFECTIVE 140	2.02348	5.4076	0.706864	0.538447	0.292674	3.57043	1.00846	0.707712	0.421517	1.74919	1.38255	1.90404	1.73205	1.84254	1.98049	2.67434	0.50142	0.419229	0.215583	0.422917
Migut.B00713	AT4G35290	ATGLR3.2,ATGLUR2,GLR3.2,GLUR2	glutamate receptor 2	0.332156	0.562134	0.648727	0.841464	0.777232	0.295966	0.202852	0.152825	0.424775	0.086858	0.185402	0.104214	0.0490996	0.152859	0.252257	0.130527	0.074826	0.441968	0.271796	0.0456628
Migut.B00714	AT3G50180		Plant protein of unknown function (DUF247)	0	0	0	0	0	0	0	0	0	0	0	0	0.200191	0	0	0	0	0.0643575	0	0
Migut.B00715	AT3G50140		Plant protein of unknown function (DUF247)	0	0	0	0	0	0	0	0	0	0	0	0	0	0	0	0	0	0	0	0
Migut.B00716	AT1G14440	AtHB31,HB31	homeobox protein 31	0.801737	1.51622	1.64042	2.90396	0.449593	0.914714	0	0.525993	0.626569	1.97672	1.45855	0.966251	0.869098	1.62343	0.956815	0.990183	0.706386	0.465664	0.565999	0.269421
Migut.B00717	AT5G49820	EMB1879,RUS6	Protein of unknown function, DUF647	14.323	13.2165	8.74207	6.74551	5.3763	8.12804	4.77081	3.39889	3.89754	7.68897	7.64253	6.61076	6.3637	6.1428	5.85905	5.96327	7.40265	7.06953	5.72607	5.61476
Migut.B00718				0	0	0	0	0	0	0	0	0	0	0.085507	0	0	0	0	0	0	0	0	0
Migut.B00719	AT5G49840		ATP-dependent Clp protease	6.24439	10.1939	5.81087	1.3638	2.13334	4.61835	2.6218	1.5903	2.34083	3.18773	3.2073	3.18527	3.93125	3.42852	3.26752	3.44079	2.14251	2.10916	1.10632	1.52538
Migut.B00720	AT2G02560	ATCAND1,CAND1,ETA2,HVE,TIP120	cullin-associated and neddylation dissociated	6.93112	5.69219	4.71188	5.76873	3.74127	6.78185	3.89817	3.33234	2.68508	5.55908	6.37626	6.15682	7.32546	6.58163	6.77689	6.24368	4.17685	4.41897	4.14942	4.20937
Migut.B00721	AT1G59740		Major facilitator superfamily protein	1.28143	0.527674	0.359455	0.195607	0.146036	0.289399	0.115705	0.104603	0.0830699	0.543556	0.423004	0.264944	0.0672141	0.230179	0.073998	0.0255262	0.471187	0.172864	0.415845	0.520911
Migut.B00722	AT5G49880		mitotic checkpoint family protein	1.92253	4.15535	0.472596	0.58579	0.377147	3.86197	0.47919	0.607416	0.375433	1.38462	1.20267	2.30438	1.22245	1.25179	1.12693	2.76037	0.619496	0.461651	0.266174	0.294495
Migut.B00723	AT1G59750	ARF1	auxin response factor 1	6.38722	4.85329	5.7876	3.78691	2.40696	11.2319	4.71311	3.71496	4.73092	9.00886	9.25026	10.1252	6.11938	5.93704	6.37402	6.16056	4.85983	4.68073	5.66866	5.85049
Migut.B00724	AT2G35040		AICARFT/IMPCHase bienzyme family protein	9.63185	6.18854	3.68136	3.68313	3.25692	4.36679	4.86163	5.23091	2.90464	4.81068	4.86074	4.50637	5.30507	5.7563	4.26586	3.62948	3.82836	3.88749	4.52189	4.25656
Migut.B00725	AT1G10320		Zinc finger C-x8-C-x5-C-x3-H type family protein	1.45495	2.14391	1.4995	1.28066	0.402509	1.84106	0.83261	0.554544	0.400679	0.983171	0.838185	0.977708	0.595828	0.567398	0.488757	0.958363	0.320478	0.360559	0.262492	0.141247
Migut.B00726	AT1G10310		NAD(P)-binding Rossmann-fold superfamily protein	9.10322	12.5796	13.2913	4.12649	7.90409	6.0556	8.56949	5.84476	10.781	5.15713	7.70566	5.43814	12.474	12.6525	12.636	12.2035	10.162	10.5705	8.27343	9.64065
Migut.B00727	AT1G10310		NAD(P)-binding Rossmann-fold superfamily protein	0.234051	0.746937	1.21717	1.16908	0.964685	0.254894	0.480431	0.559372	0.960299	0.35265	0.598774	0.115395	2.00858	1.46127	1.79232	1.10808	1.08263	1.18269	0.867468	0.786521
Migut.B00728	AT2G23390			2.82163	6.5998	2.22326	0.995197	0.283045	4.20447	1.29508	0.502628	1.56728	2.80868	3.19233	3.50815	2.84973	3.24711	3.20009	3.87446	1.61555	1.75897	1.07641	0.989428
Migut.B00729	AT5G49890	ATCLC-C,CLC-C	chloride channel C	2.92083	2.98284	3.37659	3.79327	3.55267	3.8444	3.77718	4.91521	3.80065	4.74096	5.63418	4.061	6.06334	5.51513	6.29187	4.74369	5.37048	5.13014	6.24789	5.55059
Migut.B00730	AT4G18530		Protein of unknown function (DUF707)	0.162893	0.86641	0.666583	0.0428234	0.0411057	2.12879	0.341965	1.16792	0.777457	2.72767	1.7711	3.17231	1.50092	2.49441	1.3608	3.21888	0.444014	0.149012	0.0215619	0.184746
Migut.B00731	AT1G10240	FRS11	FAR1-related sequence 11	6.181	5.84245	3.63787	2.74087	3.13832	3.85813	2.66815	1.71175	1.60879	3.77929	3.12447	3.37789	2.90616	2.97816	4.04378	3.28806	2.15908	2.4914	1.65606	1.35137
Migut.B00732	AT5G08430		SWIB/MDM2 domain;Plus-3;GYF	1.08947	1.87039	1.04836	2.2346	0.664176	1.53052	0.785028	0.436744	0.227611	1.09928	0.905147	1.4253	0.771744	0.600656	0.463438	0.732722	0.235222	0.135328	0.102804	0.152245
Migut.B00733	AT5G55090	MAPKKK15	mitogen-activated protein kinase kinase kinase 15	10.2893	8.23139	19.1271	1.97925	1.85764	0.976095	0.796117	1.4818	1.00865	5.63748	0.941638	0.577411	0.362723	0.6352	0.648916	0.258287	0.331667	1.09321	1.15159	0.927669
Migut.B00734	AT5G49900		Beta-glucosidase, GBA2 type family protein	2.48104	2.5555	1.83315	1.11814	0.904347	3.60265	1.81885	1.935	1.60262	5.01669	4.22143	5.0677	9.50928	6.56884	9.39981	7.24708	3.65955	4.90981	1.93919	2.66997
Migut.B00735	AT4G10040	CYTC-2	cytochrome c-2	20.7131	14.9518	33.1549	21.1516	29.2991	32.5212	54.4283	75.0276	67.747	39.6335	34.2094	34.0409	51.5892	50.4654	42.5025	43.7237	62.1163	54.3952	65.7276	61.3666
Migut.B00736	AT1G57680			40.5311	57.1328	89.4501	74.0229	82.6911	47.8617	67.0282	63.0012	69.8671	45.6695	48.8777	43.2853	43.8589	47.9955	48.0291	43.7785	39.2519	38.9304	40.7213	35.952
Migut.B00737	AT1G31430		Pentatricopeptide repeat (PPR-like) superfamily protein	1.2716	0.966217	1.22656	1.22257	0.770127	0.983521	0.813564	0.582276	0.73012	0.268731	0.520503	0.394079	0.315072	0.404618	0.303513	0.269226	0.180059	0.265885	0.461678	0.0366272
Migut.B00738	AT3G11730	ATFP8,ATRABD1,RABD1	Ras-related small GTP-binding family protein	13.459	29.3577	12.967	3.32531	2.66433	20.5898	5.91067	4.51911	7.16887	14.3475	13.5322	15.2816	23.0038	18.8919	21.6452	22.6906	6.2688	7.78689	5.06446	6.27054
Migut.B00739	AT1G09630	ATRAB-A2A,ATRAB11C,ATRABA2A,RAB-A2A,RAB11c	RAB GTPase 11C	27.8002	17.2912	43.0285	78.666	55.1828	43.9053	79.439	96.784	79.658	39.0704	42.9587	42.0769	53.4949	58.5008	54.9572	54.311	57.9064	69.5876	72.6819	70.7234
Migut.B00740	AT1G76680	ATOPR1,OPR1	12-oxophytodienoate reductase 1	83.989	30.6498	45.8357	49.5122	44.354	34.476	37.0545	54.237	39.5695	53.9639	43.97	53.0097	23.0629	28.2414	27.3488	29.7452	46.973	54.5749	49.7417	42.6168
Migut.B00741	AT1G76680	ATOPR1,OPR1	12-oxophytodienoate reductase 1	0	0	0	0	0	0	0	0	0	0	0	0.0316928	0	0	0	0	0	0	0	0
Migut.B00742	AT1G76680	ATOPR1,OPR1	12-oxophytodienoate reductase 1	0	0	0	0	0	0.0876877	0.0901504	0.0679175	0.0674201	0.0992596	0.0823951	0.105861	0.0727352	0.0815191	0.0160153	0.0662951	0.172919	0.154327	0.0852637	0
Migut.B00743	AT1G76680	ATOPR1,OPR1	12-oxophytodienoate reductase 1	1.0306	0.0743279	1.00074	0.330638	0.387903	0.260893	0.195577	0.766188	0.19307	0.717797	0.446881	0.792328	0.246161	0.477501	0.354393	0.453046	0.467483	1.04094	0.203473	0.669182
Migut.B00744	AT1G76680	ATOPR1,OPR1	12-oxophytodienoate reductase 1	11.6265	10.3371	13.0213	21.8269	15.1947	7.03738	16.2788	15.836	10.8954	8.69026	11.5971	5.8409	16.6365	11.0525	19.4548	12.6362	11.8154	15.6355	14.5151	16.533
Migut.B00745	AT1G76680	ATOPR1,OPR1	12-oxophytodienoate reductase 1	0.528981	1.28175	0.661429	0.61807	0.919581	1.50881	2.10585	1.31382	3.69113	1.0627	1.50366	0.0869354	0.350427	1.10088	1.57825	1.12516	0.43694	1.04462	0.155601	0.266644
Migut.B00746	AT1G76680	ATOPR1,OPR1	12-oxophytodienoate reductase 1	0.698418	0.445778	0.142902	0.793194	0.0281991	0.886661	0.938373	0.754081	1.5439	1.33167	0.972001	2.03852	0.333123	0.989952	0.900192	1.31112	1.19071	1.78163	1.00584	1.83067
Migut.B00747	AT1G76680	ATOPR1,OPR1	12-oxophytodienoate reductase 1	0.297416	0.44294	0.243415	1.18847	1.8613	0.777367	0.799199	0.4014	1.49423	0.684408	1.33915	0.0586546	0.322405	1.08402	0.780878	0.367323	0.05896	0.248753	0	0
Migut.B00748	AT1G76680	ATOPR1,OPR1	12-oxophytodienoate reductase 1	0.37398	0.180833	0.278253	0	0	0.412575	0.951646	0.401492	1.57143	0.642653	1.04373	0.938689	0.331692	0.447476	0.446319	0.797799	0.606585	0.604252	0.75605	1.43955
Migut.B00749	AT3G17590	BSH,CHE1	transcription regulatory protein SNF5, putative (BSH)	5.88628	9.82876	7.62526	2.54877	2.79604	7.38298	1.79556	2.15208	4.06512	5.916	6.78816	7.3497	5.33383	6.40234	7.30759	6.39206	3.72108	3.81049	1.17718	2.68233
Migut.B00750	AT1G09645			12.4455	13.2135	16.7699	19.0964	16.8151	17.8784	21.7964	22.2418	26.0568	19.2229	20.1443	19.0051	15.7484	18.1896	13.7258	12.7691	15.72	14.3784	11.4613	11.7657
Migut.B00751	AT4G39280		phenylalanyl-tRNA synthetase, putative / phenylalanine--tRNA ligase, putative	11.5574	16.5091	7.41219	3.26854	3.85551	14.0067	6.16372	3.85891	5.46555	11.6122	11.5917	12.3569	8.64888	11.0696	9.87447	10.8947	5.5109	5.50369	4.8213	5.27406
Migut.B00752	AT1G33980	ATUPF3,UPF3	Smg-4/UPF3 family protein	3.93056	3.59203	2.69165	1.35536	2.19341	2.47589	1.22841	1.32979	1.41281	2.67006	2.24547	3.20358	2.07844	2.02748	2.98739	2.56535	1.6682	1.81522	1.33102	1.33159
Migut.B00753				0	0	0	0	0	0.0745535	0	0	0	0	0	0	0	0	0	0	0	0.166997	0	0
[truncated: 26,143 more rows]
